# Supplementary material for: Plasma metabolomics reveals disrupted response and recovery following maximal exercise in myalgic encephalomyelitis/chronic fatigue syndrome
Source: JCI Insight. 2022 May 9;7(9):e157621. doi: 10.1172/jci.insight.157621 (PMC9090259; doi:10.1172/jci.insight.157621)
Supplement: Supplemental data set 1 [file jciinsight-7-157621-s149.xlsx]

## Sheet: Original Dataset
														ID	CU-1003	CU-1008	CU-1009	CU-1011	CU-1015	CU-1018	CU-1022	CU-1031	CU-1033	CU-1038	CU-1045	CU-1048	CU-1055	CU-1062	CU-1064	CU-1065	CU-1074	CU-1076	CU-1079	CU-1092	CU-1117	CU-1124	CU-1127	CU-1128	CU-1131	CU-1132	CU-1134	CU-1137	CU-1138	CU-1139	CU-1003	CU-1008	CU-1011	CU-1015	CU-1018
														Phenotype	Control	Control	Control	Control	Control	Control	Control	Control	Control	Control	Control	Control	Control	Control	Control	Control	Control	Control	Control	Control	Control	Control	Control	Control	Control	Control	Control	Control	Control	Control	Control	Control	Control	Control	Control
														Timepoint	D1-PRE	D1-PRE	D1-PRE	D1-PRE	D1-PRE	D1-PRE	D1-PRE	D1-PRE	D1-PRE	D1-PRE	D1-PRE	D1-PRE	D1-PRE	D1-PRE	D1-PRE	D1-PRE	D1-PRE	D1-PRE	D1-PRE	D1-PRE	D1-PRE	D1-PRE	D1-PRE	D1-PRE	D1-PRE	D1-PRE	D1-PRE	D1-PRE	D1-PRE	D1-PRE	D1-POST	D1-POST	D1-POST	D1-POST	D1-POST
														Sex	F	F	F	F	F	F	F	F	F	F	F	F	F	F	F	F	F	F	F	F	F	F	F	F	F	F	F	F	F	F	F	F	F	F	F
														Age Bins ("age<=35"="1";"35<age<=45"="2";"45<age<=55"="3";"age>55"="4")	2	1	2	3	3	4	2	1	2	3	1	1	2	4	1	4	3	3	1	2	1	3	4	3	4	1	1	2	4	1	2	1	3	3	4
														BMI Bins ("bmi<18.5"="1";"18.5<=bmi<25"="2";"25<=bmi<30"="3";"30<=bmi<35"="4";bmi>=35"="5")	5	3	3	5	5	5	5	3	3	5	3	3	4	2	2	3	2	3	2	4	2	3	5	4	3	2	2	2	2	3	5	3	5	5	5
														B ell Score	90	100	90	80	100	100	100	100	100	100	100	100	100	100	90	100	100	70	100	100	100	60	90	90	90	100	100	100	90	90	90	100	80	100	100
PATHWAY SORTORDER	BIOCHEMICAL	SUPER PATHWAY	SUB PATHWAY	COMP ID	PLATFORM	CHEMICAL ID	RI	MASS	PUBCHEM	CAS	KEGG	HMDB	MINIMUM VALUE FOR TOTAL EXPERIMENT
1188	3-hydroxyphenylacetoylglutamine	Peptide	Acetylated Peptides	62733	LC/MS Neg	100019831	1825	279.099					15425.8				39546.4		76701.4	39449.6			56020.4		26693.2	84034.4				46577.8	96871.1	34730.3	36067.2			47383.1	149029	185588	137602	56610.5	27760.7							49996.3	38693.5
1189	4-hydroxyphenylacetylglutamine	Peptide	Acetylated Peptides	55017	LC/MS Neg	100010850	1650	279.099					22250.2		43868.2	72479.9	113757	49576	156165	54309.4	79089.3	92488.3	188716	125182	62558.4	163176		88443.7	84181.8	65127.4	223628	72283.3	42073.5	172752	58856.2	54973.9	112765	120220	124877	49047.9	80310.3		100002	95593	45456.4	57079.7	45100.5	122421	70639.2
1184	phenylacetylcarnitine	Peptide	Acetylated Peptides	48425	LC/MS Pos Early	100006108	3092	280.154	101724840	287108-21-8			28092.1			104594	303294		148772	116310		184997	260822		43159.8	67633.7		247002	128284		275307	91977.2		182458	127088		203164	295421	371271	77408.9		135306	194875	294528		77317.6		93300.6	79758.7
1186	phenylacetylglutamate	Peptide	Acetylated Peptides	52925	LC/MS Neg	100009045	1570	264.088	11579826			HMDB0059772	19417.5			50930.9	115564			30641.5	51458.5	41741.5	293197	99085.3			27430.6	148389	26856.2	45462.7	268680	21046.5		173138	27063.7		118196	112706	176429	37430	81544.2	28968.1	141263	98806.3		42353.8			33164.3
1187	phenylacetylglutamine	Peptide	Acetylated Peptides	35126	LC/MS Neg	100001417	2330	263.104	92258	28047-15-6	C04148	HMDB0006344	1.86741e+06		3.64269e+06	13363986	32823570	2.09419e+06	23033008	12892635	13380999	11640559	32922170	20951532	11021976	16974502	8647860	23032982	11344295	10571603	44388840	12237267	2.79962e+06	21695190	12078968	4391136	32888842	31109312	28428912	12104915	16972796	12548539	27822592	21745802	4.33546e+06	11489902	2308634	23761160	14361053
1435	N6-carboxymethyllysine	Carbohydrate	Advanced Glycation End-product	36713	LC/MS Pos Early	100001768	2500	205.118	123800	5746-04-03		HMDB0240347	22005.7				210033	145033	140685	253533	62896.5	22005.7	262906		255719	212537	200017	278419	217378	169207	89106.7	475672	210784	304313	65627.4	24071.3	124593	58200	406641	165026	593873		135110	198313	139755	112832	210067	69673.2	287707
29	alanine	Amino Acid	Alanine and Aspartate Metabolism	1126	LC/MS Pos Early	811	1700	90.055	5950	56-41-7	C00041	HMDB0000161	104670048		160368816	154161104	236517792	165564672	196836368	252905376	221281392	158297408	206509632	150636544	208063008	179934448	213677728	158274336	155086480	163002704	213951264	290533568	194741088	182885216	160056128	177060240	234972144	155216832	222727984	266757584	169753504	155477120	138358768	217584384	230602560	172829472	253263600	202578672	288283424
40	asparagine	Amino Acid	Alanine and Aspartate Metabolism	512	LC/MS Pos Early	917	1225	133.061	6267	70-47-3	C00152	HMDB0000168	33684492		42457668	55036308	55725504	56204284	43901192	47462068	52144016	48899884	63956156	84506664	78643136	58806188	68842416	70343952	50387544	53020360	78261344	100112720	72345240	70915984	50274252	55857328	55916660	58489748	70224376	66370480	75619080	51224412	42653424	84097552	41659020	45908428	49162716	40620548	47189176
36	aspartate	Amino Acid	Alanine and Aspartate Metabolism	443	LC/MS Pos Early	234	1165	134.045	5960	56-84-8	C00049	HMDB0000191	2.82333e+06		10615136	7.09549e+06	6363456	5.52667e+06	21650760	15246131	7.09967e+06	9775789	10077309	5.18137e+06	14044619	5.84228e+06	13389128	5928375	6.80332e+06	4.73827e+06	6.86482e+06	7.31041e+06	3.50211e+06	8635734	4.33768e+06	7.5913e+06	5848976	5043907	11100941	4.00463e+06	6137986	5956510	7.1628e+06	10156717	12642312	5.21071e+06	4736490	10535397	10526552
43	hydroxyasparagine	Amino Acid	Alanine and Aspartate Metabolism	62060	LC/MS Pos Early	100020205	1149	149.056	15991574		C20631	HMDB32332	139244		370014	285626	274057	344321	444587	397668	288329	234576	341278	364050	306513	228036	326944	330357	204266	399148	276942	277236	165484	315444	183342	323723	455623	417930	455850	307794	299392	228551	378696	273984	398904	224496	307055	415397	413469
33	N,N-dimethylalanine	Amino Acid	Alanine and Aspartate Metabolism	63151	LC/MS Pos Early	100020371	1370	118.086	5488191	2812-31-9			672058		6.3674e+06	21769350	4.4717e+06	4.41779e+06	14343245	4965388	10268239	2.19275e+06	6.13156e+06	4972989	33006594	13648773	5237910	2.50238e+06	20477426	13358116	2.73373e+06	4504337	5.48012e+06	2.57743e+06	2.67602e+06	4863022	22282072	4.82519e+06	8584562	9110632	5.38627e+06	4.54383e+06	19277976	5.66706e+06	5.82913e+06	20015766	4285537	11775588	4608331
31	N-acetylalanine	Amino Acid	Alanine and Aspartate Metabolism	1585	LC/MS Neg	1110	861	130.051	88064	97-69-8	C02847	HMDB0000766	1.11701e+06		1.43846e+06	1.96978e+06	1.92479e+06	2.21233e+06	1.95444e+06	1.67436e+06	2.36497e+06	2.01097e+06	2.05998e+06	1.77211e+06	1702174	1.60186e+06	1.56454e+06	2.2188e+06	1.62147e+06	2014417	2.26602e+06	1812540	1.67752e+06	2.15491e+06	1.11701e+06	2.23371e+06	2.13312e+06	2152616	2233136	1915608	2.07793e+06	1530367	1505979	2.00039e+06	1.46839e+06	1.85075e+06	2.0748e+06	1.79015e+06	1.85947e+06
42	N-acetylasparagine	Amino Acid	Alanine and Aspartate Metabolism	33942	LC/MS Polar	100001257	2250	173.057	99715	4033-40-3		HMDB0006028	53046.2		66069.7	173972	270734	169633	184035	214019	165154						71882.8	363697	136990	183127	311454	237172	227712	258288		316774	243722	319576					135308	164038	80232.1	195591	182125	199483	187234
37	N-acetylaspartate (NAA)	Amino Acid	Alanine and Aspartate Metabolism	22185	LC/MS Neg	100000787	620.5	174.041	65065	997-55-7;997-55-7	C01042	HMDB0000812	591082		1.19279e+06	1476990	1.29777e+06	1.52294e+06	1.46953e+06	866982	1.18794e+06	1.32902e+06	1710685	1102789	1.33568e+06	1878543	1.46091e+06	981166	1.50315e+06	1.29257e+06	1.57099e+06	1.14289e+06	1.58782e+06	1.54894e+06	831522	1.68545e+06	1.26994e+06	1.33916e+06	1.31024e+06	1.56777e+06	1.39765e+06	1.54144e+06	1.20199e+06	1.31103e+06	1.04019e+06	1.23356e+06	1.33499e+06	1489258	1.23825e+06
35	N-carbamoylalanine	Amino Acid	Alanine and Aspartate Metabolism	52340	LC/MS Pos Early	100006369	950	133.061	426409	77340-50-2			21150.2		101734		152463	126551	110438	41734.6	123916	168301		53753			54926.9		146329	129028	228465	81623.3				111279	95194.6	145152	90913.4	74084.4	96517.4		73773.2	69554.2			86190.6	68604.7	56348.7
1431	erythronate*	Carbohydrate	Aminosugar Metabolism	42420	LC/MS Polar	100001320	2186	135.03	2781043	88759-55-1		HMDB0000613	106364896		139372064	214146448	220971712	252302192	215881280	211429056	168917280	254116672	231436752	188827712	212130832	201771760	171137152	183709264	192723296	304662240	248957216	209359632	210590192	216515728	148841104	244044912	485283232	304928128	220856928	212879744	188156448	197045808	199322896	199094064	172573856	200864640	251105920	218918880	251623456
1406	glucuronate	Carbohydrate	Aminosugar Metabolism	15443	LC/MS Polar	100000257	3233.3	193.035	441478;94715;23677976;65041;444791	207300-70-7	C16245	HMDB0000127	298448		2.83927e+06	9820241	7993269	8.16236e+06	10105441	7536105	4177677	2.88273e+06	15739360	10025452	7.14549e+06	4895236	4307989	4630901	4211322	10917060	22688380	4.45452e+06	3.00087e+06	2.16595e+06	3653831	8898910	7792555	7.48088e+06	7.00249e+06	4407785	6.82093e+06	4.43426e+06	1.47171e+06	8299530	1457601	9377266	6613309	9877330	8.00796e+06
1433	N-acetylglucosamine/N-acetylgalactosamine	Carbohydrate	Aminosugar Metabolism	46539	LC/MS Pos Early	100006435	715	222.097	84265;439174		C01074	HMDB0000212,HMDB0000215	23406.7		70325.6	85654	86419.1	97058.2	139424	118101		109348	67246.5	87058.4	103689	52303.1	118765	52372.5	67616.6	79280.5	63725.2	134909	79432		69712.3	77266.8	82036.4	85702.4	63008.3	52849.6	46109.7	38930.2	74278.2	86752.9	108442	90035.3	120438	94980	149153
1430	N-acetylglucosaminylasparagine	Carbohydrate	Aminosugar Metabolism	48149	LC/MS Pos Early	1215	1212	336.14	123826	2776-93-4	C04540	HMDB0000489	15935.8		54749	50796.8	63187.9	22846	88738	48036.1	45368.5	75627.3	53648.6	18278.7	57521.4	36708.7	47940.8	45245.8	39138	42872.9	40943.4	40881.2		45585.7	51383.7	45044		27071.5	51845.9	45439.3	25178.2	26984.1	26686.7	42670.2	61051.8	51212	40624.2	67238.5	41599
1418	N-acetylneuraminate	Carbohydrate	Aminosugar Metabolism	32377	LC/MS Pos Early	1162	660	310.113	439197	131-48-6	C00270	HMDB0000230	93503.1		418141	543508	337714	264110	539357	774775	222318	1.70115e+06	414610	265279	665162	541921	286398	278617	363673	357345	375810	407715	102467	237275	290530	283979	247075	232574	326619	141960	262387	207211	308551	582098	467282	411610	319990	430112	536049
3335	11-ketoetiocholanolone glucuronide	Lipid	Androgenic Steroids	47135	LC/MS Neg	100005402	4280	479.229		17181-16-7			13883.9			58989.5	23081.9		59802.5		24694.2		58104.6			44164.8		38977.9	22629.1	105361	129195	34069.5					52838.6	65701.3	55878.7	51579.4			46634.4	136607		45308.6		65396.2	24372.2
3400	11beta-hydroxyandrosterone glucuronide	Lipid	Androgenic Steroids	63251	LC/MS Neg	100020541	4209	481.244					19867.6		316652	302396	289754	251242	356978	261947	369930	90042.5	448742	252225	207599	330013	208999	193537	301769	401747	788087	208650	145068	199831	284429	155783	540184	238092	254726	343073	141598	86556.1	268451	384761	373062	270590	108996	352082	389553
3356	11beta-hydroxyetiocholanolone glucuronide*	Lipid	Androgenic Steroids	64418	LC/MS Neg	100020542	4160	481.244		17181-15-6			14001.1			81987.6	81146.9	76600.5	62324.3		45573.5		80967.1		68318	156477		106746	95645.2	191930	283983	93081.6					89949.3	98279	79016.9	105830	17628.4		81739.6	139656		61862	29892	65317.7	33477.1
3338	16a-hydroxy DHEA 3-sulfate	Lipid	Androgenic Steroids	38168	LC/MS Neg	100002126	4240	383.153	20848950			HMDB0062544	100882		2.18766e+06	10172953	782675	880255	2562750	943283	2861397	1.58766e+06	2.16748e+06	3.79395e+06	1.67521e+06	6213606	1.80405e+06	861506	7.11777e+06	1.07761e+06	2.42489e+06	661576	1556535	1.25316e+06	2.19248e+06	2319156	1.77224e+06	349544	2.16292e+06	1413709	2.30185e+06	858239	614841	3359426	2.55841e+06	10000894	848610	2.5468e+06	1.1308e+06
3357	5alpha-androstan-3alpha,17alpha-diol monosulfate	Lipid	Androgenic Steroids	37183	LC/MS Neg	100002008	5208	371.19				HMDB0000412	14196.6		42654.9	229962			45196	92505.4		39849.3	25152.8			19275.4				18098.7	37602.6	72895.7	111016	54845.4	249399		63482.8			99662.5	117307	32714.1	39961.2	91059	39309.4	218336		39213.3	105000
3379	5alpha-androstan-3alpha,17beta-diol disulfate	Lipid	Androgenic Steroids	37184	LC/MS Neg	100002017	4275	225.07	56639109			HMDB0094682	8953.01		81812.6	287582						398160	161896				55503.8				203669	217237		73223.4	344521		238242			76872.7	85784		119554	153414	107821	329671
3377	5alpha-androstan-3alpha,17beta-diol monosulfate (1)	Lipid	Androgenic Steroids	37186	LC/MS Neg	100002018	4925	371.19	121596226;121596225				14464.7		355003	1.34439e+06		174572	205163	352344	90400.7	621953	255415	67710	96099.5	103997	148680	28560.4	162153	133426	292718	358949	283265	233695	868182	123349	466296	24614.5		201003	488618	134076	246484	355472	484559	1417964	199875	233023	482748
3378	5alpha-androstan-3alpha,17beta-diol monosulfate (2)	Lipid	Androgenic Steroids	37185	LC/MS Neg	100006005	5080	371.19	121596225				16804.6		94344.5	223491			46242.1	102314	34974.4	418213	253138	42017.6	18042	58849.1				23243.1	135060	180908		56652	260569		101009			127151	61651.3	43227.4	88792.9	133691	125758	224410	30521.5	32121.6	133361
3388	5alpha-androstan-3beta,17alpha-diol disulfate	Lipid	Androgenic Steroids	37187	LC/MS Neg	100002021	4215	225.07	56639109			HMDB0094682	15375.9		36808.6	387398			322397	679288		251678	269379			103419		152699		60161.1	500622	179009	69812.8	116647	222838		338535	138169		117858	125032		251376	303370	42413	344485		355609	826312
3385	5alpha-androstan-3beta,17beta-diol disulfate	Lipid	Androgenic Steroids	37190	LC/MS Neg	100001987	3880	225.07	90186325	571-20-0	C12525	HMDB00493	76130		2.56845e+06	4412104	424495	833938	1.52421e+06	2607916	1.01648e+06	8.09758e+06	3.55745e+06	839447	514199	1.36613e+06	1.18952e+06	603283	700127	1.53964e+06	4331996	6802898	1.68622e+06	1.70908e+06	3.22042e+06	530986	5.69809e+06	1.19424e+06	137227	2.10189e+06	2.6105e+06	934606	2.34899e+06	1.91793e+06	2.56456e+06	4316733	942876	1.49706e+06	3220811
3384	5alpha-androstan-3beta,17beta-diol monosulfate (2)	Lipid	Androgenic Steroids	37192	LC/MS Neg	100002024	4685	371.19					11948.5		118068	447549		43887.4	84266.7	135913	61820.2	262443	142424	35903		77932.1	53591.2			64181.2	166789	137949	77498.1	87669.9	242283		248324			109682	124032	60597.7	86988.4	126440	175188	458373	51563.1	82348.1	169021
3392	andro steroid monosulfate C19H28O6S (1)*	Lipid	Androgenic Steroids	32827	LC/MS Neg	100002152	3871	383.153	159663			HMDB0002759	13372.6		151057	498435	42242.3	63946.9	106923	67256.9	183949	85694.4	211952	177579	63262.3	362452	135876	28433.6	144335	95783.4	200391	31267.2	88217.5	87618	88791.5	141266	109493		112601	119710	130537	49969.2		206434	105688	501202	58129.4	102816	77423.1
3366	androstenediol (3alpha, 17alpha) monosulfate (2)	Lipid	Androgenic Steroids	37207	LC/MS Neg	100002026	4712	369.174					18507.3		161136	528192	51447.1	55328.9	341436	223949	226775	128977	141191	137492	98960.3	285150	94972.3	66731	147468	82859.5	209983	89317.2	129947	136248	179020	118987	260122	31489.5	105982	371973	172071	190967	151850	293060	179281	583059	64536.2	393728	329962
3367	androstenediol (3alpha, 17alpha) monosulfate (3)	Lipid	Androgenic Steroids	37209	LC/MS Neg	100002027	5180	369.174					37387.2		1.25296e+06	1.98083e+06	139131	380338	1.20547e+06	1.05322e+06	527660	705343	681762	414565	527290	616756	779874	210773	764182	637695	561990	1338196	1.90888e+06	594717	2.01667e+06	550947	1.36834e+06	470262	292897	1.04525e+06	1.17606e+06	926304	879810	1.01806e+06	1.4376e+06	1.98156e+06	425265	1.08969e+06	1.19924e+06
3362	androstenediol (3beta,17beta) disulfate (1)	Lipid	Androgenic Steroids	37202	LC/MS Neg	100001992	3740	224.062	87120982		C04295	HMDB0240313	946351		20363018	37150552	7199286	6.87234e+06	19927812	9356629	10341070	38170000	12590364	20439730	10018543	19335766	13968391	5.64265e+06	24301404	14422946	38595136	16994446	12139785	9495382	12210961	15070401	32181000	14671113	7616336	8662457	32074820	8596465	17842834	16072772	16387940	34003416	6.44041e+06	20727000	10575447
3363	androstenediol (3beta,17beta) disulfate (2)	Lipid	Androgenic Steroids	37203	LC/MS Neg	100001994	4065	224.062	87120982			HMDB0240313	327749		5546897	15588670	1.31523e+06	2628135	11706371	6432704	4926498	7539076	3.02168e+06	5.98047e+06	4485639	5.92924e+06	4914581	2.50134e+06	7365073	4617531	11071670	5206184	2.84256e+06	4.3525e+06	8.12084e+06	6393895	12393979	2186507	4.26466e+06	6.46322e+06	4.39503e+06	1.90812e+06	4938415	11373866	6.45092e+06	13526612	2.34538e+06	12946326	7.85474e+06
3359	androstenediol (3beta,17beta) monosulfate (1)	Lipid	Androgenic Steroids	37211	LC/MS Neg	100002028	4535	369.174	13847309;129670631	521-17-5		HMDB0240429	101740		1.77008e+06	7392088	208010	670441	2.52574e+06	932907	1.9685e+06	3.25557e+06	2.04563e+06	1.70022e+06	960917	2.43986e+06	2.36748e+06	263356	2.14801e+06	1.14616e+06	2.75975e+06	1.60534e+06	1.34071e+06	1.17758e+06	2715010	1.59491e+06	2.7493e+06	550272	899996	1.92457e+06	2541878	1108503	1.35148e+06	2.37194e+06	2292120	8109665	892457	3.38352e+06	1.18872e+06
3360	androstenediol (3beta,17beta) monosulfate (2)	Lipid	Androgenic Steroids	37210	LC/MS Neg	100002029	4500	369.174				HMDB0186954,HMDB0240429	26277.3		608378	933158	135858	189189	503924	219644	325381	444723	276540	345616		334942	239401	91959.5	296151	248126	109788	615999	239280	137907	445990	175458	715786	188402	100625	314245	448672	151884	741366	661531	568897	875231			340745
3339	androsterone glucuronide	Lipid	Androgenic Steroids	61846	LC/MS Neg	100002761	4953	465.249	114833	1852-43-3	C11135	HMDB0002829	41010.6		257609	3.26441e+06	317825	739706	655880	386834	708047	377423	651006	286589	426682	1061974	718126	117919	769190	191105	1.16584e+06	570554	226622	771834	2.00311e+06	741959	649516			1.27424e+06	367985	413679	369097	1.23963e+06	368862	2.90881e+06	816709	765311	549140
3349	androsterone sulfate	Lipid	Androgenic Steroids	31591	LC/MS Neg	100001073	5022	369.174	159663	2479-86-9		HMDB0002759	116104		13504431	42211448	1343579	8465442	6845921	13410213	4359977	9905895	9994382	2.22713e+06	3.57579e+06	5.11703e+06	7048784	1.81954e+06	6.02059e+06	5.09295e+06	11470871	10935757	14937973	7761093	31286206	5712237	14979476	2.12759e+06	741060	8940763	17313594	7.37863e+06	8539832	15680208	15383548	42036592	8784671	6.79128e+06	15776232
3336	dehydroepiandrosterone sulfate (DHEA-S)	Lipid	Androgenic Steroids	32425	LC/MS Neg	100000792	4745	367.159	12594	651-48-9	C04555	HMDB0001032	1.31571e+06		21387312	88941784	5.86083e+06	14444822	31443308	12852189	20304350	25676202	29693690	20753392	18530596	32763476	36631040	5985836	41926024	17323806	43700672	13848316	24514378	17074496	45526036	40041684	31087138	8845413	14655389	25350252	30239370	23498050	17469050	52203712	26207048	85599000	16348591	31400500	16023740
3341	epiandrosterone sulfate	Lipid	Androgenic Steroids	33973	LC/MS Neg	100001287	4855	369.174	9929317	22229-22-7	C04555	HMDB0062657	61078.4		5.44515e+06	19109020	885913	3.14247e+06	3295379	4.46791e+06	1.80329e+06	3295379	5.08305e+06	989258	1065921	2.92921e+06	2.58497e+06	1.06185e+06	1.80352e+06	2401267	7844420	3.25782e+06	3.64423e+06	2.90808e+06	12490660	2.7289e+06	7293777	1.14245e+06	414830	4808549	3.26994e+06	2.57371e+06	3.3634e+06	8956540	6021481	18973496	3.48034e+06	3.07982e+06	5017862
3352	etiocholanolone glucuronide	Lipid	Androgenic Steroids	47112	LC/MS Neg	100005403	4915	465.249	270605	3602-09-03		HMDB0004484	39571.5		183156	1.53717e+06	148454	249738	431781	111040			220030	142154	109834	554675		314846	303067	218599	683636	333505	196528		557383	279677	241555	207651	329070	1.08804e+06	243341	93979.2	570861	1.4213e+06	170628	1.62997e+06	218422	362045	125096
4349	2-O-methylascorbic acid	Cofactors and Vitamins	Ascorbate and Aldarate Metabolism	63990	LC/MS Neg	100003258	778	189.041	54726398	17860-87-6		HMDB0240294	249683		2896469	2.07304e+06	2.65291e+06	2176129	2.52336e+06	2.48227e+06	1.85392e+06	2.58693e+06	2.23186e+06	1.50888e+06	1.54175e+06	1.75743e+06	2.18734e+06	2.21107e+06	1.24259e+06	2.04549e+06	1.99855e+06	2.1762e+06	1.33293e+06	1.8954e+06	1.42337e+06	1909947	2212207	2.23893e+06	3.25826e+06	2186429	2.13654e+06	1.70432e+06	2.50554e+06	1.88457e+06	3.05572e+06	2.01631e+06	2190018	2.58917e+06	2.84118e+06
4345	ascorbic acid 2-sulfate	Cofactors and Vitamins	Ascorbate and Aldarate Metabolism	63590	LC/MS Polar	100009329	3042	254.982	54676864			HMDB0060649	649558		10831647	24658544	12311318	17027816	23058276	17633222	8530850	16316799	18371544	7262577	14936980	9144561	13121971	14509644	11570895	30314516	24393168	10287774	11463917	18269528	10754678	12966383	10429350	11627778	17976356	16178711	20466256	11438519	15087607	19229490	13393487	19634858	17159026	21438090	18642762
4346	ascorbic acid 3-sulfate*	Cofactors and Vitamins	Ascorbate and Aldarate Metabolism	63687	LC/MS Polar	100020409	2025	254.982	11425365				467293		3.30704e+06	3.92076e+06	4285372	6.29793e+06	2.926e+06	4772376	1797874	1559860	2.8342e+06	1.71342e+06	1550567	3.74557e+06	4080686	4857285	1.61486e+06	6491550	8.16896e+06	4185527	4676598	3.29164e+06	4323937	4.15487e+06	4.4334e+06	7.35062e+06	5928101	5.26211e+06	3.31757e+06	4818979	5126703	3.10756e+06	3.42024e+06	3.29498e+06	6191821	2729894	5583730
4354	gulonate*	Cofactors and Vitamins	Ascorbate and Aldarate Metabolism	46957	LC/MS Polar	100001586	2750	195.051	152304	20246-53-1	C00800	HMDB0003290	532436		6.99578e+06	10709797	18134696	11767033	12870369	8601768	8130423	8.33724e+06	9863716	11672011	10058934	7.38913e+06	6378990	14175305	8234599	13394796	12682557	9360722	7304055	12082090	5790776	11885271	11620486	17731228	10332197	9542264	8595146	6.45664e+06	10662403	9877973	6.7426e+06	9894211	12058295	14684874	11126032
4353	oxalate (ethanedioate)	Cofactors and Vitamins	Ascorbate and Aldarate Metabolism	20694	LC/MS Neg	100000841	603	88.988	971	144-62-7	C00209	HMDB0002329	535138		7576123	8679773	8658123	10320531	10015225	7793562	3.98903e+06	6.52319e+06	8.15051e+06	2.48736e+06	4.45695e+06	11377398	8746517	3.80465e+06	5.18409e+06	9812392	10318842	5.78006e+06	8.23577e+06	6.75347e+06	4928730	6746984	7284613	8440160	7706882	11537152	5.80566e+06	12617224	5.97186e+06	6985052	7960716	7181184	9556027	8678469	8284919
4350	threonate	Cofactors and Vitamins	Ascorbate and Aldarate Metabolism	27738	LC/MS Polar	100001022	2384	135.03	5460407;151152	70753-61-6	C01620	HMDB0000943,HMDB0062620	8673958		145629776	311729376	224007840	287306880	236814896	187157088	103644040	167125984	240385568	43299332	153191872	315715872	173224576	257572928	145023920	388955552	351200800	267096400	363563520	174710656	133220672	255285680	283347616	363766368	236508544	455630240	198736400	458485280	215807968	274111360	169800000	243508560	275236192	187277744	234503648
5324	1H-indole-7-acetic acid	Xenobiotics	Bacterial/Fungal	57783	LC/MS Neg	100004601	2862	174.056	18356439	39689-63-9			17420.1			62436.2	149110		246602	179574	85468.7		140180	111027	180167	240851		92568.5	405940	121413	172664	195114	42310	74501.8	31335.6	132119	215722	314765	170144	211523	80713.2	161098	368166	271519		68439.6	26970.7	231331	173995
5325	N-methylpipecolate	Xenobiotics	Bacterial/Fungal	47101	LC/MS Pos Early	100005383	1932	144.102	11286529	41447-17-0			75090		258265	385341	329765	603671	357184	174930	189724	599839	403482	185144	603946	358774		1.12786e+06		345795	324824	433081	288090	215802		75090		726277	264953	864044		299027	210910	361502		132105	190443		316109
4463	2-hydroxyhippurate (salicylurate)	Xenobiotics	Benzoate Metabolism	18281	LC/MS Neg	1869	2184	194.046	10253	487-54-7	C07588	HMDB0000840	21301		320779	1.23289e+06	210823	57465.9	23293536	91230.8	134265	165000	424176	657636	266393	685010	523359	3.46041e+06	131526	19798458	1.7261e+06	169795	471570	312195	77818	139474	157542	160673	4464160	111934	62055.9	309630	126796	1.02129e+06	371467	1.10871e+06	89716.2	25999266	119474
4581	2-methoxyhydroquinone sulfate (1)	Xenobiotics	Benzoate Metabolism	64049	LC/MS Neg	100021839	1505	218.997					15022.6		275458		195540	57319	93013	134998	206698	139033	46637.8	20167.2	368769	99177.2	47073.2	50784.3	116765	213548	542252	175077	65909.5	30982.1	32093.5	231838		198222	36319.7	434122	26918.7		66023.4	89596.8	145327		30845.5	134012	203404
4582	2-methoxyhydroquinone sulfate (2)	Xenobiotics	Benzoate Metabolism	64050	LC/MS Neg	100021840	1619	218.997					19113.5		66149.8		77314.6				57754.8	48807.8			128906	50683.3			31266.4	103905	195984	45659.4						57804.3		100744									28987.8
4568	3-(3-hydroxyphenyl)propionate	Xenobiotics	Benzoate Metabolism	35635	LC/MS Neg	100001624	1980	165.056	91	621-54-5	C11457	HMDB0000375	26909.3		987365	348949	124860	647380	51421.4	202422	59677.6	330850	162928	223682	156180	170165	294641	106029	447254	425757	1.4718e+06	133700	145961	802296	666587	1.52483e+06	50719.8		6.53955e+06	136029	1.02927e+06	45582.1	68649.9	109201	1012928	318521	926704		196187
4565	3-(3-hydroxyphenyl)propionate sulfate	Xenobiotics	Benzoate Metabolism	45415	LC/MS Neg	100005391	1294	245.012	187488	86321-32-6		HMDB0094710	16180.1		141513	109275		167927		90371.2		18460.1		32557.1			101504			92370.5	251909			61967.5	75959.8	68727.4	53082		743309		111988	56459.7			191779	95801.2	173365		78045.2
4465	3-hydroxyhippurate	Xenobiotics	Benzoate Metabolism	39600	LC/MS Neg	100002122	1687	194.046	450268	1637-75-8		HMDB0006116	25677.4		2.64556e+06	1.1973e+06	707829	2713234	150505	540827	226493	799821	204759	696619	273494	284819	1.49341e+06	331214	1.0856e+06	821322	2313063	231292	223973	1.9672e+06	1.43896e+06	1.67195e+06	285071	196086	11406084	109221	2.01433e+06	478368	409064	325524	3.33129e+06	982714	2.67542e+06	112617	553983
4466	3-hydroxyhippurate sulfate	Xenobiotics	Benzoate Metabolism	62530	LC/MS Neg	100020410	1047	274.003	186339				12048.2		159873			141063		28202.9		42730.7					66347.6			95607.8	81141.4			79856.3		48221.1			986699		90125.1				172381		119293		17536.1
4538	3-methoxycatechol sulfate (1)	Xenobiotics	Benzoate Metabolism	48763	LC/MS Neg	100006375	2163	218.997	129892430				15773.5		946248	33395.6	1.42544e+06	1.04321e+06	142570	162479	117003	861162	85116.4	554455	49760.2	1369774	9008723	125776	1.67176e+06	2407210	8.03455e+06	164368	486042	307588	498761	1.46219e+06	72162.2	328153	200675	86148.1	945390	2.81487e+06	73226	58178.7	908356	31347.6	899735	135859	148486
4539	3-methoxycatechol sulfate (2)	Xenobiotics	Benzoate Metabolism	48752	LC/MS Neg	100006376	2200	218.997					17105.6		111315		99994.9	55686.6		32936	40052.9		45593.4	20610.6	59731			62580.8	83111.5	94133.7	584573	66491.9		23885.9		116090	89212.9	220741	54188.2	46995	57633.8			40670.1			62062.3
4499	3-methyl catechol sulfate (1)	Xenobiotics	Benzoate Metabolism	46165	LC/MS Neg	100004112	2790	203.002	118431379				23219.2		1365179	120480	10006731	582288	176841	901581	87336.4	4431241	296263	626633	118594	2589347	328812	1.01296e+06	256777	2.98873e+06	18440552	233241	79356.1	506630	333774	5.17678e+06	276415	522584	1.8693e+06	779322	1.13818e+06	23219.2	265606	424834	1.28964e+06	61838.5	465816	154296	990067
4571	3-phenylpropionate (hydrocinnamate)	Xenobiotics	Benzoate Metabolism	15749	LC/MS Neg	100000010	2860	149.061	107	501-52-0	C05629	HMDB0000764	24911.7		50524.7	46198	335687	75945.9	324227	933545	383781	301847	1386640	482449	1121835	2471404	117176	1.25175e+06	747424	415782	3819580	677743		677041	73732.5	497502	1532093	823847	161257	2.71459e+06	107336	647409	394718	1.86591e+06	40976	30048.4	88840.1	217081	719899
4514	4-acetylphenyl sulfate	Xenobiotics	Benzoate Metabolism	44620	LC/MS Neg	100000711	2375	215.002	4684006				15714.8		60411.6	165379	123580	73309.3	38720.3	35712.3			42230.2	1.55895e+06	118201	740818	85596	30564.2	38674.4	557637	343005	143327	88291.7	70034.4		134596	40517.7	136297	75288.1	98023.2	26045.5			82779.8	36506.6	123464	65323.6		32704.3
4503	4-allylcatechol sulfate	Xenobiotics	Benzoate Metabolism	63597	LC/MS Neg	100020578	3571	229.018					6989.47		801216	110881	249479	183870	2.31268e+06	226146	125225	44416.5	1.07909e+06	50443.5	416039	274864	86080.1	172299	317983	279662	87604.3	287261	94613.2	278957		298595	224083	291266	577496	603035	54907.2	54660.8	88540.3	73683.2	773123	71829.8	156235	1.30114e+06	309420
4501	4-ethylcatechol sulfate	Xenobiotics	Benzoate Metabolism	63072	LC/MS Neg	100020536	3379	217.018					20673.8		2124360	108841	5742436	84784.2	226352	273429	124547	1.63761e+06	519551	297099	214376	1.09558e+06	140547	758699	130424	5.35666e+06	9196439	141376	154375	347729	20673.8	3.45518e+06	353554	2.61103e+06	1.67412e+06	508289	1.34978e+06	236899	436750	1344476	1.29552e+06	106443	24414.8	204196	328047
4520	4-ethylphenyl sulfate	Xenobiotics	Benzoate Metabolism	36099	LC/MS Neg	100001756	3580	201.023	20822574	123-07-9	C13637	HMDB0062551	46659.8		192177	197636	450043	630220	370215	680436	59630.8	742900	247141	75212.9	233720	4.16644e+06	607588	374891	878804	491215	886176	293234	417043	1.00598e+06	68483.2	1.67248e+06	512419	14655187	2.05512e+06	833421	554800	91193.9	429061	684838	213334	143397	570385	366469	849144
4467	4-hydroxyhippurate	Xenobiotics	Benzoate Metabolism	35527	LC/MS Neg	100001423	1475	194.046	151012	2482-25-9		HMDB0013678	133301		1.06634e+06	651333	800490	1.33371e+06	634604	414584	257333	709073	943727	570363	617806	1.25341e+06	950118	539745	1.6856e+06	554123	1.77042e+06	1520784	297337	854640	261920	360621	451530	644321	1.75725e+06	287988	900907	796057	763640	1.18832e+06	1.17126e+06	492198	1139478	657126	368306
4502	4-methylcatechol sulfate	Xenobiotics	Benzoate Metabolism	46146	LC/MS Neg	100004111	2665	203.002	54104170			HMDB0240459	128666		11699667	53618272	48555812	1.41212e+06	7.04803e+06	4.1472e+06	2.45821e+06	1.54628e+06	17510758	19436510	6.03316e+06	3.52782e+06	10003464	7.42717e+06	3.82978e+06	4754963	18848376	3.16075e+06	421065	9018268	1.88945e+06	2145902	7.35442e+06	8471306	10239958	3.97247e+06	9478074	6834780	9309725	7720020	11300512	50722364	1.20696e+06	6584720	4306229
4497	4-methylguaiacol sulfate	Xenobiotics	Benzoate Metabolism	48418	LC/MS Neg	100006105	2978	217.018		756760-43-7			12815.2		105507	1.45175e+06	1315043		67374.5	24052.5			212791	294184	114474	69028.9	127306	176110	30338.8	73814.1	410945	27524.9		157968			63592	87937.1	163167	41227	116794		113957	84743.6	33445.4	1.20455e+06		47025.4	24912.1
4527	4-vinylcatechol sulfate	Xenobiotics	Benzoate Metabolism	64579	LC/MS Neg	100021208	3060	215.002					21729.6		1.47229e+06	75181.9	5563187	347373		62320.2		1.01277e+06		408167	61396	2.75762e+06	221836	306103	945960	2973064	10351071	362359			106812	2.55673e+06	213292	837948	864171	95017.9	814905	191413	416723	358139	1.21805e+06	76944.9	239886		55461.9
4522	4-vinylphenol sulfate	Xenobiotics	Benzoate Metabolism	36098	LC/MS Neg	100001755	3320	199.007	6426766	2628-17-3	C05627	HMDB0062775	120252		1.04782e+06	1.54717e+06	4.28522e+06	8535596	597437	950376	572240	10223038	2.0268e+06	2.95858e+06	1.20323e+06	6.6655e+06	2.73325e+06	879703	2718432	4063250	3.59e+06	21742738	538089	720960	577040	1.13219e+06	3.59703e+06	4.75694e+06	2.16516e+06	1.52624e+06	4.85074e+06	1.6535e+06	729151	774421	1.21175e+06	1507708	8714974	611830	1.12888e+06
4473	benzoate	Xenobiotics	Benzoate Metabolism	15778	LC/MS Neg	100000008	1750	121.029	243	65-85-0	C00180	HMDB0001870	196923		263552	565132	958405	498692		398220					615764		196923		381182		672713		1.03354e+06	550456	204112				703256		757699	359818	649963		306960	394754	537563
4495	catechol sulfate	Xenobiotics	Benzoate Metabolism	35320	LC/MS Neg	100001605	1906	188.986	3083879	4918-96-1		HMDB0059724	635886		14150195	4.08454e+06	19909378	8164645	4.17061e+06	4.32741e+06	3.18846e+06	12336237	6425872	4867492	4.18353e+06	17848406	1.25939e+06	7.12986e+06	5.34832e+06	20783600	38350044	3.62062e+06	1.64845e+06	4.17526e+06	2.2037e+06	27571412	9858640	8468354	14440308	8591444	7.82016e+06	4.03468e+06	6090918	7009687	11419089	3.7246e+06	6281975	3.61521e+06	4.36289e+06
4498	guaiacol sulfate	Xenobiotics	Benzoate Metabolism	46111	LC/MS Neg	100004208	2344	203.002	22473			HMDB0060013	100227		2.78477e+06	488334	3.93446e+06	679196	827761	909831	438794	2.92074e+06	935328	539742	464004	1.75835e+06	372200	1.17121e+06	667222	4.02848e+06	10684984	3980373	189471	377390	159387	5.81817e+06	1.23581e+06	1.33878e+06	2.75857e+06	1.02621e+06	1.00767e+06	482667	823139	706790	2.86033e+06	429434	671193	698562	991785
4459	hippurate	Xenobiotics	Benzoate Metabolism	15753	LC/MS Neg	100000014	2106.9	178.051	464	495-69-2	C01586	HMDB0000714	1.8891e+06		30365014	4.69076e+06	28908154	19909898	50635652	27773326	23858264	9116696	31625062	41200660	16183798	36469724	19022658	21775894	20406652	45802992	177235184	11694576	9921476	50157044	7855954	59594716	36332944	40926892	29653852	38616700	9903794	16369074	33523378	37836632	32191842	4.24265e+06	20547830	32616254	32431476
4541	methyl-4-hydroxybenzoate sulfate	Xenobiotics	Benzoate Metabolism	48429	LC/MS Neg	100006116	2873	230.997	10657183			HMDB0041646	13268.6		53567.6	1.63005e+06	197379	540986	4.64392e+06	236171	2.08513e+06	378359	2.383e+06	1.37295e+06	893847	373300	5.15783e+06	2.20478e+06	56619.5	2.42907e+06	7713122	1.69083e+06	60630.4	3.65937e+06		55320.3	134729	59459.6	181950	325339	91994.5	2484625	496320	1.24839e+06	85176.4	1.31795e+06	1.01602e+06	4.17212e+06	414152
4556	o-cresol sulfate	Xenobiotics	Benzoate Metabolism	36845	LC/MS Neg	100001806	2796	187.007	11615528			HMDB0011635	11160.1		53737.3		214944			81371		258833		39166.3	87544.8	65911.9		59837.5		194465	475983			87081.5		181358	29569.6	46149.9	77936.4	62460.1	81371	19800.5	20179.8	105459	41723.2				81364.9
4549	p-cresol sulfate	Xenobiotics	Benzoate Metabolism	36103	LC/MS Neg	100001315	2890	187.007	4615423	3233-57-7		HMDB0011635	4213081		38914320	150684384	275186048	16826270	170752736	106121584	79982160	5942845	269262144	168941392	119732856	108042832	86493224	212494976	69875144	102153904	343433408	115006456	5584366	122648576	63117312	79155736	156583904	262303008	210180224	102285304	173623408	126804360	223154976	193414400	44909808	150414816	14487717	168980672	114493896
4543	propyl 4-hydroxybenzoate sulfate	Xenobiotics	Benzoate Metabolism	48460	LC/MS Neg	100006264	3971	259.028	131838881	162338-10-5		HMDB0135261	18724.2			663851	53347.4				148654	191872	964080	56326.3	205607	45619.1	76705.3			164385	690868			32061.3						42872.1		68161.6	195196	261945		519628			22878.9
1932	carnitine	Lipid	Carnitine Metabolism	15500	LC/MS Pos Early	100000007	1978	162.113	288	461-05-2	C00487,C00308	HMDB0000062	118266600		351168224	282728832	279836640	329954496	274697760	359005632	337191712	290916480	292098848	297834016	256395632	245018816	258446896	281538240	269552192	279089408	327603936	414063616	358569536	322825888	327429472	329102816	363802208	277460672	336195648	256164976	302321536	267708016	301807040	317635328	325851680	263689776	296348256	266191488	342258496
1931	deoxycarnitine	Lipid	Carnitine Metabolism	36747	LC/MS Pos Early	100001662	2052	146.118	22620	6249-56-5	C01181	HMDB0001161	15015304		26498764	24247294	33772140	29812196	37708848	35778308	33573528	24845894	33889764	30293590	33679808	24841534	29355628	32005116	33199906	28843198	27508246	42104560	37641096	33286824	28488826	36921524	33427214	33109822	39921084	24568606	28671368	23211610	27315822	30115102	30062310	22254210	31853682	31224820	36498512
3134	palmitoyl-sphingosine-phosphoethanolamine (d18:1/16:0)	Lipid	Ceramide PEs	62984	LC/MS Pos Late	100021162	2207	661.528					246745		551738	722740	613674	389616	761826	566092	387696	427346	388359	429712	594563	591612	329362	421292	439644	618614	624760	598444	414257	531716	489534	550753	655184	447377	666679	401751	444854	645813	408666	477203	600004	571457	462413	793169	591026
6223	1,2,3-benzenetriol sulfate (1)	Xenobiotics	Chemical	48761	LC/MS Neg	100006373	1453	204.981					16597.8									61806.3					62646															42792.2
6215	1,2,3-benzenetriol sulfate (2)	Xenobiotics	Chemical	48762	LC/MS Neg	100006374	1709	204.981	54110629;92013662			HMDB0060018,HMDB0060016	7044.49				65860.7					466777	18511.4	420958		180782	1.32172e+06	257375		256227	148836	35784.2	209907	49873.3				91934.8	64979.6		211844	434580						61937
6174	2,4-di-tert-butylphenol	Xenobiotics	Chemical	64328	LC/MS Neg	100021918	5749	205.16		96-76-4			9043957		20283836	25249004	25292612	32429578	25359118	12164792	39739836	25509406	18761982	16707671	16304287	16966558	19650772	12433091	15693815	20737520	34497348	16944888	21599332	17007210	21319142	18190184	29179462	17578290	9043957	22371720	29752366	35332668	23604544	19389410	25958544	25848438	34831732	24866992	18692828
6217	2-methoxyresorcinol sulfate	Xenobiotics	Chemical	48445	LC/MS Neg	100006184	1863	218.997		1446269-78-8			14932.6		137832		589561					229467		216622		59362.1	2190403		41776.8	182299	847888		52889.3		118346	135845			83352.5		24012.3	386006			75233.9
6172	2-naphthol sulfate	Xenobiotics	Chemical	62520	LC/MS Neg	100020515	3658	223.007	74428				13184.4		42405.6	120616	259589	29774.4	151947	62454.5	124214	221420	299848	38105.3	180254	219537	1.00422e+06	83236.6		457671	190691	100506	172195	196353	38375.2	85919.3	217530	20029.1	103844	74274	120383	55996.9	148138	299323	43151.8	127293		160082	69989.4
6256	3,5-dichloro-2,6-dihydroxybenzoic acid	Xenobiotics	Chemical	63589	LC/MS Polar	100021324	693	220.941	24721632				62742.5		2590372	3.95265e+06	2080340	1976423	3.15808e+06	3.89424e+06	2.03425e+06	2651109	4547411	2306643	3.64637e+06	2.35387e+06	1726895	3.58954e+06	2.08398e+06	2.78624e+06	1.10615e+06	3.79015e+06	5255348	3014425	3.34214e+06	2.58187e+06	4.96711e+06	1.5499e+06	3.41066e+06	2119669	2.92397e+06	3.08266e+06	4411574	2363315	2.56815e+06	3.59636e+06	2.03045e+06	3.15277e+06	4612990
6104	3-acetylphenol sulfate	Xenobiotics	Chemical	48693	LC/MS Neg	100004326	2477	215.002					10181.9		107247	88316.4	510411	47864.8				68531.1				77708.3			57490.1	131453	771552			76650		148371			367457		69302.4				76758.2	71508	50982
6257	3-bromo-5-chloro-2,6-dihydroxybenzoic acid*	Xenobiotics	Chemical	63681	LC/MS Neg	100021707	4505	264.891	134581543				41693.6		347104	609420	217111	264999	412642	489116	312870	499752	825918	399588	463154	479220	233254	815578	289858	453891	195198	599996	616602	554939	536806	659820	445494	244411	600556	361522	374056	702763	842548	376976	403699	578217	244062	387260	558442
6251	3-hydroxy-2-methylpyridine sulfate	Xenobiotics	Chemical	63227	LC/MS Neg	100020975	1849	188.002					13358		1786706		6282653		45055.1	53808		674095	136491	432067	233896	290200	74540.2	80899.1		1.98018e+06	7345984	113174	44276.3		52024.5	1.159e+06	21296.4	105592	92432.8	43380.7	246484		36377.6	189914	703715			31680.8	62136.5
6219	3-hydroxypyridine glucuronide	Xenobiotics	Chemical	63236	LC/MS Pos Early	100020591	1657	272.077					14485.9		77740.6		1260134					97683.5								219368	1.88786e+06					247436									111372
6218	3-hydroxypyridine sulfate	Xenobiotics	Chemical	48448	LC/MS Neg	100006098	1595.5	173.987		1955-23-3			35282.8		8.3754e+06	83653.6	36458776	383863	432145	564148	399293	5928450	442192	1.9645e+06	441349	7353516	178973	2951123	49053.9	12997625	41641784	583836	288994	698279	721397	14976606	1.0539e+06	2.20176e+06	2.87901e+06	1.07507e+06	5207267	108735	1.12664e+06	2803786	5654231	80266.1	314619	405836	610019
6235	4-acetamidobenzoate	Xenobiotics	Chemical	57585	LC/MS Neg	100009413	1403	178.051	6918889	556-08-1	D03836		17631.7																															51310.9
6210	4-hydroxychlorothalonil	Xenobiotics	Chemical	48441	LC/MS Neg	100006082	4427	244.908	34217	28343-61-5			204368		2.02564e+06	2.01803e+06	1.54108e+06	2702702	1.82263e+06	1.95754e+06	1069537	2.35824e+06	3.20468e+06	1.76033e+06	4246674	5383090	3.89311e+06	3673517	2.86207e+06	2.02346e+06	1.7031e+06	3.3816e+06	1.40184e+06	2.64114e+06	1.49852e+06	3.34566e+06	3644350	943363	3.79547e+06	3.24637e+06	3031737	2.36074e+06	3915591	3360587	2.66772e+06	1.81976e+06	3212471	1.57581e+06	3.15026e+06
6249	5-hydroxy-2-methylpyridine sulfate	Xenobiotics	Chemical	63230	LC/MS Neg	100020973	2074	188.002					9046.94		1.28579e+06		4610597		2125158			223902		180640		331029	61451.4	25615.1		1.12959e+06	5666577	122531		150843		959563					395272			99918.9	574668		30384.7	1.32681e+06
6232	6-hydroxyindole sulfate	Xenobiotics	Chemical	48698	LC/MS Neg	100006260	2498	212.002	122198196			HMDB0000682	128286		582218	1.25112e+06	2927530	128286	1.35638e+06	628764	663820	923643	2.64479e+06	1.69435e+06	1495784	1112363	537972	1.01779e+06	1.6338e+06	862532	2.01874e+06	1.50644e+06	296579	2.27524e+06	881424	794606	1.03914e+06	1.95287e+06	1.91079e+06	1.51021e+06	1.86001e+06	574843	1192988	1.11525e+06	661598	1.28335e+06	162159	1.40339e+06	677484
6258	dibutyl sulfosuccinate	Xenobiotics	Chemical	63841	LC/MS Neg	100021538	3557	309.101	423891	5144-51-4			16069.9		163377	192956	333220	250308	5293007	299181	214070	274122	307787	253788	46978.6	67221.6		67309.7	194687	39805.5	269359	430678		61253.4	433500	293469	350216	334694	43377.8	304919	641739	219288	165732	417132	291017	116893	285093	5.14856e+06	286130
6044	diethanolamine	Xenobiotics	Chemical	20691	LC/MS Pos Early	100000837	1960	106.086	8113	111-42-2	C06772	HMDB0004437	31599.6		411964	150771	181124	1.62813e+06	253619	374858	201159	1.81119e+06	508886	2.70764e+06	3.39545e+06	1.44405e+06	735291	1.5251e+06	225414	480137	838051	490753	3.17566e+06	716220	3.65623e+06	221402	160765	5533156	556355	120726	616509	3525274	1.52758e+06	1.02645e+06	1.22658e+06	344177	415175	730333	391734
6151	ectoine	Xenobiotics	Chemical	35651	LC/MS Pos Early	100001635	1980	143.082	126041	96702-03-3	C06231		125644		408831	1.12192e+06	1.50752e+06	829037	2395408	920144	262422	2.25627e+06	928763	1.18433e+06	1.02452e+06	485234	426409	353379	490717	2.91442e+06	1193756	494513	304235	676529	268859	1093710	486591	3.52098e+06	441294	2.08419e+06	2124640	343683	467509	624119	505002	987230	642462	2.21887e+06	754272
6152	EDTA	Xenobiotics	Chemical	22163	LC/MS Neg	100001002	643	291.083	6049	60-00-4	C00284	HMDB0015109	846461184		900108288	1289013248	1564995456	1450517120	1044169472	1170474368	1229717760	1424542464	1457166208	1218057600	1472452224	1452403200	1007183616		1526311936	1382622848	1570325248	1523919232	1646771456	1467393536	1264389120	1610786048	1330985088	1648167552	1837789312	1821431552	1773901824	1489136000	1250073472	1606866304	1081442944	1035811264	1298368256	1228027392	1214422656
6090	ethyl glucuronide	Xenobiotics	Chemical	39603	LC/MS Neg	100002849	793	221.067	18392195	17685-04-0		HMDB0010325	13614.9				41914.3			269014						108931	138864			121941	832691					86607.6				30437.2		203637	110488				93856.7	57509	186653
6161	iminodiacetate (IDA)	Xenobiotics	Chemical	21025	LC/MS Pos Early	100000900	830	134.045	8897	142-73-4	C19911	HMDB0011753	12494242		27704598	38729444	31172510	29917810	28914938	30899698	29799418	19885816	34655268	18112146	27448700	27194708	23349538	49764100	21205932	30303774	21992724	23379596	32086860	24795324	24084330	19073938	22391424	25535638	28138534	28008478	32771316	24563574	25142554	29502228	32368446	29575898	27521562	30867758	29503710
6086	O-sulfo-L-tyrosine	Xenobiotics	Chemical	45413	LC/MS Neg	100005384	990	260.023	514186				461602		725640	1.33876e+06	1.41165e+06	1.39352e+06	1.08149e+06	656387	1.39125e+06	1.4083e+06	1.34554e+06	818261	1.3234e+06	685928	599658	1.41e+06	843821	1.01408e+06	730834	793521	866384	887966	767477	1.11822e+06	1.48568e+06	1.18047e+06	1.15681e+06	823034	906100	570100	985928	819070	676230	1.28776e+06	1.19775e+06	1.1264e+06	730915
6187	perfluorooctanesulfonate (PFOS)	Xenobiotics	Chemical	57564	LC/MS Polar	100010955	662	498.93	74483	1763-23-1	C18142	HMDB0059586	74526.6		1.11105e+06	1.81605e+06	479824	1.0471e+06	1105266	2410757	377032	508824	1.56684e+06	501660	2.29381e+06	926184	367620	2427691	1.3166e+06	2.34112e+06	335378	1.7457e+06	541809	614021	1.6809e+06	1090701	2604023	782179	1.75066e+06	1.61228e+06	852377	691488	576421	442912	1.11014e+06	1.78137e+06	1.10248e+06	1.14149e+06	2.72203e+06
6238	perfluorooctanoate (PFOA)	Xenobiotics	Chemical	62071	LC/MS Neg	100020208	5130	412.966	9554			HMDB0059587	20503.3		150421	464388	96751.9	238390	131107	359230	56880.9	85164	174314	91455.5	164901	201858	101854	313981	160918	351022	144141	235024	109699	512200	201348	132826	475592	137955	190945	198396	127168	119604	92205.7	121191	160711	466962	246721	143383	418358
6083	sulfate*	Xenobiotics	Chemical	46960	LC/MS Neg	100002528	616	96.9601	5152822	14808-79-8	C00059	HMDB01448	13006182		19848270	23159526	35668804	37536244	34705420	22480400	21877534	17687746	26325168	24402292	20710416	24190944	18780602	22698284	19563594	18090744	28023090	24693052	19936942	28237118	17320984	25935240	23701932	23527048	23990778	23532740	24625322	20527366	19888838	23857986	20269116	22040620	32991670	33570676	23661804
6236	thioproline	Xenobiotics	Chemical	53231	LC/MS Pos Early	100009232	1250	134.027	93176	34592-47-4			435581		725499	1.06042e+06	1189959	1.25544e+06	1.56094e+06	1.15969e+06	850306	921478	1.25096e+06	1.47544e+06	1.01855e+06	1.31355e+06	927623	1.686e+06	758522	843822	1.24317e+06	947859	716943	1183440	920998	1305165	1228701	1.12971e+06	1.30418e+06	889050	880347	642111	563545	651629	595758	718374	1.21449e+06	923518	1.03423e+06
3296	corticosterone	Lipid	Corticosteroids	5983	LC/MS Neg	272	5040	345.207	5753	50-22-6	C02140	HMDB0001547	11730.9		66129.5	41685.5	83762.4		65400.5		25477.5		23358.1	36218.2	245980	59101.2		105000	136859	44185.6	32042.1	52477	63507.1					46999.6	52361.1	324603	165178	42953.3	78585.5	36053.8	347754	306925	237242	189358	238512
3304	cortisol	Lipid	Corticosteroids	1712	LC/MS Neg	356	4710	361.202	5754	50-23-7	C00735	HMDB0000063	244563		1.19355e+06	1.63215e+06	2345360	1.3909e+06	1519020	1.20505e+06	1129302	1.08328e+06	927462	1.07979e+06	2.95319e+06	1.34437e+06	876105	1788615	1.90169e+06	1.27686e+06	2254778	2.58941e+06	2.35289e+06	840319	710938	757814	940579	1.59589e+06	1.6431e+06	4227756	2706350	1.3645e+06	1873062	1.44544e+06	2.12026e+06	2385816	2.10189e+06	2.31172e+06	2.63406e+06
3314	cortisone	Lipid	Corticosteroids	1769	LC/MS Neg	273	4575	359.186	222786	53-06-5	C00762	HMDB0002802	87270		412693	771494	779183	687727	546674	357291	424183	382929	483645	471942	492295	335100	351364	501615	654607	391479	395166	624562	987860	292444	456385	177921	339831	348962	470084	748082	755264	642440	514513	478628	567497	610611	364771	632165	583488
3325	cortolone glucuronide (1)	Lipid	Corticosteroids	57699	LC/MS Neg	100015971	4600	541.265					37234.9		212642	301495	173157	192542	157625	249816	199377	94659.3	200679	254032	109273	125688	96710.8	119652	71614.4	139996	203714	112445	125860	127184	149962	169503	215988	109646	181512	80603.4	86350.3	153116	153670	194874	212362	276406	205387	181099	284974
3309	tetrahydrocortisol glucuronide	Lipid	Corticosteroids	64411	LC/MS Neg	100022013	4666	541.265					48814		244139	578832	271622	171998	211032	308200	221597	70714.2	158261	244086	87755.8	156802	158395	224952	110627	167398	582230	403037	211296	152930	184978	143296	280150	182890	233224	273714	185176	121917	453034	174416	260445	406851	147747	229474	370061
3310	tetrahydrocortisol sulfate (1)	Lipid	Corticosteroids	62793	LC/MS Neg	100020848	4276	445.19					12093.1		69941.6	48319.4					31388		21719.8								16854.9						37227.3								66007	55380			50498.7
3322	tetrahydrocortisone glucuronide (5)	Lipid	Corticosteroids	64591	LC/MS Neg	100022127	4684	539.25					23440.8		137945	300407	130354	116382	94499.7	155215	136475		122645	116382	55942.2	87108.1	67909.1	77446.6	95259.6	106913	213401	81770.6	151447	54032.8	86568.9	85299.4	111373	83662.3	123547	106705	75604.6	79205.1	167457	114111	112272	214500	96463.4	116273	190329
528	creatine	Amino Acid	Creatine Metabolism	27718	LC/MS Pos Early	1221	1947	132.077	586	57-00-1	C00300	HMDB0000064	110148232		359244096	382304416	420033344	228407808	347166432	171977632	395405280	358625952	233394992	432604864	488721312	282005536	466756736	413625184	245065840	352048000	251259536	560003392	346017120	310209184	276536640	239841344	451326624	287727840	303321408	414479360	355709344	302726592	387019168	347166432	381674496	365159904	206270304	311780032	149161344
529	creatinine	Amino Acid	Creatine Metabolism	513	LC/MS Pos Early	275	2055	114.066	588	60-27-5	C00791	HMDB0000562	139372000		181367088	218721584	199195808	180317232	224680256	181710880	176544608	172958096	221172496	177227520	196846544	202133216	193619680	187094112	202204752	193764768	194464496	220483072	195868448	187105664	195464176	204526272	207911472	207183920	241326944	212144624	203607792	146652960	162556928	218098224	185406640	194567664	184211936	213400640	183541808
527	guanidinoacetate	Amino Acid	Creatine Metabolism	43802	LC/MS Polar	344	2884	116.047	763	352-97-6	C00581	HMDB0000128	124977		281885	446583	535085	640594	402927	417011	350696	124977	476580	441017	334555	630764	271684	506908	442739	520809	736692	569839	584216	196366	381921	535615	768717	583995	450817	402861	446866	317837	241859	398308	377654	460034	733166	473668	506407
853	isoleucylglycine	Peptide	Dipeptide	40008	LC/MS Neg	100003169	1992	187.109	342532	868-28-0		HMDB0028907	40473.9		172844	234093	181122	107739	304003	142026	142324	179191	178725	122207	273247	206332	191152	685091	229250	137042	263853	483826	150653	237877	135050	154939	346721	231696	276717	125110	168349	123147	154310	239280	162894	127678	69833.4	164433	165394
872	leucylglycine	Peptide	Dipeptide	40045	LC/MS Neg	100003185	2050	187.109	79070	686-50-0		HMDB0028929	18173.2		166145	250117	132142	119020	253687	147826	184017	142582	157637	64758	288865	284479	161075	147963	275879	137578	186670	260467	141348	305202	114255	203342	178237	142185	248174	182681	238979	216792	175629	348106	126474	193771		206809	136705
947	prolylglycine	Peptide	Dipeptide	40703	LC/MS Pos Early	100003674	2136	173.092	6426709	2578-57-6		HMDB0011178	101634		126771	559575	237465	132108	218491	390929	313364	197909	386062	236996	567201	461104	420093	1.4724e+06	181125	240686	437052	1728249	520389	867621	179072	636469	545921	354518	1216900	282237	427045	184280	214595	334914		323280	120934	215470	341222
986	threonylphenylalanine	Peptide	Dipeptide	31530	LC/MS Neg	100001125	2322	265.119	7010580	16875-27-7		HMDB0029068	13495.4		50948.3				119745	18264.9	43423	269031			60192.6	42197.1	27253.4		54472.6	30536.6		67467.7		61409.5		71456.3	27689.8		36970	19936.4		52883.1		54050.2	40499.3			36104.8	22623.3
1033	valylglutamine	Peptide	Dipeptide	42079	LC/MS Neg	100003640	1484	244.13	5253209	42854-54-6		HMDB0029125	15643.9		67406.4	86198.6	30532.4	40065.6	54491.5		48351.9		54408	27018.4	88419.5	38000.3	42771.2	62575.8	92648.4		57864.3	62084.2		116023	52044.7	81964			80217.3		63883.8	70864	40899.5	177854	37009.2	55929.5		36721.5
1034	valylglycine	Peptide	Dipeptide	40475	LC/MS Neg	100003641	1506	173.093	136487	686-43-1		HMDB0029127	28790.1		210119	286901	154975	124229	235858	156904	190859	137092	172287	105700	355160	188706	142308	300110	517721	182152	246009	338367	142004	325047	157194	189567	282968	204946	265632	171688	251624	237819	185315	466518	130627	157080	56541.3	196131	162490
1325	sucrose	Carbohydrate	Disaccharides and Oligosaccharides	1519	LC/MS Neg	935	865	341.109	5988	57-50-1	C00089	HMDB0000258	25105.1		531964	655472	677840	602137	1.02131e+06	565162	221214	1.57043e+06	356741	366023	1.13755e+06	1.0956e+06	1.03461e+06	379086	356981	460769	646256	240080	818574	442061	449512	704833	161916	425562	346133	86168.3	142149	612037	168438	383664	584155	428168	545102	639097	444444
2066	14-HDoHE/17-HDoHE	Lipid	Docosanoid	53034	LC/MS Neg	100009278	5296	343.228	11566378;6439179			HMDB0010213,HMDB0060044	45418.7		277891	645264	545863	280734	265395	216617	164794	614490	144563		408322	229961	733189	99109.2	249475	397507	1.45779e+06	539600	45418.7	167853	342940	244993	413151	166383	355206	167871	335030	104982	202509	274176	434258	744465	381580	373374	464546
5376	2-hydroxyacetaminophen sulfate*	Xenobiotics	Drug - Analgesics, Anesthetics	33173	LC/MS Neg	100001791	1674	246.008	86290013			HMDB0062547	259544																														2029368
5392	2-hydroxyibuprofen	Xenobiotics	Drug - Analgesics, Anesthetics	43330	LC/MS Neg	100004169	3462	221.118	10443535	51146-55-5		HMDB0060920	22293.2																		11817694					767629							185569	315608
5378	2-methoxyacetaminophen glucuronide*	Xenobiotics	Drug - Analgesics, Anesthetics	33161	LC/MS Neg	100001795	1633	356.099	121596203			HMDB0240215	13761.2																			204195											296136
5377	2-methoxyacetaminophen sulfate*	Xenobiotics	Drug - Analgesics, Anesthetics	47031	LC/MS Neg	100001793	1949	260.023	86290014			HMDB0062550	8442.42																			14340.4											288272
5379	3-(cystein-S-yl)acetaminophen*	Xenobiotics	Drug - Analgesics, Anesthetics	34365	LC/MS Pos Early	100001797	2420	271.075	171264			HMDB0240217	26020.1
5383	3-(methylthio)acetaminophen sulfate*	Xenobiotics	Drug - Analgesics, Anesthetics	62567	LC/MS Neg	100020827	2265	276.001					276777																			2433170											952813
5373	3-(N-acetyl-L-cystein-S-yl) acetaminophen	Xenobiotics	Drug - Analgesics, Anesthetics	45721	LC/MS Neg	2048	2094	311.071	83967	52372-86-8			6313.62																			17574.4											1.18765e+06
5371	4-acetamidophenol	Xenobiotics	Drug - Analgesics, Anesthetics	12032	LC/MS Pos Early	1383	1670	152.071	1983	103-90-2	C06804	HMDB0001859	744228																			4027956											18792014	1.36363e+06
5375	4-acetamidophenylglucuronide	Xenobiotics	Drug - Analgesics, Anesthetics	15736	LC/MS Neg	100000043	1400	326.088	83944;4022661	120595-80-4		HMDB0010316	91289.9																			223822											8829113
5374	4-acetaminophen sulfate	Xenobiotics	Drug - Analgesics, Anesthetics	37475	LC/MS Neg	2049	1792	230.013	83939	10066-90-7;32113-41-0	C06804	HMDB0059911	84055.8																			2.45102e+06											5.05669e+06
5386	4-aminophenol sulfate (2)	Xenobiotics	Drug - Analgesics, Anesthetics	54809	LC/MS Neg	100010871	1168	188.002					13940.6
5394	carboxyibuprofen	Xenobiotics	Drug - Analgesics, Anesthetics	43333	LC/MS Neg	100004171	1920	235.098	10444113	15935-54-3		HMDB0060564	10017.8			38802		27703.7								74704.3		25773.4			10933848	45917				233393					65682.8	58262.7	93223.6	64586.9		37164.2	16310.9
5395	carboxyibuprofen glucuronide*	Xenobiotics	Drug - Analgesics, Anesthetics	62067	LC/MS Polar	100020212	2294	411.13	135390721			HMDB60564	48248.5																		768011
5407	celecoxib	Xenobiotics	Drug - Analgesics, Anesthetics	38599	LC/MS Neg	100002805	5283	380.069	2662	169590-42-5	D00567,C07589	HMDB0005014	12490629
5389	desmethylnaproxen	Xenobiotics	Drug - Analgesics, Anesthetics	46331	LC/MS Neg	100001787	3045	215.071	162920	52079-10-4		HMDB0013989	31670.5		451236		206236		109753																										539241			107042
5390	desmethylnaproxen sulfate	Xenobiotics	Drug - Analgesics, Anesthetics	46106	LC/MS Neg	100001788	2250	295.028	184679				28206.9		8.11809e+06		3.58723e+06		3.12043e+06	32084.5										1.61304e+06															10161771			3.34983e+06	39055.5
5391	ibuprofen	Xenobiotics	Drug - Analgesics, Anesthetics	17799	LC/MS Neg	1487	4925	205.123	3672	15687-27-1	C01588	HMDB0001925	206041					601552								564306					49961812	1.77587e+06		206041		1.0923e+06					748442	1.11819e+06	1.65562e+06	416901			366254
5396	ibuprofen acyl glucuronide	Xenobiotics	Drug - Analgesics, Anesthetics	38366	LC/MS Neg	100002406	4976	381.156	163959	115075-59-7		HMDB0010343	9546.28																		1.18812e+06
5418	lidocaine	Xenobiotics	Drug - Analgesics, Anesthetics	35661	LC/MS Pos Early	100001538	3250	235.18	3676	137-58-6	D00358	HMDB0014426	460029
5414	meloxicam	Xenobiotics	Drug - Analgesics, Anesthetics	64093	LC/MS Pos Late	100020907	1038	352.042	54677470	71125-38-7	C08169,D00969	HMDB0014952	86080.2
5422	morphine	Xenobiotics	Drug - Analgesics, Anesthetics	21174	LC/MS Pos Early	100000911	2591	286.144	5288826	57-27-2	C01516	HMDB0014440	119052
5424	morphine-3-glucuronide	Xenobiotics	Drug - Analgesics, Anesthetics	61844	LC/MS Neg	100016052	2495	460.161	5484731		C16643	HMDB0041936	3948516
5423	morphine-6-glucuronide	Xenobiotics	Drug - Analgesics, Anesthetics	61845	LC/MS Neg	100016053	3077	460.161	5360621		C16578	HMDB0041937	468426
5419	N-ethylglycinexylidide	Xenobiotics	Drug - Analgesics, Anesthetics	33080	LC/MS Pos Early	100001539	3209	207.149	24415	7728-40-7	C16561	HMDB0060656	31829
5387	naproxen	Xenobiotics	Drug - Analgesics, Anesthetics	12122	LC/MS Neg	1384	4155	229.087	156391	22204-53-1	C01517	HMDB0001923	99104.5		20653936		7.14785e+06		14632121	133381										4654099															23045642			15257589	158304
5401	salicyluric glucuronide*	Xenobiotics	Drug - Analgesics, Anesthetics	33384	LC/MS Neg	100001332	1463	370.078	121596205			HMDB0240252	8041.11			49635.9			2.37324e+06		9334.51	25245.4	32103.5	52022.8			33691.3	195053		1.10297e+06	80478							11336.8	48879							49056.8		2.47691e+06
5517	3-hydroxyquinine	Xenobiotics	Drug - Antibiotic	43496	LC/MS Pos Early	100002410	3271	341.186	157225	78549-61-8	C07344	HMDB0001091	962225
5473	clindamycin	Xenobiotics	Drug - Antibiotic	57673	LC/MS Polar	100015876	794	469.178	446598	18323-44-9	D00277,DG00435,C06914	HMDB0015321	3653118
5511	fluconazole	Xenobiotics	Drug - Antibiotic	57707	LC/MS Polar	100015972	836	351.102	3365	86386-73-4	C07002	HMDB0014342	157778				321592352
5494	minocyclin	Xenobiotics	Drug - Antibiotic	64109	LC/MS Pos Early	100020870	3318	458.192		10118-90-8	D05045,C07225	HMDB0015152	932472
5488	N-acetyl sulfapyridine	Xenobiotics	Drug - Antibiotic	48680	LC/MS Polar	100006229	889	290.06	58638	19077-98-6			532.765
5518	quinine	Xenobiotics	Drug - Antibiotic	39767	LC/MS Pos Early	100002968	3378	325.191	3034034	130-95-0	C06526	HMDB0014611	137252
5574	emtricitabine	Xenobiotics	Drug - Antiviral	63285	LC/MS Pos Early	100020917	2084	248.05	60877	143491-57-0	D01199,C12599	HMDB0015017	262569
5575	lamivudine	Xenobiotics	Drug - Antiviral	63284	LC/MS Pos Early	100020918	2586	230.059	60825	134678-17-4	C07065	HMDB0014847	11023347
5652	4-hydroxycoumarin	Xenobiotics	Drug - Cardiovascular	37445	LC/MS Neg	100002049	2470	161.024	54682930	1076-38-6	C20414		16046.6		143517		145190		50211.6	54074.4	78847.3		50549.9	119766	66673.6	322451		48746.5	124985	149271	559909	138972		16962	84015.6		433533	407818	184451	137337		250528	59453	176141	138214	25592.8			71145
5644	atenolol	Xenobiotics	Drug - Cardiovascular	38658	LC/MS Pos Early	100002726	2668	267.17	2249	29122-68-7	D00235	HMDB0001924	905330
5646	diltiazem	Xenobiotics	Drug - Cardiovascular	42981	LC/MS Pos Late	100004015	888	415.169	39186	33286-22-5	D07845	HMDB0014487	12383637
5671	furosemide	Xenobiotics	Drug - Cardiovascular	43009	LC/MS Neg	100004241	3515	329	3440	54-31-9	D00331	HMDB0001933	7901198
5681	hydrochlorothiazide	Xenobiotics	Drug - Cardiovascular	39625	LC/MS Neg	100002734	2046	295.957	3639	58-93-5	C07041	HMDB0001928	188335
5692	losartan	Xenobiotics	Drug - Cardiovascular	64102	LC/MS Neg	100020909	4729	421.155	3961	114798-26-4	D08146,C07072	HMDB0014816	344328
5638	metoprolol	Xenobiotics	Drug - Cardiovascular	18037	LC/MS Pos Late	2028	760	268.191	4171	56392-17-7	D02358	HMDB0001932	1.21876e+06
5639	metoprolol acid metabolite*	Xenobiotics	Drug - Cardiovascular	34109	LC/MS Pos Early	100001385	2950	268.154	62936	56392-14-4			588252
5695	olmesartan	Xenobiotics	Drug - Cardiovascular	53256	LC/MS Polar	100006239	894	445.199	158781	144689-24-7	D05246	HMDB0014420	299498
5662	rivaroxaban	Xenobiotics	Drug - Cardiovascular	52958	LC/MS Neg	100008950	4425	434.058	9875401	366789-02-8			1.82567e+06
5703	tadalafil	Xenobiotics	Drug - Cardiovascular	52950	LC/MS Neg	100008974	4898	388.13	110635	171596-29-5		HMDB0014958	31872.3
5647	verapamil	Xenobiotics	Drug - Cardiovascular	42990	LC/MS Pos Late	100004028	945	455.29	2520	152-11-4	DG00329,C07188,D02356	HMDB0013962	6169846
5746	dexlansoprazole	Xenobiotics	Drug - Gastrointestinal	57668	LC/MS Pos Late	100015794	827	370.083	9578005	138530-94-6	D08903		8694679
5742	omeprazole	Xenobiotics	Drug - Gastrointestinal	38600	LC/MS Neg	100002725	4673	344.107	4594	73590-58-6	C07324	HMDB0001913	18425.2
5733	ondansetron	Xenobiotics	Drug - Gastrointestinal	57794	LC/MS Pos Early	100015776	3301	294.16	4595	99614-02-5	C07325	HMDB0005035	25449
5744	pantoprazole	Xenobiotics	Drug - Gastrointestinal	38609	LC/MS Pos Late	100002808	800	366.072	4679	102625-70-7	C11806	HMDB0005017	13798.9
5731	promethazine	Xenobiotics	Drug - Gastrointestinal	57695	LC/MS Pos Late	100015777	994	285.142	4927	58-33-3	C07404	HMDB0015202	406770
5737	ranitidine	Xenobiotics	Drug - Gastrointestinal	38595	LC/MS Pos Early	100002735	2910	315.149	3001055	66357-59-3	D00422	HMDB0001930	644559
5739	ranitidine N-oxide*	Xenobiotics	Drug - Gastrointestinal	62485	LC/MS Pos Early	100020810	2926	331.144	62985				98094.7
5797	allopurinol	Xenobiotics	Drug - Metabolic	43534	LC/MS Neg	100004518	1530	135.031	135401907	315-30-0	D00224	HMDB0014581	12039661
5798	allopurinol riboside	Xenobiotics	Drug - Metabolic	38321	LC/MS Neg	100002454	1660	267.074	135407110	16220-07-8		HMDB0000481	8297851
5800	febuxostat	Xenobiotics	Drug - Metabolic	63734	LC/MS Neg	100021748	4748	315.081	134018	144060-53-7	D01206,DG02878		5020493
5756	glyburide	Xenobiotics	Drug - Metabolic	63916	LC/MS Neg	100020883	5012	492.137	3488	10238-21-8	D00336,C07022	HMDB0015151	2663408
5751	metformin	Xenobiotics	Drug - Metabolic	38306	LC/MS Pos Early	100002405	2817	130.109	4091	1115-70-4	C07151	HMDB0001921	3827.46
5799	oxypurinol	Xenobiotics	Drug - Metabolic	41726	LC/MS Polar	100002489	1656	151.026	135398752	2465-59-0	D02365	HMDB0000786	46629420
5802	probenecid	Xenobiotics	Drug - Metabolic	47119	LC/MS Neg	100005735	4198	284.096	4911	57-66-9	C07372	HMDB0015166	75350.2
5761	sitagliptin	Xenobiotics	Drug - Metabolic	52954	LC/MS Neg	100008964	4485	468.111	4369359	486460-32-6	D08516,DG00118	HMDB0015390	10602191
5814	2-propyl-2-pentenoate (2-ene-valproate)	Xenobiotics	Drug - Neurological	57778	LC/MS Neg	100015981	3874	141.092	6437068	60218-41-9	C16653	HMDB13902	44918764
5815	2-propyl-4-pentenoate (4-ene-valproate)	Xenobiotics	Drug - Neurological	48143	LC/MS Neg	100005952	3436	141.092	104896	1575-72-0			4523420
5811	3-hydroxyvalproate	Xenobiotics	Drug - Neurological	57781	LC/MS Neg	100015977	2912	159.103	134459	58888-84-9	C16651	HMDB0013899	4320063
5812	5-hydroxyvalproate	Xenobiotics	Drug - Neurological	61832	LC/MS Pos Early	100015980	2978	143.107	135244	53660-23-4	C16650	HMDB0013898	1333079
5833	cyclobenzaprine	Xenobiotics	Drug - Neurological	64132	LC/MS Pos Late	100020914	998	276.175	2895	303-53-7	C06931,D07758	HMDB0015060	96346.5
5826	gabapentin	Xenobiotics	Drug - Neurological	38686	LC/MS Neg	100002806	2407.4	170.119	3446	60142-96-3	D00332	HMDB0005015	11810339
5842	homoveratric acid	Xenobiotics	Drug - Neurological	43508	LC/MS Neg	100004189	2342	195.066	7139	93-40-3		HMDB0000434	8754.81		82336	78527.2				33342.2		58918.2			86740		27040.3		40790.7		109607				39822.6				340414		72757	49234	61244.2			49784.4
5827	lamotrigine	Xenobiotics	Drug - Neurological	54762	LC/MS Pos Early	100009390	3379	256.015	3878		D00354	HMDB0014695	3491.62																		3491.62
5843	pregabalin	Xenobiotics	Drug - Neurological	52913	LC/MS Neg	100008943	2378	158.119	5486971	148553-50-8		HMDB0014375	3.47612e+06
5849	pyridostigmine	Xenobiotics	Drug - Neurological	57703	LC/MS Pos Early	100015780	2517	181.097	4991	155-97-5	C07410	HMDB0014685	1.32197e+06
5807	topiramate	Xenobiotics	Drug - Neurological	2772	LC/MS Neg	1388	4021	338.091	5284627	97240-79-4	D00537	HMDB0005034	413511
5809	valproate (2-propylpentanoate)	Xenobiotics	Drug - Neurological	22290	LC/MS Polar	100000779	897	143.108	3121	99-66-1	C07185	HMDB0001877	6787497
5813	valproic acid glucuronide	Xenobiotics	Drug - Neurological	62883	LC/MS Neg	100020273	4122	319.14	88111			HMDB0000901	10517871
5986	1-hydroxy-2-naphthalenecarboxylate	Xenobiotics	Drug - Other	38140	LC/MS Neg	100002394	3930	187.04	54675865	86-48-6	C03203		24298
5867	citalopram propionate*	Xenobiotics	Drug - Psychoactive	62479	LC/MS Neg	100020793	4400	310.089	10403174		C16610	HMDB60463	569610																753661
5874	citalopram/escitalopram	Xenobiotics	Drug - Psychoactive	40459	LC/MS Pos Late	100003444	908	325.171	146570	219861-08-2	D07913	HMDB0005028	635318																767682
5868	desmethylcitalopram*	Xenobiotics	Drug - Psychoactive	62477	LC/MS Pos Late	100020790	880	311.155	162180		C16608	HMDB0014021	80484.9																80484.9
5910	diazepam	Xenobiotics	Drug - Psychoactive	64527	LC/MS Pos Late	100021902	1052	285.079	3016		D00293	HMDB0014967	5.85677e+06
5858	hydroxybupropion	Xenobiotics	Drug - Psychoactive	32882	LC/MS Pos Early	100001309	3479	256.11	446			HMDB0012235	140234
5863	N,O-didesmethylvenlafaxine glucuronide	Xenobiotics	Drug - Psychoactive	52358	LC/MS Neg	100006001	2639	424.198	71316036	1021933-99-2		HMDB0061167	1649049
5889	N-desalkylquetiapine*	Xenobiotics	Drug - Psychoactive	62484	LC/MS Pos Late	100020805	874	296.122	11369918				19485.2
5861	O-desmethylvenlafaxine	Xenobiotics	Drug - Psychoactive	43334	LC/MS Pos Early	100004173	3253	264.196	125017	300827-87-6	D07793	HMDB0015646	72343360
5872	paroxetine	Xenobiotics	Drug - Psychoactive	40461	LC/MS Pos Late	100003442	963	330.15	43815	110429-49-8	D02362,C07415	HMDB0014853	59404																							59404
5887	quetiapine	Xenobiotics	Drug - Psychoactive	39787	LC/MS Pos Late	100002809	874	384.174	5002	111974-69-7	C07397,D08456,_x000D_ DG00899	HMDB0005021	72326.2
5859	sertraline	Xenobiotics	Drug - Psychoactive	39757	LC/MS Pos Late	100002804	1070	306.081	68617	79559-97-0	C07246	HMDB0005010	595021
5897	THC carboxylic acid	Xenobiotics	Drug - Psychoactive	61836	LC/MS Neg	100016048	5263	343.192	107885				67809.4
5898	THC carboxylic acid glucuronide	Xenobiotics	Drug - Psychoactive	61848	LC/MS Neg	100016049	5224	519.224					16655.5
5885	trazadone	Xenobiotics	Drug - Psychoactive	57691	LC/MS Pos Early	100015783	3498	372.159	5533	19794-93-5	C07156,D08626	HMDB0014794	51444.6
5860	venlafaxine	Xenobiotics	Drug - Psychoactive	38623	LC/MS Pos Late	100002807	848	278.212	5656	93413-69-5	C07187	HMDB0005016	13567642
5892	zolpidem	Xenobiotics	Drug - Psychoactive	62976	LC/MS Pos Early	100004174	3346	308.176	5732	82626-48-0	C07219	HMDB0005023	103104
5931	cetirizine	Xenobiotics	Drug - Respiratory	54745	LC/MS Pos Late	100009034	1052	389.163	2678	83881-51-0	C07778	HMDB0005032	18500.4				1953202															5623175								1953202
5932	De(carboxymethoxy) cetirizine acetic acid	Xenobiotics	Drug - Respiratory	64199	LC/MS Pos Late	100021782	988	345.136		942193-17-1			71677.9				202696															99569.9								222775
5933	diphenhydramine	Xenobiotics	Drug - Respiratory	38669	LC/MS Pos Late	100002732	911	256.17	3100	147-24-0	C06960	HMDB0001927	65764.6						10333452																													11757630
5934	doxylamine	Xenobiotics	Drug - Respiratory	43024	LC/MS Pos Early	100003965	3299	271.18	3162	562-10-7	D07878	HMDB0001936	1.03635e+06
5935	fexofenadine	Xenobiotics	Drug - Respiratory	42021	LC/MS Pos Late	100004018	944	502.295	3348	83799-24-0	C06999	HMDB0005030	3853053
5945	guaifenesin	Xenobiotics	Drug - Respiratory	43390	LC/MS Pos Early	100004286	2656	199.096	3516	93-14-1	D00337	HMDB0004998	2.20192e+06																			27945092
5940	montelukast	Xenobiotics	Drug - Respiratory	64124	LC/MS Pos Late	100020892	1318	586.218	5281040	158966-92-8	C07482	HMDB0014614	8.05096e+06
5958	2,6-dihydroxybenzoic acid	Xenobiotics	Drug - Topical Agents	63042	LC/MS Neg	100020837	2575	153.019	9338	303-07-1		HMDB0013676	563680		3416006	5205795	2961540	4210696	5037797	3.73041e+06	1074568	3215558	3.99453e+06	7480189	5.45263e+06	11492963	3652771	1.98131e+06	3.65279e+06	1.278e+06	3.9376e+06	3.40868e+06	1.67237e+06	4.55226e+06	4.26557e+06	1.2167e+06	25976378	7.82745e+06	3.5474e+06	2.72393e+06	5103962	3.69737e+06	2.36096e+06	4650385	3717080	5130824	4.02409e+06	4894012	4.09443e+06
5962	hydroquinone sulfate	Xenobiotics	Drug - Topical Agents	35322	LC/MS Neg	100001604	1395	188.986	161220	123-31-9	C00530	HMDB0240263	17568.1		106914		382062	110129	60235.2	71734.1	70272.7	174308	70602.6	41284.4	217783	296409	43948.1	97982.4	141124	128924	275843	126022	90783	196385	81470.3	96954.1	91485	128597	52720.8	80439.6	41050.9	18783.4	222706	143779	71904		95009.3	72367.6	79599.8
5956	salicylate	Xenobiotics	Drug - Topical Agents	1515	LC/MS Polar	501	802	137.024	338	69-72-7	C00805	HMDB0001895	300251		2.25295e+06	10026028	2.09106e+06	943023	181477984	673056	840585	950486	5.41942e+06	8772394	2.33295e+06	7.79926e+06	7.84636e+06	40284936	1.51754e+06	173302736	11653946	2.26464e+06	5578471	2.23844e+06	1.57164e+06	1.47316e+06	1.40289e+06	1340695	39350284	1.09553e+06	954686	5.6169e+06	1.21811e+06	11851408	1816783	8960989	883232	144679248	680485
2141	12-HETE	Lipid	Eicosanoid	37536	LC/MS Neg	100002167	5326	319.228	5283155	71030-37-0;73837-14-6	C14777	HMDB0006111	74307.3		996111	2821518	1.67886e+06	719157	1.56203e+06	369863	497507	1225018	386283	347399	1.73514e+06	469378	602681	311433	287042	1.10685e+06	1.94991e+06	799305	232211	827458	915536	636020	562373	436527	659528	339928	825437	572982	645608	668321	1.42991e+06	2.20531e+06	793551	954725	878112
2182	linoleoyl ethanolamide	Lipid	Endocannabinoid	52608	LC/MS Neg	100006726	6150	322.275	5283446	68171-52-8		HMDB0012252	19054.5		119997	188340	56548.2	158449	118762	79830.8	165208	128938	152840	129333	146740	73470.1	99183.6	86634.8	42916	121893	75245.3	115381	50865.8	65469.9	64655.9	136070	131480	69509.8	51064.6	68894.9	91786.2	120135	102230	59709.5	102787	165897	182483	131408	117058
2177	N-linoleoyltaurine*	Lipid	Endocannabinoid	61826	LC/MS Neg	100005814	5505	386.237	52922081				18006.8		134216	190460	41926.6	120167	169031	55492.3	71435.1	149450	198187	143791	96578.3	45981.8	98698.8	63231.8	39872.3		99051.4	97229.5	67065.4			90138.1			49667		130582	72300.8		72482.4	81518.4	162779	100768	103703	94522.3
2196	N-oleoylserine	Lipid	Endocannabinoid	57664	LC/MS Neg	100015641	5600	368.281	44190514				58636.3		167392	241381	81850.6	158061	131957	149146	216495	125403	171391	146931	138141	127420	164704	160155	117687	179973	236169	278967	138943	117647	90299.6	187706	165284	162355	118273	178945	215023	162332	127192	159849	97999	220727	109148	93425.7	123986
2172	N-oleoyltaurine	Lipid	Endocannabinoid	39732	LC/MS Neg	100003119	5610	388.253	6437033	52514-04-2			23430.1		163564	164281		122328	107931	150749	202394	222745	114374	109091				121863	37875	249476	141900	158013	70855.5	46862.6		48178.2	170566	121381	51844.2	71157.1	266319		119742		60047.2	134426	142226	104013	157247
2198	N-palmitoylserine	Lipid	Endocannabinoid	57659	LC/MS Neg	100015640	5557	342.265	6453686	58725-46-5;474943-14-1			62652.7		516094	381308	289178	137386	502680	408771	291719		478083	250643	470358	452733	479978	328836	259636		482230	618628	509076	503163	345467	556779	387689	173903	331064	553297	385699	612945	376893	402973	404448	486561	327360	445657	426532
2174	N-palmitoyltaurine	Lipid	Endocannabinoid	39835	LC/MS Neg	100003239	5560	362.237	14504290	83982-06-3			25090.5		159913	212727	71969.5	56674.7	151975	175981			133702	44912.2	70354.3	28877	137742	33107	25090.5		167370	122150	59450.1	47605.6	79523.9	126233			48512.3		136690	67952.9	70473.4	94574.2	67820.4	220355
2197	N-stearoylserine*	Lipid	Endocannabinoid	61822	LC/MS Neg	100019957	5777	370.296					17016.5		67544	113733	41531.9	63506.9	97838.4	75531.7	93147.6	71766.4	67383.9	66340.2	69795.9	75625.6	87745.1	17094.6	38970.8	43612.1	87622.1	96696.2	93814.9	115206	43345.5	142005	100559	63461	54669.4	72983.6	94036.8	116918	54018.1	80573	36421	93717.9	63518.2	30713.3	71382.4
2173	N-stearoyltaurine	Lipid	Endocannabinoid	39730	LC/MS Neg	100003240	5782	390.268	168274	63155-80-6			22016.5		163503	291465	118410	95536.9	261271	181773	144226	319675	130992	77094.8	145473	79173.4	147477	43898	45712.4	77105.4	136049	124320	70171	84722.8	74047.9	86096.9	104670	58299.7	78140.4	54263.3	124613	95117.9	79587.4	128957	111136	239374	101571	128825	189149
2159	oleoyl ethanolamide	Lipid	Endocannabinoid	38102	LC/MS Neg	1137	6450	324.291	5283454	11-58-0;111-58-0		HMDB0002088	43054.3		318086	481396	217206	389325	280793	295174	435403	364636	305992	291171	345190	197568	357600	273687	183357	466466	388374	387527	169221	160999	217687	250001	405858	318653	167111	277950	341691	402679	291742	184285	331276	385535	407111	308493	314145
2162	palmitoyl ethanolamide	Lipid	Endocannabinoid	38165	LC/MS Neg	1489	6300	298.275	4671	544-31-0	C16512	HMDB0002100	131586		509684	683774	466223	473426	586836	474402	569478	751350	649939	442533	570524	444570	640300	449636	369274	462305	541753	603210	335503	389407	382490	458636	596504	415207	374917	490165	506162	629412	430326	418320	513594	601779	587453	540504	506424
2163	stearoyl ethanolamide	Lipid	Endocannabinoid	38625	LC/MS Pos Late	100002254	1787	328.321	27902	111-57-9		HMDB0013078	28898		106018	194274	108858	163979	103016	80101.4	141609	241523	121735	146258	123980	92912.5	139631	98501.3	83910.7	145985	175997	153027			123347	87526.5	175519	105790	92912.9	101103	147521	107603	195080	91355.4	149506	134828	150166	149471	152808
1907	adipoylcarnitine (C6-DC)	Lipid	Fatty Acid Metabolism (Acyl Carnitine, Dicarboxylate)	52988	LC/MS Pos Early	100006614	2570	290.16	71296139			HMDB0061677	45088.8		127509	960845	115219	193462	253582	394205	278411	168888	124939	148646	168738	70310.8	331202	177529	145096	215648	180625	291405	311077	199982	184553	269510	180682	175870	188631	85893.6	197086	134765	247806	95796.4	134741	886691	206463	244645	474194
1917	octadecanedioylcarnitine (C18-DC)*	Lipid	Fatty Acid Metabolism (Acyl Carnitine, Dicarboxylate)	61867	LC/MS Pos Late	100005998	1227	458.348		123233-50-1			45660.8		59510.5	299186		69701.7						80479.4	80763.1	69135.1	75939	96718.5	65852.3		177643				136659	102402					128297	75900.5	97520.2	63846.1	65135	245574	84484.6
1918	octadecenedioylcarnitine (C18:1-DC)*	Lipid	Fatty Acid Metabolism (Acyl Carnitine, Dicarboxylate)	61865	LC/MS Pos Late	100005996	1180	456.332		251981-06-3			43868.3			253637		73452.7						45740.8		116801	129028	75801.9	85021.1		235177				140813	121936		77747.7			153683					277884	116380		110534
1914	pimeloylcarnitine/3-methyladipoylcarnitine (C7-DC)	Lipid	Fatty Acid Metabolism (Acyl Carnitine, Dicarboxylate)	53224	LC/MS Pos Early	100009407	2773	304.175					19077.6			91951.2	84617.5	115198	72211.3	55511.4	84512.3		59182.2	51487.6	150529	99031.4	143106	170805	95856	84563.2	104891	122619	140495			107763	65524.5	166716	56337.6	36555.6			139017	83272.3	61022.7	91701.5	134873	69615.8	73124.4
1919	(R)-3-hydroxybutyrylcarnitine	Lipid	Fatty Acid Metabolism (Acyl Carnitine, Hydroxy)	43264	LC/MS Pos Early	100003926	2400	248.149	53481617			HMDB0013127	99064.4		291806	2.33239e+06	238524	452108	593700	947660	1265645	733062			326044		1482068	239803	231673	1.26224e+06	1.4319e+06	756836	356977	358233	789050	722566	969008	553647	288942		602990		397590	156535	504687	2.30567e+06	784675	420403	895024
1920	(S)-3-hydroxybutyrylcarnitine	Lipid	Fatty Acid Metabolism (Acyl Carnitine, Hydroxy)	52984	LC/MS Pos Early	100009271	2340	248.149	71464477			HMDB0013127	205171		622911	1.77e+06	526141	1.17936e+06	1.03819e+06	1.0567e+06	1.55677e+06	994830	507935	453287	462337	322458	581069	511721	816168	1.05749e+06	774595	762143	385950	1.54168e+06	475738	1.00993e+06	1.17222e+06	525752	663723	294015	742321	250455	928664	389877	919844	1.76422e+06	1.66723e+06	688860	1.21227e+06
1927	3-hydroxydecanoylcarnitine	Lipid	Fatty Acid Metabolism (Acyl Carnitine, Hydroxy)	63358	LC/MS Pos Late	100021141	961	332.243	121454166			HMDB0061636	31499.5		230774	892392	312366	757823	511182	1.75333e+06	795944	1.00699e+06	511838	540298	262413	467183	436460	566795	770608	1.47618e+06	2.64052e+06	940466	396264	416167	553285	701060	2.05757e+06	1.27088e+06	560177	484292	2.75188e+06	408989	755147	143394	291788	593406	690765	487677	2.01384e+06
1921	3-hydroxyhexanoylcarnitine (1)	Lipid	Fatty Acid Metabolism (Acyl Carnitine, Hydroxy)	62557	LC/MS Pos Early	100020825	2918	276.181					54928.6		173080	461113	160268	240703	110002	393284	337940	266736	145962	262808	171738	200904	206708	212980	166324	278330	186433	330157	243777	223012	226755	378488	327239	196535	228323	158513	269613	150437	236956	189302	312343	461875	440376	211631	366497
1924	3-hydroxyoctanoylcarnitine (1)	Lipid	Fatty Acid Metabolism (Acyl Carnitine, Hydroxy)	64393	LC/MS Pos Late	100021990	781	304.212					65093.5		238177	821066	332838	700579	428703	1.17092e+06	694980	789587	474133	486503	244525	467971	501826	589908	574196	1.31324e+06	1.54108e+06	604409	535738	327944	442080	619763	1532313	1219631	496782	472151	2.30037e+06	248948	687640	216274	288966	824648	693594	500773	1.75126e+06
1925	3-hydroxyoctanoylcarnitine (2)	Lipid	Fatty Acid Metabolism (Acyl Carnitine, Hydroxy)	64394	LC/MS Pos Early	100021991	3497	304.212					45288.3		113775	278004	119380	263798	204476	525761	359295	309295	171811	320697	111953	149957	317274	255699	167416	459634	484805	371495	272642	176384	228218	236667	583009	491078	264961	197161	942195	121580	284189	106554	119963	327217	287313	177664	713843
1867	arachidoylcarnitine (C20)*	Lipid	Fatty Acid Metabolism (Acyl Carnitine, Long Chain Saturated)	57513	LC/MS Pos Late	100015833	1512	456.405	53477833			HMDB0006460	43774.1		99208.7	246602	199345	89223.4	134183		77273.2	153606	110714	89577.2	98133.9	100492	76075.9	103298	87844.2	136759	217019			72898.6	61182.4	70167.9			162029	80078.1	110028	196359	144452	96815	93553.3	207228	83659.7	88014.3
1868	behenoylcarnitine (C22)*	Lipid	Fatty Acid Metabolism (Acyl Carnitine, Long Chain Saturated)	57514	LC/MS Pos Late	100015832	1561	484.436	71464577			HMDB0062468	37515.5			72349.4	145810	90694	126162			119542			104878	55152.9	137639			100269	97106.6	113662	43135.9		46170	98645.5	53080.3					120936	131991		55050.4	74455.6	207847	129373	72356
1870	cerotoylcarnitine (C26)*	Lipid	Fatty Acid Metabolism (Acyl Carnitine, Long Chain Saturated)	57516	LC/MS Pos Late	100015835	1649	540.499	53477828			HMDB0006347	114797		539736	877288	391067	623796	667530	440146	457236	805997	665989	365168	351000	378232	507095	344982	354539	478929	481109	384438	376304	337824	333876	300336	743430	447774	644508	453858	345647	515871	492985	235305	523786	759449	615820	590358	545034
1869	lignoceroylcarnitine (C24)*	Lipid	Fatty Acid Metabolism (Acyl Carnitine, Long Chain Saturated)	57515	LC/MS Pos Late	100015834	1603	512.467					136061		334150	463437	450810	702885	527085	311592	590055	627220	434847	378189	403334	266341	399049	318794	284804	1.75692e+06	390074	369106	322939	319924	287615	385547	432552	626076	541649	345650	417412	551058	638084	236462	288370	584111	724916	490649	328637
1865	margaroylcarnitine (C17)*	Lipid	Fatty Acid Metabolism (Acyl Carnitine, Long Chain Saturated)	57512	LC/MS Pos Late	100004054	1424	414.358	53477803	106182-29-0		HMDB0006210	43945.7		215802	386095	193778	83359.9	168182			334639	89454.4	136840	156606	194972	210836	143407	170003	275441	165721	147888	109212	132628	154560	131556	124323	88335.1	158042	184104	263366	258469	313303	226540	174816	322986	127171	177894
1862	myristoylcarnitine (C14)	Lipid	Fatty Acid Metabolism (Acyl Carnitine, Long Chain Saturated)	33952	LC/MS Pos Late	100001270	1350	372.311	6426854	18822-89-4		HMDB000506	71154.2		443063	1.2659e+06	545257	663665	652837	982210	670500	919769	413088	521249	411976	313458	571015	544982	503222	1.23314e+06	1.14302e+06	848365	463925	666039	594162	598317	1.00686e+06	445485	816405	503588	1.57492e+06	486875	955875	508408	525450	983634	746100	573066	1091438
1864	palmitoylcarnitine (C16)	Lipid	Fatty Acid Metabolism (Acyl Carnitine, Long Chain Saturated)	44681	LC/MS Pos Late	100000776	1425	400.342	461	6865-14-1	C02990	HMDB0000222	1.11135e+06		3.5821e+06	6697388	2.49844e+06	2841783	2.56863e+06	3.25345e+06	3.798e+06	7.08646e+06	3.36218e+06	3.29046e+06	2124366	1.81554e+06	3407439	2.37491e+06	2.99576e+06	6032521	4.7615e+06	3.30726e+06	2.26621e+06	2.70687e+06	3.48401e+06	2.03384e+06	3564582	3681543	3.15978e+06	2.87989e+06	5.96097e+06	3780922	5173017	3.27623e+06	3.0639e+06	5.57277e+06	2.73918e+06	2.88274e+06	3.87581e+06
1866	stearoylcarnitine (C18)	Lipid	Fatty Acid Metabolism (Acyl Carnitine, Long Chain Saturated)	34409	LC/MS Pos Late	100001391	1485	428.373	3006797	18822-91-8		HMDB0000848	417132		1.42729e+06	2563969	1.76333e+06	1.04086e+06	1.59909e+06	1.16319e+06	1.32579e+06	2.24006e+06	1357725	1.83118e+06	915508	918082	1.32749e+06	1.06203e+06	1.3805e+06	1.89473e+06	2.14438e+06	1.95724e+06	1075209	1.66549e+06	1.42538e+06	809325	1.8407e+06	1.18791e+06	2.31016e+06	1.69514e+06	2.02613e+06	1467240	1.82884e+06	1.193e+06	1.54115e+06	2.71436e+06	1.32128e+06	1.64315e+06	1.52445e+06
1856	cis-3,4-methyleneheptanoylcarnitine	Lipid	Fatty Acid Metabolism (Acyl Carnitine, Medium Chain)	64389	LC/MS Pos Late	100021728	845	286.201					255944		10040091	9195402	5.7926e+06	9975988	8663695	8576934	11183512	9351307	8465488	7.1247e+06	9893611	7375457	4.75534e+06	7620014	7.91445e+06	9947355	5.16708e+06	4508541	6664151	8814056	4.14926e+06	10804044	8120355	6.89779e+06	6.61434e+06	2332352	6247139	7.8746e+06	8104367	4.96953e+06	11238333	8809581	10269641	8.25586e+06	10602351
1860	decanoylcarnitine (C10)	Lipid	Fatty Acid Metabolism (Acyl Carnitine, Medium Chain)	33941	LC/MS Pos Late	100001251	1130	316.248	10245190	1492-27-9		HMDB0000651	178682		1.32946e+06	4.71663e+06	2.06159e+06	5260836	2.36887e+06	6992285	7.32045e+06	6844864	6038063	5194950	990572	1.63656e+06	2401193	4.03265e+06	3.75194e+06	20365632	14809343	5904236	3223666	2.52893e+06	4.0287e+06	3.80044e+06	13652942	8430820	2.86386e+06	2988408	12050970	6.48926e+06	4.86948e+06	1.53415e+06	1.22197e+06	2.83402e+06	3.24624e+06	2.10514e+06	6.4566e+06
1844	hexanoylcarnitine (C6)	Lipid	Fatty Acid Metabolism (Acyl Carnitine, Medium Chain)	32328	LC/MS Pos Early	100000781	3358	260.186	6426853	6920-35-0		HMDB0000756	85964		344849	920611	367441	1.1119e+06	759540	1.02156e+06	1210001	1.71101e+06	664932	1.20617e+06	341915	202035	601138	599772	614236	2329161	1.53085e+06	1.04432e+06	607403	552129	843657	689363	2257163	1.43627e+06	430742	409478	1.07965e+06	1.54645e+06	794007	362688	439318	573359	826351	471125	974495
1861	laurylcarnitine (C12)	Lipid	Fatty Acid Metabolism (Acyl Carnitine, Medium Chain)	34534	LC/MS Pos Late	100001392	1235	344.279	168381	25518-54-1		HMDB000225	78687.9		499172	2.14929e+06	654904	1.39107e+06	831177	2.74156e+06	1.5309e+06	1.43537e+06	976818	1083663	390481	465548	725661	1.26065e+06	774906	3.6009e+06	4.24609e+06	1.64667e+06	806839	914356	1.25473e+06	1.24476e+06	2843176	1.25519e+06	1.51305e+06	833444	4.56867e+06	729286	1.78278e+06	581121	500845	1.60951e+06	1.27171e+06	921135	2.90929e+06
1857	nonanoylcarnitine (C9)	Lipid	Fatty Acid Metabolism (Acyl Carnitine, Medium Chain)	61775	LC/MS Pos Late	100006620	1010	302.233	91825642			HMDB0013288	25904.7		43265.7	108803	82927.5	102132		105813	122506	156770	120258	91478.6	35216.3	49984.3	65576.3	105244	110987	280044	208629	110595	40948	114140	88173.3	122819	180930	88754.3	74963	86776.2	218828	171187	98474.3	62594	30599.1	67701.5	81264.7	75538.9
1852	octanoylcarnitine (C8)	Lipid	Fatty Acid Metabolism (Acyl Carnitine, Medium Chain)	33936	LC/MS Pos Late	100001247	950	288.217	11953814;123701	3671-77-0	C02838	HMDB0000791	593474		2.12555e+06	5.644e+06	3.11577e+06	7055043	4.24563e+06	10700664	11694667	11876923	9113603	7.67902e+06	1.91181e+06	2.76335e+06	4.06648e+06	5410176	6554841	28406228	17791744	9349534	5181814	3.96525e+06	5.28473e+06	5.53286e+06	27188474	13891011	4614693	3850581	11957033	15801843	6214707	2.13439e+06	2122714	3.6812e+06	5.44289e+06	4.08508e+06	10655504
1879	3-decenoylcarnitine	Lipid	Fatty Acid Metabolism (Acyl Carnitine, Monounsaturated)	63361	LC/MS Pos Late	100021136	1045	314.233					83597.7		519700	1.61622e+06	463715	1.01714e+06	1.11323e+06	1.71303e+06					479202	616544	502130	697661	860391					623234	856946	888466			676328	630460			1.14133e+06	193103	647456	965160		812460	2.16257e+06
1882	5-dodecenoylcarnitine (C12:1)	Lipid	Fatty Acid Metabolism (Acyl Carnitine, Monounsaturated)	61769	LC/MS Pos Late	100016069	1135	342.264	91825571			HMDB13326	117132		1.36885e+06	5165229	1.36324e+06	3.45908e+06	2.07203e+06	6.10685e+06	4071048	3.34494e+06	1.92032e+06	1389149	1.46715e+06	1.52401e+06	1.70257e+06	2.22719e+06	1.71369e+06	8660966	8624963	3892357	1907949	1.5745e+06	2846457	2.55234e+06	5.83711e+06	3.67468e+06	1.90417e+06	1.8404e+06	8.10717e+06	2.8259e+06	3.48083e+06	804407	1.576e+06	3.21708e+06	2.97862e+06	2289944	7373125
1880	cis-4-decenoylcarnitine (C10:1)	Lipid	Fatty Acid Metabolism (Acyl Carnitine, Monounsaturated)	38178	LC/MS Pos Late	100002259	1057	314.233	57357170	98930-66-6		HMDB0013205	323377		2.11734e+06	4890976	1.89258e+06	6.70987e+06	3.70771e+06	5063160	9282714	6.51896e+06	7335652	8425815	2.43888e+06	2425999	2.97823e+06	3.55076e+06	3.51456e+06	13447700	9218198	6.24838e+06	5424287	2.73202e+06	3258951	4718254	14329430	8881044	3285990	1.95129e+06	7593370	10720198	5.86459e+06	1.77803e+06	1.75791e+06	3246632	6.44859e+06	3407639	5.25678e+06
1887	eicosenoylcarnitine (C20:1)*	Lipid	Fatty Acid Metabolism (Acyl Carnitine, Monounsaturated)	57519	LC/MS Pos Late	100015838	1484	454.389					51449.9		152233	293021	140755	234308	208828	95099.9	270148	392193			90505	128818	154164	163052	189294	442382	384375				134115	105377	251965	245028	134675	217574	188456	232428	209728	70702.7	162113	319252	218077	133539	113855
1884	myristoleoylcarnitine (C14:1)*	Lipid	Fatty Acid Metabolism (Acyl Carnitine, Monounsaturated)	48182	LC/MS Pos Late	100006051	1316	370.295	129691961	889848-55-9		HMDB0240588	423722		1802078	8.23517e+06	2.99767e+06	4.89368e+06	2979086	9486623	7.19252e+06	6.58372e+06	2.38837e+06	2.94236e+06	2.14711e+06	2.4164e+06	3611599	3196543	4.16209e+06	20142858	24366940	7.74013e+06	2.38599e+06	1.86953e+06	6790358	5338764	11406230	5941279	3.30737e+06	1.88133e+06	7.82476e+06	4198958	5481920	971154	3.49616e+06	6226955	7582217	3749803	11410652
1889	nervonoylcarnitine (C24:1)*	Lipid	Fatty Acid Metabolism (Acyl Carnitine, Monounsaturated)	57531	LC/MS Pos Late	100015846	1602	510.452					38914.7		49762.5	96984.8	117984	71964.6	155771	100753	57386.2	175898				90279.1	165739	66490.3	100425	124536	192338	173400			124229	119455	158707	87501.1				222595	115193		119535	88774.4	182495	155719	119058
1886	oleoylcarnitine (C18:1)	Lipid	Fatty Acid Metabolism (Acyl Carnitine, Monounsaturated)	35160	LC/MS Pos Late	100001501	1423	426.358	6441392	38677-66-6		HMDB0005065	1329696		4.47657e+06	8096853	3392982	5.341e+06	3.06209e+06	3.7312e+06	5746593	11310776	3.38633e+06	4.84904e+06	2.22587e+06	3.09959e+06	4534005	3.84969e+06	4.91404e+06	16820978	9681465	5.23536e+06	2.6339e+06	3081030	4.74677e+06	3168394	6301769	8510903	3.9176e+06	4.70511e+06	7763127	6175177	7036550	3.71157e+06	4483968	6.61818e+06	5.34526e+06	3.72022e+06	4555329
1885	palmitoleoylcarnitine (C16:1)*	Lipid	Fatty Acid Metabolism (Acyl Carnitine, Monounsaturated)	53223	LC/MS Pos Late	100009406	1357	398.327	71464547				121346		487155	1.12086e+06	373257	785653	439296	877745	837555	1.0766e+06	443401	430996	275465	246224	512154	560992	480514	1.98921e+06	1.20811e+06	661781	295848	438407	685127	399829	1.10802e+06	738764	535428	539979	998338	580283	884176	292052	568508	879044	849064	514781	1.13596e+06
1881	undecenoylcarnitine (C11:1)	Lipid	Fatty Acid Metabolism (Acyl Carnitine, Monounsaturated)	63613	LC/MS Pos Late	100021131	1069	328.248					86574.5		717850	940747	583048	793769	433968	2.14137e+06	781607	677892	390505	556640	367339	695783	785682	1.10419e+06	311430	763056	534362	1.77149e+06	976974	951873	718574	1.02652e+06	2.07952e+06	594148	1.13337e+06	717142	1.62742e+06	454034	1.50133e+06	902017	682815	844895	692975	703226	2.79437e+06
1890	ximenoylcarnitine (C26:1)*	Lipid	Fatty Acid Metabolism (Acyl Carnitine, Monounsaturated)	57517	LC/MS Pos Late	100015836	1607	538.483					100352		226973	296183	177309	200622	297039	233127	343122	255675	272788	155692	168684	168834	234382	177492	169914	751760	327254	225453	139884	164529	226071	161784	272997	349724	289660	268778	163539	338278	220667	115944	227285	390127	226459	305083	235184
1894	arachidonoylcarnitine (C20:4)	Lipid	Fatty Acid Metabolism (Acyl Carnitine, Polyunsaturated)	57518	LC/MS Pos Late	100015837	1353	448.342	136212424			HMDB0006455	51279.7		219717	226162	142900	195943	156467	143440	161318	300787	172330	134685	130632	155725	221616	98531.6	178409	402533	273349		72292.4	101351	221856	147418	195613	232638	222698	123042	138770	212896	189653	115908	214198	176968	274666		168510
1895	dihomo-linolenoylcarnitine (C20:3n3 or 6)*	Lipid	Fatty Acid Metabolism (Acyl Carnitine, Polyunsaturated)	57521	LC/MS Pos Late	100015840	1392	450.358					51308.5		133137	190024	99737.7	200492			108522	307539	141277	93193.6	106781	147723	224717	76111.9	174135	160990	222121			133298	154291	86082	162475	176631	170184	132092	114583	157727	227462	78881.4	176343	167035	210057	96218.7	102961
1893	dihomo-linoleoylcarnitine (C20:2)*	Lipid	Fatty Acid Metabolism (Acyl Carnitine, Polyunsaturated)	57520	LC/MS Pos Late	100015839	1436	452.373					52960.6		230576	455568	78173.5	297222	130242		308584	457824	106637	109848	232396	320949	166233	133992	176932	370179	185396	69915.9			174758	126355		241167	109319	154981	130833	352230	307939	137926	182266	343375	201895
1892	linolenoylcarnitine (C18:3)*	Lipid	Fatty Acid Metabolism (Acyl Carnitine, Polyunsaturated)	57511	LC/MS Pos Late	100015831	1310	422.327					43121.6		197082	369410	136633	314080	172821		245811	309201	298489	216834	180889	137888	192633	142769	244671	319685	353158			122356	181351	138416	193480	254810	181648	101954	248338	235851	255018	134276	253754	226346	328045	194987	136425
1891	linoleoylcarnitine (C18:2)*	Lipid	Fatty Acid Metabolism (Acyl Carnitine, Polyunsaturated)	46223	LC/MS Pos Late	100003151	1430	424.342	6450015	36816-10-1		HMDB0006469	811061		2.33866e+06	3.81565e+06	1384517	3.31923e+06	1723297	1.69928e+06	3142367	4.13318e+06	3331690	2692839	2.40789e+06	2.12494e+06	2659957	1.67671e+06	2.72864e+06	4.06889e+06	2855735	2.13944e+06	1.59148e+06	1.7522e+06	2.39585e+06	2.1989e+06	3.28379e+06	3127148	2216735	1.41602e+06	2.56804e+06	4.02813e+06	2459031	1.86109e+06	2775037	2.70547e+06	3704812	2.30823e+06	1.998e+06
1840	acetylcarnitine (C2)	Lipid	Fatty Acid Metabolism (Acyl Carnitine, Short Chain)	32198	LC/MS Pos Early	100000802	2282	204.123	7045767	5080-50-2	C02571	HMDB0000201	77920104		203896976	223384480	157686192	232192512	183605696	202342016	230022672	248562832	146353664	162327600	129976176	102184968	178369360	158232048	152997152	324833440	245858160	203907808	172780192	143673072	223527696	170957856	267405600	235705872	178501360	115149600	250075616	134029968	191550640	133384496	240610640	227539584	221981584	201579792	229816048
1952	arachidonoylcholine	Lipid	Fatty Acid Metabolism (Acyl Choline)	53261	LC/MS Pos Late	100009332	1390	390.337	122198216			HMDB0240583	35878.4		293038	170938	312679	449705	217364	311376	343666	312759	517097	689023	208851	1.16308e+06	392867		178334	280882	360163	264515	170489	116062	200414	376041	585298	158008	102836	401633	46860.3	1865527	697353	230627	43004.5	154924	105773		189996
1951	docosahexaenoylcholine	Lipid	Fatty Acid Metabolism (Acyl Choline)	53263	LC/MS Pos Late	100009333	1378	414.337					39455		65188	47538.2	62030.7	100286				105874	172888	62753.2		323683	303848				142607					127760	159313			181731		387451		53735.3
1948	linoleoylcholine*	Lipid	Fatty Acid Metabolism (Acyl Choline)	57463	LC/MS Pos Late	100015760	1388	366.337	53481656			HMDB0013213	32982.5		440386	225992	359508	799416	358440	308035	682894	530776	957061	1.10682e+06	392321	2.77193e+06	550682		386038	200086	366906	348761	484439	316997	160201	562478	1.06779e+06	155990	129946	836109	93249.1	3.42472e+06	1.12113e+06	245250	59616.1	236599	153823		167841
1944	oleoylcholine	Lipid	Fatty Acid Metabolism (Acyl Choline)	53260	LC/MS Pos Late	100009331	1449	368.352	59040790			HMDB0240596	35000.6		299814	167137	349535	413208	175255	189634	488492	503373	349952	340925	170389	1.69183e+06	300293		239033	271744	392279	185386	289189	156702	139558	294382	533515	158073	82570.9	500480	45266.2	1.68377e+06	810765	174525	35977	171156	91350.7		118634
1943	palmitoylcholine	Lipid	Fatty Acid Metabolism (Acyl Choline)	52944	LC/MS Pos Late	100009233	1482	342.337	151731			HMDB0240592	27662.7		641669	400601	497457	1.02276e+06	507800	457444	808840	933752	798333	988032	443113	3.22859e+06	677163	27980.5	437652	392709	654512	614354	395906	277978	253423	567291	1.61623e+06	230366	149457	931469	107555	3.65381e+06	1.62537e+06	344201	53157.5	362854	146853		284088
1950	stearoylcholine*	Lipid	Fatty Acid Metabolism (Acyl Choline)	57464	LC/MS Pos Late	100015759	1520	370.368	90111				38103.2		322051	150186	297245	637508	169148	274838	512303	420145	431535	546948	217090	1.27417e+06	385577		194517	147450	281590	240759	276349	136354	112713	369722	852888		49120.5	357543	39019.1	1.59727e+06	738134	167204		183939	103265		156046
1784	4-methylhexanoylglutamine	Lipid	Fatty Acid Metabolism (Acyl Glutamine)	62735	LC/MS Neg	100020631	3390	257.151					13871.3			84411	33805.3	65471.7		61334.4	59048.1	137666		77116.3			46182.7	47200.4		62181.9	61812.7	43984.9		58831.7	41588.1	30143.7	96000.4	88245.5	31569.2		68317.2	22840.3	60396		30525	89596.6	100959	30261.4	81451.7
1781	hexanoylglutamine	Lipid	Fatty Acid Metabolism (Acyl Glutamine)	54907	LC/MS Neg	100001733	2780	243.135					18263		84542.9	414472	44209.8	448940	62175.7	214388	440418	666486	50768.5	270268	51469.6	65540.1	143011	187116	85815.3	428090	401429	118051	49348.7	260065	158344	124329	263791	659818	90629	85887.3	203901	237993	194113	92442.6	100361	384716	553272	112633	317670
1828	2-butenoylglycine	Lipid	Fatty Acid Metabolism (Acyl Glycine)	61785	LC/MS Neg	100016110	1380	142.051	6303498	71428-89-2			12108.9		176588	254609	161936	379478	138495		504301	169721	106854	186235		137538		152681	146779	204742	194130	138620	65416.8	520404	132019	306402	269991	138664	105170	103135	70588.6		215710	79140.1	257022	167152	304213	376731	165559
1831	3-hydroxybutyroylglycine	Lipid	Fatty Acid Metabolism (Acyl Glycine)	62064	LC/MS Pos Early	100020211	978	162.076					43257.7		818410	703050	478591	581927	743406	599839	1.79594e+06	762907	608294		410512	488545	296567	580770	377125	625613	728370	525331	343887	929839	556356	623919	764458	535806	366967	389853	235867	192729	697920	309162	859225	668698	682204	693738	504746
1814	cis-3,4-methyleneheptanoylglycine	Lipid	Fatty Acid Metabolism (Acyl Glycine)	64386	LC/MS Neg	100021992	3731	198.114					27698.2		535669	148669	185610	253408	617530	129350	313846	88203.9	301513	518843	162739	316142	121767	396850	98292.1	258555	327071	147222	172926	164032	139892	294469	249079	430738	217117	119289	162260	439744	301799	96427.4	536956	140241	205245	729360	187200
1827	N-linoleoylglycine	Lipid	Fatty Acid Metabolism (Acyl Glycine)	32462	LC/MS Neg	1506	5510	336.254	6433346	2764-03-06			22558.4		156332	131484		114494	127177		158837	48069.1	167731	116644				52626.2	44435.5		108698	63233.7	37125.1	38949.7		103495	118465	63268.4			68095.7		80461.9		83809.3	86796.9	68242.1	95509.1
1823	N-palmitoylglycine	Lipid	Fatty Acid Metabolism (Acyl Glycine)	42092	LC/MS Neg	100003686	5580	312.254	151008	2441-41-0		HMDB0013034	74053.1		465801	345473	133030	216865	263758	205954	407671	200924	328965	303984	132211	134806	221677	261671	168624	202880	351065	294260	194591	218524	212973	251498	287899	184149	157894	209961	296708	227880	238367	172554	306408	360916	246199	262727	203201
1837	picolinoylglycine	Lipid	Fatty Acid Metabolism (Acyl Glycine)	63057	LC/MS Neg	100021198	1867	179.046	11788622	5616-29-5		HMDB0059766	22059.2		78224.8	68085	121431	84915.9	145780	126488	48896.5	122039	104473	112928	61140.6	62754.4	58439	164000	57211.5	103347	168771	82650.1	81329	349531	41718.6	119977	67677.4	122560	227391	75079.8	142059	49442.2	73180.6	215512	69113.9	81880.6	88306.7	175374	143250
1811	trans-2-hexenoylglycine	Lipid	Fatty Acid Metabolism (Acyl Glycine)	61798	LC/MS Neg	100019884	2707	170.082					16290.1		139133	159098	37245	228906	100173		263245	88883.3		174357		84761.9		137702	101555	268101	138885	110169		104192	184527	25900.4	277036	143074			103759		208729		193686	104317	215294	225200	108277
1768	butyrylcarnitine (C4)	Lipid	Fatty Acid Metabolism (also BCAA Metabolism)	32412	LC/MS Pos Early	100001054	2860	232.154	439829	25576-40-3	C02862	HMDB0002013	657205		2.41458e+06	3.86338e+06	2.28491e+06	2.23855e+06	2.92147e+06	2810054	3.34873e+06	6826985	7723657	3.33013e+06	2.0654e+06	1.37429e+06	5.28558e+06	2291151	2.06866e+06	3.57447e+06	6.19191e+06	2.92431e+06	3.18655e+06	16325218	1.93521e+06	3.15731e+06	4.60755e+06	2.02311e+06	2.83889e+06	2.19623e+06	3074990	2.32157e+06	5416363	2.26295e+06	2.53758e+06	2.81936e+06	2.36542e+06	1821184	2.7636e+06
1769	butyrylglycine (C4)	Lipid	Fatty Acid Metabolism (also BCAA Metabolism)	31850	LC/MS Neg	100001151	1470	144.067	88412	20208-73-5		HMDB0000808	33364.5		162100	174462	203687	175642		133203	242030	167157	164442	301198	170228	195781	205325	137942	136617	144747	224515	67891.8	71799.1	271316	173677	147238		82916.7	189969	49100.7	76384.3	72407.4	140716	94980	190611	141377	208035	319597	174326
1774	methylmalonate (MMA)	Lipid	Fatty Acid Metabolism (also BCAA Metabolism)	1496	LC/MS Polar	418	3078.4	117.019	487	516-05-2	C02170	HMDB0000202	68616.4		116237	9117934	5.78861e+06	4.52236e+06	7946857	4.46919e+06	5852696		23910680	8832763	7.35973e+06	6.81223e+06	136899	5985934	8279981	12403982	7.52189e+06	8.04209e+06	4476985	1.03928e+06		6553412	9507967	7.94693e+06	478720	8992639	11375490	4801821	3.5221e+06	7.23408e+06		8953354	7.3043e+06	9033450	6.02814e+06
1771	propionylcarnitine (C3)	Lipid	Fatty Acid Metabolism (also BCAA Metabolism)	32452	LC/MS Pos Early	100001162	2590	218.139	107738	17298-37-2	C03017	HMDB0000824	4.03631e+06		12361149	11614400	13319227	9238175	20673082	16575408	11708322	13362944	19231170	17777038	11704898	8132251	12907394	14337766	19913414	10986045	10868599	24136942	12829343	29984174	9419886	13620203	15360180	13041338	30249086	11338501	16722500	9421066	15354144	19147184	14429858	9192036	9398487	15040778	15838069
1772	propionylglycine (C3)	Lipid	Fatty Acid Metabolism (also BCAA Metabolism)	31932	LC/MS Neg	100001150	960	130.051	98681	21709-90-0		HMDB0000783	29514.5		179073	76468.8	181516	104822	256027		144394	96693.8	109831	371756	162709	102124		308622	86843.9	139547	191121	127751	68202.3	194219	121147	61407.3	151067	213591	316927	132941	179637	128749	130340	176945	187723	120093	78634.9	248001	62176
1471	malonylcarnitine	Lipid	Fatty Acid Synthesis	37059	LC/MS Pos Early	100001526	2086	248.113	22833583	853728-01-5		HMDB0002095	19407.1		54055.6	63968.6	46262.5	56203.4	54377.3	56167	58881.6	57290.6	44903.9		52191.1	53885.6	61890.1	32029	40467.2	53626.9	48248.8	31456.9	36723.7		63832.1	56744.7	52562.7	52161.4	50734	45956.5			64880	34769	70975.3	61435.3	76896.5	69993.6	70773
1737	N-linoleoylserine*	Lipid	Fatty Acid, Amide	61823	LC/MS Neg	100019958	5492	366.265					12760.6		78092.6	76238	26870.9		122004	51116.4	82317		132922	83874	116143	117296	81088.9		56500.1		109380	196340	87735.8	46440.8		172480	78947		94585.7		72675.4	123376	54098.4	98697.8
1750	2-aminoheptanoate	Lipid	Fatty Acid, Amino	43761	LC/MS Pos Early	100004542	3160	146.118	227939	1115-90-8		HMDB0094649	94455		206784	286930	253381	532453	269881	611019	708138	223155	417530	409925	507727	503360	298993	474459	418371	220820	478736	452845	224073	226592	247787	352340	694276	530632	438030	189791	441536	219497	492657	262348	337766	266224	496309	318498	566263
1755	2-aminooctanoate	Lipid	Fatty Acid, Amino	43343	LC/MS Pos Late	100004227	750	160.133	69522	644-90-6		HMDB0000991	45802.9		180601	340910	136152	314463	288740	348281	232012	137701	235087	208405	167847	178734	194753	205765	170300	202736	188888	177448	236848	539088	85699		139418	273280	167619	146334	379062	127239	338966	304415	132346	327318	301704	167474	385996
1756	N-acetyl-2-aminooctanoate*	Lipid	Fatty Acid, Amino	62059	LC/MS Neg	100020204	3943	200.129	95555			HMDB0059745	109002		276836	646032	479007	586893	354603	917577	877797	273210	581256	459773	392370	478521	291469	1.29607e+06	271845	268158	1.01184e+06	427155	341005	910368	143098	414181	569345	731029	789329	352497	943289	506673	755151	344042	458048	732581	774746	431710	1.20257e+06
1642	(14 or 15)-methylpalmitate (a17:0 or i17:0)	Lipid	Fatty Acid, Branched	38768	LC/MS Neg	100002945	5695	269.249	8181;17903417		C16995	HMDB0061859	687419		8951398	25030242	5961933	13661893	9785564	6.47994e+06	12925676	10894263	3.08702e+06	6.18315e+06	3433710	3336654	6773413	6.31659e+06	5.18459e+06	15040319	9510805	8642928	3.32533e+06	8525911	10085577	7.80665e+06	18315586	7476849	3.87717e+06	8691447	17926510	7.67655e+06	13527383	6287341	8873456	20565892	12512203	13059282	13461291
1648	(16 or 17)-methylstearate (a19:0 or i19:0)	Lipid	Fatty Acid, Branched	38296	LC/MS Neg	100002356	5993	297.28	3083779	2724-59-6		HMDB0037397	119785		927085	1.62645e+06	744278	1.09685e+06	892515	722636	1.15635e+06	946762	444769	824372	359987	393080	977210	675046	575782	1.12118e+06	742979	891716	386910	630596	740636	596001	1.30708e+06	607165	512974	679434	965629	559502	1.06178e+06	671211	827108	1.61906e+06	998696	1.00148e+06	1.00031e+06
1654	2-hydroxyphytanate*	Lipid	Fatty Acid, Branched	61702	LC/MS Neg	100004414	5751	327.291	189026	14721-68-7		HMDB0061666	188408		558093	1.26142e+06	1.38405e+06	1.20803e+06	1.25514e+06	1.20028e+06	592293	1.92158e+06	761094	835372	1.15019e+06	966056	1.0798e+06	899061	757080	653996	1.70029e+06	1.89611e+06	984530	1.2274e+06	902674	2.20771e+06	1.40654e+06	641461	1.18381e+06	967675	1696377	1.38289e+06	1513888	1.37184e+06	676334	1.29884e+06	1.56273e+06	1.11826e+06	1.44327e+06
1643	cis-3,4-methyleneheptanoate	Lipid	Fatty Acid, Branched	64390	LC/MS Neg	100021727	3679	141.092					45257.1		803652	1.14279e+06	770006	1.50163e+06	952929	920467	1.19141e+06	816577	1.29554e+06	727788	732321	1.20417e+06	973868	610414	1.06442e+06	1.25889e+06	314449	650738	1.18689e+06	752209	352350	1.56319e+06	1.0911e+06	653792	533236	332188	957961	944162	648144	466334	1.08944e+06	1.36055e+06	1.69896e+06	1.17372e+06	1.26542e+06
1652	pristanate	Lipid	Fatty Acid, Branched	38271	LC/MS Neg	477	5773	297.28	123929	1189-37-3		HMDB0000795	19717.9			191379	285997	157106		214557				122151			208411	154061	84778.3		237941	172649		175858		162012	313731	141146	122837	116334	403489		127453	109415	80018.8	221803	217239	224202	352500
1663	2-hydroxyglutarate	Lipid	Fatty Acid, Dicarboxylate	52294	LC/MS Pos Early	100002070	958	166.071	43	40951-21-1	C02630	HMDB0059655	29854.5		59865.5		75991.6	83387.4	197697			84393.3	112486	76403.1		34912.5	87666.3		112700	44867.5	71176.1	74571.4		52845	85788.7	35097.2			69822.9	60847.2		35625	46958	55299.4	66119.9	60605.8	106120	157825	89776.5
1709	2-hydroxysebacate	Lipid	Fatty Acid, Dicarboxylate	63357	LC/MS Neg	100020378	1324	217.108	128458	103963-71-9		HMDB0000424	17534.4		39418.7	124651	102714	71584.5	97014.2	191958	38762.9	69973.6	71269.5	158979	143651	136875	161246	77612.2	70316	107682	298368	165896	63587.8	98413.1	89226.1	85806.4	60220.5	317065	132979	45087.2	73549.4	102385	65980.1	87772.5		103487	64039.1	99871.5	141183
1707	3-carboxy-4-methyl-5-pentyl-2-furanpropionate (3-CMPFP)	Lipid	Fatty Acid, Dicarboxylate	61871	LC/MS Neg	100020004	4000	267.124	194501			HMDB0061643	3.99405e+06		11473116	22966916	13562133	17497858	31298016	11269024	12174141	10274593	20887448	9439348	19532786	21573682	14456340	14537769	12544069	17666178	21157144	9303932	14847259	19148444	8358002	38417136	22575058	12770077	23917894	10300587	12182283	15411078	14917796	15162535	14312956	22151050	18618520	33263694	13668672
1705	3-carboxy-4-methyl-5-propyl-2-furanpropanoate (CMPF)	Lipid	Fatty Acid, Dicarboxylate	31787	LC/MS Neg	100001178	2800	239.093	123979	86879-39-2		HMDB0061112	183106		2.78458e+06	9716658	46467156	6.32041e+06	1476893	5.01977e+06	4422775	4.10944e+06	9404203	2628543	23581694	46344904	49031192	17087236	5.82252e+06	3.75379e+06	13400425	12889699	10926838	2.37388e+06	467338	19225514	27180608	37748740	27509268	13749941	6.64838e+06	5.0369e+06	2.74014e+06	4413887	2.25775e+06	9615955	6.44203e+06	1.44117e+06	5.82843e+06
1668	3-hydroxyadipate	Lipid	Fatty Acid, Dicarboxylate	62069	LC/MS Polar	100004396	3131	161.046	151913			HMDB0000345	30160.5			2.44576e+06	1.59158e+06	1.45156e+06	1.20904e+06	1.48593e+06	1.44329e+06			1.048e+06	975952			1.03122e+06	1.22054e+06	2.2513e+06	5.53206e+06	1.09553e+06	992986			1.82905e+06	1124130	1.354e+06			624098			833008		2879583	1.50283e+06	1.29281e+06	1.73708e+06
1687	3-hydroxydodecanedioate*	Lipid	Fatty Acid, Dicarboxylate	62915	LC/MS Neg	100001454	2252	245.139	16663321	34574-69-1		HMDB0000413	15813.4		34681.9	364850	22596.4	108298		77384.4	44980.1	65054.4		58824.4	62578.3	61307.9	66801.7	50232.7	85140.1	249667	218345	43298.5		38707.8	113644	30144.1		122562			96634.8	20229.4	71656.6		35549	247547	148228		134086
1664	4-hydroxy-2-oxoglutaric acid	Lipid	Fatty Acid, Dicarboxylate	40062	LC/MS Polar	100002537	3073	161.009	599	1187-99-1	C01127	HMDB0002070	25064.1		1.5159e+06	3.14951e+06	1.3998e+06	1.24799e+06	1.83022e+06	1.93376e+06	1.52556e+06	5436491	2.26627e+06	821897	2.77027e+06	2.92587e+06	517548	6.76158e+06	2.17039e+06	4578880	2.61435e+06	4.02741e+06	2.2931e+06	2.15206e+06	64810.5	3023729	1.54706e+06	1.46218e+06		4.98391e+06	1.5308e+06	3294186	2.60099e+06	5083331	4.35906e+06	4.27895e+06	4.15413e+06	4393882	3.45735e+06
1665	adipate	Lipid	Fatty Acid, Dicarboxylate	21134	LC/MS Polar	100000863	3000	145.051	196	124-04-9	C06104	HMDB0000448	185083		429012	936063	595266	621590	516608	583607	857618	650611	888617	865559	604260	197610	458450	711524	643867	712697	729202	436687	324244	965051	223534	691383	403996	553467		471169	508185		729732	304587	501114	949162	445865	737724	543183
1679	azelate (C9-DC)	Lipid	Fatty Acid, Dicarboxylate	18362	LC/MS Neg	2029	1276	187.098	2266	123-99-9	C08261	HMDB0000784	33131.4		136518	407212	230973	251868	267504	345302	145752	254831	287816	330592	586276	528176	343000	216247	121146	120198	291256	253581	144943	335754	158992	275302	111557	331219	238403	220076	172541	296100	167416	422965	115472	173306	172043	214849	230778
1693	branched chain 14:0 dicarboxylic acid	Lipid	Fatty Acid, Dicarboxylate	63191	LC/MS Neg	100021374	3849	257.176					36544.9		400474	283509	629076	1.1266e+06	576870	1.74159e+06	336754	231541	1.1708e+06	709880	454187	1974471	280247	1.24631e+06	1.39722e+06	611884	2.60098e+06	890128	317934	230332	411156	578600	812242	2.99067e+06	1.13619e+06	938647	691323	1092226	385745	1.15106e+06	382434	301683	1.14616e+06	647809	1.87902e+06
1682	decadienedioic acid (C10:2-DC)	Lipid	Fatty Acid, Dicarboxylate	63685	LC/MS Polar	100021711	2329.7	197.082	17789717				44331.7		204908	2109858	896020	1.15131e+06	1.51246e+06	332790	1845255	442141	509527	1.83735e+06	2.17666e+06		710818	1.20332e+06	222684	6.28074e+06	951313	216899	691620		859979	356290	1.32125e+06	1.23527e+06	1.8871e+06	454575	1.00719e+06		1985291	617144	231541	1.87067e+06	1.35926e+06	1.7997e+06	441190
1704	docosadioate (C22-DC)	Lipid	Fatty Acid, Dicarboxylate	39837	LC/MS Neg	100002952	5291.8	369.301	7641	505-56-6	C14240	HMDB0061714	56719.9		123004	187032	221948	221284	252156	255234	111512	322006	458584	485923	591831	406298	139381	234007	247021	113079	307641	222688	62239	241844	235096	258118	157191	369628	246025	193438	326831	292799	284975	135143	235092	195441	132155	255418	338319
1689	dodecadienoate (12:2)*	Lipid	Fatty Acid, Dicarboxylate	62276	LC/MS Neg	100020478	5146	195.139	25480				46923.6		690846	3754611	699594	3.37509e+06	1.01759e+06	1.25904e+06	2.55362e+06	2291302	1.85439e+06	2.62454e+06	1.00432e+06	962128	1.1698e+06	645518	1643137	3.35325e+06	2417508	1.84858e+06	606398	591007	1.79422e+06	1.26944e+06	3.1578e+06	1.62083e+06	716142	812749	2.83759e+06	1.50182e+06	1.35308e+06	284800	843391	2072294	2.46304e+06	923671	1.58183e+06
1686	dodecanedioate (C12)	Lipid	Fatty Acid, Dicarboxylate	32388	LC/MS Neg	100001102	2990	229.144	12736	693-23-2	C02678	HMDB0000623	62402.8		146251	1.78175e+06	326667	673138	336668	485120	322191	679720	427997	306744	411471	603374	591806	319457	430698	1.15037e+06	1.79035e+06	335555	275485	1.16877e+06	726090	1.14527e+06	454809	564587	457532	281898	593751	154510	538242	733326	238149	1.11173e+06	626213	242474	697104
1688	dodecenedioate (C12:1-DC)*	Lipid	Fatty Acid, Dicarboxylate	61864	LC/MS Neg	100019972	2700	227.129	5283028			HMDB0000933	42015.5		71478.2	556628		282733	91124.6	147975	210950	178606		267792	158096	110412	153483	185719		837429	683754	255933		108836	241949	181356	165992	435402	101175	56321.4	146987	135600	206912	154571	42015.5	367401	277973		118051
1702	eicosanedioate (C20-DC)	Lipid	Fatty Acid, Dicarboxylate	39831	LC/MS Neg	100002951	5200.9	341.27	75502	2424-92-2			140150		515276	1.21437e+06	552403	753134	635470	599678	690038	811287	1.2479e+06	1.19829e+06	1.07753e+06	1.28483e+06	379863	719153	636062	375796	1.39954e+06	474800	792489	883828	583904	672814	615024	1.03325e+06	483799	400016	950086	727812	985630	787870	484885	1.08917e+06	809130	642379	675923
1703	eicosenedioate (C20:1-DC)*	Lipid	Fatty Acid, Dicarboxylate	62923	LC/MS Neg	100021105	5095	339.254					381052		1.10384e+06	2931493	972495	1.4228e+06	931391	1.138e+06	1.43569e+06	1140224	2.31422e+06	2025971	1.82261e+06	1.97278e+06	779619	1.15849e+06	1.51169e+06	718716	1.44496e+06	1089636	2.39884e+06	1802262	1.4057e+06	1343650	1.33484e+06	1.18613e+06	893824	871105	1.79879e+06	1594603	749996	1.04324e+06	1.21198e+06	2663757	1.35913e+06	955665	1224552
1659	glutarate (C5-DC)	Lipid	Fatty Acid, Dicarboxylate	396	LC/MS Polar	339	2900	131.035	743;4418048	110-94-1	C00489	HMDB0000661	51710.2		345259	2.09075e+06	1367925	1.19497e+06	310869	321535	780644	2.34812e+06	917061	1.46977e+06	292907	326592	79444.8	582368	1658354	840881	481947	526466	1556934	2.00161e+06	149256	431790	440805	417202		341239	519940	321428	1.08659e+06	374704	637378	2168342	1.33016e+06	361658	407560
1674	heptenedioate (C7:1-DC)*	Lipid	Fatty Acid, Dicarboxylate	61866	LC/MS Polar	100019981	2816	157.051					91275.8		568576	1.46695e+06	1.27902e+06	658715	1.03082e+06	1853636	791771	537118		1.23357e+06	836570	993448	1.39367e+06	1.14456e+06	488688	1.85039e+06	1.005e+06	2.26712e+06	1.03825e+06	1.0021e+06	764249	2.01273e+06	1.77601e+06	652683	1000670	635570	2.75438e+06	704398	1.10476e+06	1.01647e+06	919388	1.48418e+06	811029	1.11933e+06	2.51527e+06
1695	hexadecanedioate (C16)	Lipid	Fatty Acid, Dicarboxylate	35678	LC/MS Neg	100001614	4615	285.207	10459	505-54-4	C19615	HMDB0000672	125164		300970	2.59689e+06	349600	667057	543535	434099	665187	884989	656476	589845	557488	771656	648868	696636	530412	1.14169e+06	1.52806e+06	673215	769934	1.99219e+06	1.07884e+06	822140	542515	598757	434558	363166	1.02703e+06	381174	805249	749205	526152	1.80696e+06	873038	697509	717611
1696	hexadecenedioate (C16:1-DC)*	Lipid	Fatty Acid, Dicarboxylate	61862	LC/MS Neg	100019975	4380	283.192					108661		220083	1.00131e+06	111569	261199	266373	370403	378624	413443	461495	523107	529278	639334	351494	452555	172824	498261	852230	423050	606713	1.51921e+06	533197	585417	346084	624583	473665	243940	559193	233689	521110	696342	226469	719710	318734	338674	385440
1706	hydroxy-CMPF*	Lipid	Fatty Acid, Dicarboxylate	62277	LC/MS Neg	100019794	1516	255.087					113620		1.44639e+06	3.83454e+06	11574146	1167597	640490	874757	1.76689e+06	4368375	4.83641e+06	1.83577e+06	5.65642e+06	11628627	27513678	5.80014e+06	6402658	1.66722e+06	6921219	3.58739e+06	2.82289e+06	5759097	747459	5371477	5632656	22192394	18758156	7.11441e+06	1.80879e+06	1.65385e+06	1.16592e+06	3.80125e+06	1.58357e+06	3.84151e+06	1.19349e+06	699793	1.01342e+06
1671	maleate	Lipid	Fatty Acid, Dicarboxylate	20676	LC/MS Polar	100000707	2640	115.004	444266	110-16-7	C01384	HMDB0000176	847314		5417763	1.95094e+06	16633317	1.80772e+06	4780921	1.42836e+06	1.75683e+06	7179931	1.50572e+06	2.83121e+06	1082846	2.087e+06	1.68728e+06	1.99503e+06	1.85973e+06	7.42762e+06	16457336	1.36752e+06	1.84645e+06	2.65734e+06	1.15038e+06	8.34493e+06	1.6171e+06	3.05024e+06	1.29987e+06	1.23635e+06	2.36704e+06	1.13085e+06	1.23558e+06	1.52704e+06	5426185	1.98549e+06	2.16988e+06	5029799	2.55948e+06
1700	octadecadienedioate (C18:2-DC)*	Lipid	Fatty Acid, Dicarboxylate	61860	LC/MS Neg	100019982	4676	309.207					176613		605744	2523810	520562	1.71905e+06	1.97947e+06	503417	1.17489e+06	469265	9112429	1.79369e+06	2391599	2.67708e+06	1.03154e+06	2.2141e+06	1.96838e+06	585667	1784253	1.26037e+06	2.88444e+06	849543	1.66547e+06	1.53814e+06	804420	2.33002e+06	649993	2565472	1520442	1.15538e+06	336122	826784	574475	2.24131e+06	2.10713e+06	1.31783e+06	558130
1698	octadecanedioate (C18)	Lipid	Fatty Acid, Dicarboxylate	36754	LC/MS Neg	100001615	5043	313.238	70095	871-70-5		HMDB0000782	85019.5		495842	2.07562e+06	507430	603913	834029	926851	1.11991e+06	836368	875562	1.10404e+06	905549	562397	686998	689224	481809	962992	1.51904e+06	883832	795591	1.13883e+06	977615	705176	1.23614e+06	1.3438e+06	743496	496527	841041	542958	971351	672266	610601	2190972	843203	663771	790777
1699	octadecenedioate (C18:1-DC)	Lipid	Fatty Acid, Dicarboxylate	61861	LC/MS Neg	100019978	4875	311.223	9543674				1.25824e+06		2.09711e+06	9255563	1.91215e+06	3820863	4590762	6515961	4460897	3.25554e+06	6896720	6.57279e+06	6.97093e+06	19036452	10245610	4772133	4.01636e+06	6020047	7954397	6.89787e+06	7755025	5356532	9483404	6.21922e+06	2.67235e+06	9736818	3.74738e+06	2.28425e+06	6.00006e+06	4241681	3600971	6762784	2448809	9382784	4722478	4.79089e+06	6.5467e+06
1681	sebacate (C10-DC)	Lipid	Fatty Acid, Dicarboxylate	32398	LC/MS Neg	100001211	1788	201.113	5192	111-20-6	C08277	HMDB0000792	30344.7			394401	171555		114249	184171	49127.2	161094	69917.3	108422	209096	69703.1	164688	90926.3	132870	171043	297001	126372	89731.1	541883	59485.3	277249	142144	168044	113906		175009		122139	213101		195597	123868	113635	184938
1676	suberate (C8-DC)	Lipid	Fatty Acid, Dicarboxylate	15730	LC/MS Neg	100000016	804.3	173.082	10457	505-48-6	C08278	HMDB0000893	26223.3			109973			135144	107405			135578	123602	171124	58700.2	113844		81303.1		114634		63383.6				31367.7	193943				111902		107681		141378		88157.4	60259.8
1694	tetradecadienedioate (C14:2-DC)*	Lipid	Fatty Acid, Dicarboxylate	62918	LC/MS Neg	100021100	3148	253.144	86018718				29219.1			460294		253829	172743	119092	339880	177725	139198	376003	292525					1.06373e+06	325408	132020	347178	93170.5	246888		357943	447492	198408	124524	284402		288361			320255	206405	230854	371611
1691	tetradecanedioate (C14)	Lipid	Fatty Acid, Dicarboxylate	35669	LC/MS Neg	100001613	3985	257.176	13185	821-38-5		HMDB0000872	108719		244116	1.79309e+06	250885	597213	278873	473981	413823	849933	450536	448365	537478	403618	311408	437187	673845	940373	1.43705e+06	487855	639410	1.49654e+06	872515	650630	467130	476758	391834	371272	977748	269610	584374	490629	346417	1.06159e+06	603763	358638	561452
1690	tridecenedioate (C13:1-DC)*	Lipid	Fatty Acid, Dicarboxylate	62919	LC/MS Neg	100002199	3051	241.144					46290.7		543043	2066102	884621	1.00871e+06	850535	3384246	617188	834210	439557	1526948	1.30313e+06	892541	1.43643e+06	1.35897e+06	885446	2.84829e+06	1.01657e+06	2.06489e+06	1.623e+06	1.17653e+06	1471365	1.89873e+06	2.34579e+06	1.04888e+06	1.29136e+06	500027	2822015	925267	1.489e+06	999654	712516	2.32203e+06	1.26971e+06	1.10197e+06	4213000
1683	undecanedioate (C11-DC)	Lipid	Fatty Acid, Dicarboxylate	42395	LC/MS Neg	100001617	2440	215.129	15816	1852-04-6		HMDB0000888	18786.2		91630.6	128838	58536.4	90986.8	76152.8	90794.3			155761	59210.3	148111	95311.6	71961.3	71152.4	76622.3	48305.2	114315		102394	135090	71610.9	125304	56395.4	103321	69713.4	91121	81897.9	60368.6	91121	119166	64962.6	126751	72786.8		57446.3
2030	12,13-DiHOME	Lipid	Fatty Acid, Dihydroxy	38395	LC/MS Neg	62	5137	313.238	10236635	263399-35-5	C14829	HMDB0004705	27751.5			326837	35765.6	360867	230405	69281.9	133681	130488	105063	371902	313896	256485	283437	79898.2	104646	186979	857405	492715	64942.8	237760	226309	893956	111265	444964	164156	214566	215267	182524	166109	206529		180038	401455	209494	155085
2034	2R,3R-dihydroxybutyrate	Lipid	Fatty Acid, Dihydroxy	63109	LC/MS Polar	100002367	1543	119.035	13120901	759-06-8		HMDB0000498	11690520		15474351	24124582	60927288	54248484	30001568	24629442	31525324	52791076	33176030	55577468	38110960	25454002	26531152	47032284	20429146	33205832	31606510	31455026	25283880	40148948	14843384	31981098	29128198	34395836	47518220	33680696	41772764	11690520	19985720	42121188	17388692	21860696	52154884	29907936	28242782
2033	2S,3R-dihydroxybutyrate	Lipid	Fatty Acid, Dihydroxy	62950	LC/MS Polar	100002284	1660	119.035	10964471	5057-93-2		HMDB0002453	8475154		10109354	44282700	17218738	27272052	22421300	34343236	14010087	31987456	19562196	19413890	16897296	24972506	28822280	19388566	11678296	36695320	43628060	30342108	31013778	21323076	28942272	50895728	22615872	32345948	18700698	22202320	25093234	15071900	10113217	28162952	9794748	39656900	25772554	22429238	43221328
2037	3,4-dihydroxybutyrate	Lipid	Fatty Acid, Dihydroxy	62952	LC/MS Polar	100001730	2204	119.035	150929	51267-44-8		HMDB0000337	1.86164e+06		3.1445e+06	5.56145e+06	5.10375e+06	4234627	4.90496e+06	5149299	2896106	3.91512e+06	4.20864e+06	9505447	5251508	3.68137e+06	4715944	4.34022e+06	3.91574e+06	5389663	5.55154e+06	5555915	2.69065e+06	4398383	3.21519e+06	4504191	4703607	6679151	6660460	4.04192e+06	4.29369e+06	2.09155e+06	3.85788e+06	3249327	3.28263e+06	4.99371e+06	4108213	4758396	5.55747e+06
2031	9,10-DiHOME	Lipid	Fatty Acid, Dihydroxy	38399	LC/MS Neg	179	5180	313.238	9966640	263399-34-4	C14828	HMDB0004704	34150.1			224411		250313	158454		80122.5	84486.2	54175.8	673807	434813	235345	353887	63522.2	139418	80389.4	191179	405082	63481.7	131796	217084	191264	223310	407885	87715.6	121229	169067	177339	79823.7	89952.4		148539	246238	110982
2014	13-HODE + 9-HODE	Lipid	Fatty Acid, Monohydroxy	37752	LC/MS Neg	100002196	5275	295.228	5312830;1424;5282947;5282944;5282945		C14767,C14762	HMDB0004667,HMDB0004670	168668		637653	3.59248e+06	300619	1.36054e+06	979006	658895	1.16911e+06	1.83448e+06	353845	835765	674005	540533	994058	628139	1.21937e+06	1.59519e+06	3449783	1.9618e+06	464597	1467188	2.18944e+06	688598	550122	1.67096e+06	698486	1.08208e+06	646297	2182129	629449	439763	1.24935e+06	2.76674e+06	2860024	1.44754e+06	1.39592e+06
2010	16-hydroxypalmitate	Lipid	Fatty Acid, Monohydroxy	39609	LC/MS Neg	100002953	5236.2	271.228	10466	506-13-8	C18218	HMDB0006294	178990		640763	2261733	1.13337e+06	1.07494e+06	868416	584439	800051	1220616	501567	443544	428102	637642	646888	555696	793572	1285633	2.18759e+06	778488	420417	1.03355e+06	1.04064e+06	709025	795075	836349	473860	635185	1.00335e+06	879613	1515332	683484	955351	1.48687e+06	903043	1.21365e+06	1.32573e+06
1973	2-hydroxyarachidate*	Lipid	Fatty Acid, Monohydroxy	61700	LC/MS Neg	100019892	5990	327.291	5225199				80657.8		155230	185195	113833	141474	263554	98773.8	177423	217575	177200	152451	284995	165832	321112	250226	178536	141708	171852	423935	156795	154395	207173	576756	169841	273764	141490	149123	125709	170638	147427	289519	195390	195081	177897	180043	131070
1962	2-hydroxydecanoate	Lipid	Fatty Acid, Monohydroxy	42489	LC/MS Neg	100004089	4840	187.134	21488	5393-81-7		HMDB0094656	227145		397028	1.17694e+06	787698	1.15668e+06	700298	464586	462853	643247	532945	1.68801e+06	1.26346e+06	1749912	2.12012e+06	560756	1.03984e+06	978218	4147585	1.66915e+06	341145	596867	1.03445e+06	1950668	899422	2.62949e+06	1.00225e+06	372529	971731	3.05098e+06	944838	685773	406487	944364	962550	545967	552053
1976	2-hydroxynervonate*	Lipid	Fatty Acid, Monohydroxy	61698	LC/MS Neg	100015638	6345	381.337	5312783				30015.6		499166	678717	528471	458987		49680.4	836553	667836		370089	417022	412786	532195	557696	333679	714949	890369	136911	434243		399863	570549	190285	851345			501214	608531	480642	356489	456535	705010	594373	30015.6	64126.2
1960	2-hydroxyoctanoate	Lipid	Fatty Acid, Monohydroxy	22036	LC/MS Neg	100000743	3736.8	159.103	5312860;6995013;94180	617-73-2		HMDB0002264	79400.8		278124	506885	308028	470057	504451	346401	549659	451376	646373	1.05361e+06	400133	362348	283373	849842	226260	1481245	1.31453e+06	644916	301458	1.04306e+06	323105	742992	507104	679476	460714	360608	645474	309493	577125	486233	224456	509301	510984	546297	402983
1968	2-hydroxypalmitate	Lipid	Fatty Acid, Monohydroxy	35675	LC/MS Neg	100001579	5511.2	271.228	12575964;92836;11065598	764-67-0		HMDB0031057	5379170		17600050	18921918	16103946	14578059	19715192	16080827	16519019	15429497	15897090	8697311	12601261	18546428	16316070	8404107	12950467	16250553	22842594	17725172	11216664	11340243	15292980	18982220	25908004	12517536	9695079	15793603	14232019	21758830	12437003	13103032	16310324	18803834	21181106	15487090	16986130
1971	2-hydroxystearate	Lipid	Fatty Acid, Monohydroxy	17945	LC/MS Neg	1239	5695	299.259	69417;439885;439887	629-22-1	C03045,C03042	HMDB0062549	2.25035e+06		7184578	7.07627e+06	7857520	4.59742e+06	5954671	6.37145e+06	5086595	6.03348e+06	5463784	3.28554e+06	5.20165e+06	6.91647e+06	5.97252e+06	2.67699e+06	4.17346e+06	5.70108e+06	7.20261e+06	5.64914e+06	4553573	4.02362e+06	5210692	7064633	9228223	4259193	3.24871e+06	4.03945e+06	3951148	7804417	4905359	5115784	7.0953e+06	6.84657e+06	6326241	4881035	6.9906e+06
1991	3-hydroxyarachidate*	Lipid	Fatty Acid, Monohydroxy	61701	LC/MS Neg	100019893	5950	327.291	5282918			HMDB0062566	23262		105790	175252	250360	104023	182822		61360.5	107998	67499.2	82863.6	129264	55562.5	97807	87782.6	73541.4	107217	125505	125315	61216.4	88757.6	45023.2	72741.4	57207.8	98492.2	97360.5	72034.6	93291.7	171635	123157	167451	113309	172063	107547	124716	23262
1982	3-hydroxydecanoate	Lipid	Fatty Acid, Monohydroxy	22053	LC/MS Neg	100000997	4634.7	187.134	26612	5561-87-5		HMDB0002203	155990		375711	1.53903e+06	496657	1.45803e+06	490443	907609	1.03332e+06	1110882	511019	760383	655283	488698	339512	432732	866347	1663286	2.23796e+06	866753	400085	548748	791551	807358	1525680	873851	362849	573064	2.10015e+06	474954	877320	435919	491318	1.02901e+06	1.23461e+06	606416	1.29356e+06
1979	3-hydroxyhexanoate	Lipid	Fatty Acid, Monohydroxy	53230	LC/MS Polar	100006367	1082	131.071	151492	10191-24-9		HMDB0061652,HMDB0010718	239751		1.32187e+06	4658239	1455491	2.56918e+06	1.73391e+06	3233948	2410637	1.99228e+06	1.77891e+06	2.35366e+06	1.62165e+06	1.36795e+06	3.94721e+06	812863	1.63843e+06	4537716	3.78752e+06	2.67571e+06	1.58712e+06	3018891	777576	4.16194e+06	3.2103e+06	1.20339e+06	1.86278e+06	1.13991e+06	4.1803e+06	1.14977e+06	1.84927e+06	1.94513e+06	1.22193e+06	4349409	2.43456e+06	886506	3.50244e+06
1985	3-hydroxylaurate	Lipid	Fatty Acid, Monohydroxy	32457	LC/MS Neg	100001112	5175	215.165	94216	53941-38-1		HMDB0000387	49497.8		293601	1.1446e+06	380711	1.13146e+06	376710	1.25126e+06	1.11311e+06	1.01481e+06	242822	240235	534027		429576	175419	736024	2.42002e+06	2505986	948758	203989	266553	842840	421916	2.00942e+06	880921	325016	375390	1.63007e+06	502073	672267	134884	444342	882129	949534	605561	1.46637e+06
1986	3-hydroxymyristate	Lipid	Fatty Acid, Monohydroxy	21158	LC/MS Neg	100000882	5335	243.197	16064	3422-31-9			87166.7		355058	1.25708e+06	444476	1.72765e+06	362100	733304	799853	857212	277450	336057	167222	227760	269594	337544	1.10631e+06	1.96574e+06	3.18935e+06	666102	167165	257372	541664	435054	2.47491e+06	632736	236731	298277	1.61679e+06	293327	700716	304889	400653	1.12723e+06	955369	538822	1.88097e+06
1980	3-hydroxyoctanoate	Lipid	Fatty Acid, Monohydroxy	22001	LC/MS Neg	100000773	3446	159.103	26613	88930-08-9	C20793	HMDB0001954	40871.4		115783	989256	348897	735309	339579	591817	461032	405826	395747	700820	260948	405584	602527	424678	466445	795032	1.20603e+06	589385	299801	504133	368711	885912	675934	706281	300804	305584	1.22201e+06	246867	446493	284071	243332	879210	676960	371121	795736
1984	3-hydroxysebacate	Lipid	Fatty Acid, Monohydroxy	31943	LC/MS Neg	100001145	1282	217.108	3017884	73141-46-5		HMDB0000350	15663.1			297813	30390	70646.7	47638.6	103231	59156.5	85934.2	47221.5	105656	100240	76067.9	52362.8	46346.2	67746.7	265511	226850	57673.1	50205	97225.3	57677.3	88322.2	85180.9	147414	46209.8	33978	103922		64127.2	34225	37302.2	289446	140633	58110.4	121429
1989	3-hydroxystearate	Lipid	Fatty Acid, Monohydroxy	52938	LC/MS Neg	100008933	5674	299.259	5282907	45261-96-9		HMDB10737	298837					909959	999697	674347	910206	957159	586279	821906	655469			929571		913944		1.11973e+06		569545			601035	943213	462184	611289	1.59247e+06	1.0523e+06	999529			1.43178e+06	897150	1.18675e+06	768664
1995	5-hydroxyhexanoate	Lipid	Fatty Acid, Monohydroxy	31938	LC/MS Neg	100001148	1267	131.071	170748	44843-89-2		HMDB0000525,HMDB0000409	26416			86761.8	216705		99720.7	91284.7			143121		166395	157001	44673.4	165782		63420.6	321089	73698.4		108776				319372	277509	183879			218526		42963.1	117779		197007	141793
2002	9-hydroxystearate	Lipid	Fatty Acid, Monohydroxy	47120	LC/MS Neg	100005834	5384	299.259	9570127	25498-28-6		HMDB0061661	74943.8		346036	2103614	785833	1.2497e+06	722812	571990	846537		315156	713436	1.05249e+06		405532	349509	668657	1.40124e+06	1.72529e+06	745617	221306	1.32078e+06	1.88339e+06	1.35827e+06	1275238	934593	558505	858761	2.04898e+06	868458	861440	245024	813582	1.42113e+06	1.34418e+06	1.07874e+06	1.91407e+06
1958	alpha-hydroxycaproate	Lipid	Fatty Acid, Monohydroxy	37073	LC/MS Neg	100001723	1920	131.071	99824	6064-63-7		HMDB0001624	25234.5			70149.9				41322.5	89091.7	99480				57956.8			64116.6	98978.1									25234.5		43585.3						91963.5		67467.1
1158	Fibrinopeptide A (2-15)	Peptide	Fibrinogen Cleavage Peptide	62809	LC/MS Neg	100020902	2120	653.266	25078015				1292.13
1161	Fibrinopeptide A (3-16)	Peptide	Fibrinogen Cleavage Peptide	62811	LC/MS Neg	100020903	2786	673.803	25078015				11843																						45655.5
1157	ADSGEGDFXAEGGGVR*	Peptide	Fibrinogen Cleavage Peptide	57709	LC/MS Neg	100001322	2474	766.835	25081464	25422-31-5			20594.9									31058				144382									61714.5
1165	DSGEGDFXAEGGGVR*	Peptide	Fibrinogen Cleavage Peptide	31548	LC/MS Neg	100001323	2535	731.317	132993922				10104.9					26922.5							32508.2	132362		123629		39221.3					371375			25564.9
1166	ADpSGEGDFXAEGGGVR*	Peptide	Fibrinogen Cleavage Peptide	57712	LC/MS Neg	100001324	2016	806.818	132993923	886023-52-5			10676.2													59982.4		63157.5							186850
1180	Fibrinopeptide B (1-13)	Peptide	Fibrinogen Cleavage Peptide	62813	LC/MS Neg	100020908	2482	696.772					14803.3		40117.5	61844.8	44707.9	30158.5	56055.3		20162.7	50183.1	29903.6		43906.8	62905.1	29711.4		23120.7	30437.6	46643.4	21272.1		24169	127986				23387.2			26936.9		43546.1	31236.9	35216.8	34582.1	46871.3
4712	(15:0)-anacardic acid	Xenobiotics	Food Component/Plant	40719	LC/MS Neg	100003600	5895	347.259	167551	16611-84-0	C10759	HMDB0033896	70404.4
4714	(15:2)-anacardic acid	Xenobiotics	Food Component/Plant	41397	LC/MS Neg	100003472	5565	343.228	11824131	11034-77-8		HMDB0033896	3540.13																		408208													57717.8
4715	(15:3)-anacardic acid	Xenobiotics	Food Component/Plant	64092	LC/MS Neg	100021253	5483	341.212	9875131	103904-73-0		HMDB31059	3074.56			85195.8															673804													75030.2
4769	2,3-dihydroxyisovalerate	Xenobiotics	Food Component/Plant	38276	LC/MS Polar	100002417	1050	133.051	677	1756-18-9	C04039	HMDB0012141	79651.1		364134	157535	264637	1.62424e+06	886783	301253	112071	98183.9	1.61184e+06	410331		555237	2236826	1.88707e+06	173666	6.77834e+06	8414337	2435251	124703	567991	193476	5.83899e+06	578306	1.56481e+06	866462		463805		365938	536379	336329	132864	1191161	811108	331526
4770	2,3-dihydroxypyridine	Xenobiotics	Food Component/Plant	21132	LC/MS Pos Early	100000861	1420	112.039	28115	16867-04-2			27684.6		513425		683457					306543		137336	71560.8	195951		92736.2		383178	1.81108e+06					722287			126681		356117			131402	116405
5246	2-acetamidophenol sulfate	Xenobiotics	Food Component/Plant	48580	LC/MS Neg	100006190	2251	230.013	181671	40712-60-5			10857.7		265182		134813	207539		24497.2			37638.3	25134.1	145341	92183.4	43476.5	107184	146097			114043		26255.2	41317.4		150261	451335	227636	102557		10857.7	85693.9	226294	216039		146754
5247	2-aminophenol sulfate	Xenobiotics	Food Component/Plant	43266	LC/MS Neg	100004322	1677	188.002	181670			HMDB0061116	12851.2		2.28156e+06	100181	1.44823e+06	1.31854e+06	347504	529227	315858	127946	550187	323772	1.93729e+06	746501	190374	909655	1.48807e+06	179163	274442	999945	130149	258727	354985	343766	3.7512e+06	4.42085e+06	1.15647e+06	738073	50357.4	142196	508546	1.3316e+06	2.04362e+06	85592.6	1248146	297627	594839
4777	2-isopropylmalate	Xenobiotics	Food Component/Plant	15667	LC/MS Polar	100000409	2605	175.061	77	3237-44-3	C02504	HMDB0000402	29761.1		158511	151908	511831	8583251	67287.5	172869	65014					2.17929e+06	2.49775e+06	507644		19904800	6315889	476664		673919		57184368	1.68967e+06	686724						486634	588664		5.72187e+06	29761.1	159637
5126	2-keto-3-deoxy-gluconate	Xenobiotics	Food Component/Plant	48141	LC/MS Polar	100005946	1900	177.041	161227	17510-99-5	C00204	HMDB0001353	489358		3.24079e+06	3.34707e+06	2.74524e+06	3.08262e+06	4450410	6.10725e+06	2.38345e+06	5.22754e+06	3.9474e+06	2.89233e+06	4349837	3.35124e+06	3551782	4.67505e+06	2.86486e+06	4318477	4.18748e+06	3.72873e+06	2.76894e+06	3.28894e+06	2.69593e+06	4628141	4.49731e+06	6295214	6.21521e+06	2.9809e+06	3.41261e+06		3.37333e+06	3.88064e+06	3935864	3.41673e+06	3449148	4556665	5837180
4633	2-piperidinone	Xenobiotics	Food Component/Plant	43400	LC/MS Pos Early	100004295	1675	100.076	12665	675-20-7		HMDB0011749	462765		1.18165e+06	38955712	16350933	9108210	1.44602e+06	1.92423e+06	2.69398e+06	30074320	4.75845e+06	5895611	1.92505e+06	2.90582e+06	20815946	5.92985e+06	12838393	1.14525e+06	2.46476e+06	5572847	11927718	9033469	7.62159e+06	2312900	3.18463e+06	1263846	986561	3.59369e+06	3.41103e+06	938736	9753480	824981	1.52289e+06	31367976	8844972	1.1894e+06	1.70305e+06
4894	3-ethylcatechol sulfate (1)	Xenobiotics	Food Component/Plant	62796	LC/MS Neg	100020851	3422	217.018					12551.9		91246.6		106649	91891.1		268726	24526.3	53331.1		31859.4		147431		176840		605409		24866.3		40827.6			44069.4	140225	106505	141889	87676.4		56688.1	83420.5	52062.9		86031.9		394439
4782	3-formylindole	Xenobiotics	Food Component/Plant	62863	LC/MS Pos Early	100020219	2736	146.06	10256	487-89-8	C08493	HMDB29737	426326		713251	1.27981e+06	1.06841e+06	1.03681e+06	1942127	1.14119e+06	835717	747185	1389808	630350	1.03878e+06	916558	727987	1.16042e+06	814110	791917	1.02845e+06	969419	1.16334e+06	1.36826e+06	847463	1.0884e+06	832201	1.04799e+06	1.59861e+06	1.56774e+06	1.14273e+06	936002	712560	1.84298e+06	732206	1051020	916944	1917662	1.07338e+06
5061	3-hydroxystachydrine*	Xenobiotics	Food Component/Plant	62062	LC/MS Pos Early	100020203	1049	160.097	46173781		C10151		42298.7		291234			6407821	1.01621e+06	11179296			2490609	164717	113526	60977.4	1649661	14204406			1.10538e+06		213180	348272	360891	299427			404430	12829921	136253	18943040	146009	36182980	477823		5404647	808267	11867693
5211	3-indoleglyoxylic acid	Xenobiotics	Food Component/Plant	63583	LC/MS Neg	100020372	2140	188.035	73863	1477-49-2			26808.5		103330	128374	94175.2	137163	148996	140305	167447	88576.5	247095	111110	109016	130528	138163	62856.8	153735	81894.2	132918	131904	136482	210717	39458.6	155046	84075	154417	151582	151923	107555	164058	47925.7	251003	60382.9	105435	89922.9	74286.7	74561.3
4809	4-acetylcatechol sulfate (1)	Xenobiotics	Food Component/Plant	62798	LC/MS Neg	100020853	1774	230.997					13223.3		318618	89592.6	1.27508e+06	88132		29684	36325.4	157582	108260	103903	188540	253577	43246.4	124230	309663	542842	1.64873e+06	54951.2	32918.5	49232.1		365299	74884.7	107466	114707	118987	103194	131594	38165	71845.4	182982	59049.8	64464.2		33476.5
4810	4-acetylcatechol sulfate (2)	Xenobiotics	Food Component/Plant	62799	LC/MS Neg	100020854	2193	230.997					15509.1		76511.9		222142					52752.2	17362.5		53555.5	49433.9			47097.2	108475	275713					61494.8					28793.2				24255.3
5085	4-allylphenol sulfate	Xenobiotics	Food Component/Plant	37181	LC/MS Neg	100001868	3805	213.023	66633409				19847.2		498540	83034.4	486963	1.1064e+06	2.27642e+06	849193	65739.6	1.26364e+06	362572	495964	531480	4.37153e+06	938207	591117	1.92054e+06	331737	374129	2459774	557677	265405	149074	1.0495e+06	5064045	2.3225e+06	3.35725e+06	903906	900336	1.67165e+06	537404	1.7413e+06	505175	92883.5	1.13874e+06	2.36556e+06	999453
5113	4-vinylguaiacol sulfate	Xenobiotics	Food Component/Plant	48442	LC/MS Neg	100006126	3354	229.018	53803570			HMDB0127980	18578.8		455718		1.34159e+06			95326.1		190159		3.03555e+06	126249	210681	108717			963295	2.3997e+06	1.07055e+06	281136			543183	30116	75203.6	35240.5		618589	32820		330760	213312				87367.2
5040	acesulfame	Xenobiotics	Food Component/Plant	48569	LC/MS Neg	100006203	1581	161.987	36573	55589-62-3		HMDB0033585	18616.9				29684404		16764101									944835		32375640				104829	16155113				48614888			6215132		1129637				14020983
4813	alliin	Xenobiotics	Food Component/Plant	41494	LC/MS Pos Early	100003473	1470	178.053	87310	556-27-4	C08265	HMDB0033592	17052.7		56291.5	90084.7	285874	101823	175203			137179	486410	189980	795320	383057	385675	20882	1.14024e+06	114728	163560	422405	353714			151279	230342	803224	123526	1.84713e+06	206960		108707	597199	37839.4	80892.9	89364.3	137754
4796	betonicine	Xenobiotics	Food Component/Plant	38100	LC/MS Pos Early	100002153	1012	160.097	164642	515-25-3	C08269	HMDB0029412	35514.2			16131037	187088					361663		204548	209049	585096	424070		269577	491882	2.19527e+06	1.46467e+06				143971	1.768e+06	1.16478e+06			191892		203698		75771.9	13522527
5200	caffeic acid sulfate	Xenobiotics	Food Component/Plant	53254	LC/MS Neg	100009337	870	258.992	21668705			HMDB0041708	13510.7		123172		2.04177e+06					124104			101790	896548	120615			557820	1.67433e+06			15007.4	36879.4	445066	114182	124595			108952	42690.7		80646.1	152122		30645.6		13692.2
4850	cinnamoylglycine	Xenobiotics	Food Component/Plant	38637	LC/MS Neg	100002253	3127	204.067	709625	16534-24-0		HMDB0011621	22187		65670.8		578737	58701.2	649266	463016	1.03579e+06	169086	804810	705518	233982	931969		568991	697903	1.14616e+06	4648658	418236	39438	418667		94341.4	3.02114e+06	1.859e+06	72443.1	1.23889e+06		225817	840313	563853	117771			1.07479e+06	842585
4868	daidzein	Xenobiotics	Food Component/Plant	32453	LC/MS Neg	100001219	3566	253.051	5281708	486-66-8	C10208	HMDB0003312	29821.8
5117	daidzein sulfate (2)	Xenobiotics	Food Component/Plant	48728	LC/MS Neg	100006363	3330	333.008	12114465				3857.22					58304.2							105361	110671											69569.8		106760								37368.5
4831	dihydrocaffeate sulfate (2)	Xenobiotics	Food Component/Plant	62524	LC/MS Neg	100020822	930	261.007					19672.3		155572		327640	133404	30818			104928				308430			61312.2	509373	781390					879288	46587.8	45686.2		75401	37488.5	46118.1	57939.9	70629.1	80753.2		107692	24719.1
4876	dihydroferulate	Xenobiotics	Food Component/Plant	40481	LC/MS Neg	100003432	1928	195.066	14340	1135-23-5		HMDB0062121	21072.5		50593.5		121729	50479.7				84760.8	78975.2	57781.9	206842	182630			103127	243293	336974					323466				156367	55894.5			118877
4877	dihydroferulic acid sulfate	Xenobiotics	Food Component/Plant	62857	LC/MS Neg	100020272	1310	275.023	187489			HMDB0041724	12253.7		27372.9							47350.2			30115.9	74687.7				148915	213691					220694	20632.3			97145.9				40977.9
4885	enterolactone sulfate	Xenobiotics	Food Component/Plant	64041	LC/MS Neg	100020407	3746	377.07				HMDB0240506,HMDB0240505	10137.8					52318.9								197969					327853					26475.4						130631					77358.8
4890	ergothioneine	Xenobiotics	Food Component/Plant	37459	LC/MS Pos Early	100002154	850	230.096	5351619	58511-63-0	C05570	HMDB0003045	48873.6		414369	476061	655379	2.0696e+06	1.00405e+06	363017	573690	1.23618e+06	679458	988223	444666	766595	1.08754e+06	1.2921e+06	1530808	509791	1.16343e+06	1.3026e+06	699403	928996	472319	469312	1017948	1.45489e+06	792047	1.54934e+06	878435	2.07377e+06	418909	991702	472186	419925	1.9514e+06	563580	349698
4892	erythritol	Xenobiotics	Food Component/Plant	20699	LC/MS Polar	100000846	1491	167.056	222285	149-32-6	C00503	HMDB0002994	121310				4123647	822370	807962	591547	989262	488129	1000186	443573	640578	1.41559e+06		754162	628796	915307	1.39899e+06	568824	578997	781767	465187	1.17733e+06	238364432	1290368	1038124	641886	618888	550573	436328	827991	408552	472856	1.00795e+06	703143	560202
5086	ethyl alpha-glucopyranoside	Xenobiotics	Food Component/Plant	63152	LC/MS Pos Early	100015965	1248	226.129	11127487	34625-23-5		HMDB0029968	11248.9		95622.6	27268.7	64384.8	184595	31243.5	116539			230242	66528		90089.5	329295	358403	71190.3		750471	305628	91245.4		36372.6	133800	68559.7	75313.1	234446	16053.5	135342	175545	2.38513e+06		64663.9	25061.1	166949		147873
5221	ethyl beta-glucopyranoside	Xenobiotics	Food Component/Plant	64131	LC/MS Neg	100020377	1519	207.087	121667			HMDB0029968	22280.8		157783	286596	215535	961173	1.61444e+06	1.44695e+06		106857	300109	81143.7	42520.9	385873	128684	1.94648e+06	321545	80042.8	2677319	218619	138953	209322	220657	876334	225894	1.82597e+06	649039	376525	275548	5.75536e+06	451766	796546	168492	284958	864747	1.50043e+06	1.61614e+06
5119	eugenol sulfate	Xenobiotics	Food Component/Plant	48715	LC/MS Neg	100006171	3782	243.033	180632	95480-60-7		HMDB0135245	12810		130632		711705	447090	150679	82676.7		80540.1	151675	132403	6.54328e+06	42740.2	132489	135125		343955	106915	711600	213647	74264.9		1.15468e+06			38215.2	247642	27193.4				80968.3		308014	133404	83605.5
4898	ferulic acid 4-sulfate	Xenobiotics	Food Component/Plant	47114	LC/MS Neg	100005389	1200	273.007	6305574	86321-29-1		HMDB0029200	12924.1		304081		606014	139978	39266.3	349748		214969	57633.1	225147	141873	885163	542080	211661	56981.6	691627	1.73509e+06	68833.8	104503	56257.6	167519	729067	69293	460896	73042.9	77681.4	161883	289120		582573	218554		116844	26223.4	265285
4906	feruloylquinate (4)	Xenobiotics	Food Component/Plant	63402	LC/MS Neg	100021488	2546	367.103					14453.1		37570.8		334170					105217				102619				139636	494357					23948.9	47788.9				118809				45560.6
5156	furaneol sulfate	Xenobiotics	Food Component/Plant	54795	LC/MS Neg	100009328	1900	206.997	59815364				13932.5				42852.4		30673.9	39156.9				33825.8		38817.4		72995.2		632010	160735	25231	24274.6	90649.8		46027.6					48128.8							21957.4	36418.9
4871	genistein sulfate*	Xenobiotics	Food Component/Plant	62061	LC/MS Neg	100020207	3616	349.002					6516.43					36920.6							84454	49993.3			60475.1										93350
4713	ginkgolic acid C15:1	Xenobiotics	Food Component/Plant	64200	LC/MS Polar	100021252	677	345.243	5281858	22910-60-7	C10794		5689.39			136773															589011													60118.5		110286
4918	glucoheptose	Xenobiotics	Food Component/Plant	20705	LC/MS Polar	100000852	2573	209.067	76599	62475-58-5			113361
4802	gluconate	Xenobiotics	Food Component/Plant	587	LC/MS Polar	338	2922	195.051	3085666;10690	527-07-1	C00257	HMDB0000625	9188917		14254448	17140954	21347644	21995898	21681888	17182664	19073944	13624078	24796506	17437464	24538076	26073822	16911024	24238236	14245186	27747740	32474168	18357444	18723670	18093356	12733620	30853222	26365716	34172676	17664154	20716810	14512721	23111570	19374924	24754392	16324600	15438266	23807318	26172854	17731726
5005	glucuronide of piperine metabolite C17H21NO3 (3)*	Xenobiotics	Food Component/Plant	62290	LC/MS Neg	100020491	3951	462.177					8375.8		69408.4	125035	92606.3	40870.6		38546.1	89143.7			107592	33136.7		94507.9	111088		11708.2	69589.1					73968.2		54575.9	119529	37987.7	336642	46862.1	147770	104266	43013.8	101854
5006	glucuronide of piperine metabolite C17H21NO3 (4)*	Xenobiotics	Food Component/Plant	62291	LC/MS Neg	100020492	3992	462.177					15227.7		190926	383673	793449	335575	1.04343e+06	241608	411468	1.62636e+06	627611	412337	173970	73486	228882	314821	525596	42207	300836	522160	320083	385867		391222	596053	186178	487130	228557	1.5226e+06	397129	570250	346841	238500	408963	324271	1.17557e+06	454580
5007	glucuronide of piperine metabolite C17H21NO3 (5)*	Xenobiotics	Food Component/Plant	62292	LC/MS Neg	100020493	4039	462.177					18237.5		95625.2	166632		91064.2	503545	122297	139080	616600		158212	89545	21383.1	157614	156135			148761	247301	66219.2			187812		112582	225963		514100		191561	118452	90835.4	138028	90820.9	363237
4925	glycyrrhetinate	Xenobiotics	Food Component/Plant	39789	LC/MS Neg	100002856	5371.4	469.332	6857363	471-53-4	C02283	HMDB0011628	454414																								2183904	1.60944e+06
4928	histidine betaine (hercynine)*	Xenobiotics	Food Component/Plant	62278	LC/MS Pos Early	100004059	2094	198.124	3083620	534-30-5			16448					128273	30745.1	30043	75619.6	69204.5				35589.5	16448		59791.4	19845.5	26965.1	106906	68507.3				47043.3	80364.7				166015		146542			72387.7
4930	homostachydrine*	Xenobiotics	Food Component/Plant	33009	LC/MS Pos Early	100001550	1750	158.118	441447	1195-94-4	C08283	HMDB0033433	424026		2.69912e+06	2.19968e+06	3497584	4374279	2.79774e+06	2.01454e+06	3.61851e+06	1845139	1.81773e+06	3.47755e+06	976525	2.00973e+06	1.97704e+06	2402476	2901393	3076091	996333	1.60769e+06	4253996	6624422	1.48272e+06	4090996	6.44063e+06	2.27342e+06	3.71139e+06	2.29863e+06	2.49903e+06	1.27198e+06	10655444	3.1016e+06	2.95627e+06	2.05487e+06	3.99732e+06	2699413	2.09114e+06
4935	indolin-2-one	Xenobiotics	Food Component/Plant	43374	LC/MS Pos Early	100004318	2575	134.06	321710	59-48-3	C12312		24805.3			52384.5	155727		77977.6	144876	38877.9		94011.8	135915	138090	105376					114640	185595		90333.4		24805.3	56867.1	244736	117125	117122	128289		144925					76280.9
5128	isoeugenol sulfate	Xenobiotics	Food Component/Plant	48997	LC/MS Neg	100006089	3893	243.033	122198202				15430.2				20324.2		52307													79329							36813.5									31319
4746	levulinoylcarnitine	Xenobiotics	Food Component/Plant	63359	LC/MS Pos Early	100021140	2520	260.149					31425				237750	275731	806946			636186	87714.8	111913				194607		526161	247347		45606.2	142198		791984	153313	161287	218176		174658		113943		133016		249657	644402
4626	maltol sulfate	Xenobiotics	Food Component/Plant	48696	LC/MS Neg	100006106	1503	204.981					8723.77		81306.3		793198	58543.2				42944.4		105494		53572	68767.6	22801.6	110755	6.87026e+06	500618	81359.1		86086.4		71737	786398		10226016		11650.7			57551.3			46693.4
4956	mannonate*	Xenobiotics	Food Component/Plant	62864	LC/MS Polar	100003695	2736	195.051	3246006	642-99-9			5992224		7984332	11718694	13112289	10999875	13305631	13732400	10217601	10373144	9633076	11431167	10922220	9987242	11867694	13443429	8.34868e+06	15166208	12942742	14240645	8.27118e+06	13513087	6857162	14172603	17638864	12531808	23063086	10671618	10285718	11552499	9655340	11519794	11076182	10928143	11428704	12046905	15100024
5087	methyl glucopyranoside (alpha + beta)	Xenobiotics	Food Component/Plant	46144	LC/MS Neg	100005864	1070	193.072	445238;3036743;2108			HMDB0029965	21312.5		177727	68946.7		225535	1.47112e+06	188184	44820.2		95929.9	46716.8	63950.4	180622	132033	261213	47794	254847	381782	78547.7	61420.6	144148	68977.9	130509	221340	179739	99353.7	258733	208058	1.29236e+06	241143	165065	217496	32293.1	234649	1.43627e+06	205165
4964	N-(2-furoyl)glycine	Xenobiotics	Food Component/Plant	31536	LC/MS Neg	100001086	1525	168.03	21863	5657-19-2;5657-19-2		HMDB0000439	13940.7		2.54974e+06		8998273		153034	105887	52392.2	870493	102767	1.12783e+06	55165.4	488303		82006.8		3.7954e+06	9232299	287126	72565.1	175482	50145.4	1.34514e+06	212444	156384	466327	99015.7	295490			207858	1.36228e+06			128362	104400
4814	N-acetylalliin	Xenobiotics	Food Component/Plant	45404	LC/MS Neg	100005367	1410	218.049					13929.7			35097.3	109673	30872.8	66331.1	23052.5		41922.6	326435	38066	51241.8	91277.8	24692	36155.1	173646	37601.5	47486.6	148820	137384	16552.3		141920	88325.3	301056	165246	486562	199328		29652	101250		21625	23686.1	69037.4
5072	N-acetyltheanine	Xenobiotics	Food Component/Plant	62711	LC/MS Neg	100020514	1496	215.104					16250.9									184292				74240.5								25779.9		25006.3
4966	N-oxalyl glycine (NOG)	Xenobiotics	Food Component/Plant	57776	LC/MS Polar	100015923	3292	146.01	3080614				15417.9		28883.6		234585	126002	228984	175903	234749				170713	286183		62481	51355.5	237313	364996	211551	325979			177983	199443	286061			272742	299951						204650	188537
4996	phytanate	Xenobiotics	Food Component/Plant	598	LC/MS Neg	466	5908	311.296	26840	14721-66-5	C01607	HMDB0000801	190801		1.09413e+06	1.27426e+06	2.09144e+06	1.36517e+06	1.06245e+06	1.42154e+06	911237	557251	897336	1.03296e+06	729134	871616	1.3288e+06	1.10198e+06	746941	749790	1.79843e+06	2.01306e+06	680795	1.59512e+06	569579	1.61685e+06	2.39772e+06	634872	1.3374e+06	1.46188e+06	2.62493e+06	1.05927e+06	1012932	1.49745e+06	1.50603e+06	1.76859e+06	2047267	1.36202e+06	2198662
5002	piperine	Xenobiotics	Food Component/Plant	33935	LC/MS Pos Late	100001267	1168	286.144	638024	94-62-2	C03882	HMDB0029377	30605.3		1487707	3.18709e+06	4197807	4.7886e+06	10003575	3.05285e+06	3.72407e+06	18791622	7.79433e+06	4454971	3.89177e+06	3.50312e+06	6.54482e+06	5804292	4234132	647722	4.0879e+06	6611235	4724686	3.3979e+06	327385	8132187	11542199	3865168	7.38598e+06	2.88633e+06	23367806	14050741	9287165	8037713	1144514	3.56207e+06	4.15006e+06	9235129	3071821
5114	pyrraline	Xenobiotics	Food Component/Plant	48428	LC/MS Neg	100001767	2304	253.119	14274616	74509-14-1	C21013	HMDB0033143	17959.4		41637.9	116041	57086.8	173950	189137	271180	75418	110791	41198.1	217776	79697.2	106843	195654	199546	125478	63234.4	500875	343609	378011	196636	97494.5	642208	48588.9	134107	299249	106214	156604	58949.9	105538	95572.7	58706.1	100116	187952	183713	249222
4902	quinate	Xenobiotics	Food Component/Plant	18335	LC/MS Polar	100000442	2432.9	191.056	6508	77-95-2	C00296	HMDB0003072	45362		6.07009e+06	616536	31759520	4505216	4.76247e+06	1.74294e+06	4484783	53522488	3165060	10641929	289991	15039758	327178	22608674	139000	28385958	72009680	2.40845e+06	74278.3	18240232	3510452	55546596	3.49131e+06	18923674	54797640	13909980	6630970	648920	7.64011e+06	10357544	7.60088e+06	532335	4.25643e+06	5282865	1.98673e+06
5041	S-allylcysteine	Xenobiotics	Food Component/Plant	43239	LC/MS Pos Early	100004509	2690	162.058	98280	21593-77-1		HMDB0034323	45435.6		50234.5	165922	367030	224938	201111			350376	3.36025e+06	139464	1.07318e+06	589520	262772	82661.7	798862	366569		1.28823e+06	1.21085e+06			843984	278280	256013	347274	3.27712e+06	382481		226153	1.44911e+06		139996	194963	169416
5038	saccharin	Xenobiotics	Food Component/Plant	21151	LC/MS Neg	100000870	2000	181.992	5143	81-07-2	C12283	HMDB0029723	14932.5				25208.9		69199.6	46651.9				16914.8		3.85272e+06		145241		96684.3	65424.7		229881	46494.2					359152				14932.5	40931.5				41074.6	33531.1
5052	solanidine	Xenobiotics	Food Component/Plant	39788	LC/MS Pos Late	100002773	1010	398.342	65727	80-78-4	C06543	HMDB0003236	6274.35			201252		944843		94639.9										1.10734e+06	63025.9						666595				133682		670600	53608.5	31310.9	176119	929080
5060	stachydrine	Xenobiotics	Food Component/Plant	34384	LC/MS Pos Early	100001296	1440	144.102	115244	4136-37-2	C10172	HMDB0004827	1.67367e+06		21550044	164977984	8.33292e+06	231983280	91116536	666945344	12899892	7.84011e+06	101102840	15552089	21015878	17320910	73702328	232086464	18475366	20304216	95676880	20900938	47387516	29760500	15304094	17948244	45332956	27333380	19112254	685862144	15901622	387792928	18347672	315624960	23250112	158060640	200519200	84428976	675904640
5014	sulfate of piperine metabolite C16H19NO3 (2)*	Xenobiotics	Food Component/Plant	62295	LC/MS Neg	100020496	4112	352.086					19749.2		110043	293738	197823	408775	694600	171453	164352	687479	217225	193891	243841	281502	340219	352402	314594	86687.1	361930	200714	227653	259711	26704.6	697066	535704	143497	311123	115917	901323	913473	294772	512478	96577.3	240393	338949	702371	177856
5015	sulfate of piperine metabolite C16H19NO3 (3)*	Xenobiotics	Food Component/Plant	62296	LC/MS Neg	100020497	4200	352.086					17330.6		51267.8	139219	101678	209976	389140	83277.5	75236.1	398103	114292	61524.5	106730	119082	138733	250245	158115	29479.5	170558	156937	102118	146420		375255	298600	77909.9	192413	54643.2	407542	383165	157284	232022	45722.1	124892	159395	335244	91932.9
5022	sulfate of piperine metabolite C18H21NO3 (3)*	Xenobiotics	Food Component/Plant	62299	LC/MS Neg	100020504	4630	378.102					15033.4		36814.8	110402	37107	114700	221345	31318.4	47945.3	266283	66329	37791.3	39824	62465.2	60106.2	82972.7	86206.2		129243	100554	38699.2	154826		240822	155075	42178.5	113253	49728.7	198728	160181	70027.7	135188		103977	102994	211512	28678
5070	tartarate	Xenobiotics	Food Component/Plant	15336	LC/MS Neg	100000295	615.3	149.009	444305;875	87-69-4;6106-24-7	C00552,C00898,C02107	HMDB0062642,HMDB0000956	56343		379701	246012	151937	415612	275278	4.91754e+06			235294			378653	2526101	208124	126109	339857	624137	272050	114238		2.58915e+06	114059		9060008		146620		417903	143573	298404		334725	262006	105255	7111774
5203	tartronate (hydroxymalonate)	Xenobiotics	Food Component/Plant	20693	LC/MS Neg	100000840	610	118.999	45	80-69-3	C02287	HMDB0035227	76478.3		2.233e+06	2.10077e+06	1.97505e+06	2.26681e+06	3.76242e+06	3.81696e+06	1056130	1.80474e+06	2.39595e+06	453111	1.1015e+06	3.4317e+06	2.16994e+06	176508	1.01406e+06	3.63553e+06	2.45836e+06	1.55589e+06	2.03067e+06	1.49496e+06	1.02961e+06	1.3146e+06	1.65252e+06	1.39899e+06	947488	3.07883e+06	739730	4791813	1.38443e+06	1.75083e+06	1.90625e+06	1.93668e+06	1.93811e+06	1624152	2.89328e+06
5071	theanine	Xenobiotics	Food Component/Plant	22206	LC/MS Pos Early	100000784	2180	175.108	439378	3081-61-6	C01047	HMDB0034365	13375.4													7.1241e+06											251185		435392			42432.8							45017.8
5074	thymol sulfate	Xenobiotics	Food Component/Plant	36095	LC/MS Neg	100001757	4410	229.054	12456386	89-83-8	C09908	HMDB0062720	18263.2		511435	46414	111842	564570	1.63238e+06	317564	132467	854845	133917	5346202	1.10167e+06	1.51809e+06	806741	12498908	1.37193e+06	4.39047e+06	1.47083e+06	580717	4534441	251135	29867.1	1.16284e+06	783692	1.08471e+06	743977	55530032	10777652	8949311	46625	3.04884e+06	526306	64351.5	434793	1.30956e+06	360373
5116	umbelliferone sulfate	Xenobiotics	Food Component/Plant	48674	LC/MS Neg	100006282	2440	240.981	129659	69526-88-1		HMDB0240565	14237.6		43066.5	133629	77594.2	22065.7	202237	20271.2	125531	57164.6	63767.1	56833	378766	39509.6	54131.3	84685.6		145993	543576	21973.9	56075	243490			157245	321558	76810.4	104025		2133238		150046	50140.3	72046.7	45503.5	184717
5215	vanillic acid glycine	Xenobiotics	Food Component/Plant	63853	LC/MS Neg	100021363	1682	224.056	3083688			HMDB0060026	14165.9		223114		869519	40807.5	58782.2	37468.5		509644	38523.8	135470	318752	643367	120210	58483.9	73476	383675	641249	75808	180932	77147.1	447869	201996	266610	218190	41359244	52031.3	39767.6	84562.4	351677	345450	129339		27547.5	44150.2	33549.1
1346	fructose	Carbohydrate	Fructose, Mannose and Galactose Metabolism	48195	LC/MS Polar	878	2065	225.062	2723872	57-48-7	C00095	HMDB0000660	1.38369e+06		2.98506e+06	2490288	3.83174e+06	4.25391e+06	1.97816e+06	3.25323e+06	2343875	5.49295e+06	2868763	5577658	4.11647e+06	15471032	7800624	1.54516e+06	4.662e+06	6010884	6663943	4.19174e+06	12396216	4.60857e+06	3.82253e+06	9633484	3.00326e+06	3.68776e+06	3.57504e+06	3.26799e+06	2.05034e+06	8677494	2.91237e+06	5343238	2.52926e+06	4303206	5187244	1.6117e+06	3.32305e+06
1372	galactonate	Carbohydrate	Fructose, Mannose and Galactose Metabolism	27719	LC/MS Polar	100001026	3085	195.051	12310779;128869	299-28-5	C15930,C00880	HMDB0000565	93900.5		435032		2878761	1.09419e+06		5972881	231101	1.35996e+06	521347	715685	931806	1.18253e+06	2415181	360572		171020	2.36641e+06	1.17392e+06	5.06271e+06	8676836	1.04172e+06	2204368	1.17507e+06	443269		2.50385e+06	1.26136e+06	1.49689e+06		3.31061e+06	629691	1.48255e+06			3.68034e+06
1351	mannitol/sorbitol	Carbohydrate	Fructose, Mannose and Galactose Metabolism	46142	LC/MS Polar	100001740	2320	181.072	6251;5780		C00392,C00794	HMDB0000247,HMDB0000765	1.21249e+06		1.88556e+06	2.15401e+06	9692592	8495794	12371875	1.97916e+06	1.87401e+06	1.89402e+06	4.0465e+06	2.45484e+06	3.6718e+06	10791223	3.29886e+06	18107914	8829015	58149404	5.2929e+06	2.98387e+06	2.79875e+06	2.29877e+06	12269116	4.02431e+06	4641230	6.68606e+06	1.95486e+06	1.30768e+06	2.248e+06	13380574	2.23128e+06	7.02217e+06	2664913	1.90344e+06	7.7434e+06	11023593	2.409e+06
1352	mannose	Carbohydrate	Fructose, Mannose and Galactose Metabolism	48153	LC/MS Polar	803	2200	225.062	185698;82308;18950;439680	3458-28-4	C00159,C02209,C00936	HMDB0000169	2.57477e+06		6.11119e+06	9159254	10977149	9855992	6.17543e+06	13769053	11529394	6.04779e+06	5344241	11968031	11121232	5075172	5.54715e+06	10472210	10862095	8099526	8847848	6.47993e+06	4598092	8936834	3.77453e+06	7.70215e+06	12108660	7.36187e+06	9012396	7401454	7744918	6.64791e+06	6794027	3305400	7459789	8428260	10131019	8.2646e+06	15255751
650	gamma-glutamyl-2-aminobutyrate	Peptide	Gamma-glutamyl Amino Acid	37092	LC/MS Pos Early	100001502	2380	233.113		16869-42-4			21464.9			63898.9	70526.8	80074.4	98544.1	113342	65196	61983.7	83033.2	74200.2	77937.9	87584.8	73805.5	80411.2	87229.6	76709.6	124699	85065.9	68964.3	103563	35460.2	78303	94150.5	123705	135856	104683	107900	81009.8	81321.7	95614.2	75064.3	64037.9	91546.1	94774.1	98332.9
640	gamma-glutamyl-alpha-lysine	Peptide	Gamma-glutamyl Amino Acid	55015	LC/MS Pos Early	100010901	2784	276.155	65254				194676		491041	375698	528722	444758	465649	582323	500931	371271	558758	624246	432638	414871	708688	812678	371292	490648	507088	764796	675599	752669	261928	320843	616260	618702	738185	657643	1.03318e+06	393367	512736	681417	502602	312364	373232	366301	541181
641	gamma-glutamyl-epsilon-lysine	Peptide	Gamma-glutamyl Amino Acid	33934	LC/MS Pos Early	100001262	2725	276.155	7015685	17105-15-6		HMDB0003869	33887.8		168724	94290.9	187147	76901.9	145444	157958	136417	99112.7	206959	173949	100427	123120	216814	150134	109989	110364	112042	144007	154309	217283	240948	101755	177402	146864	227275	128653	289936	111354	116353	154117	352883	73793.1	109991	275440	169795
632	gamma-glutamylalanine	Peptide	Gamma-glutamyl Amino Acid	37063	LC/MS Pos Early	100001843	1986	219.098	440103	5875-41-2	C03738	HMDB0029142	36428.6		558224	304128	488209	573646	429474	644791	564678	381526	521045	364495	384438	472168	631059	152123	295279	454412	555841	637923	537735	390096	376300	407605	589922	461731	548906	382829	370972	238923	360482	485492	414282	360203	776781	393849	743888
649	gamma-glutamylcitrulline*	Peptide	Gamma-glutamyl Amino Acid	62104	LC/MS Pos Early	100020241	1644	305.146					53623.1		103464	220524	308935	432906	276377	319796	263779	141379	310327	135122	209133	275499	247597	165274	193183	135978	191169	373048	235262	280572	170876	196198	494477	384878	321911	289002	342907	117124	231083	174541	108652	119946	445870	180498	267162
634	gamma-glutamylglutamate	Peptide	Gamma-glutamyl Amino Acid	36738	LC/MS Pos Early	331	1775	277.103	92865	1116-22-9	C05282	HMDB0011737	19961		145781	242179	132583	222541	190517	175301	120439	134347	93233.7	48013.9	26371.9	51246.4	140150	150498	95736.7	98184.5	145450	130706	64025.6	108302	51987.7	44706.3	134241	116747	254950		93339.5	49373.5	172654	82155	155545	113675	121410	64293	117445
635	gamma-glutamylglutamine	Peptide	Gamma-glutamyl Amino Acid	2730	LC/MS Pos Early	1140	1430	276.119	150914	10148-81-9	C05283	HMDB0011738	2.46365e+06		7.19834e+06	7153022	5.77296e+06	7791751	7.18588e+06	6507619	6865718	6055882	7.00137e+06	6738406	6.43043e+06	6.50373e+06	10405332	5.92229e+06	5.88593e+06	6.16834e+06	8438002	11751859	5.20348e+06	6.08446e+06	6.20388e+06	4.48817e+06	9064220	6608305	7477677	6.77443e+06	9631490	3065564	5.70632e+06	7.11871e+06	5588695	4.72214e+06	8505057	4733131	6.56005e+06
636	gamma-glutamylglycine	Peptide	Gamma-glutamyl Amino Acid	33949	LC/MS Pos Early	100001294	1535	205.082	100099	1948-29-4		HMDB0011667	133021		1.63036e+06	1.08668e+06	832048	938021	1.1673e+06	808174	1.493e+06	217492	621516	1.35002e+06	498752	753314	653909	1183143	695905	1.00587e+06	1.82647e+06	1.72594e+06	709651	805023	881286	1.1193e+06	1.89252e+06	1.25102e+06	1.05597e+06	1.16034e+06	1034652	746704	1.25607e+06	927908	1.3777e+06	737385	728869	1.32614e+06	718022
637	gamma-glutamylhistidine	Peptide	Gamma-glutamyl Amino Acid	18245	LC/MS Pos Early	1235	2740	285.119	7017195	37460-15-4		HMDB0029151	64591.3		136416	214230	185520	197452	188316	193602	161247	149192	187671	162012	250994	162566	195880	202454	150725	180319	272331	317450	110681	201554	145221	156425	267504	191624	237982	195112	280243	136927	161544	179707	129235	135348	180565	184952	185982
638	gamma-glutamylisoleucine*	Peptide	Gamma-glutamyl Amino Acid	34457	LC/MS Neg	100001485	1600	259.13	22885096			HMDB0011170	34812.6		57271.2	106108	93149.6	117500	101629	117539	74298.5	92451.5	97639.5	113479	47453.8	71558.1	72284	148487	111474	50571.1	125304	134738	89157.6	238293	44571.3	95071.1	120428	130112	132647	88766.7	157048	60135	69472.6	152699	55126.9	95845.3	88446.8	104076	121328
639	gamma-glutamylleucine	Peptide	Gamma-glutamyl Amino Acid	18369	LC/MS Neg	1268	1685	259.13	151023	2566-39-4		HMDB0011171	183333		271795	589790	659744	541180	469383	563329	364169	483716	468406	547563	280071	425446	489446	827440	521826	380887	767314	814274	487412	1.25281e+06	272155	531636	668488	577958	814742	547563	663228	346368	432022	802489	308749	490811	445546	385345	555555
642	gamma-glutamylmethionine	Peptide	Gamma-glutamyl Amino Acid	44872	LC/MS Pos Early	100001313	2640	279.101	7009567	17663-87-5		HMDB0029155	90367.3		182962	208408	214967	256835	184195	292309	242127	160932	261460	329790	216318	226029	317662	354553	238478	163407	298388	457467	396656	547099	123872	173981	332349	222273	447189	274698	366808	155130	202152	459362	145792	151361	233804	119289	254299
643	gamma-glutamylphenylalanine	Peptide	Gamma-glutamyl Amino Acid	33422	LC/MS Neg	100000491	1825	293.114	111299	7432-24-8		HMDB0000594	142715		207031	268122	352979	352478	331562	378028	249250	319008	315363	385994	241903	362771	249635	392761	274183	294051	480608	545153	355960	686724	143974	471469	413571	423562	519708	352399	448174	276469	234055	441778	191144	249403	359524	262762	402486
644	gamma-glutamylthreonine	Peptide	Gamma-glutamyl Amino Acid	33364	LC/MS Pos Early	100001314	1750	249.108	76078708	5652-48-2		HMDB0029159	176272		188603	358152	601209	509086	348447	520348	529975	263252	376737	365635	748490	400972	442597	575857	299457	312997	628767	840617	462564	700630	208626	359381	591211	529008	488095	615639	678560	324227	295174	541189	266822	300618	527965	291052	486156
645	gamma-glutamyltryptophan	Peptide	Gamma-glutamyl Amino Acid	33947	LC/MS Neg	100001295	1960	332.125	3989307	66471-20-3		HMDB0029160	34875.1		64198.7	89300.8	78262.6	118710	70873.7	89954.1	97577.1	108850	99616.8	91615.3	40911.8	66578.9	50878.9	101832	75849.5	77177.2	170686	118166	72805.8	111162		80905.5	109425	102094	104210	74335.9	96805.7	76954.5	72294.9	94746.9	54257.3	65419.7	102294	73265.2	101935
646	gamma-glutamyltyrosine	Peptide	Gamma-glutamyl Amino Acid	2734	LC/MS Neg	1102	1240	309.109	94340	7432-23-7		HMDB0011741	38117.2		114431	129623	166590	236262	122178	234965	161518	122043	200984	239050	65664.8	136424	123533	225330	146994	137799	240076	332618	197312	492759		188907	182874	197866	277075	172433	281057	129975	145267	162703	106051	101898	201269	130052	225740
647	gamma-glutamylvaline	Peptide	Gamma-glutamyl Amino Acid	43829	LC/MS Neg	100001126	1072	245.114	7015683	2746-34-1		HMDB0011172	110888		190678	393923	316659	264390	280949	292892	175193	265532	183892	215473	207595	222025	168759	325354	238033	255440	338282	296763	193583	446409	156371	271945	300148	315235	405748	257796	366823	181326	202560	409641	152521	200844	204921	268521	270886
51	4-hydroxyglutamate	Amino Acid	Glutamate Metabolism	40499	LC/MS Pos Early	100002544	1141	164.055	439902	2485-33-8	C03079	HMDB0001344	16130.8		71116.3				24984.4	111641	70308.8	42466.4	58891.5	53244	67195.2		90487.5	30422.1	43986	24729		44697.4					168564	25014.6	103101			25333.2	52173	27326.3	73955.9	31495.4	33830.3		79855.3
46	alpha-ketoglutaramate*	Amino Acid	Glutamate Metabolism	62101	LC/MS Polar	100002397	1916	144.03	48	18465-19-5	C00940	HMDB0001552	3.32021e+06		4490850	6195428	6960213	8469360	6105751	4.83175e+06	4.19241e+06	5.93811e+06	6.52134e+06	5464076	4.22659e+06	7247868	5237486	5009625	4432916	14743014	8.35446e+06	6337541	5043755	8726582	3.98897e+06	11103038	6.83074e+06	6741330	8365653	5.23322e+06	5.50822e+06	3.71291e+06	4880548	7.55593e+06	5.95733e+06	6060369	9072516	7.04119e+06	6.05789e+06
56	beta-citrylglutamate	Amino Acid	Glutamate Metabolism	54923	LC/MS Neg	100003271	530	320.062	189741	73590-26-8	C20775		74752.1		739180	779135	1294014	808891	1.98147e+06	650651	459280	829806	893723	154412	722962	782374	940393	170363	463705	450758	1.28637e+06	605323	259443	503782	597982	604360	415013	269380	586205	216286	474306	609939	531433	950309	919908	698275	898120	1.16417e+06	626452
58	carboxyethyl-GABA	Amino Acid	Glutamate Metabolism	40007	LC/MS Pos Early	100003260	2085	176.092	2572	4386-03-02		HMDB0002201	38847.8		300484	356281	349515	397662	313652	382777	286715	373602	348823	239043	483269	406208	284675	343071	336929	331932	257586	302855	351065	269550	315112	331186	385946	326638	270108	410137	380500	403863	81555.9	388528	363027	391827	433086	337246	345543
44	glutamate	Amino Acid	Glutamate Metabolism	57	LC/MS Pos Early	561	1500	148.06	33032	56-86-0	C00025,C00217	HMDB0000148	35315680		194287952	239808560	175228176	166524848	235044032	209016192	114389312	184938400	116979752	129930248	179437424	100868304	190176544	120329448	126607120	117853472	174818448	136441488	63282428	137409280	111494384	75378872	88299616	93493528	182631792	75373816	87848936	100065544	159817424	103537232	217339104	147366384	142988608	131553016	156713712
45	glutamine	Amino Acid	Glutamate Metabolism	53	LC/MS Pos Early	563	1291	147.076	5961	56-85-9	C00064	HMDB0000641	403053504		542453696	702410880	584113984	680206784	571564288	608958912	823942784	544841664	720953600	825329792	615913920	663731264	675942336	739978240	629022592	700923968	675443712	1015295872	733253632	658878592	574883520	516388704	767523328	680977728	737980928	825120000	828886976	461219072	610148096	810036864	581427008	713397760	724084992	620565504	632461440
47	N-acetylglutamate	Amino Acid	Glutamate Metabolism	15720	LC/MS Pos Early	100000282	1050	190.071	70914	5817-08-03	C00624	HMDB0001138	108689		213128	214569	240795	258701	282349	218542	368589	295726	205217	416815	223016	216669	290415	263656	163574	198184	298589	313170	177321	398003	228065	313113	212272	293209	275614	150901	264265	159682	150900	224859	242201	251160	285473	250268	231493
48	N-acetylglutamine	Amino Acid	Glutamate Metabolism	33943	LC/MS Polar	100001253	2140	187.072	182230	2490-97-3	C02716	HMDB0006029	142293		217833	598938	745952	478043	444636	450263	549324				359618		290550	780960	424050	711387	1.14396e+06	531432	404732	466359	186266	692377	703016	635577	481262		501369		318755	512054	397659	563513	763193	634823	633475
62	S-1-pyrroline-5-carboxylate	Amino Acid	Glutamate Metabolism	42370	LC/MS Pos Early	35	1528	114.055	11966181	2906-39-0	C04322	HMDB0001301	116519		665309	645999	911458	734909	1.24277e+06	814009	868430	593699	697581	569043	715177	704121	915967	399877	235124	311870	485637	970136	597383	1.4016e+06	472602	561362	609537	587379	692675	1.11776e+06	484046	622061	221681	844675	875708	619344	612735	537323	710988
580	2-aminobutyrate	Amino Acid	Glutathione Metabolism	42374	LC/MS Pos Early	1128	2059	104.071	80283	1492-24-6	C02356	HMDB0000452	3.94774e+06		15448544	31892074	14845028	19834638	26890054	26027430	17739360	19459110	16131662	18539856	19831340	21258618	26541638	23616978	13994560	22703444	26443518	37220552	27036272	23703898	17002276	19687902	20810766	27618340	23067266	27420570	36464548	20619828	17441990	28792364	14341379	28706450	17371192	23537086	26228128
582	2-hydroxybutyrate/2-hydroxyisobutyrate	Amino Acid	Glutathione Metabolism	52281	LC/MS Polar	100008928	1258	103.04	4277439;440864		C21297,C05984	HMDB0000729,HMDB00008	17802030		99694872	257748400	86002648	125958224	102775520	123979912	93275048	220586736	72703368	112219752	84011440	55504784	135260048	78949808	49693344	151931552	159166000	115372600	66265240	86799432	132287664	81677688	123636096	122955240	76418984	66232460	134008552	78698648	87204272	103944880	116231296	259059680	157668912	165105264	178302064
579	5-oxoproline	Amino Acid	Glutathione Metabolism	1494	LC/MS Neg	1021	738.5	128.035	439685;7405	98-79-3	C01879,C02237	HMDB0000267	11548362		14441270	23515170	23922840	31678714	20005338	22210562	22645548	38104376	22235378	24675468	25440590	33318984	21968194	17106740	32966382	23332912	39010276	38774792	23128068	24549550	18310946	22647268	30392012	26284288	26439334	28823734	23139446	25536748	18907824	29626010	16229066	21408054	28707104	17576272	21514348
578	cys-gly, oxidized	Amino Acid	Glutathione Metabolism	18368	LC/MS Pos Early	1224	2947	355.074	333293	7729-20-6			120168		493288	708296	894997	508926	802338	736576	668133	777602	465821	335594	720642	710902	1.33425e+06	499888	722782	684576	1.09239e+06	1.00953e+06	498292	470769	595709	555719	737388	523973	844573	584398	852008	655338	585466	502935	558419	518325	688453	563040	676953
573	cysteine-glutathione disulfide	Amino Acid	Glutathione Metabolism	35159	LC/MS Pos Early	100001437	2465	427.095	3080690	13081-14-6	R00900	HMDB0000656	40016.7		1309690	1.07736e+06	1.16363e+06	1.74389e+06	2.90446e+06	1.39977e+06	1.91504e+06	2543029	2.04121e+06	576466	2526256	1.65623e+06	1.07966e+06	953705	980869	596159	960048	1.56519e+06	456498	1.17216e+06	1.2475e+06	978917	973194	737352	1.39461e+06	480152	1.12046e+06	342056	378667	1.72888e+06	2.11662e+06	845384	1.5322e+06	1.12851e+06	1.13918e+06
576	cysteinylglycine	Amino Acid	Glutathione Metabolism	35637	LC/MS Pos Early	278	2132	179.048	439498	19246-18-5	C01419	HMDB0000078	87853.1		130206	272641	545864	277401	422685	332013	450111	582529	345674	129733	448670	528150	372745	562725	402976	246717	636103	465937	388198	315667	278572	376559	372850	361081	461727	306690	403467	382302	156602	310739	265217	266580	451011	314487	371553
577	cysteinylglycine disulfide*	Amino Acid	Glutathione Metabolism	62103	LC/MS Pos Early	100002466	2547	298.053	22833544	70555-24-7		HMDB0000709	3.48706e+06		9583633	10712755	10914726	9887497	14013239	14489591	12167693	12090747	8755008	10524633	12716531	9212773	12230710	10937011	8897983	10004479	12389049	14607281	7126012	9306670	9517381	9368770	11951533	10367102	14852683	9533664	10554770	6.93051e+06	9443632	10212615	10769607	9059096	9584746	10409299	12798372
2841	glycerol	Lipid	Glycerolipid Metabolism	15122	LC/MS Neg	1254	758	91.0401	753	56-81-5	C00116	HMDB0000131	467476		890480	3930395	1.8111e+06	7.59276e+06	1.8568e+06	1.78486e+06	5.00466e+06	3946585	1.05245e+06	2.70737e+06	1.784e+06	1.24107e+06	1.17986e+06	1.17714e+06	1.45801e+06	6.70813e+06	3949071	2.71074e+06	1.28762e+06	2.41064e+06	2.75637e+06	3.3571e+06	2.83328e+06	2.39941e+06	1.67892e+06	3363216	3.01201e+06	2.31352e+06	2.47777e+06	832798	2.80654e+06	2.7856e+06	6.15628e+06	5.24741e+06	6463712
16	2-methylserine	Amino Acid	Glycine, Serine and Threonine Metabolism	53229	LC/MS Pos Early	100009246	1652	120.066	94309		C02115		211765		389046	901813	742421	1.29344e+06	874281	819671	699475	895983	632327	1.39679e+06	1.12778e+06	1.00009e+06	1.17859e+06	2.32323e+06	692857	850802	1.00318e+06	1.22664e+06	1.58734e+06	1.38169e+06	844788	839559	2132409	1.63422e+06	1.29325e+06	1.78111e+06	1.78391e+06	1.28893e+06	539041	716940	741199	591014	1.28802e+06	826356	1091828
7	betaine	Amino Acid	Glycine, Serine and Threonine Metabolism	3141	LC/MS Pos Early	799	1064	118.086	247	107-43-7	C00719	HMDB0000043	232862336		412676864	530797760	336108960	508949824	428099424	440480608	367486240	302524032	471830144	436730880	360115840	552614464	432629536	428278048	531519296	485448320	333477888	445255072	409374656	336091232	378209248	472918496	365890272	542539840	451142016	393319392	283024192	472871552	384385696	531462272	419816768	496882048	511817792	390140192	433425632
6	dimethylglycine	Amino Acid	Glycine, Serine and Threonine Metabolism	5086	LC/MS Pos Early	806	1104	104.071	673	1118-68-9	C03626	HMDB0000092	6.18894e+06		7.38845e+06	16189496	7.55694e+06	9970407	9581678	12857965	11593591	19523578	10989946	9984649	11635475	11528959	13081427	9749072	10155670	9492040	7.62057e+06	18549072	8594491	12010629	7.32196e+06	14740628	7.77455e+06	12113212	15050026	13416873	9768547	9024795	10706144	10777575	6.99773e+06	15657425	8640374	9339565	13100651
1	glycine	Amino Acid	Glycine, Serine and Threonine Metabolism	58	LC/MS Pos Early	340	1375	76.0393	750	56-40-6	C00037	HMDB0000123	13077154		45739880	32465254	33185998	28368756	42634424	25720080	56566312	14308090	27847828	46761064	28841256	29295168	25077808	38561840	29603168	34103688	45226884	52823988	37011440	29023428	36112588	36566388	48894068	36602288	36457148	37729860	32025320	27208416	34449464	35478848	43481880	27247638	23355458	37539728	25789564
2	N-acetylglycine	Amino Acid	Glycine, Serine and Threonine Metabolism	27710	LC/MS Pos Early	100001006	826	118.05	10972	543-24-8		HMDB0000532	475245		1.41315e+06	1.5919e+06	1016686	1.19618e+06	1.94277e+06	590432	2.2363e+06	966462	791865	1.34023e+06	1.17439e+06	1.14973e+06	1.04482e+06	1.88176e+06	911799	2.6836e+06	4665109	1.32397e+06	1.37364e+06	632861	5766807	1.33123e+06	1.91733e+06	4.18783e+06	1.21902e+06	754388	1584105	1.17181e+06	1.90349e+06	1.31824e+06	1.39748e+06	1.51153e+06	1.97249e+06	2.10497e+06	908224
11	N-acetylserine	Amino Acid	Glycine, Serine and Threonine Metabolism	37076	LC/MS Polar	100001851	2000	146.046	65249	97-14-3		HMDB0002931	8271304		11496562	18361826	14276962	17188808	17940378	12687772	15572718	16687768	15799280	14874802	17314630	9890881	12250664	16748129	12019464	16729146	15495589	13180533	12474405	19461990	8857082	16551930	16971442	20078074	18453542	14656796	15084433	10181339	14707598	15503444	13785014	15644213	17303846	16371503	15556745
18	N-acetylthreonine	Amino Acid	Glycine, Serine and Threonine Metabolism	33939	LC/MS Neg	100001274	821.6	160.061	152204	17093-74-2		HMDB0062557	1195136		1.78453e+06	2.78041e+06	2289379	2.91675e+06	1.95179e+06	2689794	2.31946e+06	2.84294e+06	4.07464e+06	2.94267e+06	2.21517e+06	2.556e+06	2.28666e+06	2.957e+06	2.28647e+06	2341258	2.1264e+06	2506126	2347752	2.45311e+06	1.31221e+06	2.32027e+06	2.27009e+06	3575899	3.30347e+06	3.36474e+06	2.96229e+06	2529200	2.39989e+06	3.31432e+06	2.00292e+06	2.68788e+06	2.30053e+06	1.93895e+06	3.07574e+06
23	O-acetylhomoserine	Amino Acid	Glycine, Serine and Threonine Metabolism	31539	LC/MS Polar	100001129	1850	160.061	439389	7540-67-2	C01077	HMDB0029423	60834.5		139363	248775	328581	562078	152937	200257	283418		271195				163711	130022	150195	212123	306434		89336.9	375573	81430	344872		122743					107340	172609	164094	183354	391957	142302	229987
5	sarcosine	Amino Acid	Glycine, Serine and Threonine Metabolism	1516	LC/MS Pos Early	1023	1280	90.055	1088	107-97-1	C00213	HMDB0000271	768621		1.79098e+06	2507841	1.95227e+06	1.96112e+06	1.93439e+06	2.20217e+06	1.99825e+06	1.27772e+06	2.67525e+06	1.99773e+06	2.00601e+06	2.00599e+06	1.36259e+06	4.46591e+06	1.59973e+06	2.33953e+06	1582141	2.31259e+06	2.65955e+06	2.47062e+06	1.3621e+06	2.49607e+06	1.78005e+06	2.18066e+06	3279809	3.1282e+06	3.23841e+06	1.61449e+06	1.70913e+06	2806509	2059911	1.99665e+06	1.65979e+06	1.95493e+06	1.99778e+06
10	serine	Amino Acid	Glycine, Serine and Threonine Metabolism	1648	LC/MS Pos Early	503	1239	106.05	5951	56-45-1	C00065	HMDB0000187	16610514		25094666	40315264	25470918	27711726	35896776	35091212	46585072	22835788	30657686	46170144	43087092	34067972	39454640	52361296	37543644	32264252	39046832	59741548	47453832	49175132	32484846	37987880	40529688	38156008	39822900	44258496	45991212	28594276	31358612	53739004	24872648	35884160	23885212	27573476	32354096
17	threonine	Amino Acid	Glycine, Serine and Threonine Metabolism	1284	LC/MS Pos Early	564	1514	120.066	6288	72-19-5	C00188	HMDB0000167	74058904		90173136	137455904	171779664	145711168	123682744	152819344	190866400	111888352	151943200	221222048	244043328	121575720	150619584	205325456	99270464	124595136	165440624	285779392	176194480	203346080	99949256	117315928	141588912	144689664	189496176	180554816	238647920	79509016	102688384	233108736	83172448	114656976	130847008	111131248	145984000
1299	maltose	Carbohydrate	Glycogen Metabolism	15586	LC/MS Polar	913	3329.4	387.114	10991489	6363-53-7	C00208	HMDB0000163	226375		2.85051e+06	4.57944e+06	10874415	3562424	9247046	5021119	2310432	11011057	3643802		5.61735e+06	2.14723e+06	2442089	1165382	2.49146e+06	3.18183e+06	4.14742e+06	2.15592e+06	802030	2.33717e+06	2191549	5971368	1.69616e+06	1.34471e+06	3.38128e+06	226375	2182665	1782931	1442594	3.02232e+06	4357693	3.40377e+06	3.65587e+06	6.94175e+06	4952225
1294	maltotetraose	Carbohydrate	Glycogen Metabolism	15910	LC/MS Neg	100000275	910	665.215	439639	34612-38-9	C02052	HMDB0001296	20265.9		1834035	5271879	3.48161e+06	1.62433e+06	4430917	3.44692e+06	1.32867e+06	4823195	1.29019e+06	276919	1.6119e+06	1.51084e+06	1.62289e+06	634453	825084	1.27593e+06	2.3401e+06	1.27608e+06	221476	1481668	1.63231e+06	1.12584e+06	982184	557910	1.34838e+06	246728	1.07835e+06	963272	1.34973e+06	1.18738e+06	1.98516e+06	2.04067e+06	2.15263e+06	1.93445e+06	2.49699e+06
1296	maltotriose	Carbohydrate	Glycogen Metabolism	44688	LC/MS Neg	100000276	812	503.162	439586	1109-28-0	C01835	HMDB0001262	255616		4263565	8577455	8.33271e+06	3.55855e+06	9639724	6.29645e+06	3.23265e+06	12620512	3926847	892670	4.67916e+06	3481813	3.01838e+06	1.50205e+06	2.0377e+06	3064135	4.11072e+06	2.72773e+06	646815	3892340	3.30535e+06	3.55241e+06	2.02073e+06	1339603	3.71592e+06	809281	2.65368e+06	2.61877e+06	2740065	4099948	5.61361e+06	4.88441e+06	4512428	5382681	4984523
1220	1,5-anhydroglucitol (1,5-AG)	Carbohydrate	Glycolysis, Gluconeogenesis, and Pyruvate Metabolism	20675	LC/MS Neg	100000580	802	163.061	64960	154-58-5	C07326	HMDB0002712	13583644		57328436	55717944	56541228	78682512	38369624	70758464	62011784	51929068	64530348	69182824	68452896	45922180	45839008	57354588	85506992	72305736	30329656	65142412	58230320	67672696	40011280	107849616	49955776	45596392	48470580	65371452	53027180	78917240	57258332	49511180	54526412	53043968	67797640	41910016	73927128
1237	3-phosphoglycerate	Carbohydrate	Glycolysis, Gluconeogenesis, and Pyruvate Metabolism	1414	LC/MS Pos Early	132	590	187	724	80731-10-8	C00597	HMDB0000807	86722.1		611883	1.44002e+06	930801	533154	1.68704e+06	855752	716509	709008	566396		1561661	911054	792660	601462	542229	885447	1.1989e+06	698130	295106	888194	837618	459692	272841	358234	646358	353504	430482	645535	454284	600323	863651	687861	489495	952207	659326
1223	glucose	Carbohydrate	Glycolysis, Gluconeogenesis, and Pyruvate Metabolism	48152	LC/MS Polar	572	2342	225.062	5793	50-99-7	C00031	HMDB0000122	490052000		677323840	777833728	870424512	932243520	705662400	820021760	888113472	661568576	712023872	1082152832	871637632	548213440	719048256	824323072	874621248	848551104	728390912	708766720	764593920	783790912	553421888	937181376	818420672	804250112	761805184	620222016	786999360	596129920	728875584	507933408	741512704	734421120	916797888	863470976	883376512
1243	glycerate	Carbohydrate	Glycolysis, Gluconeogenesis, and Pyruvate Metabolism	1572	LC/MS Polar	1052	2070.4	105.019	752;439194	600-19-1	C00258	HMDB0006372,HMDB0000139	36385428		101547720	122677880	77200328	116128248	132416992	107930448	58079428	89506824	101930720	43698292	65382216	136244400	120235160	46270120	50051084	164005232	102897080	90648488	113898304	88629120	60182348	67404224	90221912	98432376	68143096	125696016	55170908	140047504	77772408	100312592	121083832	107656008	116979800	79100536	109047464
1240	lactate	Carbohydrate	Glycolysis, Gluconeogenesis, and Pyruvate Metabolism	527	LC/MS Neg	482	681.6	89.0244	612	79-33-4	C00186	HMDB0000190	68603160		125862480	193298400	353895936	153062000	187033744	117261360	249889536	327090400	149721216	175223152	244190032	151120272	133259728	132100712	189735712	184233376	248329232	215713264	147177056	127394712	189663760	142288896	134882480	134984736	119130016	147153792	106482768	160552240	117379808	193065680	413580384	375932640	499182592	454845152	331217952
1239	pyruvate	Carbohydrate	Glycolysis, Gluconeogenesis, and Pyruvate Metabolism	48990	LC/MS Polar	823	1083	87.0088	1060	127-17-3	C00022	HMDB0000243	34457944		72898376	70630904	84745736	61239552	54239764	60899548	89027720	134606720	43014696	79818872	141176304	69783760	103122368	113738384	71041264	87104760	74261600	109764400	86216888	56454240	107552896	97989688	85149128	81575016	83745640	93380016	90394888	72906864	74471840	102662376	153369600	152482384	142858496	116730200	126893408
563	4-guanidinobutanoate	Amino Acid	Guanidino and Acetamido Metabolism	15681	LC/MS Pos Early	100000096	2320	146.092	500	463-003;463-00-3	C01035	HMDB0003464	48361.2		137214		155534	272191	122486	658783	183562	113689	133268	533552	402245	532482	582161	219234	611382	70339.7	274840	632765	197803	297895	376911	446471	83097.4	1.17002e+06	421967	535268	247657	392880	64090.4	1585218	161730	64042.8	316474		577349
4406	bilirubin (E,E)*	Cofactors and Vitamins	Hemoglobin and Porphyrin Metabolism	32586	LC/MS Pos Late	100001950	1045	585.271	129320511				50287.5		1.12284e+06	2.20944e+06	359076	1.34641e+06	1364328	2.22555e+06	887021	919961	1.46064e+06	592377	2.19118e+06	770495	378015	892253	1.03237e+06	4.05724e+06	1526946	1.52376e+06	1.14447e+06	1.7214e+06	1.80375e+06	736402	2.43524e+06	837271	857665	1.2292e+06	1.22153e+06	1.05933e+06	1399595	720129	869544	1.50419e+06	1.23049e+06	1.38519e+06	2.82585e+06
4407	bilirubin (E,Z or Z,E)*	Cofactors and Vitamins	Hemoglobin and Porphyrin Metabolism	47886	LC/MS Pos Late	100001951	1265	585.271	5799469		C00486	HMDB0000488	36250.2		77988.7	164477	93710.1	94751.5	102976	291169	130100	75046.3	273869	45854.1	342860	216944		152621	139674	251990	350070	238338	201944	183582	157854	191590	263141	96770.1	187626	181969	97920.4	315739	162598	167296	134567	216082	204860	257911	356540
4405	bilirubin	Cofactors and Vitamins	Hemoglobin and Porphyrin Metabolism	43807	LC/MS Pos Late	1090	1840	585.271	5280352	635-65-4	C00486	HMDB0000054	1.62642e+06		7.85461e+06	10154946	5.5288e+06	8118234	10125775	16161437	7.89079e+06	6103995	11358248	3.44881e+06	15273283	10154934	3.7615e+06	15130965	7.79705e+06	17438284	15737367	11115925	11684151	11593294	11433826	9095539	12818773	5977104	8886654	9605198	5780665	12909305	7792425	8584102	9891705	14587711	9063125	13011228	22068732
4408	biliverdin	Cofactors and Vitamins	Hemoglobin and Porphyrin Metabolism	2137	LC/MS Pos Late	250	1016	583.255	5280353	55482-27-4;55482-27-4	C00500	HMDB0001008	51841		305320	599126	280323	375180	510218	683709	397635	261489	359274	80037.9	438333	296685	203762	1.44185e+06	283332	705397	578329	413750	296436	348246	501174	227547	504284	204883	193696	296621	206007	209937	299446	184195	282758	462503	270255	214140	549190
4404	heme	Cofactors and Vitamins	Hemoglobin and Porphyrin Metabolism	41754	LC/MS Neg	100001386	5325	632.173	26945	14875-96-8	C00032	HMDB0003178	25395.6		322021	91917.4	179597	118004	657994	250001	178941	269269	74880.4		64762.9	75744.8	657938	695567	52751.3	90028.8		140316	89879.1	109755	200794	45220		77419	118459	80158.9			85407.3	53070	370536	123486		98545.8	44586.3
4409	I-urobilinogen	Cofactors and Vitamins	Hemoglobin and Porphyrin Metabolism	32426	LC/MS Neg	100001226	4190	591.319	9548718	14684-37-8	C05789	HMDB0004157	11853.6			145416		11853.6		43205.2		84394							103102		61865.5	213625	119473	18811.8	353171	151507	82829.1				44346.8					102396			41178.3
91	1-methyl-4-imidazoleacetate	Amino Acid	Histidine Metabolism	32350	LC/MS Pos Early	100001208	2064	141.066	75810	2625-49-2	C05828	HMDB0002820	488568		1.14665e+06	985615	1.27825e+06	1280299	1.14703e+06	1.39171e+06	1.1028e+06	1.12672e+06	1.53159e+06	861742	1459304	1.29742e+06	1.11509e+06	1.4031e+06	722550	1.40165e+06	1.52458e+06	866902	1041287	1.19127e+06	713217	1.3312e+06	1.27062e+06	1.55685e+06	1.57358e+06	1.31998e+06	1.04743e+06	1333602	1391118	765160	1.25162e+06	941871	1.33333e+06	888480	1.50072e+06
92	1-methyl-5-imidazoleacetate	Amino Acid	Histidine Metabolism	62946	LC/MS Pos Early	100002910	1989	141.066	6451814	4200-48-0		HMDB04988	167223		3.59375e+06	5.41299e+06	11928528	2.31921e+06	10110284	2282198	465180	3.67859e+06	5.77632e+06	2.59539e+06	5891987	2.23263e+06	431135	834267	1.7609e+06	7.76844e+06	5714185	530714	217678	2.48214e+06	560630	6289409	3947701	7279184	2.77038e+06	3.79589e+06	1.94839e+06	940532	1679387	2.88015e+06	4.01095e+06	5.40811e+06	2.3447e+06	9736185	2.46414e+06
93	1-methyl-5-imidazolelactate	Amino Acid	Histidine Metabolism	64596	LC/MS Neg	100021478	1011	169.062		2022510-60-5			27710.6		290337	348294	1.3873e+06	314755	1.60167e+06	141502	50951.2	765440	283656	398706	161018	279012		155354	148324	968118	449757	75745.2	54181.8	348214	91070.8	951037	416175	908613	426966	466573	290596	180695	173829	483971	314770	287752	250992	1.61235e+06	173777
90	1-methylhistamine	Amino Acid	Histidine Metabolism	43831	LC/MS Pos Early	100001204	3040	126.103	3614	501-75-7	C05127	HMDB0000898	29383.9			122291		51357.9	103174	106445		380051	88563.3		133020	54773.6				50116.4	126826	40962.6			33952		63331.5				78020.8	103270			53723.6	75889.4	73511.5		94896.6
71	1-methylhistidine	Amino Acid	Histidine Metabolism	30460	LC/MS Neg	100001051	1227	168.078	92105	332-80-9	C01152	HMDB0000001	64571		161644	337676	739597	265996	478628	237521	176543	260479	401417	259794	93291	254476	89450.5	421924	133381	441777	252230	241830	235434	269988	108697	414283	349609	544384	377796	413653	350172	225391	219738	319826	164007	324919	267289	557514	288237
96	1-ribosyl-imidazoleacetate*	Amino Acid	Histidine Metabolism	61868	LC/MS Pos Early	100001668	2006	259.092	440569	29605-99-0	C05131	HMDB0002331	145405		463562	267335	722580	688688	950058	725519	452528	480446	1.08468e+06	238648	1.04426e+06	644506	641301	531737	530369	916402	1.12875e+06	350328	267842	584388	321282	631315	609761	1.01372e+06	854946	663808	418004	620240	712327	230006	594377	274405	743114	831094	816360
72	3-methylhistidine	Amino Acid	Histidine Metabolism	15677	LC/MS Neg	100000042	906.3	168.078	64969	368-16-1	C01152	HMDB0000479	84548.5		4206375	4360280	16696826	5164108	15539259	2.77295e+06	370616	5911141	3.8815e+06	7.94657e+06	4.96438e+06	1.27785e+06	4.79793e+06	2.41478e+06	1.12455e+06	13263798	12030784	607577	444949	5310927	182852	10793253	4.20267e+06	15141761	4.11551e+06	10097847	13465977	1.13311e+06	1.20204e+06	5256348	3.72122e+06	4167862	3.84137e+06	16230634	2.90382e+06
87	anserine	Amino Acid	Histidine Metabolism	15747	LC/MS Neg	100000044	1124.8	239.115	112072	10030-52-1	C01262	HMDB0000194	7227.91						28544.8
81	formiminoglutamate	Amino Acid	Histidine Metabolism	43493	LC/MS Pos Early	100002500	1880	175.071	439233	816-90-0	C00439	HMDB0000854	86502.7		257437	496039	353243	349503	475215	1.16657e+06	219944	366033	467973	236884	470576	243525	422625	485747	235917	253576	193494	763963	312293	1.77457e+06	201971	596419	582393	482122	1.1083e+06	207101	940070	302745	552016	1.00009e+06	347182	430123	372054	443323	1105403
88	histamine	Amino Acid	Histidine Metabolism	1574	LC/MS Pos Early	354	3035	112.087	774	51-45-6	C00388	HMDB0000870	19512.3		287849		305599		787044			4.79483e+06					48296.1	29516.5			38016.9														729354
70	histidine	Amino Acid	Histidine Metabolism	59	LC/MS Neg	355	755.9	154.062	6274	5934-29-2	C00135	HMDB0000177	19176486		19851666	27472616	33639656	34616940	20917670	20976302	29862708	24847502	33711044	31921552	40022516	33047614	25480978	44630536	32589664	27222080	37949520	35086328	34867944	33919204	22592508	25584366	28270534	31862466	31282672	36300272	33172690	31654198	25825342	38693656	19791986	26927102	27344664	22591306	22565584
77	hydantoin-5-propionate	Amino Acid	Histidine Metabolism	40473	LC/MS Polar	100002514	2080	171.041	782	5624-26-0	C05565	HMDB0001212	26321		199423	509052	347988	218907	297960	1.13099e+06	114072		251439	421087			294500	416567	122345	445598	212730	488219	448674	2.27616e+06	144914	1.01025e+06	286007	567307	397318		444342		400415	805017	208705	433947	256049	301927	1.2127e+06
83	imidazole lactate	Amino Acid	Histidine Metabolism	15716	LC/MS Pos Early	100000263	2040	157.061	793	14403-45-3	C05568	HMDB0002320	1.01406e+06		1.27296e+06	2.53541e+06	2.93364e+06	3.39305e+06	2824321	3.86658e+06	2.60546e+06	1.52402e+06	3422496	1.11387e+06	4.56724e+06	2.46895e+06	1.6323e+06	2.10441e+06	2.54215e+06	2.67435e+06	3.0956e+06	4.17109e+06	1849759	3.19915e+06	2.63831e+06	4130131	3730625	4.11561e+06	3.68429e+06	2.59401e+06	2102469	2.33189e+06	1.93352e+06	2.08158e+06	1.63262e+06	2.47248e+06	3.30546e+06	2.53294e+06	3.73297e+06
80	imidazole propionate	Amino Acid	Histidine Metabolism	40730	LC/MS Pos Early	100003434	2263	141.066	70630	1074-59-5		HMDB0002271	85381.3		237003	946088	260893	555254	514572	216168	185822	223436	219173	139086	302789	122851	795299	108025	310744	175897	248617	208389	283965	651687	168992	356381	195338	208683	242136	166933	304843	393226	239551	190862	176871	777405	348359	508203	184723
76	N-acetyl-1-methylhistidine*	Amino Acid	Histidine Metabolism	43255	LC/MS Pos Early	100004299	2100	212.103	53859791				20675.7		111999	151925	308295	85100.5	273057	214647	103250	72017.7	185160	85596.6	83888.2	137263	33070.3	232976	29929.2	212356	202809	75833.7	90511	77200.6	68585.5	225169	240295	361024	268626	161160	202113	253816	134305	91879.3	141387	145750	101428	342295	258469
75	N-acetyl-3-methylhistidine*	Amino Acid	Histidine Metabolism	43256	LC/MS Pos Early	100002204	2056	212.103	193270	37841-04-6			13232.8		18462.2	52902.7	147181	34609.2	126296	65679.1		57479.8	65687.4	52319.1	57462.9	57310.1		16864.1		132819	114342			49348.5		141882	87494.9	161220	81079.4	133348	179544	53943.7	30566.1	31546.8	27298.2	51730.7	19132.8	109517	55776.6
86	N-acetylcarnosine	Amino Acid	Histidine Metabolism	43488	LC/MS Neg	100004046	1235	267.11	9903482	56353-15-2		HMDB0012881	174222		408094	467506	905505	560215	446452	546940	400061	599154	464894	689176	586153	487204	508765	673067	602113	586930	411774	455796	524410	388380	273044	511786	1.14396e+06	795269	580265	702649	425810	292166	401315	683015	462103	467702	544469	509115	612368
73	N-acetylhistidine	Amino Acid	Histidine Metabolism	33946	LC/MS Neg	100001293	900	196.073	75619	39145-52-3	C02997	HMDB0032055	46187.5		50045.5	124623	109058	95915.8	74521.5	115049	116843	73467.8	135114	112435	101455	103434	101270	204038	74478.3	137022	113606	102445	105833	111063	84839.2	94784.1	126889	140697	112379	146580	131209	74514.6	106056	86341.1	50456.5	125844	95061.8	96800.6	125305
78	trans-urocanate	Amino Acid	Histidine Metabolism	607	LC/MS Pos Early	537	2285	139.05	736715	104-98-3	C00785	HMDB0000301	117793		815458	1273382	2301861	1.28918e+06	1.50283e+06	1.07177e+06	816909	393194	531710	638416	1.4024e+06	1.33055e+06	1.56382e+06	1.30679e+06	1.26869e+06	1.11957e+06	992973	1.30712e+06	1.51869e+06	1.40037e+06	785872	2.00032e+06	1.02482e+06	1.4793e+06	2.19199e+06	2.26023e+06	2.03781e+06	1.71757e+06	1.19282e+06	832041	709924	1.56545e+06	2695026	1103615	720566
2202	chiro-inositol	Lipid	Inositol Metabolism	37112	LC/MS Polar	100001859	3191.2	225.062		643-12-9	C19891	HMDB0240209	69444.5					1.50741e+06		1.18837e+06							191809	3041173				195055					176379			434944		384925		5606347			1.64883e+06		1300213
2201	myo-inositol	Lipid	Inositol Metabolism	1124	LC/MS Polar	363	3506.3	225.062	892	87-89-8	C00137	HMDB0000211	2.81697e+06		12735689	12527278	7.81741e+06	8765981	19324760	18977644	4.02998e+06	13679964	11015563	7.02006e+06	13200183	6.64391e+06	9100082	3826030	5955866	19225790	9973985	13555093	5182099	12164820	4.26195e+06	7525298	13889475	9145361	12917365	6.98081e+06	9349562	6.35466e+06	13457573	11121493	15671075	12562932	11273822	14820137	19931622
1938	3-hydroxybutyrate (BHBA)	Lipid	Ketone Bodies	542	LC/MS Polar	254	1480	103.04	441;94318;92135	625-72-9	C03197,C01089	HMDB0000011,HMDB0000357,HMDB0000442	5.17003e+06		11592558	185950512	14784103	54158464	21441728	9790700	21250178	36037440	5.17003e+06	17224360	14228097	8421054	15602019	21902578	31710052	159193504	80792384	16755281	7.32064e+06	25939396	54618144	13563077	50819348	73591832	13818528	10556705	41114844	5.36368e+06	30984762	12053949	17296488	88514664	33409362	22022386	20603276
391	1-carboxyethylisoleucine	Amino Acid	Leucine, Isoleucine and Valine Metabolism	62558	LC/MS Neg	100020427	2628	202.108					19974		62703.5	114423	100654	56672.9	57252	88347.8	84920.5		71237.6	82099.6	56158.2	86371.3	108565	66818.7		44732.8	82785.8	52657.4	88050.9	214226		102571	40619.4	73764.3	99351.4	50265.9	69559.4		36698.9	156402	72941.7	133401	132966	101517	83023.7
340	1-carboxyethylleucine	Amino Acid	Leucine, Isoleucine and Valine Metabolism	62559	LC/MS Neg	100020425	2663	202.108					50885.3		136385	144286	228765	121463	133638	165639	119029	406721	112232	69023.4	95058.5	97234.1	216719	100937		107566	171393	91003.1	176406	242920	54154.4	103161	79291	69791	211444	87796.9	80854.4	158482	78020.9	277704	248064	211508	288960	241017	279502
420	1-carboxyethylvaline	Amino Acid	Leucine, Isoleucine and Valine Metabolism	62562	LC/MS Neg	100020423	2008	188.093					68886.1		228428	206950	369405	190541	216744	220327	186300	385923	217018	185978	157760	220369	406071	122879		168086	186583	179173	234522	455611	165551	363725	152667	169918	297800	162613	162196	210918	136390	313698	407839	327654	452009	384114	387317
429	2,3-dihydroxy-2-methylbutyrate	Amino Acid	Leucine, Isoleucine and Valine Metabolism	57547	LC/MS Neg	100010869	787	133.051	301941	14868-24-7		HMDB0029576	49805.5		132579	150502		345725	232569	144786	98271.3	299055	178948	281600		309434	94125.6	277383		368941	404099	133464	76942.3	72936.6		523846	170096	394638	160923	184173	178622	240904	123233	119924	104258		331777	296148
395	2-hydroxy-3-methylvalerate	Amino Acid	Leucine, Isoleucine and Valine Metabolism	36746	LC/MS Neg	100001541	1800	131.071	164623	488-15-3		HMDB0000317	58709.4		189702	384182	344351	294463	512914	91659.2	474920	334477	753325	271475	197060	384060	204742	261513	314476	190151	426758	459056	311348	2.02301e+06	169175	281514	190835	238382	58709.4	250600	422701	206226	189148	436652	199742	389487	337021	479284	259039
348	2-ketocaprylate	Amino Acid	Leucine, Isoleucine and Valine Metabolism	63120	LC/MS Polar	100020833	805	157.087	67600	328-51-8		HMDB13211	237471		860324	2.46034e+06	971585	2.39249e+06	1.71656e+06	2.03933e+06	1.7236e+06	2249932	1.8434e+06	3.56778e+06	3.33947e+06	1.87145e+06	2911101	2902523	1.67969e+06	2.59286e+06	4.46746e+06	1.93953e+06	1.53703e+06	3269283	1.23132e+06	1.70456e+06	2.26105e+06	3.38291e+06	1.70433e+06	1.12301e+06	2599593	1.12953e+06	2.95741e+06	1.66149e+06	889239	2.30724e+06	1978372	1.70534e+06	2.40635e+06
397	2-methylbutyrylcarnitine (C5)	Amino Acid	Leucine, Isoleucine and Valine Metabolism	45095	LC/MS Pos Early	100001509	3050	246.17	6426901	31023-25-3		HMDB0000378	95800.7		185921	329781	257829	139551	403680	303460	228790	273619	346078	285997	183649	177284	272593	261194	174946	241537	304696	238708	328255	530436	134258	295527	204374	195458	473324	277233	520899	100594	241751	412396	172313	256943	119850	392147	343055
405	3-hydroxy-2-ethylpropionate	Amino Acid	Leucine, Isoleucine and Valine Metabolism	32397	LC/MS Polar	100001170	1443.3	117.056	188979	4374-62-3		HMDB0000396	1.20421e+06		1.97013e+06	4863135	2.535e+06	1.7842e+06	2.87641e+06	3.01507e+06	2.64241e+06	2.41464e+06	2.64855e+06	3904225	1.71099e+06	1.20421e+06	3.26857e+06	2948426	1.49548e+06	2.78618e+06	7.91189e+06	3.45404e+06	2000047	4.16623e+06	2.14227e+06	4.10216e+06	2.68507e+06	3163782	3.50793e+06	2.64406e+06	5.56402e+06	1.36732e+06	3.64512e+06	4.09897e+06	1.7078e+06	4.25577e+06	2133514	3.36472e+06	3.3449e+06
428	3-hydroxyisobutyrate	Amino Acid	Leucine, Isoleucine and Valine Metabolism	1549	LC/MS Polar	111	1619	103.04	11966314	2068-83-9	C01188,C06001	HMDB0000023,HMDB0000336	3963700		8908136	39515668	17652018	8732234	9644705	12046034	8452847	18886046	10455526	21931648	11405227	7779062	14974169	12745678	9239230	18999386	19464630	18407688	15986252	24095310	7.87118e+06	18929360	11701435	13349467	16287888	10408865	39709800	5445371	10317059	31429452	9509935	21117164	10360418	12723239	14814628
423	3-methyl-2-oxobutyrate	Amino Acid	Leucine, Isoleucine and Valine Metabolism	44526	LC/MS Neg	100000936	1465	115.04	49	3715-29-5	C00141	HMDB0000019	2909747		4.45475e+06	8878820	10156290	8601941	5646145	5.81689e+06	5545067	5953836	3.67909e+06	4.41321e+06	4.62977e+06	6.26352e+06	3966106	5.56602e+06	5.48498e+06	5530694	6349669	7495018	5297946	5.74922e+06	7343824	6596750	7.16495e+06	5910904	5280057	5.62063e+06	6869962	5.66239e+06	4636050	7.27383e+06	6210062	10565886	10779635	11571181	13708598
394	3-methyl-2-oxovalerate	Amino Acid	Leucine, Isoleucine and Valine Metabolism	15676	LC/MS Neg	100000036	2064.2	129.056	440877;439286	1460-34-0;51829-07-3	C00671,C06008,C03465	HMDB0000491	11424314		16943634	33639552	35763724	23762230	17768322	17110326	22800588	28923270	19827008	20070532	14810236	22637008	20028216	27148818	28012962	16324778	28489256	30883538	26779892	24233672	23050772	20772832	23772936	21277774	24237506	20430936	24069330	14559607	14593124	31164544	23287884	37449604	36405180	34206188	36533832
367	3-methylglutaconate	Amino Acid	Leucine, Isoleucine and Valine Metabolism	57747	LC/MS Polar	100002458	2700	99.0452	1551553	5746-90-7		HMDB0000522	1.07633e+06		2.33647e+06	2.70658e+06	4469976	2.97296e+06	12678453	3872698	1425404	4085134	3.88336e+06	2.99912e+06	2.63659e+06	1.7187e+06	2.29159e+06	2.15432e+06	1.86589e+06	3.31229e+06	3.80403e+06	2.28951e+06	2.01822e+06	5800023	2.50173e+06	3903228	4.10966e+06	4.19382e+06	3.2007e+06	9064512	3.70884e+06	1.47811e+06	5.28552e+06	1.93169e+06	2.91727e+06	2.53154e+06	3026027	13414504	4880895
375	3-methylglutarylcarnitine (2)	Amino Acid	Leucine, Isoleucine and Valine Metabolism	46548	LC/MS Pos Early	100005850	2687	290.16	128145			HMDB0000552	32667.5		372239	255836	218193	192134	1.17001e+06	424585	167620	149486	332533	310203	331924	107422	281795	211552	64686.7	188872	169450	315842	87791.5	253358	491381	207869	590943	377739	471327	595773	192814	37561.2	858543	211966	414205	222788	171366		475229
343	4-methyl-2-oxopentanoate	Amino Acid	Leucine, Isoleucine and Valine Metabolism	22116	LC/MS Neg	100000551	2170	129.056	70	816-66-0	C00233	HMDB0000695	13348522		24171988	51182072	57572008	32462522	23667874	25787186	32046094	38736452	24101890	22637446	19890912	34382320	27233980	39085288	35369772	24491066	37777176	46268400	34645640	37660808	42981252	32626468	38287660	28138156	33081588	29016816	33635016	20913052	22226986	44114892	33035934	62899380	57005728	56075860	61043468
347	alpha-hydroxyisocaproate	Amino Acid	Leucine, Isoleucine and Valine Metabolism	22132	LC/MS Neg	100000706	1840	131.071	92779;83697;439960	10303-64-7	C03264	HMDB0000665,HMDB0000624,HMDB00746	58727.9		238832	639242	601557	416229	548534	275825	376392	427178	467772	303301	319665	387623	236492	315668	436541	225358	362797	569475	406828	691467	274725	238549	413327	298353	198401	358046	495537	272356	293591	686080	277330	614568	694942	706346	425419
424	alpha-hydroxyisovalerate	Amino Acid	Leucine, Isoleucine and Valine Metabolism	33937	LC/MS Neg	100001300	1126	117.056	99823	600-37-3		HMDB0000407	1.2076e+06		2.37842e+06	4340215	4441233	6050627	4828021	3.03617e+06	7.16989e+06	5344486	9325856	2820819	3.24257e+06	3.78209e+06	3.15703e+06	4.66323e+06	4.09724e+06	4.01489e+06	3.88786e+06	8122685	3.11177e+06	4.25905e+06	2651341	6711328	3208149	3.36008e+06	2391119	3.89802e+06	4565243	3247918	2.964e+06	4760839	2.36969e+06	4.09479e+06	6060287	5.7258e+06	3317530
363	beta-hydroxyisovalerate	Amino Acid	Leucine, Isoleucine and Valine Metabolism	12129	LC/MS Neg	1442	1027	117.056	69362	625-08-1		HMDB0000754	101469		422543	3.56586e+06	1.15684e+06	432758	2.06418e+06	536455	875547	829266	1.27483e+06	949311	677724	424249	658216	801829	603484	751541	1.36991e+06	898237	1.07568e+06	1.84433e+06	622626	896635	832142	810002	922116	699344	1.39074e+06	953264	554980	966885	401482	2.97061e+06	601199	2.35307e+06	576319
364	beta-hydroxyisovaleroylcarnitine	Amino Acid	Leucine, Isoleucine and Valine Metabolism	35433	LC/MS Pos Early	100001594	2584	262.165		99159-87-2			285823		717462	1.84086e+06	729080	547667	2.01592e+06	785952	995451	1.06818e+06	744840	1550645	911298	605096	408443	742482	585280	517169	961499	857261	1.07157e+06	1.28498e+06	1.52448e+06	537819	839610	827026	1.07313e+06	474738	712254	590609	827317	1.29187e+06	642724	1.80997e+06	786954		764909
407	ethylmalonate	Amino Acid	Leucine, Isoleucine and Valine Metabolism	15765	LC/MS Polar	2054	2785	131.035	11756	601-75-2		HMDB0000622	4.854e+06		9276388	24621796	9842561	16426375	8774302	11258370	8336570	13631171	43079140	20195068	15493912	10827987	27567328	8984171	7.33713e+06	17606592	30339120	11500414	15028187	65867784	5.70437e+06	15591857	20079800	12415699	9607725	10053456	18271140	9243510	17691362	11362692	8870488	22314970	14850610	9225978	12097811
426	isobutyrylcarnitine (C4)	Amino Acid	Leucine, Isoleucine and Valine Metabolism	33441	LC/MS Pos Early	100001055	2810	232.154	168379	25518-49-4		HMDB0000736	425856		1.78071e+06	1.93134e+06	8951085	934860	4338022	3.04225e+06	925020	1.14141e+06	3.08642e+06	2.37292e+06	3.09541e+06	3.15005e+06	994298	3701368	2.78276e+06	2.86882e+06	2.40446e+06	2.08561e+06	5.54245e+06	4.32985e+06	1981665	4.69675e+06	2.42232e+06	3.13528e+06	8936187	4473421	5.46679e+06	1.31821e+06	1.89452e+06	6.3757e+06	1.85281e+06	1.56373e+06	990256	3.53601e+06	3.21984e+06
427	isobutyrylglycine (C4)	Amino Acid	Leucine, Isoleucine and Valine Metabolism	35437	LC/MS Neg	100001590	1420	144.067	10855600	15926-18-8		HMDB0000730	41527.7		169193	186100	326679	133842	474416	168690	131295	122666	226136	183668	134106	243875	333638	209726	94493.9	123562	205039	89177.1	122060	218886	116094	297868	95923.1	189846	319797	100976	96143	61569.1	109703	144683	188832	169622	155534	325829	174916
385	isoleucine	Amino Acid	Leucine, Isoleucine and Valine Metabolism	1125	LC/MS Pos Early	376	2800	132.102	6306	73-32-5	C16424,C00407,C06418	HMDB0000172	204153856		245534592	412486080	312863456	298306464	368098080	415331904	319285376	350023776	319130976	364973984	295113664	280789088	430552224	444676128	403231392	243641888	415463360	481285056	370113536	542336512	235934432	334866976	328367936	374674784	554868864	345893472	404544256	238563424	277987424	496192448	254894096	331881696	291169408	342315168	357937248
351	isovalerate (C5)	Amino Acid	Leucine, Isoleucine and Valine Metabolism	44656	LC/MS Neg	100000708	1564	101.061	10430	503-74-2	C08262	HMDB0000718	127729		240892	606843	551687	335516	758948	509230		331811		287209		344366	512364	439406	151749	277016	471586	467190	315680	712289	265884	393475	447553	399195	557200		370234	231423	158611	375806	186475	285424	462434	303392	409682
354	isovalerylcarnitine (C5)	Amino Acid	Leucine, Isoleucine and Valine Metabolism	34407	LC/MS Pos Early	100001393	3085	246.17	169235	31023-24-2	C20826	HMDB0000688	205534		491087	1.28545e+06	1.10152e+06	647660	1.34389e+06	1.20925e+06	509259	631541	1.19148e+06	623237	632177	810912	732019	1.63887e+06	693225	598765	867646	1388063	1.7098e+06	3.26294e+06	560180	1.10987e+06	832821	799076	2.89347e+06	1.09903e+06	1.31283e+06	666138	836194	1.43859e+06	523717	944041	915253	744312	950863
353	isovalerylglycine	Amino Acid	Leucine, Isoleucine and Valine Metabolism	35107	LC/MS Neg	100001452	1950	158.082	546304	16284-60-9		HMDB00678	39862		167883	75398.1	596658		483326	103469	134189	88849.5	170133	257116	72563.4	326788	208589	385654	126145	99072	311193	141684	490068	663526	95304.5	356776	148267	208180	535705	176585	191391	134063	95836.9	340040	130236	79632.2	115738	424733	117502
332	leucine	Amino Acid	Leucine, Isoleucine and Valine Metabolism	60	LC/MS Pos Early	397	2864	132.102	6106	61-90-5	C00123	HMDB0000687	237636944		337516224	542303808	439612768	364013440	450118336	523401696	379244352	425402592	418582592	460838976	405690400	369884800	467212096	621557248	490785024	331478400	495257664	634003456	446587744	748287168	336935840	428880768	471213632	415546464	720905920	495992320	513621376	307877920	413790048	679584576	351258752	435602080	342370400	442967072	475818080
410	methylsuccinate	Amino Acid	Leucine, Isoleucine and Valine Metabolism	15745	LC/MS Polar	2051	2800	131.035	10349	498-21-5		HMDB0001844	462607		701731	1.08737e+06	1.56766e+06	1500904	755039	936800	994691	1.05081e+06	2.17163e+06	1.19365e+06	706907	1548375	878723	1.38495e+06	661503	1419164	2.24006e+06	628092	870614	2.68663e+06	679320	1.41433e+06	1.15181e+06	1.06048e+06	3240844	558809	1.05414e+06	1.32198e+06	691342	680893	776903	1.11301e+06	1.41556e+06	946951	1.15951e+06
387	N-acetylisoleucine	Amino Acid	Leucine, Isoleucine and Valine Metabolism	33967	LC/MS Neg	100001276	2325	172.098	306109	3077-46-1		HMDB0061684	25590.2		111263	81120.5	103793		110290	56514.3	48349.5	119881		68259.9			101485	56601.5		72566.8	131475	51687.5	43279.1	116473			79506.1	56196.5	117641	86524	87926.5		48960.3	76670.1	148205	60241.5		104968	134531
336	N-acetylleucine	Amino Acid	Leucine, Isoleucine and Valine Metabolism	1587	LC/MS Neg	1082	2400	172.098	70912	1188-21-2	C02710	HMDB0011756	57643.7		98322.2	128102	187671	65998.2	175057	132140	112960	177202	125307	119153	104124	110708	141918	237330	94367.7	122405	210336	143696	105401	291584		231721	158823	159423	330903	172860	160949	58984.3	68706.7	189722	105023	164820	162013	190042	228655
417	N-acetylvaline	Amino Acid	Leucine, Isoleucine and Valine Metabolism	1591	LC/MS Neg	1084	1704	158.082	66789	96-81-1		HMDB0011757	57711.7		189961	273414	252256	254094	226487	201611	231263	277766	227595	209598	205602	225350	270007	316106	171629	216636	293195	239350	185893	325769	124845	307774	284880	272373	321788	219281	206358	201725	163768	241452	253980	236914	242131	251992	286657
419	N-carbamoylvaline	Amino Acid	Leucine, Isoleucine and Valine Metabolism	62852	LC/MS Neg	100020351	1270	159.077	448879	26081-00-5			18583.2		42620.5	64200.3	33198	31887.3	46789.7	45124.9		21459	57615.4	27933	57089.5	37825.9		82525.4		78353.8		46483.8			51067.4	60401.8	63330.8	64161.8	55207		22182.1		62506	33656.3	41588.3	71079.6		53389.2	47727.8
400	tiglyl carnitine (C5)	Amino Acid	Leucine, Isoleucine and Valine Metabolism	35428	LC/MS Pos Early	100001597	2962	244.154	22833596	64191-86-2		HMDB0002366	51110.4		111324	163630	321018	156542	480999	155116	85645.9	213412	201523	296646	177506	148567	220169	178252	214250	145809	234367	185281	189043	229611	176162	237223	240421	236990	269694	262682	221140	85697.4	199926	161898	111601	186646	113876	529934	193866
416	valine	Amino Acid	Leucine, Isoleucine and Valine Metabolism	1649	LC/MS Pos Early	566	2479	118.086	6287	72-18-4	C00183	HMDB0000883	210726752		421688128	594344448	572693056	516715424	630769152	645867072	451838912	523013152	506040352	586208384	540405120	454159680	546519936	707886400	479414080	397696640	519156960	701699008	510647264	960109184	382958752	525361344	523720256	526920512	906972992	616650880	746536192	387932032	441604736	770735680	417075584	503313376	477378688	563003392	600042624
4416	alpha-lipoate	Cofactors and Vitamins	Lipoate Metabolism	47892	LC/MS Neg	100000141	3651	205.036	6112	1077-28-7	C16241	HMDB0001451	62873.5
1531	10-heptadecenoate (17:1n7)	Lipid	Long Chain Monounsaturated Fatty Acid	33971	LC/MS Neg	100001278	5555	267.233	5312435	29743-97-3		HMDB0060038	626048		7.57055e+06	38974864	6966373	26192660	10211370	6833628	18797982	26948126	4.30397e+06	6.23789e+06	3.73145e+06	3.30253e+06	6125972	6198614	7860207	43072636	22633394	11132402	1.84789e+06	7769117	17962026	7757241	26071100	13168661	3405429	11972946	14360842	13492625	20460986	3337809	13934137	26815594	26359680	15517289	19397236
1540	10-nonadecenoate (19:1n9)	Lipid	Long Chain Monounsaturated Fatty Acid	33972	LC/MS Neg	100001277	5780	295.264	5312513	73033-09-7		HMDB0013622	278306		3912587	13649384	3.56582e+06	8153902	5047903	3.98968e+06	8084444	9912008	1.83704e+06	3178875	2.10074e+06	1.86594e+06	4202841	3333719	3.45894e+06	14539917	6.94306e+06	6249328	1.27808e+06	2.54884e+06	6.28633e+06	3.84899e+06	12163252	4.91516e+06	2.0283e+06	4811318	5.03503e+06	5.0635e+06	7.0728e+06	2.31276e+06	4988887	10862986	7.69082e+06	6434897	7.90007e+06
1543	eicosenoate (20:1n9 or 1n11)	Lipid	Long Chain Monounsaturated Fatty Acid	33587	LC/MS Neg	100001335	5950	309.28	5282769;5282768;94159		C16526	HMDB0002231,HMDB0062436	2481191		9145334	38322860	8825854	28260520	11824425	8760826	28875888	31217984	5.7132e+06	9782600	7.7397e+06	6288152	13853015	8773229	10020052	32252276	26685738	22059212	3.78537e+06	7168137	19290030	8183095	32247576	21825486	5.18842e+06	16929676	16155890	15451368	17121880	4.69186e+06	11383343	28962486	25588708	13266530	14280918
1547	erucate (22:1n9)	Lipid	Long Chain Monounsaturated Fatty Acid	1552	LC/MS Neg	1087	6355.6	337.311	8216;5281116	112-86-7	C08316	HMDB0002068	424456		1.2027e+06	2.86682e+06	1.171e+06	1.78283e+06	1.47208e+06	1.09586e+06	1.7842e+06	2.51347e+06	869435	1.09221e+06	870229	873301	1.68448e+06	1.01449e+06	914084	1871077	3113164	2.47176e+06	695394	1.04844e+06	1.27288e+06	1.22133e+06	1.63524e+06	1.37009e+06	736855	1.47816e+06	1.43007e+06	2.32025e+06	1.66421e+06	1.08865e+06	1.34791e+06	2.46144e+06	1.85586e+06	1.30587e+06	1.30809e+06
1526	myristoleate (14:1n5)	Lipid	Long Chain Monounsaturated Fatty Acid	32418	LC/MS Neg	100001198	5346.9	225.186	5281119	544-64-9	C08322	HMDB0002000	344942		7799584	45870336	11213797	35718964	13327307	17140544	24830000	23454990	3863145	8469880	9624482	5252229	5725202	6761356	15598251	81675136	62002480	24836264	1.70215e+06	12583746	31448336	13546785	46524236	25871664	6731036	22841956	43935620	15053624	26991642	4917806	15229582	31265892	32740612	26932226	43213816
1533	oleate/vaccenate (18:1)	Lipid	Long Chain Monounsaturated Fatty Acid	52285	LC/MS Neg	100008930	5655	281.249	637517;445639;5281127;5282761		C01712,C08367,C00712,C21944	HMDB0000207,HMDB0000573,HMDB0003231,HMDB0240219	148131072		1023996992	4489550336	912425664	4005823744	1597368192	894252928	3580037888	3876971776	667819328	1146369152	606935168	529884160	1138304256	927843200	1415728768	5701495296	4123721216	1974034304	252669616	992839296	2660652544	1417326208	4773345792	3007027456	470210368	2036173312	2406976000	2331662080	2186177792	354414560	1693660800	3445756672	4037281792	2289006080	2560064512
1529	palmitoleate (16:1n7)	Lipid	Long Chain Monounsaturated Fatty Acid	33447	LC/MS Neg	452	5475	253.217	445638	373-49-9	C08362	HMDB0003229	6.78881e+06		86448384	599921728	68229984	487787136	111460768	92352208	213532560	333155296	48571688	67811368	60204024	34124276	56122496	74790192	111498512	570967936	374021888	160583168	18297658	79482248	290077856	74994832	396337024	252207232	35784388	219706784	225438768	160075328	295004896	32584210	175161216	377806240	429706784	188279200	289286464
1575	adrenate (22:4n6)	Lipid	Long Chain Polyunsaturated Fatty Acid (n3 and n6)	32980	LC/MS Neg	100001193	5678	331.264	5497181;5282844	2091-25-0	C16527	HMDB0002226	968181		6.54595e+06	17197106	9029249	14621180	9117608	7.91152e+06	15899619	14773940	5.23045e+06	8125059	3.97479e+06	2.54231e+06	4.79116e+06	4.71e+06	2.68957e+06	18339464	11293668	9776030	2.78073e+06	2.81896e+06	11352754	5.79038e+06	15503400	8948014	1.41707e+06	6244204	15433520	6674758	8663229	4.1322e+06	8660983	13130035	19182810	9150661	14854064
1573	arachidonate (20:4n6)	Lipid	Long Chain Polyunsaturated Fatty Acid (n3 and n6)	1110	LC/MS Neg	229	5535	303.233	444899	506-32-1	C00219	HMDB0001043	12501239		68287088	95470568	68379864	89174792	81814064	58326360	85417224	74466600	53025360	45004704	56791720	44669056	45003232	19423484	21766146	122501624	96933832	57329508	23845852	29519268	68763240	57510368	116061992	60891520	24303086	40997024	60178548	74090672	65550952	43223712	50103352	83022176	77278520	56329964	89699240
1570	dihomolinoleate (20:2n6)	Lipid	Long Chain Polyunsaturated Fatty Acid (n3 and n6)	17805	LC/MS Neg	1231	5730	307.264	6439848	2091-39-6	C16525	HMDB0005060	1.68111e+06		9662328	32887586	8.13545e+06	26310754	11808368	8549821	27439130	19473336	5.26551e+06	8965677	8807505	6020552	9822158	6.42921e+06	7.5614e+06	23459136	16917516	14362854	4168962	4.94003e+06	13143534	7487307	34985796	12306413	3.27834e+06	9507703	13451970	13598297	13227365	4218664	11961606	26839254	25919924	13121026	15786425
1572	dihomolinolenate (20:3n3 or 3n6)	Lipid	Long Chain Polyunsaturated Fatty Acid (n3 and n6)	35718	LC/MS Neg	100001739	5596	305.249	5280581	17046-59-2	C03242	HMDB0002925	2.55865e+06		14527054	27172392	15640534	28632554	18228392	16190899	33618708	31015646	9422735	9212726	10828324	9552399	13471122	4.27239e+06	6607564	27319228	23858362	14962198	5.89111e+06	8693743	18282726	11492831	51333988	18518234	5716627	14980908	15339377	17136148	17805806	9400762	12692307	24315826	25304158	18543234	31721932
1577	docosadienoate (22:2n6)	Lipid	Long Chain Polyunsaturated Fatty Acid (n3 and n6)	32415	LC/MS Neg	100001182	6034	335.296	5282807	7370-49-2	C16533	HMDB0061714	69529.2		589073	1.51877e+06	428949	1.03904e+06	707203	431767	925505	966398	334185	516678	471335	275412	547737	351501	338416	825270	913365	792907	241763	263992	491502	443767	1.0481e+06	435818	184646	439135	591849	715150	725560	278524	672172	1.23397e+06	1.11252e+06	568826	595352
1563	docosahexaenoate (DHA; 22:6n3)	Lipid	Long Chain Polyunsaturated Fatty Acid (n3 and n6)	44675	LC/MS Neg	100000665	5525	327.233	445580	6217-54-5	C06429	HMDB0002183	2708120		14000105	30521292	18099828	34536832	13145070	17280462	24044016	29635624	14191106	10846142	14307634	19380764	36998036	8500679	14104069	35305972	55295352	24404034	7621720	4828334	18632282	22119956	70379856	30690854	10941840	26458184	27037810	22435874	17398246	11545379	12401359	27628868	35321900	15274232	36741420
1562	docosapentaenoate (DPA; 22:5n3)	Lipid	Long Chain Polyunsaturated Fatty Acid (n3 and n6)	32504	LC/MS Neg	100001181	5571	329.249	6441454	2234-74-4	C16513	HMDB0001976,HMDB0006528	932545		5.65144e+06	14410490	6.72521e+06	17356362	4619116	4.80704e+06	11132280	7139770	2.53359e+06	3.74536e+06	1.98287e+06	2.97647e+06	5034053	2.07459e+06	1.88701e+06	13309510	16046745	5664412	1.95873e+06	2.33161e+06	6.72678e+06	3443436	16181921	7.81953e+06	2.12028e+06	4.3331e+06	6.64646e+06	4284732	6.33642e+06	3.111e+06	5.3302e+06	11969598	16519402	5.15333e+06	10509175
1576	docosapentaenoate (n6 DPA; 22:5n6)	Lipid	Long Chain Polyunsaturated Fatty Acid (n3 and n6)	37478	LC/MS Neg	100001580	5624.5	329.249	6441454	25182-74-5	C16513	HMDB0001976	503556		3.29649e+06	6720502	4641025	7651788	4996099	5461092	7039875	5890731	2.95497e+06	5114514	4.48341e+06	2.79008e+06	3.98054e+06	2.12332e+06	2.08964e+06	7604692	7.17297e+06	5.60211e+06	1.32703e+06	1.53866e+06	7828303	4007969	13383124	4.10034e+06	1.41531e+06	4499180	7271565	5601779	5.96342e+06	2.51301e+06	3.73234e+06	6216203	8761134	5.59685e+06	11784446
1564	docosatrienoate (22:3n3)	Lipid	Long Chain Polyunsaturated Fatty Acid (n3 and n6)	32417	LC/MS Neg	100001195	5823	333.28	5312556	59708-86-0	C16534	HMDB0002823	52767.7		419002	1140985	244844	1.02443e+06	663999	81627.9	832571	1.21385e+06	282956	387817	208054	235262	297507		280421	455718	408681	318545	169267	175883	195255	289505	992009	316994			190304	244299	639932	267313	246194	962641	494796		619790
1560	eicosapentaenoate (EPA; 20:5n3)	Lipid	Long Chain Polyunsaturated Fatty Acid (n3 and n6)	18467	LC/MS Neg	2050	5450	301.217	446284	10-2005-9;10417-94-4	C06428	HMDB0001999	833567		4681602	6.58551e+06	6.20704e+06	8734137	3.01423e+06	3.39516e+06	5.06284e+06	5.60886e+06	2.0717e+06	2.28677e+06	1.51928e+06	2424757	5199555	1.30978e+06	1.22538e+06	5.92234e+06	12060234	2.22244e+06	989441	2.14123e+06	3.95025e+06	3.60287e+06	7914187	7052974	2.63415e+06	3.81149e+06	3.07388e+06	3.02633e+06	5019971	2.73447e+06	3.93106e+06	4.93666e+06	6.68856e+06	2.71582e+06	5.95176e+06
1566	hexadecadienoate (16:2n6)	Lipid	Long Chain Polyunsaturated Fatty Acid (n3 and n6)	57652	LC/MS Neg	100009394	5398	251.202	13932172	28290-73-5		HMDB0000477	153428		2.7076e+06	5443319	2.87847e+06	6.91164e+06	1.9909e+06	2.56406e+06	3.35029e+06	4471338	1.33259e+06	2.33071e+06	1.20695e+06	1.22659e+06	920776	861715	2.36783e+06	9919722	4.14599e+06	2.46616e+06	307357	1.48928e+06	4364797	2.19524e+06	9365040	4232283	526867	3.54356e+06	4225196	3.03843e+06	2.70487e+06	773330	4.15059e+06	4.39397e+06	8387357	3.38692e+06	5302573
1567	linoleate (18:2n6)	Lipid	Long Chain Polyunsaturated Fatty Acid (n3 and n6)	1105	LC/MS Neg	180	5535	279.233	5280450	60-33-3	C01595	HMDB0000673,HMDB0006270	75935144		568358336	2580579584	382576448	2341352704	799333696	306776800	1656140032	1667788672	414360160	969422912	508488288	344295904	568631232	343444160	579112832	2263129600	1604206976	728475008	167682816	412394976	1092231808	633593216	2062531712	1047983488	184126256	611417664	1163141632	1264931840	979293120	227178624	866617792	1929995264	2203465984	1010166080	934783232
1569	linolenate (18:3n3 or 3n6)	Lipid	Long Chain Polyunsaturated Fatty Acid (n3 and n6)	34035	LC/MS Neg	100001337	5450	277.217	5280933;5280934		C06426,C06427	HMDB0001388,HMDB0003073	4.6927e+06		44674484	335137056	44155440	261722592	69560032	28096802	157237312	148626960	38372956	54598228	43795356	28794320	48127912	26047334	64815748	196874080	263586128	53264664	12449496	43317252	132973880	38645860	154959120	129735032	16367913	53805008	121945000	91836432	84693728	19125788	89452336	209986400	228123696	96991568	96774112
1557	stearidonate (18:4n3)	Lipid	Long Chain Polyunsaturated Fatty Acid (n3 and n6)	33969	LC/MS Neg	100001229	5395	275.202	5312508	111174-40-4	C16300	HMDB0006547	44840.4		1.02543e+06	1.83115e+06	1.81654e+06	2.84389e+06	1098692	546371	1.82468e+06	2.01385e+06	723387	1.24727e+06	508318	152995	448613	376282	660812	2.6943e+06	3.30167e+06	452542	133948	492678	944780	499502	2.85156e+06	2.69928e+06	439484	1.16067e+06	1.77111e+06	762816	983121	324962	1.64561e+06	1.21002e+06	2.58162e+06	1.53995e+06	1.61192e+06
1550	tetradecadienoate (14:2)*	Lipid	Long Chain Polyunsaturated Fatty Acid (n3 and n6)	62850	LC/MS Neg	100020343	5292	223.17	5312409	39039-37-7		HMDB0000560	76302.6		2.48867e+06	8762626	2350708	5.92938e+06	2766461	3.76505e+06	7.15914e+06	5.52652e+06	2.345e+06	4.10259e+06	2.76536e+06	1.97343e+06	1.31365e+06	1.55768e+06	2.94731e+06	20182076	11980634	5.67262e+06	449473	1.31578e+06	4328419	2129820	8.30978e+06	3.30759e+06	1.5277e+06	1902894	8277899	3.75306e+06	3.76389e+06	1.04444e+06	2.84877e+06	6010383	5459427	3.26724e+06	4349702
1517	arachidate (20:0)	Lipid	Long Chain Saturated Fatty Acid	1118	LC/MS Neg	893	6240	311.296	10467	506-30-9	C06425	HMDB0002212	3.21228e+06		6.42905e+06	11637945	8143408	8583395	8272788	5.27808e+06	8734255	10301827	5.37907e+06	6319060	7.17672e+06	5592817	8.37791e+06	3925190	6013175	8125937	10237626	11468718	5.30808e+06	6.44984e+06	8902921	7276607	7141249	7.80565e+06	4.04e+06	6.05748e+06	7807749	8630045	6192648	6595264	7.55674e+06	10728962	10367059	7730076	5.87316e+06
1512	margarate (17:0)	Lipid	Long Chain Saturated Fatty Acid	1121	LC/MS Neg	891	5731	269.249	10465	506-12-7		HMDB0002259	3.45033e+06		15700381	43397128	17915448	30934008	21398660	14387162	33835360	37459516	10852109	14638712	9888205	11192108	17051814	11327150	15738220	36126548	25701446	19366220	7433199	18457286	22961954	19008786	37994152	17230288	8708499	15629765	25573262	23862682	21487778	11462874	21552484	34408976	34426884	26311590	28308846
1507	myristate (14:0)	Lipid	Long Chain Saturated Fatty Acid	1365	LC/MS Neg	519	5440	227.202	11005	544-63-8	C06424	HMDB0000806	10569879		48979988	334965696	61249752	233914944	89502936	71808336	150051712	183763504	33594844	49010228	35971068	35469752	49541736	39657000	70763472	245078208	174026448	94690168	23475130	112238336	156280288	97217576	201473008	110114568	35261192	128374816	215679024	98252712	115615864	51216340	84005872	219080256	198769520	140991360	195338624
1516	nonadecanoate (19:0)	Lipid	Long Chain Saturated Fatty Acid	1356	LC/MS Neg	892	6068	297.28	12591	646-30-0	C16535	HMDB0000772	653480		1.68179e+06	2.74588e+06	1656865	2.25882e+06	1813872	1.25131e+06	2.26593e+06	2.39616e+06	969025	1.52312e+06	1.27047e+06	1.25379e+06	1.68896e+06	1.11961e+06	1.34402e+06	2.28151e+06	2.11367e+06	1.63032e+06	1.06288e+06	1.48987e+06	1710415	1.93178e+06	2.53479e+06	1566695	957242	1.57061e+06	2.03624e+06	1841606	1.71197e+06	1.36867e+06	1738634	2.52306e+06	2.46861e+06	1.88372e+06	1.71872e+06
1510	palmitate (16:0)	Lipid	Long Chain Saturated Fatty Acid	1336	LC/MS Neg	424	5618	255.233	985	57-10-3	C00249	HMDB0000220	236082784		1080547200	3607916544	1061882368	2745927168	1542767488	928254144	2637564416	3081322496	772594240	1038767040	713195328	615961408	1129693312	781540416	1157971328	2765792256	2506743552	1381203200	397730112	1087915648	2206141952	1076908032	2962753536	1588115712	426974752	1343468672	2096567168	1756390144	1555501568	662504768	1521009664	2888999680	2935036672	2047212928	2254535424
1509	pentadecanoate (15:0)	Lipid	Long Chain Saturated Fatty Acid	1361	LC/MS Neg	980	5521	241.217	13849	1002-84-2;10002-84-2	C16537	HMDB0000826	3.36663e+06		13824216	50539424	15878221	33383036	25211124	13116933	30007058	34078548	8350377	9909874	10280603	9981269	12172767	10024969	15566283	45177464	22846688	16909242	8751305	19728698	25852016	22274266	37158488	21415124	8.25101e+06	19840486	29091126	24974716	22743772	13230231	19612514	36596660	36200608	28452680	28941782
1514	stearate (18:0)	Lipid	Long Chain Saturated Fatty Acid	1358	LC/MS Neg	439	5872	283.264	5281	57-11-4	C01530	HMDB0000827	164058560		531086368	1097029504	518140608	872548608	524984704	429466592	970542912	842690560	358958656	458800352	421220288	352941696	493479680	308636288	369925984	722429184	780693440	508560416	320011552	450228480	583624960	463974752	948466048	509968640	288290528	418139328	769937920	597481344	525208032	332362688	547351552	1041671872	921460672	601746944	665320320
123	2-aminoadipate	Amino Acid	Lysine Metabolism	6146	LC/MS Polar	381	3500	160.061	92136	542-32-5;1118-90-7	C00956	HMDB0000510	76315.8			161560	324923	333780	166598	382414	217201			168669	250508	205726		370878	298179	119986	367876	322459	279505		91267.7	455091	364937	405691	382139		339266	257183		333632		158536	240997	155574	407554
119	5-hydroxylysine	Amino Acid	Lysine Metabolism	15685	LC/MS Pos Early	100000054	2790	163.108	3032849	13204-98-3	C16741	HMDB0000450	115221		345398	319207	257129	280951	338955	471269	336738	384965	385843	349564	1.32208e+06	214480	429268	505373	223905	336254	253306	336892	267467	325304	237189	262278	799238	395517	345051	334872	319620	320458	409389	305685	311407	267426	287135	274386	460297
133	6-oxopiperidine-2-carboxylate	Amino Acid	Lysine Metabolism	43231	LC/MS Neg	100004499	965	142.051	3014237	34622-39-4		HMDB0061705	72033.9		239294	242289	604380	386612	183149	312046	306199	433995	406255	465511	116248	400033	360872	370911	197693	415099	834380	837703	325764	1.05956e+06	154722	555424	398481	367718	386612	358482	721118	315658	196785	321787	187960	255541	285893	221123	321901
121	fructosyllysine	Amino Acid	Lysine Metabolism	46227	LC/MS Pos Early	100005373	2784	309.166	9839580	21291-40-7		HMDB0034879	348902		1.95151e+06	1.24294e+06	1.67593e+06	1.02218e+06	2460790	2.08635e+06	1184488	1.23242e+06	1.61975e+06	2608750	1.67119e+06	945108	3.36712e+06	492150	1.29276e+06	1.52438e+06	850258	1.41115e+06	2.02675e+06	2.37423e+06	1.16239e+06	1.23404e+06	1404520	1.3603e+06	2.09416e+06	1.22975e+06	1.97827e+06	874813	1.37329e+06	1.20611e+06	2.6088e+06	1.24424e+06	1584557	2.22004e+06	2.0203e+06
127	glutarylcarnitine (C5-DC)	Amino Acid	Lysine Metabolism	44664	LC/MS Pos Early	100001593	2393	276.144	71317118	102636-82-8		HMDB0013130	260274		554165	793966	1.14072e+06	1229398	927146	1.05367e+06	1.16223e+06	1.15474e+06	1.14047e+06	620987	1.29119e+06	1553145	980727	1.08334e+06	564468	1.80858e+06	1.39276e+06	1.26756e+06	712330	636092	646712	905981	1.5259e+06	989828	1.27114e+06	905278	1.17615e+06	260274	1.34885e+06	1128017	630436	811209	1.21631e+06	785736	1118214
117	hydroxy-N6,N6,N6-trimethyllysine*	Amino Acid	Lysine Metabolism	62959	LC/MS Pos Early	100021123	2759	205.155					83714.6		238382	226078	291526	154486	394491	259573	189528	190332	573940	231973	225854	101067	163922	222447	155048	228154	323936	273727	161248	217365	157704	211591	293706	400668	467577	214743	328723	159007	209620	230984	208498	192165	138299	355880	229004
105	lysine	Amino Acid	Lysine Metabolism	1301	LC/MS Pos Early	407	2850	147.113	5962	56-87-1	C00047,C00739	HMDB0003405	104750960		255880400	215428928	299284032	190446880	230895808	273824160	243805952	256898000	296676832	304841824	260911936	235716640	316975328	361309312	225150672	219926784	241130720	315145696	374873216	299247456	189046752	201977056	265545376	263257552	348682208	362497920	356700672	264066944	256584400	376061376	261854368	176102960	187922496	199853920	252189872
138	N,N,N-trimethyl-5-aminovalerate	Amino Acid	Lysine Metabolism	57687	LC/MS Pos Early	100015962	2186	160.133	14274897				3.05188e+06		31030012	45704284	33900964	46270460	27533140	40321588	38605000	26173404	26928262	17148198	30961352	23022140	24040238	43175288	28662094	22136806	18449444	49868012	46821780	29793906	36929772	28627588	29720864	40815448	46667932	28318690	29698796	19254564	75563472	22663534	35398052	41242536	43210748	26597272	41359484
139	N-acetyl-2-aminoadipate	Amino Acid	Lysine Metabolism	63920	LC/MS Pos Early	100021760	1374	204.087	443992		C12986		27946.3		122597	68503.4	108399	141741	155515	126315	125117	81269	118328	114688	52156.9	65247.1	111283	104616	89451.3	68695.5	56565.6	154380	53706.1	147919	36967.4	125226	151065	110328	170938	56216.4	130413	76489.1	122145	101319		139578	90898.8	113452	120063
118	N-butyryl-lysine	Amino Acid	Lysine Metabolism	64569	LC/MS Pos Early	100022040	2743	217.155	13072316				2588176																										2588176
110	N2-acetyl,N6,N6-dimethyllysine	Amino Acid	Lysine Metabolism	63254	LC/MS Pos Early	100020545	2172	217.155					48178.4		59540.5	168044	165145	540727	859767	180541	220072	574001	1.05109e+06	575869	649935	148678	84722.3	1.43075e+06	155141	150584	1.14363e+06	726810	116497	825037	549166	282463	172273	1.36897e+06	459475	278517	486360	539019	163376	178897	73626.1	148303	516209	775034	186506
109	N2-acetyl,N6-methyllysine	Amino Acid	Lysine Metabolism	62954	LC/MS Pos Early	100020546	2168	203.139					21655.8		103970	96810.2	105972	254016	402664	139588	137011	254608	515621	349014	597036	81880.2		1.03933e+06	54143.5	104054	621233	369177	81254.3	563744	248151	168134	114819	530077	181798	203622	333806	293590	72806.2	114226	133711	92350.5	266131	418152	133096
116	N6,N6,N6-trimethyllysine	Amino Acid	Lysine Metabolism	1498	LC/MS Pos Early	189	2825	189.16	440120	23284-33-5	C03793	HMDB0001325	2.73733e+06		4.6799e+06	4752990	6976839	4.81558e+06	18566946	6962910	6785947	5.16503e+06	11890274	5757334	4.3071e+06	3545653	5838826	6.67797e+06	4.19597e+06	5326138	6483984	7.15161e+06	5.5072e+06	4866849	3.41345e+06	5.18134e+06	5110113	8080891	9794560	8744587	11977977	5144597	4461667	7.09714e+06	5224582	3.86275e+06	4171130	15542089	6756675
115	N6,N6-dimethyllysine	Amino Acid	Lysine Metabolism	62862	LC/MS Pos Early	100020417	2831	175.144	193344	2259-86-1	C05545	HMDB0013287	2.2962e+06		3.54247e+06	4.62536e+06	4.37263e+06	7.39651e+06	13202422	4.96554e+06	4468500	9533025	11908600	10525842	10681684	3196252	4.28156e+06	9962942	3.68179e+06	3.64135e+06	12011483	11619542	3797879	9552575	5594228	3.4356e+06	4.41701e+06	16091070	4681520	6734049	4.99684e+06	3.9109e+06	4229595	6.42044e+06	3.67967e+06	3517614	7699583	10116988	5.02783e+06
107	N6-acetyllysine	Amino Acid	Lysine Metabolism	36752	LC/MS Neg	100001734	1059	187.109	92832	692-04-6	C02727	HMDB0000206	163406		258675	311293	372091	406291	311289	240341	246237	481651	374370	353943	262815	393151	344293	510450	257374	315965	486598	377530	312103	316880	214477	370651	330393	378138	425739	351848	306607	303389	310549	376164	365841	287655	367116	273010	281617
114	N6-methyllysine	Amino Acid	Lysine Metabolism	62860	LC/MS Pos Early	100003415	2831	161.129	164795	1188-07-4	C02728	HMDB0002038	3.49482e+06		9059346	11178371	12341963	26046400	38737908	10116458	10350509	22808796	24414326	36657088	55213364	4931648	6928085	36532832	9762719	6325659	66605980	25304250	5.86446e+06	37898640	24297074	6773831	5970535	52498220	4924091	16417354	10823070	7.26655e+06	7273451	18929804	9189001	9310394	25412818	33672016	10364545
131	pipecolate	Amino Acid	Lysine Metabolism	1444	LC/MS Pos Early	1025	2200	130.086		4043-87-2			4.71955e+06		9316351	5963080	16870826	39721908	12901966	12142923	19600756	37445684	49162124	28482824	16357990	16010659	17437244	37500256	27743662	12904565	18661650	21953172	6949200	10773172	4.71955e+06	51472524	15112512	21794798	12944681	32813556	48441196	41586968	10272057	13284596	9420471	5.1003e+06	34633700	12287519	11975505
2592	1-arachidonoyl-GPA (20:4)	Lipid	Lysophospholipid	46325	LC/MS Neg	100004442	5499	457.236	42607498	799268-65-8		HMDB0062312	32803.9		214052	169648	149617	160339	161014	200580	114836	189841	217281	160892	192276	123866	140938	243875		181202	257022	154181	171110	264395	54650.8	228940	76220.6	258435	188781	278274	270610	178323	186178	211005	160798	142303	93112.9	110898	156799
2715	1-linoleoyl-GPG (18:2)*	Lipid	Lysophospholipid	54885	LC/MS Neg	100009227	5516	507.273					74885.4		307780	198440	92162.5	238934	304717	160571	229393	277336	249685	249929	377148	211076	227116	152319		134345	219044	221741	238039	192125	104644	239639	187387	177649	114028	158272	262114	141487	152005	232510	240931	209342	248179	230858	189570
2713	1-oleoyl-GPG (18:1)*	Lipid	Lysophospholipid	45968	LC/MS Neg	100005716	5610	509.288					74157.3		509539		85186.5		452404	412808		430032	273938	476273	314433	239424	492060	189330				546353	397271	246207		225290	246120	304589	267539	369710	602258	216339	458330	484138					443569
2703	1-oleoyl-GPS (18:1)	Lipid	Lysophospholipid	19260	LC/MS Neg	100000630	5607	522.284	85036846	326589-90-6		HMDB0061694	14680.7		945020	610744	660624	331630	736262	812997	322889	400327	497094	117362	719236	1.04658e+06	484650	14680.7	165990	262715	455101	341015	119518	339626	415232	262730	135545	99653.4	219977			610617	322971	692810	331262	590886	328898	208473	490367
2582	1-palmitoyl-GPA (16:0)	Lipid	Lysophospholipid	34428	LC/MS Neg	100001445	5600	409.236	6419701	17618-08-5	C04036	HMDB00327	36067.9		221801	394615	204415	204273	147884	111558	106542	130483	202223	51349.5	196745	111701	138881	135042	73268.7	105124	162401	138740	150859	214831		143754	81857.9	229339	132968	191604	164080	251252	183598	165746	135225	237296	109077	81224.6	71987.9
2708	1-palmitoyl-GPG (16:0)*	Lipid	Lysophospholipid	45970	LC/MS Neg	100005717	5570	483.273	3300276				38186.7		216543	160259	148536	118707	168140	126523	138412	225567	147295	120796	184029	119494	206591	133523	94123.9	80794.6	141698	176946	134155	140768		107899	145234	128797	101182	160440	177141	105718	200969	191614	145990	128731		128671	131214
2711	1-stearoyl-GPG (18:0)	Lipid	Lysophospholipid	34437	LC/MS Neg	100001462	5816	511.304					22959.3		88731.4	74214.7	91821.5	63715.6	74029.8	73181	82259.7	126880	87227.1	50001.2	62265.2		72357.1			30192.4	27200.8	93467.9	48203.9	73911.4			87089	61520.9	66102	82332.3	75198.7		140557	75184.5	49056.9			73939.8	82066.7
2702	1-stearoyl-GPS (18:0)*	Lipid	Lysophospholipid	45966	LC/MS Neg	100004327	5800	524.299	74819135			HMDB0061698	70866.5		4392757	5646966	3.01899e+06	1.23613e+06	3396706	2.11732e+06	1.24787e+06	1.77534e+06	1750649	433162	2.9085e+06	974077	2.0096e+06		675121	1.08734e+06	1.58228e+06	1.10638e+06	531596	1.44882e+06	2.85913e+06	713655	818863	362422	551104	364101	940621	1.21025e+06	1.31712e+06	3.73936e+06	2.4452e+06	4164407	741945	2.10092e+06	1.83932e+06
1498	(2 or 3)-decenoate (10:1n7 or n8)	Lipid	Medium Chain Fatty Acid	63436	LC/MS Neg	100021502	4990	169.123					51245.9		266236	914105	135211	1.12503e+06	230977	212062	540725	665580	344246	535005	289554	211406	242971	191583	375087	757046	939598	475886			421015		859152	483603			1.29717e+06	461497	515074		304868	639048	730528		536351
1500	10-undecenoate (11:1n1)	Lipid	Medium Chain Fatty Acid	32497	LC/MS Neg	100001197	5085.8	183.139	14891	1333-28-4	C13910	HMDB0033724	156413		818891	2.20542e+06	1.78894e+06	3.10345e+06	1.03829e+06	2.77327e+06	1.87191e+06	2.06109e+06	822030	1.52556e+06	1.12483e+06	2344379	3.17739e+06	2.07782e+06	1.43461e+06	3791008	1.56638e+06	3453467	2.37607e+06	1871842	2.82458e+06	3.2826e+06	3.85208e+06	2.16986e+06	2.60598e+06	2.68776e+06	4.10417e+06	1.92206e+06	2.40026e+06	1.34631e+06	1.39218e+06	2.16175e+06	3.06633e+06	1.17416e+06	3.90697e+06
1504	5-dodecenoate (12:1n7)	Lipid	Medium Chain Fatty Acid	33968	LC/MS Neg	100001232	5224	197.155	5312378	2430-94-6		HMDB0000529	112042		1.01002e+06	5949810	1081704	5.21129e+06	1.93837e+06	2.82035e+06	3753873	2.75165e+06	1.02441e+06	1.89077e+06	1.33732e+06	792172	810156	1.08215e+06	1.85464e+06	9980250	8512458	2999518	331469	2685112	3701861	2.1407e+06	4.17282e+06	2.75489e+06	1.17501e+06	2.38306e+06	8.22361e+06	1793754	4.59479e+06	770285	1513143	3.82507e+06	3.98405e+06	2.86533e+06	4.20486e+06
1494	caprate (10:0)	Lipid	Medium Chain Fatty Acid	1642	LC/MS Neg	888	5090.7	171.139	2969	334-48-5	C01571	HMDB0000511	1.09109e+06		2.16154e+06	8.12101e+06	7035333	7.21735e+06	3870518	4.96381e+06	4.51393e+06	7399881	2440452	5956629	2998335	3.92133e+06	6.95982e+06	2924050	5278752	11122784	11990131	6.76164e+06	2.46561e+06	30154066	6071652	22113082	6.85468e+06	4.45248e+06	6586186	7110126	25924124	4.85533e+06	6695128	10201167	3305504	6.16456e+06	6.92385e+06	6.48992e+06	9400240
1489	caproate (6:0)	Lipid	Medium Chain Fatty Acid	32489	LC/MS Neg	926	2713.7	115.076	8892	142-62-1	C01585	HMDB0000535	184869		608435	1.03353e+06	912305	910726	789456		675727			914472	860275	577864	839508	713043	706022	1.02516e+06	1072874	951446	757336		695772	1639172	803661	1.07113e+06	440889	1.47586e+06	1.01147e+06	1.35009e+06	636496	957227	602290	733579	882577		617014
1491	caprylate (8:0)	Lipid	Medium Chain Fatty Acid	32492	LC/MS Neg	932	4362	143.108	379	124-07-2	C06423	HMDB0000482	660883		1206896	3072672	3.12952e+06	3.06167e+06	1.02189e+06	2.49143e+06	2.46219e+06	4.94611e+06	2.01382e+06	4364197	2.42809e+06	3.74608e+06	5.54535e+06	1.6031e+06	2.55193e+06	3.67964e+06	5653946	3.42021e+06	1.61511e+06	10003013	2.05557e+06	14024456	4399562	3.10924e+06	3.00875e+06	1923670	7.33697e+06	3.25007e+06	2.94329e+06	6.1819e+06	1.90227e+06	2.87613e+06	2.85097e+06	1.64541e+06	2941197
1495	cis-4-decenoate (10:1n6)*	Lipid	Medium Chain Fatty Acid	62873	LC/MS Neg	100002796	4890	169.123	5282726	505-90-8		HMDB0004980	87788.2		1.23633e+06	3.35725e+06	801556	5.53959e+06	1.65989e+06	1.84959e+06	3764541	3.02753e+06	2.46343e+06	4088591	2226178	450915	827352	605823	2.12899e+06	6921220	4.34337e+06	1.96787e+06		239791	1.16231e+06	1.46626e+06	5.07869e+06	2417021	584184	461814	3.25381e+06	6.23794e+06	1.7949e+06	629234	1.73413e+06	2.69186e+06	5.13878e+06	1961137	3.18077e+06
1490	heptanoate (7:0)	Lipid	Medium Chain Fatty Acid	1644	LC/MS Neg	925	3670	129.092	8094	111-14-8	C17714	HMDB0000666	10770.8		230941	300876		282731	313827					454101	476132	256620	411478	303124	283638		368722	256480				549097	255576	560853	349780	425281	261448	304247	355308	368206	153204	224957	283133
1502	laurate (12:0)	Lipid	Medium Chain Fatty Acid	1645	LC/MS Neg	181	5300	199.17	3893	143-07-7	C02679	HMDB0000638	4.6881e+06		9756563	60040936	13787919	63380212	19078620	29890844	26841328	50063712	6.80126e+06	16632626	17972932	15543891	21116278	10571287	20030088	60311872	66713040	22972220	10771509	35091696	50890280	42318404	44925060	29113916	15338203	27592812	64192132	26881140	29775844	14535771	19615584	42812968	58441592	31377978	74544152
1492	pelargonate (9:0)	Lipid	Medium Chain Fatty Acid	12035	LC/MS Neg	437	4798	157.123	8158	112-05-0	C01601	HMDB0000847	1001784		1.46938e+06	2.40266e+06	1.56504e+06	1.95316e+06	1468442	1.18784e+06	2353026	1.80679e+06	2.07124e+06	1.88213e+06	2740571	2583549	2.44293e+06	1.87406e+06	1847635	1.63593e+06	1.79074e+06	1.5183e+06	2.14865e+06	2771980	1903414	2.64212e+06	1.9032e+06	2.69973e+06	2.18325e+06		2.3019e+06	2.03563e+06	1.91626e+06	1.93564e+06	1.67862e+06	2.06281e+06	2.3734e+06	1.50829e+06	1001784
448	2,3-dihydroxy-5-methylthio-4-pentenoate (DMTPA)*	Amino Acid	Methionine, Cysteine, SAM and Taurine Metabolism	62805	LC/MS Neg	100020893	1156	177.023				HMDB0240388	946113		1.3426e+06	1.86454e+06	1.95875e+06	1.99244e+06	2367658	2.14128e+06	1.53707e+06	1.75253e+06	2141212	1.89597e+06	1.64689e+06	1296025	1.39616e+06	2.09151e+06	1.45603e+06	1856832	1.93264e+06	1.79434e+06	1.53279e+06	2424487	1.181e+06	2.06263e+06	2.00301e+06	2.39188e+06	3.24294e+06	1.8794e+06	1.89879e+06	1.41795e+06	1.72703e+06	1.69636e+06	1.56256e+06	1.69906e+06	1.91412e+06	2.46222e+06	2.40215e+06
449	2-hydroxy-4-(methylthio)butanoic acid	Amino Acid	Methionine, Cysteine, SAM and Taurine Metabolism	63739	LC/MS Neg	100021372	1397	149.028	11427	583-91-5		HMDB0037115	14841.6			52177.1	23594.2	53064	44723.8	73802	55069	42448.6	79744.1	43805.5	58043.4	36729.4		19267	89066.9	52021.8	42390.4	103833	40397.3	204738		80022.6	39178.6	21840.7	20458.4	47536	63196.3	40990		71780.4		45713.7	40069.8	34205.8	98776.2
454	alpha-ketobutyrate	Amino Acid	Methionine, Cysteine, SAM and Taurine Metabolism	4968	LC/MS Polar	796	940	101.024	58	600-18-0	C00109	HMDB0000005	269284		3.22355e+06	4.46903e+06	1.16668e+06	2.82613e+06	2.26984e+06	4.66696e+06	1786690	6136625	830695	1892896	1.76141e+06	1301989	4.60062e+06	4331191	1.06221e+06	4.04104e+06	3.05609e+06	3.46866e+06	2688166	2453746	3.48472e+06	3734758	5.20435e+06	4830031	3.27951e+06	2.44747e+06	4655788	2.7454e+06	2593428	2.80525e+06	2.22683e+06	5.17484e+06	1.78655e+06	2.9363e+06	2824680
453	cystathionine	Amino Acid	Methionine, Cysteine, SAM and Taurine Metabolism	15705	LC/MS Pos Early	310	2270	223.075	439258	535-34-2	C02291	HMDB0000099	15798.2		106266		54228.1	31966.4	207697	226345	95125.3	53101.9	206004	75649.8	81119.9	58646	29159.4	163078	160839	43966.2	410984	97218.6	25133	412902	25035.6	44345.1	287348	107012	201203	102283	115849	34194.4	52701	70467	131123	28453.3	46030.1	214365	188025
455	cysteine	Amino Acid	Methionine, Cysteine, SAM and Taurine Metabolism	1868	LC/MS Pos Early	800	1475	122.027	5862	52-90-4;56-89-3	C00097	HMDB0000574	764774		1.29629e+06	1.67809e+06	1.49695e+06	1.59949e+06	2.09272e+06	1.74333e+06	1.48228e+06	1.59288e+06	1.89206e+06	1229671	1.51213e+06	1.70436e+06	1.25546e+06	2.16886e+06	1.22311e+06	1.30423e+06	1.75729e+06	1.26459e+06	1.37698e+06	1.45947e+06	1136964	1.33533e+06	1.66881e+06	1.71549e+06	1.55737e+06	1.59625e+06	1471151	1.04739e+06	764774	1.23368e+06	1.33441e+06	1.35816e+06	1.82931e+06	1.62122e+06	1721787
461	cysteine s-sulfate	Amino Acid	Methionine, Cysteine, SAM and Taurine Metabolism	22176	LC/MS Polar	100000808	2273	199.969	115015	1637-71-4	C05824	HMDB0000731	1.60706e+06		2123001	4.68233e+06	6520159	5.86407e+06	8.31068e+06	4.91792e+06	3.56695e+06	6466657	4.9487e+06	7.01249e+06	6.63294e+06	2.43183e+06	3419643	11903137	7.7206e+06	9092504	6.63731e+06	6.17628e+06	13821954	5029268	2.9245e+06	5.70798e+06	5.2252e+06	6.23887e+06	4761507	4881496	6.35414e+06	1.86282e+06	3684205	3.18798e+06	2.92219e+06	3.62886e+06	4.76777e+06	8.11116e+06	4387318
462	cystine	Amino Acid	Methionine, Cysteine, SAM and Taurine Metabolism	56	LC/MS Pos Early	279	2000	241.031	67678	56-89-3	C00491	HMDB0000192	244736		3.18989e+06	2607410	1.04871e+06	2.73282e+06	1.22117e+06	1.57684e+06	2.91185e+06	3045519	954682	4.52098e+06	1.24223e+06	743163	1.04399e+06	2.63007e+06	801316	2.52322e+06	1.10462e+06	1.2337e+06	1.58593e+06	919489	883505	993118	1.70954e+06	2.18432e+06	1.26333e+06	946701	1.23552e+06	244736	2219964	2.0592e+06	1.58678e+06	2.77351e+06	1.00268e+06	1.14266e+06	1.31601e+06
470	hypotaurine	Amino Acid	Methionine, Cysteine, SAM and Taurine Metabolism	590	LC/MS Polar	358	2763.4	108.013	107812	300-84-5	C00519	HMDB0000965	168119		606375	1.45168e+06	1.3998e+06	1.08531e+06	1545309	1.12451e+06	1.19504e+06	1.02726e+06	1.88893e+06	246017	1.90909e+06	1.27706e+06	663951	493978	1.34657e+06	663341	2521037	1.53598e+06	737761	1.0172e+06	1.10584e+06	623045	573364	423041	810462	611547	1.14489e+06	729544	710315	1.17227e+06	827302	1.07875e+06	1.21443e+06	1138108	1.14478e+06
466	lanthionine	Amino Acid	Methionine, Cysteine, SAM and Taurine Metabolism	42002	LC/MS Pos Early	100003892	1730	209.059	98504	3183-08-02			14422.7						32393.7		18759.9	32100.4	47826.7	44512.8	46696.3			86852.7		33753.4	60150.3	21492.3	73863.4	26723.6		29129.3		141280		43045.6	39315.5					23008.9		25882.7
434	methionine	Amino Acid	Methionine, Cysteine, SAM and Taurine Metabolism	1302	LC/MS Pos Early	415	2526	150.058	6137	63-68-3	C00073	HMDB0000696	51648332		89603888	105464984	111123296	103489344	97295176	124264336	116057392	89443384	125407376	136664992	121325288	102238440	92047952	150998608	105462336	83932976	103843768	176499952	164864880	196817568	78349152	86006032	115526528	93375944	162019712	129365928	145922336	86721336	79121616	171470672	85999760	89822112	100898400	84516528	116670416
439	methionine sulfone	Amino Acid	Methionine, Cysteine, SAM and Taurine Metabolism	44878	LC/MS Pos Early	100004635	1250	182.048	69961	820-10-0		HMDB0062174	172107		402373	864359	1.29715e+06	450820	740730	651876	490665	615389	282933	382103	232530	513229	386183	828489	442653	926063	1.12496e+06	393600	370173	514762	520459	285030	3.34016e+06	979258	657122	570562	561569	251395	842734	831385	369029	846165	422900	683600	692955
440	methionine sulfoxide	Amino Acid	Methionine, Cysteine, SAM and Taurine Metabolism	18374	LC/MS Pos Early	100000039	1272	166.053	158980	3226-65-1	C02989	HMDB0002005	1288831		1.89452e+06	2.29939e+06	2.35857e+06	1932520	2.24026e+06	2.77464e+06	1.72975e+06	2.33351e+06	2.61859e+06	3.38453e+06	2772614	2501239	2.85264e+06	2.44547e+06	1.49544e+06	1.66321e+06	2.34197e+06	3150057	2.83181e+06	5772041	1.48264e+06	1.81914e+06	2348412	1767139	4.87667e+06	2472529	2344625	1.71615e+06	1.69133e+06	3377899	1.68883e+06	1.91789e+06	1.80096e+06	1.62967e+06	2406517
435	N-acetylmethionine	Amino Acid	Methionine, Cysteine, SAM and Taurine Metabolism	1589	LC/MS Neg	1083	1787	190.054	448580	65-82-7	C02712	HMDB0011745	342689		967605	1.2536e+06	1.26699e+06	753807	1562438	937250	1.31059e+06	2039757	1.02101e+06	677044	1.22822e+06	953783	940071	908264	795427	851736	1.19401e+06	1.11733e+06	671174	1.29631e+06	671610	1.11264e+06	710272	1.03601e+06	1.21177e+06	735729	924962	753677	691455	1.02194e+06	1.08092e+06	891898	1.12334e+06	1.1075e+06	1.18128e+06
473	N-acetyltaurine	Amino Acid	Methionine, Cysteine, SAM and Taurine Metabolism	48187	LC/MS Neg	100005466	800	166.018	159864			HMDB0240253	171503		682509	831300	518738	477992	703228	589330	398712	740006	623458	352867	447466	313016	709998	532282	419089	649650	460966	409778	222580	628272	422886	445525	442304	414342	446717	316522	472650	332887	472495	551524	791874	813735	542236	644037	698489
437	N-formylmethionine	Amino Acid	Methionine, Cysteine, SAM and Taurine Metabolism	2829	LC/MS Neg	194	1543.8	176.039	439750	4289-98-9	C03145	HMDB0001015	950454		1.03601e+06	1.76326e+06	1.84689e+06	2.005e+06	1728094	1.42941e+06	1.99254e+06	1399230	1.59476e+06	1.17715e+06	1.47277e+06	1.48789e+06	1.50193e+06	1.97313e+06	1234475	1.3614e+06	1.93984e+06	1.67322e+06	1.4168e+06	2.05825e+06	995706	1660607	1.64797e+06	1799836	1.80685e+06	1.6628e+06	1.63445e+06	1.10283e+06	1193511	1.69958e+06	1369221	1.71381e+06	2.2936e+06	1.82415e+06	1.75811e+06
472	N-methyltaurine	Amino Acid	Methionine, Cysteine, SAM and Taurine Metabolism	42989	LC/MS Polar	100004056	1650	138.023	7882	107-68-6			13815.2				143755				31731.6				314414		71679.3	34155.8	608475		29542.7	72283.8				403382		886192	133674	475241			178395	567832
446	S-adenosylhomocysteine (SAH)	Amino Acid	Methionine, Cysteine, SAM and Taurine Metabolism	42382	LC/MS Neg	197	1832.4	383.114	439155	979-92-0	C00021	HMDB00939	36717		52672.8	63518.1	99252.9	79979.9	120696	76243.8	82483.2	146876	88014.7	59055.1	92800.3	79178.9	53700.2	94721.5	83208.4	68892.3	68007.5	72436.7	60223.8	99773.1	36717	85599.4	76004.6	71046.3	77278.6	59949.1	82658.6	73603.5	58627.1	111202	64467.7	89119	88902.7	96099	86066.7
460	S-carboxyethylcysteine	Amino Acid	Methionine, Cysteine, SAM and Taurine Metabolism	64177	LC/MS Pos Early	100021530	1785	194.048		4033-46-9			14756.5			19933.3	69279.4	35694.1	85377.8	35973.1	48978.6		138119			59588.2	38145	45903	99843.3	34504.1	53508.3	63052.4	41980.8			69539.3	192621	118069	42071.8	49560.2	37264.3		34548.1	44234.1	29567.6		27369.7	64784.1	41710.2
457	S-methylcysteine	Amino Acid	Methionine, Cysteine, SAM and Taurine Metabolism	39592	LC/MS Neg	100002749	880	134.028	88180;7058174;24417	1187-84-4		HMDB0002108	132671		146952	289584	389919	1.09565e+06	343976	232756	545199	194762	713787	476052	240782	394314	226887	1.46093e+06	504702	810568	511274	421720	449770	270573	206383	769506	398123	725663	180676	1395819	614372	468354	400010	459409	152584	289928	904465	356407	238469
458	S-methylcysteine sulfoxide	Amino Acid	Methionine, Cysteine, SAM and Taurine Metabolism	43378	LC/MS Pos Early	100002927	900	152.038	82142	6853-87-8		HMDB0029432	808952		1.29784e+06	2.29794e+06	3.65376e+06	3.55953e+06	1.93917e+06	1.44736e+06	1775677	937319	5455808	3156415	1.97663e+06	2.94428e+06	1.46004e+06	8480134	1.8537e+06	4522647	5.62004e+06	1.42338e+06	1.05271e+06	1.07423e+06	1.12098e+06	3416212	1.82394e+06	6.03149e+06	1.16156e+06	14644592	4.25924e+06	2.201e+06	2503977	3.1477e+06	1237682	1.85416e+06	3.12483e+06	1.89048e+06	1.39549e+06
438	S-methylmethionine	Amino Acid	Methionine, Cysteine, SAM and Taurine Metabolism	38127	LC/MS Pos Early	100002183	2555	164.074	458	3493-12-07	C05319	HMDB0038670	12385.8		49204.7		58435.7	223796					631310			937784	319593	151505		412155	97139.4					746670	57706.3	51708	43287.4	262328		21260.2			54776.9		189648
471	taurine	Amino Acid	Methionine, Cysteine, SAM and Taurine Metabolism	2125	LC/MS Pos Early	512	660	126.022	1123	107-35-7	C00245	HMDB0000251	13175885		61172964	108556592	82717984	57372716	112302840	94578064	62885636	102060992	83794016	35671356	101885352	72980864	76366736	40370904	55109736	66774256	79483456	71083416	32510140	56601176	76700424	56542400	53026484	39033324	57438912	33658432	53864884	62024540	49115936	75331600	70985112	89802304	61418548	78117664	70227088
3175	3-hydroxy-3-methylglutarate	Lipid	Mevalonate Metabolism	531	LC/MS Polar	112	2850	161.046	1662;5459993	503-49-1	C03761	HMDB0000355	4741150		6250081	9481245	10159307	8405059	9247682	8585575	6483661	10583905	7719133	6273643	11222280	8601107	11298948	6430964	7.7874e+06	11361357	15435686	13380323	5.38899e+06	9418345	7406967	10883734	7459611	10623439	14770263	6.31695e+06	9201669	5325531	7742365	11004342	7.58121e+06	8448547	9074786	9329708	9562585
1219	N,N-dimethyl-pro-pro	Peptide	Modified Peptides	64571	LC/MS Pos Early	100022041	2500	241.155					1.9815e+06		2.83646e+06	3483749	2.84947e+06	3.37535e+06	3975400	3667718	2.89049e+06	3729371	3.7003e+06	2.38481e+06	2.82307e+06	2845222	3.05188e+06	3.71755e+06	2465501	3.53879e+06	3.10871e+06	3.31528e+06	3.10741e+06	2.57421e+06	2.59807e+06	2.80775e+06	3.40658e+06	3.67123e+06	4.01234e+06	2.83715e+06	3.27345e+06	2.13889e+06	3.5096e+06	2697122	3.03763e+06	2.92029e+06	3.44497e+06	3342921	3.61864e+06
4314	1-methylnicotinamide	Cofactors and Vitamins	Nicotinate and Nicotinamide Metabolism	27665	LC/MS Pos Early	55	1940	137.071	457	1005-24-9	C02918	HMDB0000699	149150		541907	1.0714e+06	1.13452e+06	955007	1.70997e+06	1.41676e+06	1.09047e+06	1.1405e+06	1049530	1.15912e+06	1484654	1.12815e+06	1.63436e+06	1.22076e+06	630826	4183865	2.77349e+06	2.34243e+06	2.64349e+06	957738	953046	908172	942888	1.2193e+06	2036307	1596447	2.07868e+06	508932	996179	1.4573e+06	709983	1.14765e+06	1306721	1.95086e+06	1.88802e+06
4324	adenosine 5'-diphosphoribose (ADP-ribose)	Cofactors and Vitamins	Nicotinate and Nicotinamide Metabolism	558	LC/MS Neg	215	920	558.064	192	68414-18-6	C00301	HMDB0001178	22472.7		151846	420080	666871	289515	336640	165957	166555	398813	242147	40005.7	268288	192375	272989	297948	157445	153796	406439	190616	60628.6	197667	242303	56131.1	100336	82718.8	135319	53041	126665	175540	189943	303465	415601	337368	194505	244124	154422
4322	N1-Methyl-2-pyridone-5-carboxamide	Cofactors and Vitamins	Nicotinate and Nicotinamide Metabolism	40469	LC/MS Neg	100001468	1668	151.051	69698	701-44-0	C05842	HMDB0004193	1.2519e+06		8436649	9812166	16760145	9899627	10532277	10394030	6.74247e+06	10033305	8249364	7183523	6361305	15359914	9566339	7.80032e+06	3.98976e+06	23100846	9801364	7708982	14901078	8938958	5.59083e+06	9916388	6.70159e+06	11792354	10572857	10723946	7002724	8351037	5.99341e+06	8733043	10027360	9120478	10453562	10602871	11516316
4323	N1-Methyl-4-pyridone-3-carboxamide	Cofactors and Vitamins	Nicotinate and Nicotinamide Metabolism	57584	LC/MS Pos Early	100001469	1260	153.066	440810	769-49-3	C05843	HMDB0004194	229322		8428574	7723466	6185246	6.21123e+06	5.11365e+06	5.27595e+06	4.05885e+06	7688363	3542978	6538944	2.02784e+06	6.32884e+06	5.14767e+06	4.44032e+06	1.46809e+06	17551152	3268260	2.67085e+06	8733319	4.90508e+06	2.92612e+06	3.63244e+06	3.5025e+06	8595840	7.32928e+06	4.3316e+06	5389148	3.33035e+06	4.92768e+06	5.51763e+06	4693319	6686927	4.11043e+06	4963463	4420374
4302	nicotinamide	Cofactors and Vitamins	Nicotinate and Nicotinamide Metabolism	594	LC/MS Pos Early	432	1942	123.055	936	98-92-0	C00153	HMDB0001406	687138		4678525	7.65925e+06	6460106	4604793	9171958	6754339	3.38358e+06	8239173	7140446	1.72491e+06	7270951	5.59859e+06	5.29324e+06	2.73252e+06	5071057	3788703	7438538	4.30477e+06	1.7635e+06	4475691	4.40829e+06	3.53553e+06	2.4411e+06	2.399e+06	3.33081e+06	2257255	4.21851e+06	3.82622e+06	2.89207e+06	5872665	5.71996e+06	6474236	6.26681e+06	5911729	6011521
4298	quinolinate	Cofactors and Vitamins	Nicotinate and Nicotinamide Metabolism	1899	LC/MS Pos Early	182	845	168.029	1066	89-00-9	C03722	HMDB0000232	35475.6		189101	158255	152137	134966	206747	281799	91759.5	207830	246645	156494	217031	132370	151577	152300	99214.1	139907	103416	240003	94955.7	214652	99035.2	194520	161976	377387	237099	119868	152626	108539	271318	153773	200711	151033	149200	189523	310493
4320	trigonelline (N'-methylnicotinate)	Cofactors and Vitamins	Nicotinate and Nicotinamide Metabolism	32401	LC/MS Pos Early	100001092	1388	138.055	5570	535-83-1	C01004	HMDB0000875	848972		14798109	2.6684e+06	153645248	25481556	11785948	30351080	19993724	39850940	17195622	30485896	8862066	177100400	9429024	47747740	17587294	126017944	194967104	18101230	3181458	18721432	8.13748e+06	84106536	13186087	71871928	141780224	49473060	58363400	21263402	49162760	26726014	33321088	2.37506e+06	29276082	12045705	35054488
1468	phosphate	Energy	Oxidative Phosphorylation	42109	LC/MS Pos Early	461	576	98.9842	1061	7664-38-2	C00009	HMDB0001429	24104468		28501954	50370248	41013612	38548856	43499024	42383008	31582328	51275352	35153636	40533652	50797888	45715812	34121832	47288980	54513668	49353640	44723440	29951962	47277844	46601912	45811928	38445496	51557524	50946680	51563364	56185164	57333624	41042800	36489036	39939528	35241544	41389696	43116804	43804352	42653708
4332	pantoate	Cofactors and Vitamins	Pantothenate and CoA Metabolism	63061	LC/MS Neg	100002613	1143	147.066	5289105	470-29-1	C00522		14722.8		85168.1	27621.2	117071	60829.2	88709.8	59606.8			77957.2	52239.1	75861.5	101443	98418.7	72430.8	50334.1	107955	279638	101147	89664.7	89896.8		110409	72038.9	121768	162921	59962	29849.6	73612.4	43968	203417	77856.5	45394.6	52227.2	77003.3	70428.5
4333	pantothenate (Vitamin B5)	Cofactors and Vitamins	Pantothenate and CoA Metabolism	1508	LC/MS Neg	1024	1498.7	218.103	6613	137-08-6	C00864	HMDB0000210	1.34758e+06		4.74326e+06	3.32235e+06	4.88155e+06	3.30249e+06	1.47517e+06	3.84329e+06	2.37132e+06	3.70662e+06	1.84138e+06	2326165	2.51243e+06	3.2371e+06	4.06453e+06	4.06638e+06	2.19141e+06	3.65432e+06	4.82456e+06	2.50403e+06	1.40009e+06	1.90508e+06	2.19189e+06	1.61417e+06	4619948	5.01401e+06	3.91311e+06	4.73042e+06	1.82805e+06	1.6461e+06	2636936	2.05979e+06	8735444	4277684	4.35854e+06	3.88106e+06	6185314
6439	bilirubin degradation product, C16H18N2O5 (1)	Partially Characterized Molecules	Partially Characterized Molecules	64403	LC/MS Neg	100022003	3098	317.114					25805.8		69265.7	180289	122223	168177	148655	445604	269756		158688		290220	206592		281883	185316	302788	342524	334092	328066		158382	197395	338799	148248		194684		363212		115531	126056	274274	240821	103214	466931
6440	bilirubin degradation product, C16H18N2O5 (2)	Partially Characterized Molecules	Partially Characterized Molecules	64404	LC/MS Neg	100022004	3204	317.114					40476.4		171157	325390	109657	363971	328070	738055	513631	224693	518655	73848	498805	466153	86737.6	360415	339239	542118	667098	589604	664724	457646	248947	421164	665994	278569	172032	531472	162483	674390	168137	265266	226680	425661	498813	314660	919553
6446	bilirubin degradation product, C16H18N2O5 (3)	Partially Characterized Molecules	Partially Characterized Molecules	64414	LC/MS Neg	100022014	3354	317.114					23424.1		68606.8	114537	109856	128280	136595	254487	176555	126115	68386.9		117584	170398	32006.7	182242	95628.2	233875	224439	166446	242567	187531	124628	94003.1	252516	111354	93048	177189	63613.4	186436	79104.3	107396	78142.4	161628	181384	77654.6	327380
6447	bilirubin degradation product, C16H18N2O5 (4)	Partially Characterized Molecules	Partially Characterized Molecules	64415	LC/MS Neg	100022015	3428	317.114					27745.6		109908	295142	203759	237482	192963	673870	466317	158091	217343	44660.2	288381	299625	49749.3	269275	155808	608313	386473	253915	421643	164804	209394	293300	399228	163956	139749	203759	83510.3	532778	114520	166447	111975	263030	353408	127714	802500
6441	bilirubin degradation product, C17H18N2O4 (1)	Partially Characterized Molecules	Partially Characterized Molecules	64409	LC/MS Neg	100022005	4633	313.119					86800.7		643710	1.13442e+06	613316	785722	1.29706e+06	1.89876e+06	1.21592e+06	783981	1.37448e+06	262033	1.52229e+06	1.09092e+06	304068	1.56508e+06	670530	1.38867e+06	1.31583e+06	1.95902e+06	1.54302e+06	998615	1.08695e+06	939232	1.64303e+06	707906	566516	1.18685e+06	534485	1.47513e+06	689078	915715	891246	1.6297e+06	1.04293e+06	910714	1.90691e+06
6442	bilirubin degradation product, C17H18N2O4 (2)	Partially Characterized Molecules	Partially Characterized Molecules	64407	LC/MS Neg	100022006	4793	313.119					335534		1.66675e+06	3.78008e+06	2.07246e+06	2670903	3.68494e+06	5.58916e+06	4.13657e+06	2.40112e+06	4.0416e+06	876262	4.18706e+06	3.14411e+06	947791	5.19651e+06	2.24982e+06	4.2875e+06	4321981	6.47659e+06	4610222	3.23334e+06	3.29013e+06	3.12861e+06	4.77794e+06	2247543	1.84452e+06	3.79041e+06	1.4013e+06	4.49386e+06	2.0263e+06	2.21122e+06	2.55206e+06	5.14291e+06	3.60895e+06	2.52314e+06	5333176
6443	bilirubin degradation product, C17H18N2O4 (3)	Partially Characterized Molecules	Partially Characterized Molecules	64408	LC/MS Neg	100022007	4906	313.119					293696		1.54178e+06	3.45381e+06	1.66484e+06	2.41632e+06	3.26096e+06	4730776	3.73186e+06	1959327	3.26486e+06	661612	3.93099e+06	2.71689e+06	805496	5.09285e+06	1.83217e+06	3855083	3.55396e+06	5444315	4463523	2.59053e+06	2781196	2.77906e+06	4.37345e+06	1.98019e+06	1.47265e+06	3419693	1.28467e+06	3.90051e+06	1.92313e+06	2.51503e+06	2.11806e+06	4.32112e+06	3.20805e+06	2310477	4.20717e+06
6444	bilirubin degradation product, C17H20N2O5 (1)	Partially Characterized Molecules	Partially Characterized Molecules	64405	LC/MS Neg	100022008	3756	331.13					54929.4		306805	995140	1.57123e+06	1.41174e+06	750546	1.86782e+06	2.36403e+06	587285	1577575	182057	1728882	3208798	176470	2.00114e+06	1.15333e+06	959020	2705381	2.46249e+06	3.45817e+06	1.31213e+06	857083	2199668	1.8263e+06	1.40051e+06	470039	1.94816e+06	503684	4.08026e+06	643673	1.0733e+06	460764	1.21722e+06	1328450	390853	1.63284e+06
6445	bilirubin degradation product, C17H20N2O5 (2)	Partially Characterized Molecules	Partially Characterized Molecules	64406	LC/MS Neg	100022009	3890	331.13					71222.2		409930	1239432	1.97e+06	1.89815e+06	1.09277e+06	2.51208e+06	3.21535e+06	1.0395e+06	3.40852e+06	189153	2.52565e+06	4.05816e+06	263730	2.85998e+06	1.67614e+06	1.13235e+06	3048909	3.69051e+06	4421219	1.92475e+06	980517	2.57285e+06	2.65667e+06	1.77833e+06	726092	2.9054e+06	580828	4.89428e+06	806998	1.32545e+06	552781	1.61921e+06	1.65456e+06	594971	2.18915e+06
6426	branched-chain, straight-chain, or cyclopropyl 10:1 fatty acid (1)*	Partially Characterized Molecules	Partially Characterized Molecules	63615	LC/MS Neg	100021666	4805	169.123					76156.9		370599	1808243	322701	752636	1.04305e+06	751298	943932	638574	754012	968006	749507	372468	327224	860613	857955	2198279	1.01691e+06	582453	607608	2.14918e+06	979065	2916431	737856	428582	748585	831971	2.81807e+06	724313	1.84792e+06	1.46867e+06	354445	1.27943e+06	1.12445e+06	942341	1.09184e+06
6429	branched-chain, straight-chain, or cyclopropyl 12:1 fatty acid*	Partially Characterized Molecules	Partially Characterized Molecules	63683	LC/MS Neg	100021709	5261	197.155					34092.8		813341	5.8069e+06	1.25175e+06	4521466	1.41937e+06	2.71027e+06	4.63058e+06	3.85388e+06	1.0335e+06	2409004	595656	1.10063e+06	1.41073e+06	942709	2.55977e+06	8977401	8.37592e+06	3.49597e+06	556305		3.55692e+06	1.61229e+06	5.20027e+06	2553342	973776	1.38712e+06	7.42974e+06	1.77641e+06	2.83196e+06	404283	929157	3.141e+06	2745647	1.62814e+06	2444479
6424	carnitine of C10H14O2 (5)*	Partially Characterized Molecules	Partially Characterized Molecules	63650	LC/MS Neg	100021678	4521	370.187					18833.9		84033	207996	77060.5	258958	138476	95154.6	246453		115027	141401	60254.8	91721	68886.6		68888.9	75977.5	66813.6	85460	153526	179917		187142	100865	118751	89815		72122.1	110024	139518	82048.4	118726	170423	276164	135960	135823
6431	GlcNAc sulfate conjugate of C21H34O2 steroid	Partially Characterized Molecules	Partially Characterized Molecules	63699	LC/MS Neg	100021726	4336.7	299.639					12546.7		25468.2	142897		55443.1		65305.5	76812.5	22801.8	20143.2	134521	50707.8	293993	20665.5	44987.4	45924.7	95127.8	272176	59044.2	65335.3	19926.1	257914	94455	45515.6	51655.8	41444.5	76271.9	157034	152297	68160.5	48861.3	42468.7	111403	34566.9		96971.8
6367	glucuronide of C10H18O2 (1)*	Partially Characterized Molecules	Partially Characterized Molecules	61881	LC/MS Neg	100019990	2728	345.156					10735.5			210859		97906.1	21590.3	85416.3								232285		60059.4			127407				215917			394683		890546		63000.9		135119	37888.9		60399.7
6369	glucuronide of C10H18O2 (3)*	Partially Characterized Molecules	Partially Characterized Molecules	61883	LC/MS Neg	100019992	2990	345.156					13849.1					33054.6	15737.5									53828.8	39241.4	48577.1
6373	glucuronide of C10H18O2 (7)*	Partially Characterized Molecules	Partially Characterized Molecules	61887	LC/MS Neg	100020014	3790	345.156					15203.3			178784		408998	662431	149871			128177	43501.9			73751.6	897098		378395	542832	89190.9	920020	153190			374466		193511	1.20312e+06	26900.6	8.1336e+06		722647		124294	275667	324771	123569
6374	glucuronide of C10H18O2 (8)*	Partially Characterized Molecules	Partially Characterized Molecules	61888	LC/MS Neg	100020015	3865	345.156					10753.2			73530.8		109606	58734.7	53056.6								153871		75609.4	100548		344028				101438			238387		1.30903e+06		281754			50230.8
6385	glucuronide of C12H22O4 (1)*	Partially Characterized Molecules	Partially Characterized Molecules	61874	LC/MS Neg	100019984	2590	405.177					15221.8						243962				57437.1	82088.9	104932	195948	117661				324855	132296				582717		214258	79102.7					50461.4				138954
6390	glucuronide of C14H26O4 (1)*	Partially Characterized Molecules	Partially Characterized Molecules	61876	LC/MS Neg	100019986	3200	433.208					12928.9						177233				80249.5	76930	156382	121645	50573.5				215089	106634				286441		96816.9	30999.5					34815				91711.3
6395	glutamine conjugate of C6H10O2 (1)*	Partially Characterized Molecules	Partially Characterized Molecules	63657	LC/MS Neg	100020261	2404	241.119					22292.8		103682	375916	157073	192683	94624.4	261312	356824	179869	124757	205911	54821.1	100698	83601.4	197059	190851	119175	111789	145118	103805	293718		304299	316315	71500.4	121830	110659	147550	24139.5	327055	110679	137110	442956	419455	121830	281941
6396	glutamine conjugate of C6H10O2 (2)*	Partially Characterized Molecules	Partially Characterized Molecules	63660	LC/MS Neg	100020262	2526	241.119					19064.9		231488	2.00822e+06	130648	1.1578e+06	135265	744639	1.59194e+06	1.24191e+06	158161	344959	182159	230454	358004	455446	366962	835964	335742	768496	161533	1072872	206622	897904	798926	232140	204897	114764	383814	43876.1	688422	152238	328034	2281803	2.25307e+06	235299	792790
6397	glutamine conjugate of C7H12O2*	Partially Characterized Molecules	Partially Characterized Molecules	63658	LC/MS Neg	100020259	3053	255.135					15552.9		159245	788075	84328.4	410743	118527	585949	800378	569584	126199	322914	103615	108320	99855	208136	207744	518998	94314.9	221008	87646.3	943160	92977.8	366385	736989	62814.4	103834	77317.6	429333	22802.6	411052	70305.2	192326	863375	753772	200145	738025
6448	glutamine_degradant*	Partially Characterized Molecules	Partially Characterized Molecules	46225	LC/MS Pos Early	100001540	1900	129.066		2353-44-8			5.83751e+06		12557971	18407938	19045142	48263008	23798460	83673864	18168768	16585866	46733212	7381536	16486818	16656685	16033726	21348492	36333108	38143288	28830640	51741892	34045204	19969978	24267836	25297932	31736008	70906416	51557176	35970420	41062072	12131480	24549444	28540928	12273158	16985826	42256636	24675854	86331904
6413	glycine conjugate of C10H12O2*	Partially Characterized Molecules	Partially Characterized Molecules	62145	LC/MS Neg	100020253	4005	220.098					16874.9		99727.7	103211	59281.2	103534	125484	58757.7	125858	81647.1	107100	97125	99806.1	114480	63496.7	35932.7		104905	53373.8	49645.8	114209	47948.1	67993.2	137413	75008.8	77131.1	100080		70793	72351.1	76343.6	33569	127880	75366.9	85227.1	135318	74991.2
6414	glycine conjugate of C10H14O2 (1)*	Partially Characterized Molecules	Partially Characterized Molecules	62146	LC/MS Neg	100020254	4335	222.114					13143.5		393345	616049	400698	519504	894427	247558	834228	460093	579944	577446	626615	623590	348028	477241	248864	567626	338067	299591	810717	308562	419769	942303	438797	494524	575489	222884	590130	383328	422146	362670	458374	452700	441874	971375	392784
6418	metabolonic lactone sulfate	Partially Characterized Molecules	Partially Characterized Molecules	63153	LC/MS Neg	100021331	4802	427.216					21836		419933	189856	126455	356603	316640	792404	498922	472614	57638.9	165206	72403.9	74105.2	285248	185089	58295.8	215255	176065	223939	171090	133367	87952.8	208521	504221	350207	92374.6	199894	128470	208894	445029	94267.6	436281	186204	426642	323550	906894
6419	pentose acid*	Partially Characterized Molecules	Partially Characterized Molecules	63264	LC/MS Polar	100021467	2180	165.041	7991		C00803	HMDB0000892	161158		1236012	377469	1.11077e+06	1388140	1.75115e+06	2.6963e+06	584104		3.02865e+06	716239	1.0079e+06	2.93848e+06	1435314	1.86288e+06	1.00656e+06	1.02169e+06	11258573	1.44781e+06	483979	2.00683e+06	934288	1.81934e+06	2.13704e+06	12081218	1.26551e+06	1654689	785425	3.11834e+06	822095	3123971	1.45937e+06	282667	1.50996e+06	1851117	3.77726e+06
1277	arabitol/xylitol	Carbohydrate	Pentose Metabolism	48885	LC/MS Polar	100006430	1932.4	151.061	6912;94154		C00542,C01904,C00379	HMDB0002917,HMDB0001851,HMDB0000568	1.1198e+06		1.73207e+06	2.11279e+06	3151049	3.08915e+06	2.14532e+06	2.21805e+06	1.84641e+06	2.30064e+06	3366645	2.57893e+06	2.4943e+06	2.58098e+06	1.5249e+06	2470695	2.09694e+06	3475364	3.94806e+06	1.87841e+06	1.69991e+06	2120864	1.70446e+06	2.77002e+06	3.18393e+06	3056219	3.25387e+06	1.76391e+06	2512915	1881034	2.07313e+06	2.21676e+06	2.09503e+06	1.93951e+06	2982212	2.15785e+06	2.56221e+06
1283	arabonate/xylonate	Carbohydrate	Pentose Metabolism	48255	LC/MS Polar	100006115	2700	165.041	122045;6602431		C00502,C05411	HMDB0000539	8.10425e+06		12316409	14732388	19148468	17736724	20322150	14016099	10929422	12829895	25949824	11552608	19469878	27974340	9600278	17121072	11664359	29439762	30463084	14704498	15511112	15223129	9509296	16842052	24650778	26924432	27317216	19554392	23736062	20475670	16080950	15753235	12354291	14761987	20356316	23783632	14356288
1289	lyxonate	Carbohydrate	Pentose Metabolism	61858	LC/MS Polar	100019968	2350	165.041					1.4112e+06		10688993	13865943	17190482	15655922	20084940	13788553	11216812	8120800	17663980	18555866	13241407	7600993	11679836	13952878	10319904	15757199	36033732	12598469	15809768	19008886	4449873	17042860	16331216	27711896	8.04617e+06	17242182	16048266	5.50541e+06	14063861	12829986	16040993	12036907	14599664	19866074	13120090
1262	ribitol	Carbohydrate	Pentose Metabolism	15772	LC/MS Polar	100000406	1789.6	151.061	6912	488-81-3	C00532,C01904,C00474,C00379	HMDB0002917,HMDB0000508,HMDB0001851,HMDB0000568	178422		311425	359548	378419	530173	243137	274491	362296	571502	416186	347330	312492		269187	278711	364159	383186	327430	337796	345964	426471	200092	433536	425140	364227	411342	254453	301317	309068	319090	367426	378304	329958	544980	317278	329128
1263	ribonate	Carbohydrate	Pentose Metabolism	27731	LC/MS Polar	100001007	2425	165.041	5460677	5336-08-03	C01685	HMDB0000867	3.21984e+06		7148353	14419128	14419267	15618301	13635556	10958957	8762566	11144408	17116460	11648794	16866462	14907317	8460340	10458776	11586177	20916910	14965399	12117809	12787060	11778863	8.20974e+06	13762220	15294898	15977564	12911905	13141822	11640423	5583336	11205153	11033152	7574533	14354889	14116320	14422547	13040452
1267	xylose	Carbohydrate	Pentose Metabolism	15581	LC/MS Polar	826	1727	195.051	135191	609-06-3	C00181	HMDB0000098	79974.7		142224	343536	359095	478754	241413	185859	218438		261316					343538	273434	195266	1.31903e+06	215263	213926	866444		351510	330992	279832	326833					131449		315378	371800	244428	280068
146	1-carboxyethylphenylalanine	Amino Acid	Phenylalanine Metabolism	62566	LC/MS Neg	100020419	2844	236.093	59100900				80440.4		352869	444986	630858	346220	303310	384675	323661	500942	349319	288236	227124	567471	367214	230142	192004	295889	320480	365014	665628	680970	236362	604683	165742	216141	471891	218886	169124	346495	162009	609078	699978	324400	816161	556486	694097
156	2-hydroxyphenylacetate	Amino Acid	Phenylalanine Metabolism	1432	LC/MS Polar	235	858.6	151.04	11970	614-75-5	C05852	HMDB0000669	144303		654492	1.84825e+06	1.42676e+06	441444	1.51398e+06	529973			1.18602e+06			2.51568e+06		733890	1.36434e+06		1.32266e+06	890233	1.24757e+06	1.0823e+06	753360	1.13593e+06	347734	950958	1.66568e+06	1.37701e+06	1.31538e+06	537273	678908	1.0421e+06		1.7652e+06		1.38269e+06
159	4-hydroxyphenylacetate	Amino Acid	Phenylalanine Metabolism	541	LC/MS Neg	144	1361	151.04	127	156-38-7	C00642	HMDB0000020	29333.3			93760.8	140711		148479	83259.9	121512	119085	170794	247164	79937.3	451715	147780	113632	151943	86210.1	281851	118236	90332.6	263189	121356	192723	310576	161280	201276	87830.8	106815	82076.9	91485.6	129274		113183		107090	74260
141	N-acetylphenylalanine	Amino Acid	Phenylalanine Metabolism	33950	LC/MS Neg	100001256	2597	206.082	74839	2018-61-3	C03519	HMDB0000512	67944.4		217984	284522	410091	197722	279957	330833	306397	294438	372008	245729	243479	301772	315243	442881		224917	364451	279128	226567	362489	106112	406257	286031	251136	404325	283033	323383	128112	184386	264563	222271	343172	279394	354243	362951
155	phenylacetate	Amino Acid	Phenylalanine Metabolism	57745	LC/MS Neg	100000011	2150	91.0554	999	103-82-2	C07086	HMDB0000209	14612.7			29035.7	77848.7		31553.7	17075.1			171971			34577		52218.1			116801	41278.6		26219.4			57070.7	68536.3	86993	24071.4	30710.9	73629.3	38581.7	65307.9		29775.6		25533.3
140	phenylalanine	Amino Acid	Phenylalanine Metabolism	64	LC/MS Pos Early	460	2878	166.086	6140	63-91-2	C00079	HMDB0000159	180531808		216510464	300163264	282318976	271264288	311868256	330511808	258270320	279039392	320900672	297837696	316197376	321783456	312550144	337427616	313147168	249847232	339152928	449979520	369830400	456581312	243763104	350906752	302275776	272547648	394848480	313249920	320379648	259629648	246904048	399775136	228854592	251268912	254488720	291918624	307182144
151	phenyllactate (PLA)	Amino Acid	Phenylalanine Metabolism	22130	LC/MS Neg	100000774	2208	165.056	3848	828-01-3	C05607	HMDB0000779,HMDB0000563	263029		439419	875045	633414	817432	857775	676366	846438	675602	1.28992e+06	561110	788085	1.54389e+06	536203	749286	860074	594748	725888	911399	876314	4659630	648096	1.23511e+06	644724	567950	639014	710863	643248	502755	462398	1.03492e+06	446624	813401	869718	828107	749672
150	phenylpyruvate	Amino Acid	Phenylalanine Metabolism	566	LC/MS Neg	241	2515	163.04	997	156-06-9	C00166	HMDB0000205	44894.7		87475.6	104305	120682		105534	82471.2	127841	163605	111927	95714.4	165225	203914		245942	112946	70285.4	101357	151484	302285	366836	82283.7	142633	101329	75511.6	177143	153152	163605	128287	64258.5	147589	103632	120028	150333	141721	160849
2508	1-stearoyl-2-arachidonoyl-GPS (18:0/20:4)	Lipid	Phosphatidylserine (PS)	52235	LC/MS Pos Late	100001872	2565	812.544	24779545			HMDB0012383	618785		18297790	37096384	28298728	12017730	32476066	24327716	9982609	19415534	23599220	1.78069e+06	38937980	19385046	19035496	11606475	16717144	14802430	26020804		4.32668e+06	17583666	24910546	11506485	3.13547e+06	5.06955e+06	13260775	4.05317e+06	9735079	17817558	11136423	22671146	23482466	24603484	21164768	31945110	23914912
2511	1-stearoyl-2-docosahexaenoyl-GPS (18:0/22:6)*	Lipid	Phosphatidylserine (PS)	52696	LC/MS Pos Late	100001873	2407	836.544	24779546	474943-18-5		HMDB0010167	56089.4		344855	966108	1.05692e+06	382416	1.28386e+06	1183888	411234	1.04726e+06	649146		1.53899e+06	962954	2.09852e+06	666812	643202	532919	1.17313e+06	620706	178712	363995	622251	592810	456203	435149	816207	302079	173622	558194	391848	831523	581551	629470	734929	840496	1154123
2505	1-stearoyl-2-oleoyl-GPS (18:0/18:1)	Lipid	Phosphatidylserine (PS)	19265	LC/MS Pos Late	100000639	3000	790.559	9547087			HMDB0010163	677370		18589916	24486828	30464484	12946089	31589300	28826320	13308695	27619664	15854022	677370	44125680	30098630	16707384	7.64957e+06	14554126	16691149	25800700	16396612	4981487	15645754	17989198	9166153	9941780	7336310	12093467	5979688	5440332	25744252	14563007	24618926	22041576	17595484	20422014	26472076	28397686
2232	choline	Lipid	Phospholipid Metabolism	15506	LC/MS Pos Early	1256	1961	104.107	305	67-48-1	C00114	HMDB0000097	81086288		99159080	123269144	122332408	114737520	149251968	116758544	97934784	115455384	121425072	131722384	123665760	110144736	155955168	154196240	111906744	125252648	101411472	119558104	97293680	112354840	99172440	108712752	121375728	123040328	140288160	137198816	116164680	116359480	118590952	128630928	104340384	111104952	108364760	124425320	113057840
2233	phosphocholine	Lipid	Phospholipid Metabolism	34396	LC/MS Pos Early	267	700	184.073	1014	72556-74-2	C00588	HMDB0001565	1.37682e+06		4128974	5.04699e+06	6.42633e+06	3.61288e+06	9774968	4918905	3.49332e+06	4930628	5703204	2116295	5.53403e+06	5310019	4977646	2.59535e+06	3.63512e+06	2.79764e+06	3.38199e+06	3.86621e+06	2.812e+06	4125237	5140616	3.40965e+06	2.65605e+06	2.19506e+06	4.35463e+06	2.53644e+06	2.46868e+06	3.20928e+06	3.20707e+06	5.8139e+06	4.93681e+06	4529232	4.17716e+06	5.25048e+06	4.285e+06
2240	glycerophosphoethanolamine	Lipid	Phospholipid Metabolism	37455	LC/MS Pos Early	100001620	659	216.063	123874	33049-08-0	C01233	HMDB0000114	288264		1224588	1.71816e+06	1.97986e+06	717868	2.08e+06	1.24769e+06	891998	1.97576e+06	1.00027e+06	692341	1.35245e+06	935652	1.28672e+06	610680	933391	894361	1.16853e+06	1.01891e+06	452802	859443	1.04976e+06	658356	588462	525083	895989	595881	795449	1.04082e+06	930144	1.08357e+06	1.35126e+06	1.23723e+06	813471	1.43529e+06	883668
2236	glycerophosphorylcholine (GPC)	Lipid	Phospholipid Metabolism	15990	LC/MS Pos Early	100000269	672	258.11	71920	28319-77-9	C00670	HMDB0000086	3700350		10647768	13037280	16055756	6.22257e+06	16638627	8.08984e+06	8271948	18693902	8164804	7025981	10145614	10061933	9425081	4943684	9384623	9080963	11467403	10750893	5.97924e+06	6.71952e+06	9378555	7105658	7372680	6.75767e+06	7.89961e+06	7.7801e+06	7411280	11353965	9611229	9967761	12235312	10557823	7.0375e+06	10465149	6.68999e+06
2238	phosphoethanolamine (PE)	Lipid	Phospholipid Metabolism	1600	LC/MS Pos Early	1026	700	142.026	1015	1071-23-4	C00346	HMDB0000224	624068		5.23852e+06	7383490	7687141	4714864	15418582	6998325	5.42457e+06	8732140	7.39913e+06	1928108	8.17554e+06	6305744	6.93761e+06	2475739	4.37498e+06	4411400	6.11469e+06	5677391	2.10686e+06	5271015	6.08843e+06	3406051	3.32362e+06	2300463	4542447	2.32988e+06	3.96037e+06	4.39968e+06	3.70371e+06	6.69077e+06	7.29776e+06	5.91875e+06	5564010	7.78448e+06	5.61901e+06
2243	trimethylamine N-oxide	Lipid	Phospholipid Metabolism	40406	LC/MS Pos Early	100003397	2100	76.0757	1145	1184-78-7	C01104	HMDB0000925	1.08947e+06		13992070	6742025	23079722	11712329	16677741	12232464	15853498	5.46377e+06	16237352	11986206	9786737	11717576	6334812	36742200	16312430	9485171	21716588	26662870	4.35389e+06	25704748	5726109	11520797	17936148	24463162	21198852	9568087	9318265	9846496	28067076	13028707	14346682	4984173	9588994	15812882	11596371
550	(N(1) + N(8))-acetylspermidine	Amino Acid	Polyamine Metabolism	57814	LC/MS Pos Early	100016038	3080	188.176	123689;496		C00612,C01029	HMDB0001276,HMDB0002189	36626.2		125030	258157	106681	168785	392434	199612	196864	195944	141861	101305	133401	191231	164743	361449	102452	138120	203377	134685	116592	174395	117850	127472	222474	174838	215482	189152	195113	130967	140140	170506	180170	245516	166878	313919	200750
560	4-acetamidobutanoate	Amino Acid	Polyamine Metabolism	1558	LC/MS Pos Early	1113	1350	146.081	18189	3025-96-5	C02946	HMDB0003681	506577		1.05027e+06	1.71203e+06	2.11488e+06	1.48803e+06	2823830	2.90909e+06	1.40209e+06	1.52994e+06	2.70843e+06	1.20698e+06	3090601	1.52393e+06	1.83193e+06	1744552	1.63648e+06	1.4971e+06	3.31699e+06	2.1858e+06	1.16926e+06	1.73063e+06	2.0557e+06	1.98603e+06	2770788	1.60777e+06	2750171	2.60848e+06	791281	1.35703e+06	1.50368e+06	1.07082e+06	2.01856e+06	1.47246e+06	2.06615e+06	2.20271e+06	2997317
556	5-methylthioadenosine (MTA)	Amino Acid	Polyamine Metabolism	1419	LC/MS Pos Early	212	2752	298.097	439176	2457-80-9	C00170	HMDB0001173	49219.1		160852	132413	111096	192442	200871	214125	169811	159637	255376	168872	293270	135287	107683		126948	95141.5	148459	182043	95466.9	218473	120785	123473	151437	181875	267270	106972	182238	153385	149693	136418	96175.9	103397	146860	144887	218885
551	acisoga	Amino Acid	Polyamine Metabolism	43258	LC/MS Neg	100004541	2297	183.114	129397	106692-36-8		HMDB0061384	17367.2		36835.2	74802.1	71654.4	74687.5	89867.9	23746.8	46754.5			32650.8				75508.1		103282		28629.8		57989.2	32820.6	41543.2	94332.6	92519	90744.4	88602.9	81008.5	50941.6	86551	69272.4	51519	58257.4		106941
544	N-acetyl-isoputreanine	Amino Acid	Polyamine Metabolism	62309	LC/MS Pos Early	100020487	2305	203.139	131802901				999018		1.4622e+06	3.348e+06	2.89201e+06	2.45543e+06	4529220	2.12757e+06	2.54082e+06	2.30016e+06	2.58165e+06	1.65582e+06	2379228	1.81898e+06	2.66372e+06	2763875	1.33438e+06	2.41778e+06	2.97681e+06	2.5697e+06	1.7869e+06	2.39232e+06	1.60486e+06	1.99931e+06	2.9369e+06	2.83119e+06	3.29471e+06	3208258	1.95828e+06	2.40896e+06	3.41843e+06	2.50659e+06	1703389	3069824	2597877	3.65691e+06	2183293
538	N-acetylputrescine	Amino Acid	Polyamine Metabolism	37496	LC/MS Pos Early	192	2230	131.118	122356	18233-70-0	C02714	HMDB0002064	583677		956251	1.32183e+06	1345622	1.45832e+06	941812	1.48476e+06	1.07281e+06	1599084	1334781	1.27919e+06	1203800	821468	903497	1.32371e+06	839593	1.05677e+06	1.71345e+06	1249385	931049	1.01772e+06	950439	1.08089e+06	2.24314e+06	1.15562e+06	1048166	1.50447e+06	863713	928560	1.26436e+06	940009	1.01733e+06	1131508	1.45506e+06	1.01317e+06	1476896
545	spermidine	Amino Acid	Polyamine Metabolism	485	LC/MS Pos Late	50	700	146.165	1102	124-20-9	C00315	HMDB0001257	23817.9		335649	210288	291364	141145	720939	226773	104147	461847	179332		184045	144065	367041	69436.4	94913.4	55767.1	233356	157751		177078	109114	109158	135143	66116	104078	23817.9	43265.5	146704	128753	252300	435629	136188	197880	216284	232113
552	spermine	Amino Acid	Polyamine Metabolism	603	LC/MS Pos Early	507	3350	203.223	1103	71-44-3	C00750	HMDB0001256	19001.8		197045	72385	182228	51029.5	1.71727e+06	123688		1.2532e+06	114434				474118	56893						96157.5	43841.6				50833.3				53363.1	62568.3	323604		48796.2	97968	99606.9
1073	XHWESASXXR*	Peptide	Polypeptide	57710	LC/MS Neg	100001326	4480	604.316					39023
3247	17alpha-hydroxypregnanolone glucuronide	Lipid	Pregnenolone Steroids	47403	LC/MS Neg	100005418	5071.9	509.276					13282.3		28544.7	296028	79865.8	372604	377210	35245.3	221589	39502.4	118550	27177.9	69311.8	284833				50684.9	207834	226124	155164	190394	267477	230881	84363.4			697639	96027.1	396821	41920.4	50748	31459.9	261379	352982	431303	95034.7
3246	17alpha-hydroxypregnenolone 3-sulfate	Lipid	Pregnenolone Steroids	37482	LC/MS Neg	100002128	4800	411.185	152971	28901-70-4		HMDB00416	14581.1		93376.4	145077		33741.8	85245.7		28363.2			55992.1	69213.5	98924.5	38956.5		103254	26000.9	52457.1		33505.2		33431.7					76293.3	66414.5			26350.9	123259	300220	56562.2	128653	78634
3253	21-hydroxypregnanolone monosulfate (1)	Lipid	Pregnenolone Steroids	62311	LC/MS Neg	100020547	4922	413.2					661013
3252	21-hydroxypregnenolone disulfate	Lipid	Pregnenolone Steroids	46115	LC/MS Neg	100001999	3935	245.067	134595	1164-98-3			37526.5		592716	3.10268e+06	209116	355567	1.56101e+06	410703	653330	426602	1.01204e+06	902609	339165	1.12333e+06	458996	338918	1.40317e+06	650926	1562711	651873	777492	488887	440870	907735	1.19589e+06	264207	558344	549886	1.04703e+06	627077	693059	1.60173e+06	709820	2.99142e+06	383398	1.61101e+06	617861
3259	pregnen-diol disulfate*	Lipid	Pregnenolone Steroids	32562	LC/MS Neg	100001993	3868	238.077					1.16429e+06		8505763	23536454	2.44169e+06	4756151	16043160	3.95962e+06	4307333	6434255	7.09549e+06	8006553	14002821	6947005	11401928	2.57317e+06	14793387	8.37761e+06	15568040	11182946	15519836	6086690	14081284	10612189	13290782	8613874	6.62406e+06	9003729	16470527	9584614	7110531	10631587	8.03172e+06	23828956	5.63618e+06	16447108	4913515
3258	pregnenediol sulfate (C21H34O5S)*	Lipid	Pregnenolone Steroids	32619	LC/MS Neg	100002067	5000	397.205	105074	1247-64-9	C18044	HMDB0000774	239322		2.59578e+06	11445243	630712	1.74644e+06	4.96665e+06	1.49122e+06	2224224	1.32726e+06	2.4381e+06	2.62652e+06	2.60504e+06	3.61178e+06	2.74996e+06	494859	3.65347e+06	2.27619e+06	5.56413e+06	1.8693e+06	3856862	2.13432e+06	5040953	4.15557e+06	4.03016e+06	1.4606e+06	2.29101e+06	5627756	4406262	4.31979e+06	2298583	4.95373e+06	3060446	10220072	1.82473e+06	5283362	2.09963e+06
3261	pregnenetriol disulfate*	Lipid	Pregnenolone Steroids	62921	LC/MS Neg	100021104	3504	246.075					74358.8		2.2386e+06	9959077	736354	1.77976e+06	2.47086e+06	1.88583e+06	1.98045e+06	2.52413e+06	1.63319e+06	2311674	2.74182e+06	2.9225e+06	3.63905e+06	829892	5.00385e+06	2.25958e+06	4.92928e+06	2.91031e+06	3.5967e+06	2049869	2.48163e+06	3.1061e+06	3.75513e+06	2.55523e+06	1.91852e+06	2.20297e+06	3.17572e+06	1.75477e+06	2.56391e+06	2.02152e+06	2525976	7.70933e+06	1733983	2705030	2.26936e+06
3260	pregnenetriol sulfate*	Lipid	Pregnenolone Steroids	62922	LC/MS Neg	100021103	4749	413.2	129671303				155655		1.13379e+06	4684241	493955	914939	1.36976e+06	1.06736e+06	1.39389e+06	928317	922379	1.16049e+06	1.34498e+06	1.83694e+06	1.41909e+06	309207	1846567	1.27095e+06	2.20979e+06	1291566	1.5792e+06	1.15647e+06	2890715	2.04441e+06	1963899	854407	1.17965e+06	2.03734e+06	1.22364e+06	1.32467e+06	1.18008e+06	1.23114e+06	1372746	4.33242e+06	912916	1.1805e+06	1.35715e+06
3242	pregnenolone sulfate	Lipid	Pregnenolone Steroids	38170	LC/MS Neg	100002129	5100	395.19	105074	1247-64-9	C18044	HMDB0000774	56842		819240	1.76363e+06	59051.9	218366	1.01691e+06	318090	380289	186760	477771	488790	651922	913186	704277	169112	672634	357208	949985	212573	738199	266197	802165	622680	479535	101837	309762	1.32779e+06	897122	730392	295241	942927	1.2084e+06	2.19671e+06	562361	1.22389e+06	651036
3452	cholate	Lipid	Primary Bile Acid Metabolism	22842	LC/MS Neg	136	5165	407.28	221493	81-25-4	C00695	HMDB0000619	25787.8		419470	699193	158909	442516	6126625	915870	593514	841237		129492	325188	793312		956776	267345	299188	718203	167694	3.63914e+06	447123	504123		194226	327594	779808	527174	116554	190569	90153.4	194811	186940	235739	338462	3.66681e+06	673507
3468	glyco-beta-muricholate	Lipid	Primary Bile Acid Metabolism	62066	LC/MS Neg	100020214	4762	464.302					15657.7			99768.3	254694	174611	119132	165358	61286.3		217653	484263	506816	326442	62997.7	699277	1.35602e+06	146340	538893	97964.6	189987	229965	166867	449520	87528.6	147364	549124	109394	50995.6	248726		256994		63890.9	71655.2	82229.7	138762
3460	glycochenodeoxycholate	Lipid	Primary Bile Acid Metabolism	32346	LC/MS Pos Late	1628	1270	450.321	12544	16564-43-5	C05466	HMDB0000637	30866.5		169048	318958	553365	378750	126282	718900	90197.9	243213	297170	545188	512685	517807	249188	340926	270218	519358	1604896	637484	682968	882649	503521	1.29373e+06	156059	369655	567592	631569	309369	279920	106595	437556	222966		202672	113636	184991
3473	glycochenodeoxycholate 3-sulfate	Lipid	Primary Bile Acid Metabolism	52974	LC/MS Neg	100006641	4820	263.628	11954205;21125002;21116917			HMDB0002409,HMDB0002497,HMDB0002496	59067.5		1.05211e+06	399213	989038	1.62908e+06	526651	612001	154862	557251	201733	839210	443328	220943	296155	256634	878534	398543	1.21912e+06	1.00421e+06	1.37134e+06	1.19773e+06	497815	1.83366e+06	360380	848302	697634		563759	299690	138793	679287	1.38007e+06	338700	795874	310038	622474
3471	glycochenodeoxycholate glucuronide (1)	Lipid	Primary Bile Acid Metabolism	52983	LC/MS Neg	100009264	4806	311.666	44263370			HMDB0002579	48589		70828.6	391420	148009	232080	141962	390016	59753.8	287373	534011	952435	437552	342663	285592	1.1088e+06	506431	169722	2.69686e+06	345673	480003	520852	413975	761120	278308	233189	170081	218094	463581	268412	147733	259061	90775.2	318661	107537	143791	352188
3453	glycocholate	Lipid	Primary Bile Acid Metabolism	18476	LC/MS Neg	342	5163	464.302	10140	475-31-0;863-57-0	C01921	HMDB0000138	170738		628654	1.80629e+06	3322746	1.72019e+06	402191	2184567	588378	663778	1.04036e+06	2.25409e+06	2.52317e+06	2359794	2.01074e+06	2.02332e+06	2.59162e+06	1.01453e+06	10418774	3946142	4732858	2394898	1.87835e+06	8633961	1084649	970749	3.0067e+06	5.15072e+06	445735	1.79537e+06	260795	2.55362e+06	845954	520421	1.00304e+06	315621	884828
3474	glycocholate glucuronide (1)	Lipid	Primary Bile Acid Metabolism	52977	LC/MS Neg	100009259	4533	640.334	44263357				10942.6			17482.9			92084.6	41774			163275		114020			44567.6	161126		275476						205825	347519	38686		27915.1	50445.7						103620	58649.8
3465	tauro-beta-muricholate	Lipid	Primary Bile Acid Metabolism	33983	LC/MS Neg	100001250	4774	514.284	121596216;168408;21124703	25696-60-0		HMDB0000932	15136.2				140074	29805		45884.5			33653.4	113495	525637	223483	54353.4	192435	151614	48305.6	77526.6	73972.6	113253	32685.3		204501		41990.1	377215	74727.7	30220.9	74937.9		96491.6					46057.5
3461	taurochenodeoxycholate	Lipid	Primary Bile Acid Metabolism	18494	LC/MS Neg	1629	5250	498.289	387316	6009-98-9	C05465	HMDB0000951	23298.5		221127	760191	1.90163e+06	478373	99868.5	1177236	183145	998579	478320	644157	2.53922e+06	1.07545e+06	1.85362e+06	818237	226433	1.04177e+06	1.80404e+06	3695183	2.57558e+06	1161688	833588	8623382	269103	539398	1366774	2.17761e+06	1.05885e+06	521293	110744	1785505	263629	327707	300511	106660	420898
3454	taurocholate	Lipid	Primary Bile Acid Metabolism	18497	LC/MS Neg	1648	5150	514.284	46783527;6675	145-42-6	C05122	HMDB0000036	23729.3		32469.2	225937	1.06782e+06	107121	25832.5	446589	34291.4	132426	103929	257640	1.02731e+06	391816	892354	307198	124457	156919	1.17832e+06	2.34887e+06	751489	203531	106336	1.82301e+06	194323	114843	723532	1.85965e+06	126397	224534		451007		61732.9	44297.3	33620.6	161452
3279	5alpha-pregnan-3beta,20alpha-diol disulfate	Lipid	Progestin Steroids	37198	LC/MS Neg	100001988	3962	239.085	118703093			HMDB0094650	46887.8		904278	2.66041e+06	375639	2042051	13334401	896853	731742	455096	1.63673e+06	2.81851e+06	1.7623e+06	1.74394e+06	680549	593052	1.4589e+06	756014	1.38343e+06	882463	1.05874e+06	623427	2160131	7.61462e+06	1.93848e+06	913062	485723	853395	1.03708e+06	12633618	766253	1.58141e+06	1.5733e+06	2.35833e+06	1.76556e+06	13435870	1.15615e+06
3273	5alpha-pregnan-3beta,20alpha-diol monosulfate (2)	Lipid	Progestin Steroids	37200	LC/MS Neg	100002014	5060	399.221					21651.1		297136	850890	64617	602310	3.63437e+06	237526	269576	69057.7	360788	422372	204788	811869	107261	111633	111520	164303	215550	122235	127506	176208	850158	2674697	333785	118926	128917	319062	155608	5675112	202164	614726	318373	835200	626807	3.61201e+06	268436
3270	5alpha-pregnan-3beta,20beta-diol monosulfate (1)	Lipid	Progestin Steroids	37196	LC/MS Neg	100002009	5180	399.221				HMDB0240580	21270.3		260178	809848	38819	420649	3.62845e+06	128662	105894	63444.2	98541.9	151979	173924	206794	101055	45120.3	153595	62884.3	172636	162225	173135	102816	867211	1822922	271334	83733	67688.6	143433	164617	3.93139e+06	154110	381394	265403	738558	400343	3.91952e+06	183011
3269	5alpha-pregnan-3beta-ol,20-one sulfate	Lipid	Progestin Steroids	37480	LC/MS Neg	100002035	5136	397.205		7730-00-9			14743.7		20352.5	70715.8		26633.6	512044				81317.8	37054.7		117440									43295.3	173662						489286		67268	21968.8	68432.2	18409.5	329930
3280	5alpha-pregnan-diol disulfate	Lipid	Progestin Steroids	46172	LC/MS Neg	100002015	4310	239.085	3082277;5127902			HMDB0240582,HMDB0240581	13980.7		137447	340162		180875	1.71068e+06		17838.5	48499.2	71035.8	84921.7	133359		70578.5		74971.3		115179	44635.1	113743	37495.9	426631	550613	122517	28230.2			129405	2.00377e+06	33654.1		56091.1	286012	251577	1.66473e+06	41631
3282	pregnanediol-3-glucuronide	Lipid	Progestin Steroids	40708	LC/MS Neg	100003470	5145	495.296	123796	1852-49-9		HMDB0010318	22436		158677	732637	64092	387447	2488119	108358	111724	28189.7	181875	254413	136731	804270	89301.5	314396	114247	101751	513948	298995	160710	135983	912408	2.9442e+06	224412	101415	170101	573468	179933	2.99459e+06	332705	578738	163542	718322	362850	2.577e+06	146838
3287	pregnanolone/allopregnanolone sulfate	Lipid	Progestin Steroids	48394	LC/MS Neg	100006173	5160	397.205	31402;129699967		C05480	HMDB0240591,HMDB0062782	11732.4		56225.1	67200.4		41407.1	1.34334e+06	60617	44247.5	50178.6	93973.9	42943.9	33815.8	104130						37563.6	82074		109183	408223	50583.7			73536.7		1.58869e+06	11732.4	84163.8	45985.9	71534.3	35067.8	1.00717e+06
4131	allantoin	Nucleotide	Purine Metabolism, (Hypo)Xanthine/Inosine containing	1107	LC/MS Polar	1002	1672	157.037	204;439714;439713	97-59-6	C02350,C02348,C01551	HMDB0000462	5.05354e+06		8716600	11666823	10748852	10205290	13337242	13634415	8965707	8998570	8441174	7410359	10324806	10849765	10782833	6338349	8988094	16859800	13206765	8.24782e+06	10703771	10618416	7538896	11835986	9205792	12648528	10130371	8401069	8619554	9033074	8426538	11898912	8358611	10274879	9473201	9364894	13475786
4118	hypoxanthine	Nucleotide	Purine Metabolism, (Hypo)Xanthine/Inosine containing	3127	LC/MS Neg	171	1291.2	135.031	790;135398638	68-94-0	C00262	HMDB0000157	219040		3.52843e+06	6642815	9917241	5.52702e+06	4.8211e+06	4107992	5191075	731168	1198100	1.45564e+06	2129715	1.12147e+06	2.01205e+06	5.13395e+06	2937481	4652916	5267755	1.64349e+06	4276485	3334275	3.73082e+06	3.44653e+06	3.9783e+06	3.80528e+06	4555085	1.41234e+06	1.63731e+06	3.91227e+06	4.07929e+06	2.4044e+06	10576449	9081375	11626907	10392383	9185214
4117	inosine	Nucleotide	Purine Metabolism, (Hypo)Xanthine/Inosine containing	1123	LC/MS Neg	361	1602.1	267.074	6021	58-63-9	C00294	HMDB0000195	15320.9		249671	385220	345351	300790	337179	244445	340353	51834.7	83223.3	52672	131047		152662	209508	109204	334479	236208	125034	177796	128669	144364	96292	157154	140171	208553	76174.6	66181	217726	317126	92829.1	717959	475326	535164	546624	485203
4116	inosine 5'-monophosphate (IMP)	Nucleotide	Purine Metabolism, (Hypo)Xanthine/Inosine containing	2133	LC/MS Pos Early	362	650	349.054	8582	4691-65-0	C00130	HMDB0000175	34862.9		690344	1.22673e+06	736206	273910	1.71158e+06	502831	667577	499521	498995	142118	1.28918e+06	637564	545586	179364	461257	720546	787469	727644	245845	564540	539170	323596	268282	217483	555274	181359	537123	598022	365108	734926	698136	621132	280787	836320	454958
4124	N1-methylinosine	Nucleotide	Purine Metabolism, (Hypo)Xanthine/Inosine containing	48351	LC/MS Pos Early	100001409	1430	283.104	650095	20245-33-4		HMDB0002721	29603.8		211937	143584	275647	140708	256294	188629	169384	215532	207173	213989	236913	157867	235468	118537	190674	256825	186962	236176	136225	203785	188719	259123	275904	197806	242855	55009.1	191676		238177	81709.6	283188	141751	130836	234829	174068
4129	urate	Nucleotide	Purine Metabolism, (Hypo)Xanthine/Inosine containing	1604	LC/MS Neg	1134	757.1	167.021	1175	69-93-2;120K5305	C00366	HMDB0000289	51117760		69897408	151359216	151563776	101262912	107619704	124592616	97730152	115970400	87794952	77613752	73351816	85344744	119721032	85221648	74746976	122335048	104211336	86871560	75804832	89699304	87513760	108355080	116460720	105170728	104472776	113482584	96814448	93071960	94056808	83790456	76281016	146956672	101909992	113683224	135878752
4119	xanthine	Nucleotide	Purine Metabolism, (Hypo)Xanthine/Inosine containing	3147	LC/MS Polar	1004	2023	151.026	1188	69-89-6	C00385	HMDB0000292	2.81629e+06		6.95806e+06	15519587	8596379	10666748	8468362	10502584	6559887	6990024	5566092	5.72063e+06	9375894	5320461	7.95552e+06	6702554	8090351	10492518	5798923	7765676	6311136	5.31111e+06	5657501	5690392	9238548	6.46502e+06	9374001	6513005	8613510	7.27004e+06	9592014	6.66973e+06	10548396	13640612	15769559	12624923	13599637
4144	adenosine	Nucleotide	Purine Metabolism, Adenine containing	555	LC/MS Neg	798	2075.4	134.047	60961	58-61-7	C00212	HMDB0000050	14816.8							92797.2	67594.2	173496	41570.9		77431.9		72613.8				130345	89346.8		122148			54291.5		48879.9					86758.9
4140	adenosine 3',5'-cyclic monophosphate (cAMP)	Nucleotide	Purine Metabolism, Adenine containing	2831	LC/MS Neg	207	1952.2	328.045	6076	60-92-4	C00575	HMDB0000058	23820.7		51289.3	68817.8	104695	55631.3	86195.5	66549.7	51165.4	69112.4	75501	51075.4	59995.7	53283		40251.5	61897	60230.7	90717.6	74890	44219	73573.1	69434.3	61860	53648.7	44584.2	63451.3	53390.7	68881.6	62207.5	41888.4	49290.1	49567.5	52671.9	76903.8	84480.4	90657.7
4136	ADP	Nucleotide	Purine Metabolism, Adenine containing	3108	LC/MS Neg	208	680	426.022	6022	20398-34-9	C00008	HMDB0001341	47244.1		282818	664854	772971	380001	795786	691910	213344	596748	613471		1.01501e+06	621575	530824		419066	204808	754271	454224		555502			265434	84528.1	451948	87331.2	173148			375510	507001	460222	355460	746513	587405
4137	AMP	Nucleotide	Purine Metabolism, Adenine containing	32342	LC/MS Pos Early	209	1013	348.07	6083	149022-20-8	C00020	HMDB0000045	55710.8		1.07604e+06	1.58672e+06	1.25611e+06	901585	1.78346e+06	1.37121e+06	889241	1.41392e+06	1.07002e+06	315089	1.40705e+06	1.00845e+06	1811134	435423	873753	836717	1.02931e+06	910390	325700	862284	1.19456e+06	523956	524859	490652	920050	454141	599202	715802	675175	608288	1.19101e+06	1.18602e+06	1.18599e+06	1.12289e+06	1.17341e+06
4151	1-methyladenosine	Nucleotide	Purine Metabolism, Adenine containing	15650	LC/MS Pos Early	1242	2120	282.12	27476	15763-06-1	C02494	HMDB0003331	351574		508934	854468	897001	915830	961347	930810	751381	650487	854827	447417	883090	727755	640239	784915	692481	744200	806529	779550	655550	806016	475167	892800	878620	805767	853150	654295	716558	655250	646838	827732	577589	657989	742860	859292	876269
4162	N6-carbamoylthreonyladenosine	Nucleotide	Purine Metabolism, Adenine containing	35157	LC/MS Neg	100001415	2164	411.127	161466	24719-82-2		HMDB0041623	53296.2		101634	121620	118052	116384	117313	134681	92654.2	77999.2	139180	84155	100200	94467.8	96898.3	105241	103108	129223	127746	120712	74082.3	102561	53296.2	136589	112101	131480	149562	109685	93279.1	101191	102520	102732	103898	123308	129954	114045	163369
4152	N6-methyladenosine	Nucleotide	Purine Metabolism, Adenine containing	37114	LC/MS Neg	213	2593	148.063	102175	1867-73-8		HMDB0004044	14264.2		42060	48765.4	100023	88145.3	49232.9	54878.2	66683.4		67665.4	21141.9	20638.7	89368.3	34243.2	33239.7	69350.5	41372.9	81067	52118.6	59116.2	58042.6	45382	73668.1	52849.3	88344.9		58257.3	46517	83336.8	60785.4	62863.2	53494.9	55230.2	77785.4	26336.3	46911.2
4172	N6-succinyladenosine	Nucleotide	Purine Metabolism, Adenine containing	48130	LC/MS Neg	100001664	940	382.1	165243	4542-23-8		HMDB0000912	19110.7		26479.1	46442.8	24346.4	49562.4	70651.9	37673.6	37533.8	64097.8	38797.2		38316.3		26789.4	49772.9	24199.5	50745.7	45801.4	35116.4	42301.7	31635.4	37267.4	22848.6	41048.7	46688.6	52336.9	40190.1	36887.1		49397.9	29259.8	25935.2	47675.3	34347.5	75081.7	35083.8
4184	7-methylguanine	Nucleotide	Purine Metabolism, Guanine containing	35114	LC/MS Pos Early	100001456	2175	166.072	135398679	578-76-7	C02242	HMDB0000897	548820		887820	1.26166e+06	1.08307e+06	1.29018e+06	1.05191e+06	1515839	1.56884e+06	1.58004e+06	1.40172e+06	656639	1337750	1211207	896385	1.25053e+06	1.2836e+06	1.17296e+06	1.69992e+06	1.49621e+06	1.22374e+06	975148	939036	1.6151e+06	1.28951e+06	1278484	1.2512e+06	1.32257e+06	1430801	932265	1093469	1.25434e+06	946914	625703	1207549	1.02558e+06	1.44219e+06
4190	N2,N2-dimethylguanosine	Nucleotide	Purine Metabolism, Guanine containing	35137	LC/MS Pos Early	100001412	2210	312.13	135501639	2140-67-2		HMDB0004824	69082.2		154472	197529	233270	248028	189733	286514	216593	176670	183131	91734.9	217688	164482	190238	176932	184188	183131	207906	224752	164057	191946	137147	211819	258629	232950	237142	182084	202355	162900	243044	158398	177716	153755	198807	189323	274107
4262	2'-O-methylcytidine	Nucleotide	Pyrimidine Metabolism, Cytidine containing	57554	LC/MS Pos Early	100010895	2411	258.108	150971	2140-72-9			53077.9		158172	196835	253293	116624	148805	198476	196799		360193	174741	164317	241290	210771	434016	239186	197149	177687	268754	188274	150341	123913	194351	218543	313786	183847			235321	187111	132690	165579	116881	216068	207077	230810
4252	3-methylcytidine	Nucleotide	Pyrimidine Metabolism, Cytidine containing	35132	LC/MS Pos Early	100001466	2176	258.108	14237477	21028-20-6		HMDB0240577	16821.1		36931.3	104871	86793.4	64786.1	46797.4	82774.1	74493.1	50134.4		56638.5	69700	54172.4	58634.7	78785.4	81531.7	35033.1	23937.1	52505.1	57415.5	55740.9	59240.5	61031.5	56577.9	27979.1	59793	77876.4	48113.5	43457.7	30111.7	99944.4	50109.9	93619.4	53014	63958.3	77885.6
4249	cytidine	Nucleotide	Pyrimidine Metabolism, Cytidine containing	514	LC/MS Neg	827	1325	242.078	6175	65-46-3	C00475	HMDB0000089	18546		49554.5	79995.6	78549	69952.7	56549.4	96353.2	46098.2					46496.8	64130.8		20377.5	53443.1	73007.8				32275.6	71759.2		70035.1					59673.5	51497.6	55841.9	85034.4	55041.8		52069.6
4250	cytosine	Nucleotide	Pyrimidine Metabolism, Cytidine containing	573	LC/MS Pos Early	881	2060	112.05	597	71-30-7	C00380	HMDB0000630	10070				54361		16192.2			32026.5	55988.5	30866.1	132791		22015	68313.3		63987.1	64052.3	63195.3		149166		73596.6		62285.5	86714.9		20280	49101.4		64358.1
4254	N4-acetylcytidine	Nucleotide	Pyrimidine Metabolism, Cytidine containing	35130	LC/MS Pos Early	100001413	1580	286.103	107461	3768-18-1		HMDB0005923	38848			277337	140900	85998.9	343103	577860	241408	74156.3	199608		167428	130511	253287	109620	88657.5	270142	303728	250535	55589	123097	169316	254949	289904	181154	169726	233138	221578	119682	189313	127392	181807	245931	193811	305784	618615
4203	N-carbamoylaspartate	Nucleotide	Pyrimidine Metabolism, Orotate containing	1594	LC/MS Polar	1108	3800	175.036	93072	923-37-5	C00438	HMDB0000828	20134.6		20134.6					59903.5						147821	183600								93319							112752			94510.4
4205	orotate	Nucleotide	Pyrimidine Metabolism, Orotate containing	1505	LC/MS Polar	445	1638.1	155.01	967	50887-69-9	C00295	HMDB0000226	1.30651e+06		2.09026e+06	4.61542e+06	4.51866e+06	3.63871e+06	3.1881e+06	4029608	2745791	6.86546e+06	4070745	2.59477e+06	3.26833e+06	3.73299e+06	3.80693e+06	3.0312e+06	2.79442e+06	5200416	6630045	3.01335e+06	3.96329e+06	5737512	2.02591e+06	3.76972e+06	3.20323e+06	2.82813e+06	4907367	2.6507e+06	4.24054e+06	3.80883e+06	1.93781e+06	6122419	3.58828e+06	4.61082e+06	5473646	2.58443e+06	4431543
4207	orotidine	Nucleotide	Pyrimidine Metabolism, Orotate containing	35172	LC/MS Polar	100001416	2250	287.052	92751	314-50-1		HMDB0000788	410854		1.40247e+06	2.66126e+06	2.23764e+06	1.59063e+06	2.79579e+06	2.08028e+06	1.29316e+06	2398524	1604229				1.67578e+06	1510745	1.39449e+06	2.24338e+06	2.1883e+06	1.66794e+06	841966	2.00872e+06	1371745	1.63129e+06	1.76911e+06	1.68251e+06	1.61475e+06				1.69452e+06	1.93662e+06	1.73338e+06	2088048	1.60388e+06	2.17106e+06	2.17303e+06
4281	3-aminoisobutyrate	Nucleotide	Pyrimidine Metabolism, Thymine containing	1566	LC/MS Pos Early	1114	2190	104.071	64956	10569-72-9;214139-20-5	C05145	HMDB0002166	460859		1299466	3511386	2.03605e+06	2535487	2.80471e+06	2.32334e+06	5941008	5.9732e+06	3887685	1976250	1.72938e+06	2.3994e+06	692128	3.04997e+06	5.03183e+06	4.32048e+06	7.31348e+06	3.30154e+06	3.59982e+06	5.76691e+06	1.68427e+06	2756592	5.07827e+06	4898817	2.70383e+06	3.32494e+06	2.45483e+06	2666120	1.63791e+06	1.74892e+06	1.53583e+06	3.03034e+06	2299196	2.47638e+06	2467718
4278	5,6-dihydrothymine	Nucleotide	Pyrimidine Metabolism, Thymine containing	1418	LC/MS Neg	158	1637.8	127.051	93556	696-04-8	C00906	HMDB0000079	25112.1		85957.1	116844	123699	180944	96078.3	100416	87910		122371	89200.5	53519.3	91554.7	82095	99557.4	147478	78075.8	121962	54217.1	95782.2	101787	38631.7	54843.4	123311	168257	140866	91686.7	127750	124776	113002		105336	96502.6	179686	120621	165858
4221	2'-O-methyluridine	Nucleotide	Pyrimidine Metabolism, Uracil containing	57655	LC/MS Neg	100010896	1831	257.078	102212	2140-76-3			36896.3		70038.6	75936	170497	86524.1	146693	123039	89382.5	146899	263918	113053	112853		115998	249272	98170.2	82530.5		121058	124865	108226	46241.8		112700	127824	120282	127617	148021	149413	131010	144857	87309.4	84016.8	129604	86131	148135
4242	3-(3-amino-3-carboxypropyl)uridine*	Nucleotide	Pyrimidine Metabolism, Uracil containing	62924	LC/MS Neg	100001426	1369	344.11	171198	52745-94-5			27373.8		41002	75381.2	71757.7	66483.7	70213.7	57894.9	61291	80931.8	73775.9	61940.8	62254.1	59596.3	52191.2	62816	48082.6	67024.1	65924.5	58547.1	44884.9	60899.9		66348.5	74657.8	83243.6	68535.9	58495.2	65924.1	62282.1	64089.3	67464.4	48951.4	59156	60986	64291.4	71584.8
4236	3-ureidopropionate	Nucleotide	Pyrimidine Metabolism, Uracil containing	3155	LC/MS Pos Early	1053	875	133.061	111	462-88-4	C02642	HMDB0000026	42567.8		200773	184840	93167.6	141225	139157	154762	111839	129959	143350	171430	150933	156952	189504	96444.8	188267	172856	146966	198297	135942	78671	70915	149529	196818	187411	112730	192010	145277	149264	126040	202104	170416	228468	122600	143966	156287
4220	5,6-dihydrouridine	Nucleotide	Pyrimidine Metabolism, Uracil containing	61833	LC/MS Neg	100001425	1119	245.078	94312	5627-05-04		HMDB0000497	1.27479e+06		2.10433e+06	3669664	2.63673e+06	3.17208e+06	2824484	3.02412e+06	2.84836e+06	2.04145e+06	3181610	2.13622e+06	2.48473e+06	2.58522e+06	1.94801e+06	3842898	1.67268e+06	3.13081e+06	2.73072e+06	2851018	2.48159e+06	2267690	1505120	3.21047e+06	3.43067e+06	3.10972e+06	2.65244e+06	2825925	2.71555e+06	2.31797e+06	2.59566e+06	2756464	2.3364e+06	3.21395e+06	2.91259e+06	2.69579e+06	3.1881e+06
4222	5-methyluridine (ribothymidine)	Nucleotide	Pyrimidine Metabolism, Uracil containing	35136	LC/MS Neg	100001446	1778.1	257.078	445408	1463-10-1		HMDB0000884	308880		806414	1367124	1.89595e+06	1155083	941736	1.04172e+06	1.24795e+06	880758	1.33952e+06	790132	1.09105e+06	1.53823e+06	925079	1.0513e+06	996655	948244	2.3097e+06	989541	1.45643e+06	1.2336e+06	1093906	2.07391e+06	1.488e+06	1.25304e+06	1.22011e+06	1.40583e+06	1.00035e+06	1.18593e+06	874242	1.23073e+06	829535	1.18166e+06	1.4739e+06	1.12763e+06	1.0967e+06
4237	beta-alanine	Nucleotide	Pyrimidine Metabolism, Uracil containing	55	LC/MS Pos Early	244	1905	90.055	239	56-41-7;107-95-9	C00099	HMDB0000056	829441		3579217	4.12611e+06	5792614	3876524	6.94651e+06	3275138	3.04587e+06	3.4186e+06	4.08203e+06	3.61998e+06	6079344	2486269	7993774	2797777	2645113	3.55706e+06	4.76268e+06	2934839	2.6472e+06	3562073	3.94182e+06	3.99841e+06	4408104	5191119	2.98466e+06	2.42875e+06	3.55344e+06	2.08633e+06	4993147	6.84371e+06	3.46581e+06	2019165	3.44506e+06	6.02193e+06	4.2011e+06
4239	N-acetyl-beta-alanine	Nucleotide	Pyrimidine Metabolism, Uracil containing	37432	LC/MS Neg	100002102	773	130.051	76406	3025-95-4	C01073	HMDB0061880	67461.2		270980	246276	338842	285593	231808	254046	206754	261853	300796	168577	155537	250880	255059	185562	252764	231048	280773	192718	145699	245940	149815	235898	205940	272294	273421	259161	264075	189193	320979	191454	242446	268302	189100	236747	211546
4219	pseudouridine	Nucleotide	Pyrimidine Metabolism, Uracil containing	33442	LC/MS Neg	821	1100	243.062	15047	1445-07-4	C02067	HMDB0000767	3.17264e+06		4394984	6466192	7589415	7420246	6.12714e+06	5.63134e+06	6.2459e+06	5604655	7475775	5720506	5214828	6317441	4660915	7877302	4748062	6151609	7.54038e+06	6.37046e+06	5847802	5.12251e+06	3.94782e+06	7.16131e+06	7186904	7.77225e+06	6781524	6.74965e+06	5.97762e+06	5.21802e+06	6.61151e+06	5.98167e+06	4.97825e+06	5.66554e+06	6.69858e+06	5553255	6016864
4218	uracil	Nucleotide	Pyrimidine Metabolism, Uracil containing	605	LC/MS Polar	825	1089.7	111.02	1174	66-22-8	C00106	HMDB0000300	128368		420621	500189	959114	670738	1.37174e+06	291699	213164	1498422	326698	257443	396787	590048	734166	284719	274261	571352	449968	231773	367146		307063	260655	347545	381009	221974	375417		488053	255577	366671	748640	525520	828021	589602	284308
4217	uridine	Nucleotide	Pyrimidine Metabolism, Uracil containing	606	LC/MS Neg	535	1457.6	243.062	6029	58-96-8	C00299	HMDB0000296	6565553		12583912	20322656	24771994	19275860	15291186	14689355	18835802	16696017	16186470	11783855	18065954	24785696	19394118	11380169	19096348	18758124	22391584	14176489	15667824	8998163	15814452	14942453	22347198	20793244	13981090	22088186	12643403	23558532	14905576	17346522	17683412	19632874	22533050	18114702	18108698
4330	FAD	Cofactors and Vitamins	Riboflavin Metabolism	2134	LC/MS Neg	327	2425	784.15	643975	146-14-5;84366-81-4	C00016	HMDB0001248	22148.9			66998.4	111688	38753.6	83754.2	49866.7	52041.7	102584	59832.9	24666.3	77808.2	52296.1	62221.5	91972.9		49191.3	67834.9	53799.9	43242.7	62221.5	45809.5		48434.9	43598.5	52289	45098.6	47820.8	43492.8	37754.1		53800.6	45993.9	52318.6	79529.6	45022.6
3537	3b-hydroxy-5-cholenoic acid	Lipid	Secondary Bile Acid Metabolism	43507	LC/MS Neg	100004182	5205	373.275	92997	5255-17-4		HMDB0000308	14754.1			27987.7		58087.4	72700.1	45027.3			78691.8	20967.9	79282.4	29139.8		61390.5	38263.5	59613.7		46930.9	27279.5	17625.8			123725	203370	27048.3	47809.4	26666.6	78468.4	49340	47237.8			61862.4	80969	56242.2
3477	deoxycholate	Lipid	Secondary Bile Acid Metabolism	1114	LC/MS Neg	302	5294	391.285	222528;440355	83-44-3	C04483	HMDB0000626	751474			2.96258e+06	3.59442e+06	2.18804e+06	10271682	5.82382e+06	3.24886e+06	4.05287e+06	6979923	7018092	22511208	5.46524e+06	2419953	9139683	11380747	6.89188e+06	11773514	6024003		6.68279e+06	2.73075e+06	3.02909e+06	5482452	3.24967e+06	5.9641e+06	4.46274e+06	2.32569e+06	3.50419e+06	6792174	2.98204e+06		2.71529e+06	1552619	7.27426e+06	5812608
3480	deoxycholic acid 12-sulfate*	Lipid	Secondary Bile Acid Metabolism	63688	LC/MS Neg	100021712	4580	235.118					36074.2			246286	284535	278784	249495	217097	318036	113515	474543	696900	4.98569e+06	177848	75951.4	1.0514e+06	666408	364309	2.21529e+06	554539		150437	206971	200223	446129	275083	271708	71624.7	136877	241171	1.04036e+06	133969		150646	242962	357063	195324
3482	deoxycholic acid glucuronide	Lipid	Secondary Bile Acid Metabolism	63610	LC/MS Neg	100020550	4800	567.317					23570.4		701078	198251		260874	281536	59415	78293.3	332642	226627	286053	184301	185400	108685	824050	109936	287171	315800	51497.7	664895	304052		108759	148347	118905	318554	112780	195038	80917.6	362030	161141	714815	178266	234183	268518	81186.5
3533	glycocholenate sulfate*	Lipid	Secondary Bile Acid Metabolism	32599	LC/MS Neg	100001989	4750	254.623					919129		3.79611e+06	4.03265e+06	1.61937e+06	5.13218e+06	6.12001e+06	5.91606e+06	2.99683e+06	4407524	4.70485e+06	4.22102e+06	5164872	2.10794e+06	2.84709e+06	9628428	5260018	4.98848e+06	4.88755e+06	6.32155e+06	5973427	4374187	5209478	4.14776e+06	5202346	5.91424e+06	3529083	3.60521e+06	2.80906e+06	6108829	3.41837e+06	3.8531e+06	4.9673e+06	3502993	4642897	6229514	5698808
3485	glycodeoxycholate	Lipid	Secondary Bile Acid Metabolism	18477	LC/MS Pos Late	100000436	1302	450.321	3035026	360-65-6	C05464	HMDB00631	69465.5			198508	558854	210408	113743	1.68144e+06	162232		678514	1.09965e+06	1.79506e+06	599616	243873	783194	503232	577118	2.97196e+06	683601	176364	807930	306845	769504	559479	333534	1.17553e+06	808366	314298	580805	236532	498617			143066		280021
3538	glycodeoxycholate 3-sulfate	Lipid	Secondary Bile Acid Metabolism	52975	LC/MS Neg	100006642	4875	263.628	101602538				28896.7			527634	867879	1.55812e+06	757845	1.1996e+06	241436	271006	964201	1.53002e+06	2.28984e+06	549960	1.00425e+06	1.73337e+06	4.08187e+06	709979	4.70745e+06	1.42228e+06	2092171	1.71873e+06	1.13971e+06	1.12579e+06	1.28652e+06	1.22731e+06	1.43408e+06	327248	1.48471e+06	901105	425625	1.21957e+06		439650	1.2484e+06	558305	1267346
3524	glycohyocholate	Lipid	Secondary Bile Acid Metabolism	42574	LC/MS Neg	100004083	5020	464.302	71361462			HMDB0000138	11682.1		30496.8	97290.3	74342.7	245231		70144.1	26274.3		98381.6	125587	110355	99290.2		86889.9	177487	125283	293408	100236	413747	297856	162274	651478		92174.7	212560	167799	65341.8	147754		126764	69236.2	58428.4	103406		54869.7
3497	glycolithocholate	Lipid	Secondary Bile Acid Metabolism	31912	LC/MS Neg	100001064	5357.1	432.312	115245	474-74-8	C15557	HMDB00698	31019.9				75560.1	90441	111085	390162	31019.9		222628	675624	407621	1.0483e+06	140378	1.58201e+06	99928.8	291467	1.6299e+06	729285		347121	83270.8	1.07949e+06	116044	153077	916735	929564		240092	201021	914999					73451.8
3498	glycolithocholate sulfate*	Lipid	Secondary Bile Acid Metabolism	32620	LC/MS Neg	100001657	5011	255.631	72222	15324-64-8	C11301	HMDB0002639	48923.5		112738	991916	2.47583e+06	6450714	5216989	5066601	1.83675e+06	415512	7.47091e+06	9440054	7229747	3.80139e+06	2.03879e+06	9293697	10349763	3832337	14936573	6.32313e+06	312859	3.15777e+06	2.44207e+06	6455753	9596450	11761592	6.05658e+06	2.74229e+06	1.23076e+06	3664897	3.5984e+06	5074158	143987	1.19528e+06	4.02433e+06	3.46888e+06	5.18186e+06
3512	glycoursodeoxycholate	Lipid	Secondary Bile Acid Metabolism	39379	LC/MS Neg	100002911	5033	448.307	12310288	64480-66-6		HMDB0000708	29990.9		2.89953e+06	2.59129e+06	1.30418e+06	1.13683e+06	638300	1566338	82004.8	1.68937e+06	233694	1.89209e+06	1.49523e+06	1.459e+06	1.52737e+06	1.07296e+06	497083	903614	1.14735e+06	968418	2.3603e+06	2.55856e+06	1.8587e+06	3.75876e+06	107415	353818	1.18587e+06	520310	1.15103e+06	2.23865e+06	92537.4	496603	3.93278e+06	1.15046e+06	614637	487142	572214
3515	glycoursodeoxycholic acid sulfate (1)	Lipid	Secondary Bile Acid Metabolism	63731	LC/MS Neg	100020819	4309	263.628					15225.5		1.71176e+06	909758	226129	180657	156148	158355		601306		405128	175320	60856	261632	160086	197121		260506	103834	286510	141001	343416	367267			49043.5		725955	130089			2.08027e+06	833003	260027	160157
3523	hyocholate	Lipid	Secondary Bile Acid Metabolism	34093	LC/MS Neg	100001279	5046	407.28	92805	547-75-1	C17649	HMDB0000760	10129.3		138373	173517	82699.7	167713	183069	137526		72904.1			137744	96710.4		142800	68454.5	106569	112740		285393	46009.8	82588.8	90258.9	17873			131156	113617	87579.9	70067.1	137380	163408	166918	91308.1	119868	134433
3507	isoursodeoxycholate	Lipid	Secondary Bile Acid Metabolism	57577	LC/MS Neg	100002488	4809	391.285	127601	78919-26-3	C17662	HMDB0000686	86154.7		12869507	2234547	2.32616e+06	555819	1919772	211193	204762	9460037	565693	1.19989e+06	2.28635e+06	810615	923369	475024	263100	824762	821650	933043	182422	1696271	1.35643e+06	1.01921e+06	426305	309536	1932985	473614	1.05451e+06	1190812	553579	205132	15845872	2.18637e+06	523150	1.6628e+06	216492
3495	lithocholate sulfate (1)	Lipid	Secondary Bile Acid Metabolism	62526	LC/MS Neg	100020823	4811	227.12	451489				14478.5			121951	269517	858072	780764	848078	332003	25766.7	2.23124e+06	741198	2.59657e+06	183193	41244.5	787453	376024	313418	940582	333916		143282	75229.9	228521	2335228	1.08753e+06	323395	299252	55370.2	338563	758972	265649		120752	841435	731750	985870
3539	taurochenodeoxycholic acid 3-sulfate	Lipid	Secondary Bile Acid Metabolism	62890	LC/MS Neg	100021093	4809	288.62	52931550			HMDB0002486	15647.8		167479	111101	274644	207067		131381		126869	60120.1	61013.3	116553	53765.7	214325	93188.9	75130.2	84155.3	166140	366537	331317	189821	61331.2	676831		121948	216777	104270	148326	34879.5	20406.6	248619	246670	92996.9	114653		156636
3534	taurocholenate sulfate*	Lipid	Secondary Bile Acid Metabolism	32807	LC/MS Neg	100001990	4750	279.614					98052.1		361407	977392	670431	922342	540410	2.01623e+06	315206	1.4741e+06	992060	693150	1.63502e+06	283858	2.25072e+06	1.0423e+06	613961	1365398	1.0826e+06	3.91635e+06	2543957	1.03859e+06	1.19327e+06	1.83377e+06	1.04756e+06	2.34904e+06	659020	1.54901e+06	957022	1.42828e+06	369652	1.28011e+06	582850	814869	780449	627843	2.01699e+06
3487	taurodeoxycholate	Lipid	Secondary Bile Acid Metabolism	12261	LC/MS Neg	1668	5257.4	498.289	2733768	207737-97-1	C05463	HMDB0000896	43550.6			369650	2.68287e+06	300670	200800	3.52696e+06	181132		1.13881e+06	937201	6573658	1.19852e+06	2.17793e+06	1.35569e+06	458446	1.09855e+06	3630767	5.11508e+06		1.13796e+06			1.11986e+06	830985	2.03489e+06	2550867	820151	1.26288e+06	194092	1.68201e+06		144649	241059	183104	1.13542e+06
3488	taurodeoxycholic acid 3-sulfate	Lipid	Secondary Bile Acid Metabolism	62889	LC/MS Neg	100006644	4850	288.62					15820		15820	110451	308998	126927	48584.3	218560		103683	144805	79657.3	861295	124900	521657	330074	248337	130599	656426	504991	496929	247789	72397.3	292841		153304	474215	349905	474307	89689.7	43238.4	364157		71753.9	97774		241297
3500	taurolithocholate 3-sulfate	Lipid	Secondary Bile Acid Metabolism	36850	LC/MS Neg	100001658	5027	280.622	440071	64936-83-0	C03642	HMDB0002580	18079.4			306860	1.11145e+06	1.22179e+06	1.19115e+06	1.98055e+06	285421	155726	1.17874e+06	1.45912e+06	3.45219e+06	759355	1.43215e+06	1.61426e+06	987128	1.63889e+06	3.03563e+06	3.20166e+06	270629	665190	405007	2.38221e+06	2.37506e+06	3.87134e+06	1691645	1.21498e+06	641554	1.21304e+06	292382	2217656		333719	754778	879970	2443982
3516	tauroursodeoxycholate	Lipid	Secondary Bile Acid Metabolism	39378	LC/MS Neg	100002912	5025	498.289	9848818	14605-22-2		HMDB0000874	16718.7		18634.9	68950.6	66577.8			53069.6		64172.8			117819	34177.3	120802	27337.2			28133.2	83944.1	74622.4	48739.4		238805			53175.7	31146.3		54628.7			26172.6
3502	ursodeoxycholate	Lipid	Secondary Bile Acid Metabolism	1605	LC/MS Neg	1135	5055	391.285	31401	128-13-2	C07880	HMDB0000946	55044		4.10391e+06	728925	289468	321711	1.05593e+06	408621	271949	943176		246219	1270734	662308	676472		307699	436076	431349	631590	591515	737103	244824	416129	250377		489030	361396	237311	193702		236212	2.72507e+06	617843	258027	810856	172481
1487	butyrate/isobutyrate (4:0)	Lipid	Short Chain Fatty Acid	40605	LC/MS Neg	1143	1062	87.0452	264	109-92-6	C00246	HMDB0000039	37005.4		140029	241673	269969	117079	209630	252290	180554	177110	188345	264368	307776	121375	269715	249904	209426	167757	217720	189687	41755.6	248914	114451	278323	144698	178622	191549	145660	157232	138113	140309	196404	108440	181025	174418	115974	323384
3002	sphingadienine	Lipid	Sphingolipid Synthesis	57426	LC/MS Pos Late	100015643	1350	298.274	6449795	25696-03-1			89371		460065	466314	688144	160446	822497	931366	352232	394953	486643	144038	728957	429634	528358	161881	394457	362918	500928	643558	195032	784058	439997	430891	238018	238923	667261	153039	225517	498126	302323	563309	960110	486526	388434	680568	918153
3000	sphinganine	Lipid	Sphingolipid Synthesis	17769	LC/MS Pos Late	313	1413	302.305	3126	3102-56-5	C00836	HMDB0000269	46918.3		348355	572585	472218	244736	575527	473723	282472	629513	396335	137564	474259	232197	450563	198913	224193	281527	439740	319191	83866	449033	361650	290135	184406	184233	315352	129874	189028	272084	259674	539353	445582	451317	412092	588211	547770
3001	sphinganine-1-phosphate	Lipid	Sphingolipid Synthesis	52605	LC/MS Pos Late	100001876	1431	382.272	520	19794-97-9		HMDB0001383	73042.5		372484	468860	506168	376111	601231	725196	346200	699418	635925		1095308	591123	709258	256906	399956	657656	701962	592692	220015	698032	595456	454461	488480	331384	458891	275225	337280	757523	528207	606256	667576	326411	643683	633612	720141
3167	hexadecasphingosine (d16:1)*	Lipid	Sphingosines	57428	LC/MS Pos Late	100015723	1289	272.258	14767871				91994.1		508461	712251	1683614	102912	1.32078e+06	1319634	301876	1.13261e+06	334891	132049	1087282	561720	1.15598e+06	133517	657916	410061	1200790	941016		278286	747135	924267	460384	118353	390035		261896	557754	240990	355562	1.94395e+06	486104	628347	917474	1.24519e+06
3159	sphingosine	Lipid	Sphingosines	17747	LC/MS Pos Late	297	1393	300.29	5280335	123-78-4	C00319	HMDB0000252	159955		1.1155e+06	1.79157e+06	1.56925e+06	596857	1.66013e+06	1.50731e+06	1.01481e+06	2.22644e+06	983826	376307	1.87603e+06	760851	1.02149e+06	442540	778274	824650	1.13964e+06	1.25802e+06	251648	1.10205e+06	1.05158e+06	801931	404067	484052	1051686	293867	596983	1.15212e+06	796632	1.85317e+06	1624113	1.62329e+06	1.04913e+06	1.74788e+06	1.796e+06
3161	sphingosine 1-phosphate	Lipid	Sphingosines	34445	LC/MS Pos Late	100000626	1375	380.256	5283560	26993-30-6	C06124	HMDB0000277	499604		2.63643e+06	2.99789e+06	3.22462e+06	1927385	3.11837e+06	3182877	2.13061e+06	3.49191e+06	3.41835e+06	499604	5.25686e+06	3.38025e+06	2801454	1676587	2491814	3.50322e+06	3341640	4.07126e+06	1.4578e+06	2776295	3.01485e+06	2.30962e+06	2.83773e+06	2.12854e+06	2.69165e+06	2297746	1.83029e+06	4.38925e+06	2.73305e+06	3.37881e+06	3.3245e+06	2.11477e+06	2.89878e+06	2.9627e+06	3.38377e+06
3207	3beta,7alpha-dihydroxy-5-cholestenoate	Lipid	Sterol	36803	LC/MS Neg	100001611	5275	431.317	3081084	115538-84-6	C17335	HMDB0012454	228155		920606	2.50166e+06	1.08435e+06	1.85928e+06	525512	654645			2197652	1.53587e+06	1.90223e+06	1.2576e+06	813559	789643	1.5301e+06	987605	771113	914874		1.03883e+06	1.5917e+06	1.12936e+06	505324	1.61833e+06	806996	472922	1.28091e+06	1.58655e+06	792899	1.26611e+06	1.06197e+06	2472307	1.95421e+06	911909	976110
3208	3beta-hydroxy-5-cholestenoate	Lipid	Sterol	54805	LC/MS Neg	100006370	5398	415.322	165511	6561-58-6	C17333		344533		646579	1.29406e+06	557154	1.13532e+06	956230	706930	632218	973381	1.92899e+06	945548	898044	859934	683847	910429	704758	1.18073e+06	1.12436e+06	1.22993e+06	1.15589e+06	849593	1.21187e+06	1.1898e+06	1.03554e+06	1.29262e+06	638949	1.18586e+06	1.01252e+06	2092525	890361	855263	795871	1.32391e+06	1.39115e+06	919056	945873
3218	4-cholesten-3-one	Lipid	Sterol	38125	LC/MS Pos Late	100002227	2520	385.346	91477	601-57-0	C00599	HMDB0000921	30908.5			90763	99492.1	63048		101771	86614.5	170308		108065		115871				104809		62392.7					94871.2			127539						151458	58638.8	121857	65956.1
3205	7-HOCA	Lipid	Sterol	36776	LC/MS Neg	100001609	5288.1	429.301	3081085	115538-85-7	C17337	HMDB0012458	807182		2.18485e+06	1.43989e+06	1.21514e+06	2512370	1.54684e+06	1.95786e+06	1.35912e+06	2.33495e+06	1.72491e+06	1.57458e+06	1302990	1.39468e+06	1.66317e+06	1.26167e+06	2091260	1.88592e+06	1.26881e+06	1.66127e+06	1.48826e+06	1.48173e+06	2.20888e+06	1.65427e+06	2.01544e+06	2.06817e+06	1.46164e+06	2426685	1699775	2.20149e+06	1455699	1.29212e+06	2.52395e+06	1.53149e+06	2682580	1858622	2796321
3191	cholesterol	Lipid	Sterol	63	LC/MS Pos Late	266	2707	369.352	6432564;11025495;5997	57-88-5	C00187	HMDB0000067	17247630		66178656	63390236	43321720	36573144	71359184	53900416	51957740	62327156	46302304	68868312	42314908	39213864	51400652	43470044	21664664	66715212	51048860	52864840	44007296	54581160	41143296	44732464	77784984	41961484	55314216	52004440	62752188	38809092	68386784	39495384	51286364	56414656	40621120	78089128	61924968
1441	aconitate [cis or trans]	Energy	TCA Cycle	46173	LC/MS Neg	100001359	580	173.009	643757;444212		C02341,C004174	HMDB0000958,HMDB000072	10491970		24638226	30347856	35005932	41690348	28864334	37975420	31228060	37623844	27099516	28568106	26540514	31890580	33951772	20365790	28970688	52119628	44391192	33348668	25913826	36329888	23188636	38796260	45221812	28054286	32149656	24424718	25682244	25575804	19243300	27196220	26830060	32078158	48282008	34056340	45325560
1445	alpha-ketoglutarate	Energy	TCA Cycle	528	LC/MS Polar	93	2700	145.014	51	305-72-6;328-50-7;22202-68-2	C00026	HMDB0000208	10952761		32881286	69214464	70464688	116993480	49216964	61929648	55636284	63633964	43966988	101173096	51957564	37322068	37281040	80815784	59191932	108334848	92870536	71014056	73910568	50668632	29982928	80867600	76655624	61992012	84249560	66392356	81870568	42909004	73682768	38923540	33177822	55608524	112145576	78470752	85639120
1462	citraconate/glutaconate	Energy	TCA Cycle	47076	LC/MS Polar	100006438	2600	129.019	643798;5280498		C02226,C02214	HMDB0000620,HMDB0000634	443470		20069528	3.60389e+06	68059264	2.95992e+06	2.01395e+06	2.0474e+06	2692135	30237010	5930836	6.56709e+06	1.72503e+06	7.69093e+06	1.18543e+06	2156828	727142	47099196	73920488	757421	1.12873e+06	2.27715e+06	793706	25371290	1.21837e+06	1.67966e+06	3.79051e+06	834913	4.16797e+06	680793	828991	921940	23107482	3367749	3.45088e+06	2331316	2464310
1439	citrate	Energy	TCA Cycle	1564	LC/MS Neg	1124	582	191.02	311	77-92-9	C00158	HMDB0000094	224064944		232936160	287974432	338887904	406186464	251892624	331843456	335631168	325200032	295121312	302388576	302435200	356189536	294714944	366902144	302501600	483771136	399753888	335093088	344017120	338963776	257485408	377241792	403338560	312136128	344385280	283847008	332025376	287343072	229177328	306448896	249240128	273825664	412749760	305031168	384593440
1449	fumarate	Energy	TCA Cycle	1643	LC/MS Polar	330	3084	115.004	444972	100-17-8	C00122	HMDB0000134	150020		1712753	2.43617e+06	3879098	2.26036e+06	4.174e+06	2.39014e+06	3560148	3.63218e+06	2.55368e+06	1.73709e+06	2.38693e+06	2.33244e+06	2.28623e+06	1.78459e+06	2.54126e+06	3192737	3.87253e+06	2.64673e+06	3.18551e+06	2.25134e+06	2717248	2.56197e+06	2.54785e+06	2.31067e+06	2112929	1.76189e+06	2.05734e+06	2.29651e+06	1669053	2.57004e+06	4089169	3.45898e+06	6748382	8608303	5.55419e+06
1443	isocitrate	Energy	TCA Cycle	12110	LC/MS Pos Early	1206	773	210.061	5318532	20226-99-7	C00451	HMDB0001874	27070.1		75021.5	86924.1	90165.7	95173.9	123908	113843		96762.2	59931.1				193074		60175.8		141578	86258.2		82608.5	82995	77267.4			51624.3	65146.6			58112.3	45919.7	111253		126825	72260.3	157592
1444	isocitric lactone	Energy	TCA Cycle	54724	LC/MS Polar	100009239	2970	173.009	98259	4702-32-3			75358.7			282850				117415	456748					296537		616687		219348	120837	155430	340530				242415	526607			223880	420327							195369
1451	malate	Energy	TCA Cycle	1303	LC/MS Neg	409	615.6	133.014	525	6915-15-7	C00497,C00149,C00711	HMDB0000744,HMDB0031518,HMDB0000156	6642193		10723780	13664352	24581134	12283666	25919172	12399104	18185300	22392886	12002250	6642193	12954154	13502677	15009464	8057537	15750126	16691653	21591900	14467297	12920419	14553969	13268367	14662734	11976985	9764960	13676426	9995355	10427479	12673432	10710835	14997117	21397630	19103414	35214944	46746160	25718892
1448	succinate	Energy	TCA Cycle	1437	LC/MS Polar	252	3149	117.019	1110	110-15-6	C00042	HMDB0000254	812958		18694854	10767743	55778864	32618246	41487940	27142852	37286356	125936208	130299912	28411884	33132084	24817210	45995496	31595380	31757502	29073008	46114740	27900094	21728938	20027658	41038028	26888792	17801906	18240932	272312352	7265826	19032482	23088712	870980	37946508	7.47407e+06	7546021	75668624	53776076	44693592
1447	succinylcarnitine (C4-DC)	Energy	TCA Cycle	37058	LC/MS Pos Early	100001948	2291	262.128	71464481	256928-74-2		HMDB0061717	48924.2		177555	179007	204008	220069	229169	251779	168960	167145	579514	249273	320631	277092	268493	218876	208303	202741	133348	206957	289873	322818	188361	280343	208514	221070	447990	216930	226226	131981	254541	253042	202397	158022	242371	207696	242744
4611	3-hydroxycotinine glucuronide	Xenobiotics	Tobacco Metabolite	43470	LC/MS Neg	100004494	1745	367.115	53477725	132929-88-5		HMDB0001204	60709.7
4607	cotinine	Xenobiotics	Tobacco Metabolite	553	LC/MS Pos Early	848	2213	177.102	408	486-56-6		HMDB0001046	64340.3																														1.24559e+06
4609	cotinine N-oxide	Xenobiotics	Tobacco Metabolite	38662	LC/MS Pos Early	100002719	1377	193.097	9815514	36508-80-2		HMDB0001411	26060.2
4608	hydroxycotinine	Xenobiotics	Tobacco Metabolite	38661	LC/MS Pos Early	100002717	2030	193.097	107963	34834-67-8		HMDB0001390	78826.8																														289466
4357	alpha-tocopherol	Cofactors and Vitamins	Tocopherol Metabolism	1561	LC/MS Pos Late	1105	2522	430.378	86472	59-02-9;10191-41-0	C02477	HMDB0001893	8507194		92417856	88924672	94784888	80833880	105399952	86107872	83596040	107693160	94753616	28713358	86434648	102647352	116291592	86323640	71068008	106347152	129197920	102096712	70285072	86998240	82118392	110986232	134088856	94397816	112151624	118735848	100661720	126506264	105903248	67488720	90944008	87175264	87787432	124585192	87802888
4373	delta-CEHC	Cofactors and Vitamins	Tocopherol Metabolism	62287	LC/MS Neg	100020416	3422	249.113	35027084	84599-16-6			27381.4		279388	188943	91303.8	96488.1	462100	82666.6	191667	55717.8	184877	306716	457683	96309.1	48958.6	142664	188185	125178	65924.4	58054.9	145488	229231	65289.6	261559	74966.2	65716	224898		85453.1	64866.4	96702.4	94512.5	211422	149404	77379.4	379905	77851.4
4374	delta-CEHC glucuronide	Cofactors and Vitamins	Tocopherol Metabolism	62286	LC/MS Neg	100020483	2116	425.145					11784.8		77371.2	55401.2	26236	41024.4	238226	31700.3	52290.1	37179	55458.2	61137.7	94232.3			41639	33735.1	41602			22335.1	72938.9		69982.4	51920		50450.5				39504.7		67140.7	48074.3	28276.2	247568	21229.1
4365	gamma-CEHC	Cofactors and Vitamins	Tocopherol Metabolism	44876	LC/MS Neg	100002094	3843	263.129	133098	178167-75-4		HMDB0001931	62318.4		1.13764e+06	719745	889148	655612	1.92618e+06	560386	1.3089e+06	460450	1.11516e+06	1.69244e+06	1.94573e+06	893126	341763	753565	1.08704e+06	522274	239129	381670	768348	1.35317e+06	324665	1.37762e+06	544617	433121	933666	204393	477878	501869	275912	366035	835081	670999	644836	1.74047e+06	700117
4366	gamma-CEHC glucuronide*	Cofactors and Vitamins	Tocopherol Metabolism	42381	LC/MS Neg	100004243	2500	439.161	121596235				10134.7		73672.7	52943.1	106574	48419.5	194097	57937	99376.5	30011.2	72243	155820	155660	44415.4		40828.4	63133.2	37342.5			34780.6	69977.2		84268.1	57326.8	46654.3	67345.6		37012.9				80400	54136.6	56428.2	199270	77077.4
4379	gamma-tocopherol/beta-tocopherol	Cofactors and Vitamins	Tocopherol Metabolism	52473	LC/MS Pos Late	100008998	2384	416.364			C14152,C02483	HMDB0006335,HMDB0001492	488889		10002529	10695360	12340491	7537097	17153200	7.04074e+06	13035020	17670898	13876513	5.43748e+06	14789603	10715017	10639897	8.13073e+06	8.32131e+06	9682402	5.13735e+06	9255401	4.0987e+06	10541077	4524509	16588430	16328621	5055700	8231757	5956097	8505866	23150550	17919608	4.64407e+06	16763069	10483770	11927999	18695974	7088811
322	3-indoxyl sulfate	Amino Acid	Tryptophan Metabolism	27672	LC/MS Neg	100000467	2222.2	212.002	10258	2642-37-7		HMDB0000682	4794301		10921002	23476192	63000444	4794301	25855130	17824686	17726298	19551988	43185076	33823868	37795580	25227348	15014852	25706396	38272384	19076788	43544132	33167882	9079006	43436424	23368084	19623310	24064608	34806212	39724828	33771884	33025960	15390152	28013674	23602736	12884872	23282872	5520736	26449090	18714648
324	5-hydroxyindole glucuronide	Amino Acid	Tryptophan Metabolism	63253	LC/MS Neg	100020511	1504	308.078					14054.3		22826.7		118415		54740.2	25407.3	18524.3	45359.5	81085.6	121767	52064.3			40494.2	58035.8	28501.2	43527.5	67671.8		85349.4	28840.5		50835.4	143725	65601.4	71604.5	97961.5		72834.5	46667.4		45411.7		53131.5	21914.9
320	5-hydroxyindole sulfate	Amino Acid	Tryptophan Metabolism	52914	LC/MS Neg	100009042	1928	212.002					12925.4		18728.1	31700.5	97851.5		47496.1	27815.9	26077.7	25347.2	39258.6	39150.9	41242.2	47163.2		61295.5	38930	32839.2	81501.7	23715.9		63314.2	23201.4	27470.4	85774.1	104064	63964.1	56774.7	58985.9	40678.4	51095	75594.5	19784	35401.1		54385.9	45543.3
327	6-bromotryptophan	Amino Acid	Tryptophan Metabolism	62503	LC/MS Neg	100020414	3565	280.993	9856996				176458		383455	694691	406186	542552	632073	876757	857550	835655	429296	436666	586904	843709	477042	722538	1.10544e+06	537736	610457	291393	1.05843e+06	702869	527660	666813	647576	576116	436715	1.22525e+06	694668	453540	404399	822944	376901	635958	549650	429473	973630
279	8-methoxykynurenate	Amino Acid	Tryptophan Metabolism	62955	LC/MS Neg	100020360	2863	218.046	76230	2929-14-8	C05830	HMDB0060426	10782.2		34057	108359	51958.8	58621	121480	49715	23924.5	242567	56450.1	49269.5	62845.2	31430.3		84034.8	79619.4	58496.3	150169	52193.6	43581.9	60837.3			45160.7	73548.4	54909.6	24065.5	127219	34192		86828.7	46311.3	93179.7	51468.5	159570	78672.4
261	C-glycosyltryptophan	Amino Acid	Tryptophan Metabolism	48782	LC/MS Neg	100006379	1777	365.135	10981970	180509-18-6		HMDB0240296	190919		354702	537663	309507	410964	589459	416913	438389	621900	533245	330532	549354	435288	350155	455854	318485	557136	516477	426360	301346	457945	314264	519198	488639	489233	444073	348272	381591	363706	401867	439592	435924	434856	450978	551055	524137
316	indole-3-carboxylate	Amino Acid	Tryptophan Metabolism	38116	LC/MS Neg	100002185	1710	160.04	69867	771-50-6	C19837	HMDB0003320	18879.8		32123.7	48115.5		47553.8	62283.1	38027.7		46551.1	83222.4					59897		48968.1	62170.5	42779.7	26101.4	58173.3		30691.9	57497.9	45007.9	27662.3	92073.1		31303.4	31450.3	46881.9		46753.8	38798.1	51271.4	56744.1
299	indoleacetate	Amino Acid	Tryptophan Metabolism	27513	LC/MS Neg	100001034	2200	174.056	802	6505-45-9	C00954	HMDB0000197	446442		1.02877e+06	1.39765e+06	1.63854e+06	821439	1.87675e+06	1.51821e+06	1085027	1.02519e+06	2990217	942508	4209251	2.1954e+06	923909	2.25184e+06	1303596	1294686	4.77138e+06	1.70602e+06	2.00821e+06	1.30766e+06	757859	1.40996e+06	1.67038e+06	1.15896e+06	2.34557e+06	1.98951e+06	1592106	1.02739e+06	900569	2.42126e+06	853064	1.49035e+06	745566	1.83849e+06	1.56263e+06
319	indoleacetoylcarnitine*	Amino Acid	Tryptophan Metabolism	62279	LC/MS Pos Early	100020479	3114	319.165					19599.3												50975.4			22696.2										25876.2	43269.1					80822.2
307	indoleacetylglutamine	Amino Acid	Tryptophan Metabolism	42087	LC/MS Neg	100001731	2535	302.115	25200879			HMDB0013240	16349.9				37360.2		54427.2		27277.5	58429.4	66366.3	37309	46175.6	59764		35340.1		28110.7	139748		37952	41255.9			40981.8	60803.8	110202	43446.8	29995.4			54687.6				52148.4
317	indolebutyrate	Amino Acid	Tryptophan Metabolism	34402	LC/MS Neg	100001404	3308	202.087	8617	133-32-4	C11284	HMDB0002096	12760.1		15806.6	53124.8	34107	15147.2	38525	34805.5	34575.2	41063.2	62447.2	21461	171588		13454.2				85578.5		39605.8	22537.8			32029.2		22210.9	46270.5	32417.2	47755.2	12760.1	32817.5		44108.2		42893.2	64259.4
298	indolelactate	Amino Acid	Tryptophan Metabolism	18349	LC/MS Neg	100000463	2286	204.067	92904	832-97-3	C02043	HMDB0000671	2.0967e+06		2.78216e+06	5758184	6275348	5576028	8613788	4.25741e+06	5065576	6135870	7148919	3.63386e+06	5837857	5106759	3.03227e+06	5258398	4896495	4885716	7749544	4770096	4619445	8642395	4.65073e+06	7253994	4.11791e+06	5.42852e+06	6.26991e+06	6404589	4695996	3.45635e+06	4.52007e+06	6674788	3227322	6.00911e+06	5430523	9554297	5.28923e+06
305	indolepropionate	Amino Acid	Tryptophan Metabolism	32405	LC/MS Neg	100001083	2795	188.072	3744	830-96-6		HMDB0002302	12670		837016	587386	1874070	6.93981e+06	2.19065e+06	2.54447e+06	2.58805e+06	2161227	4.03075e+06	994472	2.23147e+06	2.52353e+06	3.75487e+06	4.97022e+06	4416583	1.01412e+06	8.17638e+06	1.3875e+06	1.32509e+06	1.17492e+06	392721	1.84784e+06	2255230	1.58326e+06	1.59602e+06	4576626	943329	3605305	488332	1.27752e+06	1.14759e+06	485630	6017066	2.08742e+06	2948750
272	kynurenate	Amino Acid	Tryptophan Metabolism	1417	LC/MS Neg	98	2224	188.035	3845	492-27-3	C01717	HMDB0000715	233050		511536	861230	850450	784425	1.33171e+06	769344	475919	414452	1.12361e+06	626942	501809	645073	405046	765273	632004	639694	929067	676023	744188	940401	501448	770399	615610	655285	1.07488e+06	313638	552250	580701	494385	1.15022e+06	617508	870638	861270	1.53204e+06	992322
267	kynurenine	Amino Acid	Tryptophan Metabolism	15140	LC/MS Pos Early	100000265	2739	209.092	161166	2922-83-0	C00328	HMDB0000684	1.84417e+06		4.54279e+06	4.61826e+06	5.14556e+06	4642010	5.75319e+06	6487343	3397651	4.54725e+06	6533346	3.75294e+06	4.88748e+06	3.9914e+06	3.42026e+06	4317785	3.30564e+06	4.23453e+06	5.84791e+06	6211812	3.41273e+06	5579955	3.39051e+06	4369242	4832941	5124959	6.9487e+06	4.63669e+06	4416671	3.28293e+06	6582983	5.66624e+06	4027253	4534690	4246336	5.25858e+06	5.98253e+06
270	N-acetylkynurenine (2)	Amino Acid	Tryptophan Metabolism	48757	LC/MS Neg	100006378	2378	249.088	73817779				13495.1			39637.3	74864.8	27727.2	68739.1	82182.6	28870.7		125515	37627	30971.8	43442		80857.8			82781.9	43350.4	24331.2	75146.9		94218.2	29949.8	39871.8	180308	28731.9	86664.4	85116	23299.2	43861.7		54306.5	45093.4	70183.3	80524.5
255	N-acetyltryptophan	Amino Acid	Tryptophan Metabolism	33959	LC/MS Neg	100001254	2630	245.093	439917;700653	1218-34-4	C03137	HMDB0013713	54364.4		152784	254244	441290	290752	268953	358495	401287	218465	305624	153142	218810	220312	68278.2	293217	207942	174736	449562	167211	256602	251188	161157	106956	214624	273449	303410	379401	235418	179550	192544	299934	162207	246093	157892	237725	343945
274	N-formylanthranilic acid	Amino Acid	Tryptophan Metabolism	43549	LC/MS Neg	100004561	2150	164.035	101399	3342-77-6	C05653	HMDB0004089	21678.5		69472.9	132386	216063		111423		35271.8		144433	102870	151331	112254	88816.1	162003	306239	41274.1	158198	143703	50700.9	182469	67032.9	95959.2		136660	165054	121264	120013	83186.4	99254.9	155334		97481.6		68394.5	61491.8
263	oxindolylalanine	Amino Acid	Tryptophan Metabolism	64568	LC/MS Pos Early	100022120	2756	221.092	20977764				26486.2		61634.7	129040	108395	134249	226447	186444	67918.4		201920			106984	102448	333287	99533.2	73522.6	103245	83711.5	144648	132712	42557.4	103485	53784.9	111189	143633	160374	70948.8		73245.7	173010	58626	59952.8	96426.5	128336	105115
282	picolinate	Amino Acid	Tryptophan Metabolism	1512	LC/MS Pos Early	1022	910	124.039	1018	98-98-6	C10164	HMDB0002243	133880			590441			339570	287513	354904	223034	531339		387896	361110	196365	420752		437498	548552	308775		663747		405724	291155	300902	835962		592485			756734		619523		567161
287	serotonin	Amino Acid	Tryptophan Metabolism	2342	LC/MS Pos Early	504	2550	177.102	5202	153-98-0	C00780	HMDB0000259	31244.3		1.78946e+06	4808509	5381238	2.82899e+06	3.51625e+06	2.4204e+06	2926646	3.44876e+06	4537577	396188	5921288	2.0352e+06	2.61318e+06	907122	436137	1.14123e+06	2565878	2929536	1.15786e+06	2591597	3.44604e+06	1347284	1.87387e+06	1.04223e+06	2.21877e+06	732738	2.90188e+06	1.14908e+06	173411	2558521	2652418	3406766	3.81027e+06	2.62717e+06	2.28032e+06
254	tryptophan	Amino Acid	Tryptophan Metabolism	54	LC/MS Pos Early	565	2986	205.097	6305	73-22-3	C00078	HMDB0000929	52434376		83633032	104438088	103862392	119710008	109193400	141958336	114350896	96192920	140446656	98222064	107465712	108366672	107763800	134218064	104994328	83162200	113842648	142977984	167842608	126397680	83686048	108641984	116814128	107465024	136648944	137921824	130022440	129946632	91501128	142005552	74568408	91428272	94018760	96990136	110402720
264	tryptophan betaine	Amino Acid	Tryptophan Metabolism	37097	LC/MS Pos Early	100001743	2673	247.144	442106	20671-76-5	C09213	HMDB0061115	156097		18571982	4.22504e+06	8.35783e+06	30059248	3.7079e+06	12361898	6114051	12780576	4.20173e+06	4742727	5355576	14149144	23867184	5857787	29603296	11401944	7059227	7.38162e+06	527355	13744330	4911518	6670536	10678342	44344420	9291239	36702356	15607654	9300238	6387126	7.36116e+06	19333854	3.9197e+06	27665922	2980912	13131401
278	xanthurenate	Amino Acid	Tryptophan Metabolism	15679	LC/MS Pos Early	100000015	2236	206.045	5699	59-007	C02470	HMDB0000881	18968		54886.2	133784	146928	69005.5	289851	141350	47161.1	165501	176860	49682.9	154637	137772	78304.1	142607	166280	79429.5	142576	173322	105205	488250	97473.8	231470	57342.6	107655	254724	90760.6	153642	142780		256936	107696	152710	116183	324207	170333
164	1-carboxyethyltyrosine	Amino Acid	Tyrosine Metabolism	62564	LC/MS Neg	100020421	1846	252.088					13421.2		52368.3	43281.4	91935.8	46374.9	34485	81040.4	56322.2	64194.4	68350	43067.4		73039.6	48985.6			46622.1	46164.4	60191.3	97469.6	149233		95738.2	21801.1	38224.6	82587.9	41799.3	37404	44653.3		114775	81080.4	79289.4	147600	59418.6	134810
181	3-(4-hydroxyphenyl)lactate (HPLA)	Amino Acid	Tyrosine Metabolism	32197	LC/MS Neg	240	1379	181.051	9378	6482-98-0	C03672	HMDB0000755	2.0293e+06		4.89004e+06	8559627	7910555	10883185	8410109	8.0255e+06	8322740	7.05245e+06	11058580	7.88544e+06	4.75352e+06	5599115	5587736	6303912	7770768	6.84234e+06	7.71498e+06	11570513	6.40983e+06	15811498	3.91854e+06	12152461	6804336	6799708	7713274	6.90568e+06	11620170	5868701	4782109	10295076	5659565	8642943	13196860	9184080	10046815
206	3-methoxytyramine sulfate	Amino Acid	Tyrosine Metabolism	44618	LC/MS Neg	100004634	1722	246.044	54133459				12866.9				37461	34586.4	27240	28806.4	34876.6	34535.7	35536.5	30571.5	26521.6	31387.6	37377.5	33110.9	42842.6	77818.2		35533.1	25881.5	36312.8		54300.4	23429.5	33462.7		32276.2	31705.7			31585.2				15865.6	22568.1
204	3-methoxytyrosine	Amino Acid	Tyrosine Metabolism	12017	LC/MS Neg	1342	1606	210.077	9307	300-48-1		HMDB0001434	39294.6		85055.9	91842.3	124535	107941	78386.7	147199	120044	87079.9	121772	100816	85368.2	167816	89522.4	178646	132453	108511	133134	152513	132498	93090	77333	141011	110191	127143	89174.5	179741	128147	96321.9	92727	120305	93348.4	77047	111218	69280.9	150114
175	4-hydroxyphenylpyruvate	Amino Acid	Tyrosine Metabolism	1669	LC/MS Neg	1141	1690	179.035	979	156-39-8	C01179	HMDB0000707	52395.4		151112	204806			52752.3		146553	166197	266960	304344	99702.6	137944	424990	1.37426e+06				244113	197967	787311			121645	214620	791163	162699	575983			201198				245706	185802
193	4-methoxyphenol sulfate	Amino Acid	Tyrosine Metabolism	48457	LC/MS Neg	100006262	2412	203.002		3233-60-1			20419.7		52992.7			86690.5			41997.6		46235.1	29810.8	93695		84785.2	96199.7	133857				23233.9	29122.3			211521	242766		112753	47395.6		46133.7	82315.5		22178.7	146700	79958.7
220	5-hydroxymethyl-2-furoic acid	Amino Acid	Tyrosine Metabolism	42040	LC/MS Neg	100003954	962	141.019	80642	6338-41-6	C20448	HMDB0002432	28176				211609									354206				121516	329924	93181.2	108234					190227			135088	61114.6		134091
237	catechol glucuronide	Amino Acid	Tyrosine Metabolism	53243	LC/MS Neg	100009326	1742	285.062	75124209				15320		76598.2		166155					24536.4				16202.5				143033	410658					128674		18587.9	45326
224	dopamine 3-O-sulfate	Amino Acid	Tyrosine Metabolism	48407	LC/MS Neg	100006361	1556.2	232.029	122136		C13690	HMDB0006275	92254.9		133407	100325	239416	752799	304598	128962	156254	243834	186908	206135	259691	533840	556699	252601	1171439	2341816	229306	259256	319208	1.03114e+06	280755	3.49151e+06	146803	428473	340464	266721	339005	287095	212530	757284	230467	93183.1	605831	276338	142043
223	dopamine 4-sulfate	Amino Acid	Tyrosine Metabolism	48406	LC/MS Neg	100006360	1511	232.029	68517194		C13691	HMDB0004148	17644.2						33708.4		32743.4	33992.5		144263	240065	63210.4				588564		47688	70192.2	190335		64166	33984.9	87759.7	86608.9	47682.9	316039	19371.1						66682.1
219	gentisate	Amino Acid	Tyrosine Metabolism	18280	LC/MS Polar	100000447	905	153.019	3469	490-79-9	C00628	HMDB0000152	15397.3		132344		1.26139e+06		264619	107313	78235.5		159253	226083		526644		385239	320177	287214	1.11759e+06	158432	107770			251985	189257	277738	120949	168140	157616	161506		103489	210088			265171	109633
171	m-tyramine sulfate	Amino Acid	Tyrosine Metabolism	48417	LC/MS Neg	100006104	1723	216.034		175727-14-7			13016.7						37315.1				21013.6	23652.5	36686.3	196218		53370.4				40273.2		24684.7			19904.7	51653	69335.9					37504.9				30748.3
163	N-acetyltyrosine	Amino Acid	Tyrosine Metabolism	32390	LC/MS Neg	100001104	1680	222.077	68310	537-55-3		HMDB0000866	22497.5		75836.7	89483.8	130455	90280	78664.3	131051	129179	80301.9	154693	73692	40983.5	92821.2	127367	152372	71047.5	81768.5	181849	142515	87571.9	194427	43085.3	153742	99165.5	105798	170290	126412	100510	106403	88582.6	116091	92003.1	66953.1	115338	95306.9	164988
225	p-cresol glucuronide*	Amino Acid	Tyrosine Metabolism	48841	LC/MS Neg	100006191	2420	283.082	154035	17680-99-8		HMDB0011686	9443.21		116800	1.62762e+06	4.05014e+06		955074	205326	250119		1.52097e+06	1.53919e+06	241285	168062	596390	2.42415e+06	122523	424469	3.21334e+06	417904		694333	278574	90372.3	370916	2.20846e+06	1.5992e+06	187029	1.05766e+06	162707	4709240	1.72233e+06	114791	1.44874e+06		960560	255194
191	phenol glucuronide	Amino Acid	Tyrosine Metabolism	52747	LC/MS Neg	100006679	1800	269.067	87235	17685-05-1		HMDB0060014	15247.2				193513		142055		64979.9	259488	54287.4	19287.5	44662.8	53421.9		19644.7		46343.4			51381	256569	64226		102220	55171.1	69515.7	24492.6	80783.5		183173					170534
190	phenol sulfate	Amino Acid	Tyrosine Metabolism	32553	LC/MS Neg	100001510	2156	172.991	74426	937-34-8	C02180	HMDB0060015	4970533		18020142	13521417	88967248	29333776	51443852	25377668	26449036	121189720	28192294	30332764	31688704	68589880	20196436	28612062	20265968	22388524	24433712	18145020	51014060	75207880	83467712	28442264	76258712	25069506	29467804	32637590	39785716	14370582	67536120	21493268	21138072	13869642	31071930	54293928	26017404
245	thyroxine	Amino Acid	Tyrosine Metabolism	2761	LC/MS Neg	1094	4808	775.679	5819	51-48-9	C01829	HMDB0000248	225883		414005	544103	563896	831071	606021	549989	793341	1.15501e+06	631728	713587	693316	657701	754723	811393	528983	849771	481098	915594	793528	616439	482581	794481	704949	569882	560328	698627	666306	804833	778591	584050	439917	493832	802238	559089	624200
226	tyramine O-sulfate	Amino Acid	Tyrosine Metabolism	48408	LC/MS Neg	100006092	1565	216.034	153005	30223-92-8		HMDB0006409	15057.4					96482.2	108664	60361.2	81778.9	79778.9	755219	319089		112553	48823	63239.8	29586.3	97470.9		27592.6	363202	125180		183556	15057.4	37297.4	97569.7	58961.5	94088.2	35784.6	51517.4	127762		28843.9	55596.5	73842	57978.5
162	tyrosine	Amino Acid	Tyrosine Metabolism	1299	LC/MS Pos Early	815	2430	182.081	6057	60-18-4	C00082	HMDB0000158	39635388		69575856	65041684	70649904	90399440	82959480	123487840	81539072	69086728	99090640	97730504	52341980	68865192	76369224	89221464	83912720	65549308	90762720	166284736	116051424	192713104	52428316	88085040	81500616	84634048	142856432	104953424	108831056	64117112	73911784	138850576	69341424	54750612	76712232	69668176	114667256
201	vanillactate	Amino Acid	Tyrosine Metabolism	54910	LC/MS Neg	100006129	1625	211.061	160637	2475-56-1		HMDB0000913	24302.8		66550.9	46034.8	101706	97326.6	94151.1	81174.5	94078.3	60759.2	108671	49812.2	84368.9	95616.2		117242	69821.4	80506.1	99378.2	84801.1	50987.8	53058.7	59836.9	91495.7	108816	69596.1	118981	68295.4	45701.5	76441.3	72297.5	50632.1	34356.7	75242.5	98146	80790.1	89657
228	vanillic alcohol sulfate	Amino Acid	Tyrosine Metabolism	48733	LC/MS Neg	100006125	1808	233.012		754920-02-0		HMDB0041788	12450.3		34141		198573			37253		534669			145284	445564	133037			178206	203343		240006	31960	362410	131637	195082	55002.4	13375905		21863.9	31403.3	188762	171976			35473.9		26215
202	vanillylmandelate (VMA)	Amino Acid	Tyrosine Metabolism	1567	LC/MS Neg	1111	941	197.046	1245	55-10-7	C05584	HMDB0000291	90021.4		225452	305598	368808	363076	231844	295640	260344	225766	230927	321073	293757	277772	280461	339956	232762	404517	251558	273382	277267	324558	190601	197497	331363	333400	480535	274370	242332	209008	274128	197685	218069	291071	340633	266968	321397
491	2-oxoarginine*	Amino Acid	Urea cycle; Arginine and Proline Metabolism	55072	LC/MS Pos Early	100002784	1760	174.087	558	3715-10-04	C03771	HMDB0004225	191411		535122	553405	1.93616e+06	1.12213e+06	1.01727e+06	952811	313504	1.02168e+06	1.21304e+06	529881	1.09614e+06	1.06766e+06	818612	517398	3.30461e+06	1.34572e+06	1.42275e+06	1.14537e+06	790545	1.99126e+06	454117	1.72586e+06	1.14975e+06	1.64944e+06	1.48059e+06	1.13675e+06	1.50058e+06	361921	371533	1.63564e+06	776177	572342	1.18446e+06	862654	1.11427e+06
489	3-amino-2-piperidone	Amino Acid	Urea cycle; Arginine and Proline Metabolism	62853	LC/MS Pos Early	100020361	2065	115.087	5200225	1892-22-4		HMDB0000323	123587		174937	266109	323396	254138	283671	371094	245126	221894	259568	224248	289945	338499	200637	261366	288678	297313	355225	303943	271042	297990	186693	288018	297316	353637	393328	282558	356394	224924	216661	302317	201656	189440	249387	249889	366487
522	argininate*	Amino Acid	Urea cycle; Arginine and Proline Metabolism	57461	LC/MS Pos Early	100002769	2150	176.103	160437	157-07-3		HMDB0003148	68990.1		209443	129337	1.34368e+06	801839	547876	366523	222621	727607	502070	250549	758804	537727	163304	353039	2.49159e+06	582806	574194	576234	263025	458854	202813	403579	855617	2.35224e+06	1.15422e+06	849432	999173	94053.7	233571	906724	299085	146940	774331	583356	419352
483	arginine	Amino Acid	Urea cycle; Arginine and Proline Metabolism	1638	LC/MS Pos Early	231	2825	175.119	6322	1119-34-2	C00062	HMDB0000517	42198844		130895280	145258048	233448960	150452608	149267584	181660640	158087232	88600880	253818912	205153328	123947464	155921680	115595488	200371680	182142192	151601136	189478944	244684704	299780992	138325872	89618216	152126256	181914976	141273296	203745120	218739232	152144256	54990752	108599808	258792528	120720192	128465336	146861600	124547776	190723504
492	citrulline	Amino Acid	Urea cycle; Arginine and Proline Metabolism	2132	LC/MS Pos Early	391	1520	176.103	9750	372-75-8	C00327	HMDB0000904	33948464		45777984	67583528	75606408	95905888	92675224	92237768	72983504	60738296	74371752	76421080	73798752	63834356	66493568	59530800	63848960	58183300	59162596	91175352	73526128	64277148	76060368	66958784	97769184	93702520	90951672	70826544	91815128	57914916	87066920	67509832	57777244	73033208	87987064	76421080	84709120
498	dimethylarginine (ADMA + SDMA)	Amino Acid	Urea cycle; Arginine and Proline Metabolism	36808	LC/MS Pos Early	100001810	2850	203.15	123831;169148	102783-24-4	C21189,C03626	HMDB0003334,HMDB0001539	8664431		9657431	14858285	12574369	12333000	12996831	14465711	15719416	12027410	14909652	13443060	14555203	12113805	13501198	16528771	11642232	13883486	14930194	17030568	13649868	13068360	9722765	11170711	16791356	15354402	16053922	16094864	15474775	11478141	14826532	15143829	10800279	12621121	12351358	12146459	14673206
526	dimethylguanidino valeric acid (DMGV)*	Amino Acid	Urea cycle; Arginine and Proline Metabolism	62783	LC/MS Pos Early	100020866	1891	202.119	101535539				19066.2		283253	31200.3	69394.3	223975	120946	320363	51209		49642.3	66218.4	57377			95921.3		136658					58929.7	132315	86825.3	171102	340891		56832.8		146064	210415	232603	25270.5	96110.4	105970	382973
493	homoarginine	Amino Acid	Urea cycle; Arginine and Proline Metabolism	22137	LC/MS Pos Early	100000961	2882	189.135	9085	156-86-5	C01924	HMDB0000670	1.91152e+06		3.65469e+06	7771256	8734058	5982920	7248623	7687545	4.17879e+06	17912570	15264354	8149923	10206307	8050617	16107276	5238886	14009094	5.21637e+06	6501281	8616021	15298123	7795252	4917013	3.59387e+06	14339710	12382525	6108305	10463994	10947955	8446243	2.772e+06	11540352	4.15253e+06	6519519	5172711	7.21089e+06	7.45375e+06
494	homocitrulline	Amino Acid	Urea cycle; Arginine and Proline Metabolism	22138	LC/MS Neg	100000963	789	188.104	65072	1190-49-4	C02427	HMDB0000679	8048.23		40391.2	72477.2	152848	100134	157651	115153	41787.4	81532.2	128191	248075	94131.2	63941.7	68192.6	147129	98884.1	52787.1	66774.3	35881.2	73200.4	185272	55720.6	91205.3	241263	154432	134066	177614	85756.8	82492.6	155586	144632	36835.9	59308.7	28008.7	161484	114807
519	N,N,N-trimethyl-alanylproline betaine (TMAP)	Amino Acid	Urea cycle; Arginine and Proline Metabolism	62947	LC/MS Pos Early	100020217	2470	229.155				HMDB0240365	11238281		16442857	21034122	17028730	22690696	25226364	23584124	20043678	15993221	25081318	18236108	18974684	17343620	18809446	20006250	15005929	25426394	21861384	21651884	27950780	18797710	16750462	24395804	24154714	25784102	28720144	18687372	26250608	15969561	20965578	19331700	16354640	19444214	21634366	23120050	24351252
499	N-acetylarginine	Amino Acid	Urea cycle; Arginine and Proline Metabolism	33953	LC/MS Pos Early	100001266	2245	217.13	67427	155-84-0	C02562	HMDB0004620	347292		656418	773861	1535102	946464	1.19468e+06	1.18282e+06	1.05871e+06	878590	2365432	750810	944496	1.14237e+06	418291	1.34649e+06	551862	771039	1.4795e+06	1.49758e+06	1.16943e+06	1339608	582117	1.27555e+06	3.19508e+06	1.69621e+06	2.57689e+06	1.36805e+06	2.43798e+06	1.18461e+06	828284	1.23822e+06	794581	690750	894625	1.11411e+06	1339608
504	N-acetylcitrulline	Amino Acid	Urea cycle; Arginine and Proline Metabolism	48434	LC/MS Neg	100001577	940	216.099	656979	33965-42-3	C15532,C02851	HMDB0000856	12937.2			48570.3	79951.4	48969.3	86693.2	135809	97477.4	26025.3	129052	95709.4	35654.3	45882.1		108567		46391.5	53025.3	58944.6	54236.3	121496	27722.2	74763	149428	145712	394403	59237.7	258981	105720	43233.6	47523.5	12937.2	67319.8	34312.7	88084.4	155676
505	N-acetylproline	Amino Acid	Urea cycle; Arginine and Proline Metabolism	34387	LC/MS Pos Early	100001334	1695	158.081	322640	1074-79-9		HMDB0094701	49674		408965	515280	822459	336833	549337	382529	406956	497776	516381	430661	96813.3	368820	772087		272185	287287	371015	433954	481761	106867	290107	510165	431999	511992	446007	298605	485185	387159	115464	499058	660008	491432	572443	415932	562159
509	N-alpha-acetylornithine	Amino Acid	Urea cycle; Arginine and Proline Metabolism	32984	LC/MS Pos Early	100000285	2000	175.108	439232	6205-08-09	C00437	HMDB0003357	19179.5		61013.5	46592.2	77555.7	52352	89776.5	70752.2	52755.4	65033.8	101068	63360.1	74713.3	92591.2	83916.7	63544.6	61871.7	49886.9	93442.2	56892.3	57735.4	107202	51530	42208.8	75949.1	89859.9	73191.2	72672.2	52932.8	70988	67620.8	69287.9	129474	52957.4	96367.8	61365.6	84957.7
508	N-delta-acetylornithine	Amino Acid	Urea cycle; Arginine and Proline Metabolism	43249	LC/MS Neg	100004523	858	173.093	9920500		C00437	HMDB0003357	216813		451643	704663	1.47214e+06	2.67586e+06	1.08824e+06	926418	567670	819322	1.08637e+06	1.41494e+06	547221	1.35325e+06	667178	1.13809e+06	6.06106e+06	1085669	3.0695e+06	885823	761448	478343	383181	678870	1248601	10342272	1.11765e+06	1.6402e+06	1325672	996026	1.46888e+06	1.81079e+06	486484	685564	2.09171e+06	1.08591e+06	1.03664e+06
512	N-methylhydroxyproline	Amino Acid	Urea cycle; Arginine and Proline Metabolism	62068	LC/MS Pos Early	100020215	1145	146.081	9860390				39579.1		296725	768780		893801	291723	2.75614e+06		494156	809859	450431	382732	222413	611823	124346		407001	122026		458848	236971			182156	461185		1.63928e+06	154983	1.46629e+06	223327	1.5974e+06	500600	662137	796970	182377	2.44795e+06
518	N-methylproline	Amino Acid	Urea cycle; Arginine and Proline Metabolism	37431	LC/MS Pos Early	100001956	1335	130.086	643474	475-11-6		HMDB0094696	697597		7013186	20803048	4.75849e+06	28029528	6089247	64998736	3.45787e+06	4.19894e+06	7945448	2.38781e+06	1.6539e+06	916580	3.33995e+06	27026932	6.2792e+06	3.25583e+06	7.2593e+06	7190681	8.29914e+06	5962404	3.06123e+06	5.92515e+06	4220510	4453017	4.60349e+06	53460420	2.06183e+06	65699796	4.82558e+06	75228440	6757453	19050886	25831900	5141900	62604520
510	N2,N5-diacetylornithine	Amino Acid	Urea cycle; Arginine and Proline Metabolism	43591	LC/MS Neg	100004575	1367	215.104	65977	39825-23-5			15740.8			40522.9	95750.6	105303	78207.4	90140.9	58797.9	54785.9	64107.3	66115.2		99093.9		151078	152660	94725	246928	57598.1		43448.1		72583.4	148200	598276	214656	99696.3	117766	125665	102652	101331			86340.9	112015	114013
487	ornithine	Amino Acid	Urea cycle; Arginine and Proline Metabolism	1493	LC/MS Pos Early	444	2800	133.097	6262	3184-13-2	C00077	HMDB0000214	58977704		99270120	114800296	114446688	114060616	96187752	147832240	130000944	129133168	135054736	136974304	145900800	146223744	156845440	178850288	115790792	122927400	198886464	255190448	148654704	176204848	105830152	128262328	152528560	190434256	204859872	140856352	203569296	167467168	120894024	166302944	105948784	87378992	96438544	84473120	130810192
515	prolylhydroxyproline	Amino Acid	Urea cycle; Arginine and Proline Metabolism	35127	LC/MS Pos Early	100001167	2128	229.118	11902893	18684-24-7		HMDB0006695	407781		1.24419e+06	2.51573e+06	1.3897e+06	2.05378e+06	2.65002e+06	4183814	2.17123e+06	1.56615e+06	3.83524e+06	1.23999e+06	3.20586e+06	786700	1.58242e+06	3.53636e+06	2774653	2519936	1.80918e+06	2189266	2.98111e+06	1.35085e+06	1898230	1.28243e+06	6.45133e+06	3.52527e+06	3184795	2.71669e+06	2.8323e+06	1.80698e+06	3.52419e+06	2.63365e+06	816431	3459674	1.45353e+06	2.68906e+06	4.30283e+06
495	proline	Amino Acid	Urea cycle; Arginine and Proline Metabolism	1898	LC/MS Pos Early	480	1603	116.071	145742;614;8988	147-85-3	C00148,C000763	HMDB0000162,HMDB0003411	321429152		458864384	563209280	743556288	534020288	561499200	606356032	585200000	470948960	525827168	616042688	626042688	472878112	597489088	443010976	485770016	439199008	505181760	956218112	498150272	938680192	406888000	521271616	726904064	483532384	964841536	641467328	749666880	346359648	346084128	759775232	501859936	507837216	483436352	529477472	575576320
513	hydroxyproline	Amino Acid	Urea cycle; Arginine and Proline Metabolism	32306	LC/MS Pos Early	1001	1064	132.065	5810	51-35-4	C01157	HMDB0000725	9640123		17532156	16701473	31164508	13862492	24634584	25504806	23196076	17899900	35632792	32097780	24725624	10447929	27462060	19324768	19172442	14638485	20183110	32775278	14619268	22674410	21198344	16120552	110039800	25817762	32468304	22096540	21709530	16880268	21374372	19350706	19733674	16265814	17146650	22405532	26639850
485	urea	Amino Acid	Urea cycle; Arginine and Proline Metabolism	1670	LC/MS Pos Early	533	700	121.072	1176	57-13-6	C00086	HMDB0000294	41684320		82076280	137450144	143044496	87715208	182471840	99129152	67658728	87342864	185925056	137457472	169346992	96668464	92034928	135731264	64536976	123987984	87717248	107136064	79835624	197404960	74747240	112775672	128520448	121637088	216298384	206718336	179676992	75458000	133748528	110737296	82539016	122799656	86370144	173582352	102736408
4425	4-oxo-retinoic acid	Cofactors and Vitamins	Vitamin A Metabolism	39760	LC/MS Pos Late	100002825	1298	315.195	6437063	38030-57-8		HMDB0006285	28133.9		85389.5	42667.7	40342.5	66426.6					65110.6	98635.1	37734	39583	40481.6	60861.6	49443		58572		126650	61241.9	85933.2	61171.9			47967.1	68750.5	60267.3	70086.4	53720.1	49163.8	79864.7	44120.6	46182.2
4432	beta-cryptoxanthin	Cofactors and Vitamins	Vitamin A Metabolism	57591	LC/MS Pos Late	100001977	2560	552.433	5281235	472-70-8	C08591	HMDB0033844	79263.7		1.75851e+06	2450926	2.25972e+06	2.36628e+06	2.72929e+06	2.30473e+06	2280457	1.96436e+06	4.03182e+06	2553231	2243072	1.56539e+06	3.4168e+06	2744235	1.33036e+06	1.62199e+06	6731055	851620	3.37805e+06	2228546	795060	1.43184e+06	2.55637e+06	1.80984e+06	2822789	5.20164e+06	3.34181e+06	4793071	1.12692e+06	8300939	1.1593e+06	2229643	2.09157e+06	2.93889e+06	2.03614e+06
4428	carotene diol (1)	Cofactors and Vitamins	Vitamin A Metabolism	57635	LC/MS Pos Late	100015966	1720	568.428					865741		2.66709e+06	2.3829e+06	4571048	4.60435e+06	7246409	3.02936e+06	2.7913e+06	3.71765e+06	2.84899e+06	3.13646e+06	4852543	9404057	3983849	6.57159e+06	3.76301e+06	6.88768e+06	11896996	4984588	3060700	4.37765e+06	2.07669e+06	7.45731e+06	5.54971e+06	5.28809e+06	4.76018e+06	8548184	3541345	9995569	3.84369e+06	4785352	3.03654e+06	2.43377e+06	5.53623e+06	7736332	3.17784e+06
4429	carotene diol (2)	Cofactors and Vitamins	Vitamin A Metabolism	57636	LC/MS Pos Late	100015967	1904	568.428					125199		537284	541088	715942	899617	747968	306937	598585	655245	665471	642122	943885	2.18652e+06	801466	1244530	900155	992130	2.13431e+06	737987	693815	862359	394669	1.39618e+06	1.19678e+06	1018788	756248	1.75943e+06	849498	2.18758e+06	657170	1.00361e+06	509074	598870	944411	1.11548e+06	409065
4430	carotene diol (3)	Cofactors and Vitamins	Vitamin A Metabolism	57637	LC/MS Pos Late	100015968	1948	568.428					51060.1		210767	391880	603609	407643	559618	330414	339038	375283	375227	433667	444421	725996	326568	602097	410965	653521	1.67264e+06	436961	444294	462487	222629	812315	473538	325221	560162	676085	499777	1.01479e+06	292314	370746	253939	386147	544297	470067	325954
4434	retinal	Cofactors and Vitamins	Vitamin A Metabolism	40807	LC/MS Pos Late	100004088	1666	285.221	638015		C00376	HMDB0001358	15170.1			30945.8	42471.1		56818.6	31102	30485.3	30467				26229.3	32694.6	31620.6		61193	25835.3	37919.1					22346.2			60179.4			46065.5		64837.7	46820.7	38573.1	35429.2	37701.8
4426	retinol (Vitamin A)	Cofactors and Vitamins	Vitamin A Metabolism	1806	LC/MS Pos Late	498	1636	269.226	445354	68-26-8	C00473	HMDB0000305	9268611		19829148	17249362	22069726	16190093	18140544	13293314	13756274	19654596	17447558	13244169	18290188	11864121	12624712	22996278	12094194	20416822	18038314	19451240	11762767	16119675	19708690	14770060	20721938	18480202	24391096	18758504	21145670	11948774	29177082	16837418	17775610	15903632	16912036	18558262	17805734
4448	pyridoxate	Cofactors and Vitamins	Vitamin B6 Metabolism	31555	LC/MS Neg	100001121	2185	182.046	6723	82-82-6	C00847	HMDB0000017	189211		2.28153e+06	1.7329e+06	2.59215e+06	1.76786e+06	1.48085e+06	1615423	928610	981347	1.52269e+06	931455	687721	3.32878e+06	1.29444e+06	2232987	1.00013e+06	5.40695e+06	2.54796e+06	906862	2.40337e+06	846948	965980	1246996	1.29036e+06	2.07176e+06	1.60667e+06	1.46966e+06	789465	1.19622e+06	1.03275e+06	1.19409e+06	2.41816e+06	1.7498e+06	1.7081e+06	1.74236e+06	1.99545e+06
4596	1,3,7-trimethylurate	Xenobiotics	Xanthine Metabolism	34404	LC/MS Neg	100001397	1985	209.068	79437	5415-44-1	C16361	HMDB0002123	12193.9		144687		917651	179982	313000	269531	528897	733955	367877	87305.4	17663.7	591700	49948.2	313694		1.09628e+06	1.41475e+06	119644		197617	34810.9	906052	155354	173262	68093.4	45972.3	272415	106056	138724	223298	117650		204556	303790	362833
4593	1,3-dimethylurate	Xenobiotics	Xanthine Metabolism	32391	LC/MS Neg	100001106	1671.4	195.052	70346	944-73-0		HMDB0001857	10572		43451.5	40318	484787	166222	414244	182221	469275	206798	262670	220619		614520	83346.9	580668		483344	1.21071e+06	250223		709480	291170	567529	150128	314033		270005	280285	166954	309441	394827	33381.8	42479.2	116919	354378	215286
4594	1,7-dimethylurate	Xenobiotics	Xanthine Metabolism	34400	LC/MS Neg	100001399	1578.6	195.052	91611	33868-03-0	C16356	HMDB0011103	22543.2		390926	306438	1.63323e+06	1.53867e+06	1.45401e+06	936132	1.86414e+06	2673450	775862	1.08521e+06	138147	3228098	483741	1.58921e+06	174675	2.09404e+06	4.07001e+06	1074080		2.74671e+06	648648	2.22437e+06	738750	1.23701e+06	860942	726881	1.88578e+06	778156	1.55137e+06	1.13764e+06	575486	229500	1.37764e+06	1.41756e+06	1.08961e+06
4591	1-methylurate	Xenobiotics	Xanthine Metabolism	34395	LC/MS Polar	100001400	1900	181.037	69726	708-79-2	C16359	HMDB0003099	46178.5		279526	246728	4693273	572527	2.19217e+06	446251	1.13288e+06	758971	253194	644002		2.38567e+06	232287	1.25055e+06	225745	2647567	8583583	929220	71100.3	1.5778e+06	315197	5239563	568432	2.41114e+06	555887	638455	2.20056e+06	203167	844431	1.3225e+06	473619	235848	518495	1.9573e+06	548061
4597	1-methylxanthine	Xenobiotics	Xanthine Metabolism	34389	LC/MS Neg	100001405	1568.8	165.042	80220	6136-37-4	C16358	HMDB0010738	31456.1		846201	175809	3.33136e+06	706661	1.60202e+06	221335	1.23357e+06	2.16646e+06	655813	2.0602e+06	161408	10384413	403727	1.20129e+06	139712	2.56543e+06	5.33216e+06	1.03046e+06		3.22756e+06	649563	6051707	469476	1.9942e+06	657469	1.50499e+06	6191866	845771	1764801	1.75464e+06	893619	145421	641075	1.4267e+06	254349
4595	3,7-dimethylurate	Xenobiotics	Xanthine Metabolism	34399	LC/MS Neg	100001398	1418	195.052	83126	13087-49-5	C16360	HMDB0001982	16952.2			259633	259856	132017	43501.8	86309	43499.9	87082.1		49821	147776	107463	50949.7	46707.7	163933	74991.5	60190.1	46667.5	29746.4	85652.4	120433	60954.3	126630	66649.6	62531.5	37491.7	50258.2	44166.2	32339.7			241656	104866		110884
4598	3-methylxanthine	Xenobiotics	Xanthine Metabolism	32445	LC/MS Neg	100001108	1700	165.042	70639	1076-22-8	C16357	HMDB0001886	59292.5		535388	8.09605e+06	5.4155e+06	4.05238e+06	813368	1.05332e+06	1.19572e+06	2.3154e+06	441590	411132	3.61066e+06	2.31463e+06	742724	957755	2.78662e+06	1.79954e+06	3.39461e+06	961013	498926	2.02595e+06	1.80929e+06	689075	5.10909e+06	1.62683e+06	1.54496e+06	741175	1.30186e+06	1.28917e+06	1.6289e+06	1.00043e+06	506066	7.35563e+06	4.09839e+06	878764	1355833
4600	5-acetylamino-6-amino-3-methyluracil	Xenobiotics	Xanthine Metabolism	34424	LC/MS Polar	100001403	1710	197.068	88299	1196153-01-1	C16366	HMDB0004400	38545.8		917484	1.39525e+06	3.58012e+06	2.46992e+06	3.49867e+06	874373	1.80035e+06	3.0768e+06	843241	3014475		2431494	840420	4.52409e+06	395388	9480848	17085284	1.35804e+06		4.84821e+06	2.79239e+06	4.93078e+06	1.96837e+06	4318990	2.03814e+06	927597	2.5379e+06	788977	2.77726e+06	5.7274e+06	959813	1142613	2372846	3.94113e+06	1.0187e+06
4601	5-acetylamino-6-formylamino-3-methyluracil	Xenobiotics	Xanthine Metabolism	34401	LC/MS Polar	100001402	1424	225.063	108214	85438-96-6	C16365	HMDB0011105	23059.1		192413	497667			641647	567491	470515	1.21059e+06		792739		237102	165548	10215606		3.415e+06	278705	334832	37048.8	355153	338089	486534	708939	699555	77133.1	268829	210922	197988		320823			348758	605249	552534
4592	7-methylurate	Xenobiotics	Xanthine Metabolism	39598	LC/MS Neg	100002241	1138	181.037	69160	612-37-3	C16355	HMDB0011107	8578.67		141594	1.4282e+06	2.05178e+06	771735	378498	361961		509346			555438		223773		685369				51256.8	684746			971014		618275			199009			91952.2	1.30977e+06	856416	337804	350066
4599	7-methylxanthine	Xenobiotics	Xanthine Metabolism	34390	LC/MS Pos Early	100001396	1350	167.056	68374	552-62-5	C16353	HMDB0001991	19409.5		63552	1595963	1001645	321915	188243	194052	96238.4	333523			587333	408951	153838	141942	594132	273213	431774	127697	54083.4	269814	386910	221264	556688	315621	198118	114395	249583	140524	142809	211185	89378	1267998	379137	160310	195543
4587	caffeine	Xenobiotics	Xanthine Metabolism	569	LC/MS Pos Early	849	2106	195.088	2519	58-08-2	C07481	HMDB0001847	43187.2		4.18662e+06	582068	28939558	6.25133e+06	9442348	13372535	22877622	45919492	3.47843e+06	1.95586e+06	1422036	23462712	2.77884e+06	5.85614e+06	667194	33554792	67835696	7.27483e+06	186541	5.56052e+06	1.54241e+06	24320182	5.93637e+06	3.37064e+06	3.36565e+06	2.37394e+06	7.53229e+06	1.57111e+06	6543561	2622814	3.55685e+06	549746	6173571	7256833	12030697
4588	paraxanthine	Xenobiotics	Xanthine Metabolism	18254	LC/MS Neg	100000453	2279	179.058	4687	611-59-6	C13747	HMDB0001860	10500		304476	289036	1.86801e+06	591474	921624	595591	920134	3.09938e+06	354668	638448	238481	3.43082e+06	263985	1.07306e+06	221117	1912700	4.56135e+06	510520	29151.2	1.20229e+06	462971	3.69799e+06	260497	794588	387010	641877	1306000	337523	606804	808867	287620	256868	467536	866822	652456
4589	theobromine	Xenobiotics	Xanthine Metabolism	18392	LC/MS Pos Early	100000445	1600	181.072	5429	83-67-0	C07480	HMDB0002825	100682		2.81801e+06	26009002	23151560	17953344	6606914	27899442	7.32776e+06	25212748	2975526	2.20976e+06	32417212	16886198	9194027	3.55936e+06	27990386	6.73143e+06	10530014	6.8973e+06	4.8258e+06	7940804	15554936	7.50932e+06	19846002	8064877	7.35246e+06	3.93878e+06	4448922	5.64614e+06	4.68914e+06	3383970	3.62022e+06	22345450	18881268	6.05347e+06	28347132
4590	theophylline	Xenobiotics	Xanthine Metabolism	18394	LC/MS Pos Early	100000437	1870	181.072	2153	58-55-9	C07130	HMDB0001889	37317.4		460568	377852	1.8169e+06	1.21524e+06	1.38562e+06	1.26662e+06	2.59437e+06	3069606	1.87421e+06	873129	222955	3.54185e+06	831898	1.05027e+06	177688	1.95952e+06	4.9882e+06	1.12598e+06		2.44937e+06	1.07129e+06	2497190	582242	1.23288e+06	1.18594e+06	796451	1.4179e+06	693362	1.81864e+06	950406	363046	395141	1.29291e+06	1.313e+06	1.40143e+06
	X - 07765			46590	LC/MS Neg								27666.7		933489	7693387	1.27631e+06	21714624	2784998	6285963	9916256	3.02709e+06	7.39302e+06	9232952	1.99942e+06	9220421	3.97541e+06	3.05243e+06	35988068	5.41423e+06	2.10613e+06	4.24955e+06	18304242	922222	9285574	13061790	16983116	426985	4.00204e+06	3.08297e+06	22878892	8642076	567445	3.57416e+06	898675	8433878	24754478	2.57776e+06	6.68733e+06
	X - 10458			47478	LC/MS Neg								15458		115610	85313.4	147462	122097	52031.5		62376.9	86443	121121			84546.9	52274.3	78483.5	158999		169632	189280		68709.4	124097	42263.9	182726	151630		52121.8	69645	40303.6	117528	149526	66151.2	102427	89202.8
	X - 11299			46592	LC/MS Neg								43893.5		1.57067e+06	2447248	4.9533e+06	4.03709e+06	402147	973899	185225	3940108	3232663	6511341	3.52599e+06	3579971	4338897	6400536	1.31687e+06	1031009	3.59854e+06	8587032	3463668	3101044	196574	2.06533e+06	1.67594e+06	4.50228e+06	26850792	2.40367e+06	13144465	8509968	11291154	32863040	1.75422e+06	2425537	4.14811e+06	428347	1.15408e+06
	X - 11308			46390	LC/MS Neg								663152		3215863	7.35416e+06	3759623	2.73231e+06	1972046	3046717	2.92691e+06	2.93866e+06	4.34933e+06	5155403	7607019	4.19682e+06	2.75659e+06	2.2751e+06	4439377	2.48886e+06	2337825	3402669	5066988	3.94503e+06	5.25075e+06	3.64436e+06	4.51541e+06	2.33725e+06	2.22904e+06	3.6968e+06	3.85562e+06	5.68177e+06	1.62992e+06	3695650	3.92167e+06	7113339	3.70232e+06	2.03747e+06	4228161
	X - 11315			49592	LC/MS Neg								99564.5		265964	317229	685834	572412	387619	260574	334852	465887	480352	357967	372326	825825	723875	373152	602738	430289	708654	479503	290240	444027	245132	2.16231e+06	1.36227e+06	759662	956409	945529	1.0873e+06	654025	328490	624425	265172	318360	658819	333845	365715
	X - 11372			46594	LC/MS Neg								3.20496e+06		9933504	26725080	9971320	10889631	10197605	12349657	12183349	14162794	23965710	19703620	18984030	14917689	7571659	11314149	12513050	14192769	13157445	13212454	17464948	14066810	25325074	11619359	18369360	12880570	9215156	14642859	20403846	16313919	6029978	13156690	12488098	24020736	11430186	10252837	13815737
	X - 11378			46595	LC/MS Neg								1633058		13826870	30900958	11900163	16450621	8393795	14954286	13639957	15662687	23256598	18796834	29538706	15608264	9731289	9100325	10074021	9571047	8.10512e+06	15814930	24525580	12022052	24386408	17508296	17297192	9609355	8179196	13945546	13332410	29499014	6141698	13854604	14424565	25171308	18442566	9438980	18566146
	X - 11381			46347	LC/MS Neg								164081		1.77585e+06	1.05131e+06	1.80485e+06	934897	1.66487e+06	1.48233e+06	1728138	2.08622e+06	1.54995e+06	1.53705e+06	1.32175e+06	1.24454e+06	1.08617e+06	2191693	937069	1.82448e+06	1.3008e+06	2.18907e+06	1.64763e+06	2.6327e+06	1.6073e+06	2.05672e+06	1607375	929493	2124772	1.08902e+06	1.25184e+06	1.53127e+06	1.75525e+06	1.65606e+06	1.89754e+06	912644	834585	1.6864e+06	1.62859e+06
	X - 11407			46596	LC/MS Neg								14403.7							46542.8		34339.5	47106.8	30064.2		65163.3		51431.7		40606.1		35273.4	54770.8	74629.8			24623.4	46109.6	33807.5	35096.7	28793.3		37298.6					21131.3	33499.6
	X - 11444			46460	LC/MS Neg								226723		654663	2401750	1.2947e+06	1.17992e+06	989486	994848	1.12794e+06	1101413	1.58022e+06	1.10969e+06	658737	1.14443e+06	860680	734653	573433	1.48177e+06	1.46339e+06	879475	579384	1.47502e+06	1.36948e+06	806372	1.7635e+06	922031	990161	566727	495834	977434	759750	698689	981024	2407416	1.3284e+06	1.14993e+06	1.33386e+06
	X - 11470			46601	LC/MS Neg								42634		250006	1.00055e+06	304520	283209	358674	559390	271531	140245	351692	297706	200160	297418	203220	340316	245040	225481	690656	520437	206856	423334	351667	309291	385491	323108	163032	559039	230094	346728	351717	218724	241157	785276	292373	402294	640347
	X - 11478			46602	LC/MS Neg								53470		2.50075e+06	6.34109e+06	1.22399e+06	4.76434e+06	2.75513e+06	3.25631e+06	3.74292e+06	2.54495e+06	5.68742e+06	3.82323e+06	5.80813e+06	4566531	5.11955e+06	4.05575e+06	2.93866e+06	2.14141e+06	1930690	3.93314e+06	3.72382e+06	2.67045e+06	1.30003e+06	6.4204e+06	4.57677e+06	2.20687e+06	2.19736e+06	1.82737e+06	3.50592e+06	5.84901e+06	2.20167e+06	1.92138e+06	2486877	6.79091e+06	4.91281e+06	2.70397e+06	3.8822e+06
	X - 11483			47650	LC/MS Neg								20640.5		182838	394789	670412	529251	92929.5	223262	66588.2	459891	229773	573546	320314	501212	708430	593060	172977	142151	1.41151e+06	812236	455076	470776	50681.5	295404	249240	540945	2.3484e+06	374841	1.94281e+06	905598	1.43852e+06	3.98473e+06	197462	408395	558817	83635.9	224979
	X - 11632			47493	LC/MS Neg								14357.8		104580	139685	162322	135368	112445	98307.7	102547	167777	96098.4	118752	94932.4	120122		293413	108234	117594	123213	133120	119084	123377	91935.2		117205	140185	70302.8	120945	110108	116539	129710	57664.2	116058				67208.4
	X - 11787			33132	LC/MS Neg								371601		743650	1.02031e+06	1.48019e+06	1.51618e+06	775086	1.06831e+06	880125	1263535	1.44341e+06	1.28012e+06	931231	1416876	701358	1.47319e+06	1.30997e+06	1031483	1.21828e+06	1026323	974313	1.39399e+06	647069	1016674	1.57561e+06	1.72859e+06	1.34489e+06	1.16391e+06	1.12759e+06	1.02556e+06	1.3366e+06	1.21064e+06	762574	963768	1.21707e+06	809379	1.23352e+06
	X - 11795			33140	LC/MS Pos Early								392605		2.93345e+06	3.37372e+06	918541	3.04372e+06	2258722	8766386	2.4506e+06	1.63554e+06	2340030	3.732e+06	2.26419e+06	2920481	1.08017e+06	8.34703e+06	3809530	1.21569e+06	6.39574e+06	6682255	2.58604e+06	3.62567e+06	9282646	1397202	3.6317e+06	7899385	2668326	6.2967e+06	9537358	2327545	2.9315e+06	2.13902e+06	3390184	2.86494e+06	2.22576e+06	1.98565e+06	9649265
	X - 11843			46466	LC/MS Neg								12460.9						2.13731e+06	710143	32095.3	103770	4.02328e+06	178316	1.83728e+06	158867		1.7505e+06		32347.7	311011	26982.3		66426.7		20264.8	1.98817e+06	277944	782038	260110	162943		34302.8	2.41346e+06				2082627	701862
	X - 11847			46488	LC/MS Neg								15877.5		432124	1.16733e+06	1.33563e+06	5694576	98698	283749	322048	1.81989e+06	473640	107659	325986	8497933	674777		846909	6805099	4.02238e+06	43356.4	168661	377474	103521	4.81028e+06	6.63491e+06	2.27231e+06	1.05335e+06	4935033	3.1073e+06	4548056	196619	846167	446431	1127352	5.68244e+06	58250	289486
	X - 11849			46607	LC/MS Neg								19290.3		882900	2.03811e+06	4789740	5049542	433242	1267426	1.08539e+06	3.10003e+06	225157	601147	623871	2.01973e+06	897515	55112.5	1.40357e+06	7.41363e+06	3030196	176163	277917	239290	204630	1.96246e+06	7.67059e+06	5.06106e+06	1.08484e+06	2.60879e+06	4.01223e+06	2.35641e+06	368975	470323	1.05075e+06	2.22271e+06	5636351	488942	1.49241e+06
	X - 11850			46507	LC/MS Neg								15353.4				34825.2	19557.4	2.60783e+06	803747	96105.1		6.56991e+06	505147	2.90191e+06	465812		2.3892e+06		55145.5	432333	55252	18684.2	141725		18004.3	5239496	747451	1.28689e+06	277359	260926	103060	61391.4	2.99179e+06				2.5572e+06	877712
	X - 11852			46521	LC/MS Neg								7010.47					91567.9	58138.4	1.05964e+06	14770	11956.7	175304	563681	175584	943584		357975	56723.1	459120	1.50215e+06	81708.8	57142.3	67923.3		201036	32497.8	212801	232925		254920	3.15211e+06	44619.9	76176.7			91842.6	49233	1.33359e+06
	X - 11858			47654	LC/MS Neg								10732.7		36263.1	229963	282289	1.69451e+06		28144.7	79292.2	212736	268541		68370	4393468	45413.6		242705	957631	661249					873050	1.41936e+06	697079	265926	976655	607004	4.16337e+06	85505.8	148359	43834.1	223698	1.64213e+06		40034.7
	X - 11880			46608	LC/MS Neg								1.52394e+06		7.22902e+06	26626988	9203368	9121789	7814634	10484744	16545169	15353105	19420872	14843435	15539253	9781149	7522734	6737307	11694384	9690621	9484982	9630661	16476235	9937840	17142384	11279389	15180498	10906449	6260457	10036358	19496354	13827229	4422717	9086462	8778234	25436796	11201832	7.79788e+06	15348302
	X - 12007			46610	LC/MS Neg								13824.6				118650	41578.1	257640	654811	31372.2	69701.5	311353	562326	130138	700438	490727	662335	95144.2	167157	916190	231887	506986	128594	433014	869765	43791.2	826110	218930	94768.3	179366	70722.1	50053.2	148826	71221.2			240710	725912
	X - 12013			46611	LC/MS Neg								9857.73						247792	39172	44255.1	15198.6	714049	53993.6	344091	33216.9	34723.2	719698		33463.4			39423.6	53026.1			413418	72209.8	211673	71552.8	49923.3			249916	25562.1			341788	93855.2
	X - 12015			47390	LC/MS Neg								22944.5		158326				94715	190584	65915.6	85450	133990	87050.5	75217.9	128204	185659	294760	68355.7	148528		93689.6	109900	107711	70003.9	128740	222962	225460	246875	238221	126412	39189.2	71164.9	109107	252305		80764.9	131463	207811
	X - 12026			47905	LC/MS Neg								57161.1		215772	256520	378578	300223	254112	288052	232540	221373	452193	247374	250526	281152	181341	312069	192491	300578	233878	227287	187205	288798	177202	259194	279043	275460	198286	216957	218775	236374	345690	199245	259291	235544	335263	251479	349283
	X - 12100			47687	LC/MS Pos Early								244670		476576	526217	526936	541046	499806	614353	324752	542136	515022	450273	520810	374433	353328	410705	271684	541649	494863	469284	410124	454241	324997	455622	541795	673984	580561	478011	444472	355470	784605	456247	474810	460901	458857	495108	621745
	X - 12101			47642	LC/MS Pos Early								171317		762274	5.51478e+06	762728	2.33241e+06	1.17651e+06	1.3162e+06	1787326	1.05177e+06	2124826	705977	994933	1.75833e+06	1085951	1.45598e+06	1.01564e+06	1.33712e+06	1.3058e+06	1.05868e+06	1.33297e+06	3243525	459470	3.81503e+06	1.1528e+06	448041	925382	626632	1.305e+06	256108	1.57088e+06	975405	760432	5575095	2.47456e+06	1.0297e+06	1.4702e+06
	X - 12111			52797	LC/MS Neg								15805.7			57858.9		199561		275218	98650.6						47925	206083		39033.1	66319.7		68377.5							155183	49364.2	233197		459037		61343.9	151357		328219
	X - 12112			47690	LC/MS Pos Early								233780		1.52992e+06	2.00894e+06	2485892	6.66096e+06	5971649	1.35172e+06	1.56403e+06	4.16967e+06	3908751	8.31421e+06	15023798	2144901	1.13885e+06	7787559	1.94413e+06	1.76691e+06	5153279	2.01831e+06	515754	3.9775e+06	3.98992e+06	1.48978e+06	1.07739e+06	7.51014e+06	1.10273e+06	3.22263e+06	2.50372e+06	1.7302e+06	1736363	2.44054e+06	1.39488e+06	2008288	4.54319e+06	6297509	1.19827e+06
	X - 12117			47695	LC/MS Pos Early								23787.7		277131	95630.4	249380	323763	245532	343400	124148		193554	169291	200101	137468	161143	246477	42906.8	292178	96779.4	231799	42254.1	187276	143146	205936	303134	340049	601815	135319	81311.6	59683.2	508282	196165	360636	134275	386987		397238
	X - 12126			46966	LC/MS Neg								10463.1				239532		61906.1		98114.9		213685	62653.2	57895.1	47900.5		188861		74173.4	85938.3	67217.6		127894			69159.4	607176	314553	91942.9	78852.9		207690					60671
	X - 12193			46985	LC/MS Neg								17306		90965.5	156075	138033	131022	226996		102772	74177.7	97337.4	113172	370708	142929	168740	187667	110879	111854	265403			112711	138936	236782		407930	156576	112197	180695		124003	176029		132417	113781	201138	134641
	X - 12216			46613	LC/MS Neg								9906.24			250468	1.16175e+06		211621	173427	482025	75403.9	473559	179853	189024	561851		1.9859e+06	105324	456293	1.91854e+06	290930	38689.9	539942	125510		329906	1.48495e+06	875502	463392	289601	146429	1.03812e+06	694073		95373.1		221111	238301
	X - 12221			47911	LC/MS Neg								13855.6				248340		101156	372706				146076	97165	331850	59445.3	80991.8		117090	778189	81203.5	407097		103655	147420		385672	95180.7		57851.9			156026				42945.3	303046
	X - 12261			47657	LC/MS Neg								15600.5						134977	68206.9			270354		91796.7			151170			35252.6						279841	26672.3	98665					285080				109204	74968.2
	X - 12306			47917	LC/MS Neg								11092.5					25944.1	123647	36811.7	31468.2		61806.2		33478	184032		70397.4		26912.3	310277	48356.9		11092.5		55909.4	24713.4	91977	38877.2	260003	33111.7	96762.2	60280.4	104535				96160.7	30861.6
	X - 12407			46615	LC/MS Neg								30249.2		127400	217826	227410	178298	220915	111994		193141		2.18486e+06	131207	90888.9	829219	378028	137594	244652	702003	384809	68983.4		294293	1.22514e+06		404625	252606	176803			168431	465056	49285.1	155652	154025	184325	84096
	X - 12410			47921	LC/MS Neg								13068.9			30669	59065.4	131298		42098.5	42745.1	126917	52024.2	83283.1		132467	82463.8	101835	272708	653110				100546	43673.4	175490	156675	79344.1	124874	70059.1	71320.5	46586.2	65858.9	88885.8	61734.9	30580.3	124287		35408.2
	X - 12411			46616	LC/MS Neg								41919		84406.9	79206.4	247185	79043.4	167125	96414.2	75125.3	104585	148702	118749	105693	375153	199269	213934	99922.2	136680	332774	143660	98778.4	179208	86406.4	298461	147789	153361	202545	94601.4	118475	53348.8	155664	67746.9	125698	62805.7	69139.9	183820	128366
	X - 12456			47639	LC/MS Neg								9065.18		70855.4	56082.5		60484.7	45796.1	194580	74392.7	78124.6	51135	137901	114135			90764.7	47201.5	29839.8	69056.6	81822.8	46115.4	49117.2	17963.6	33360.7	135386	53955.9	23330.1	33509.5	45926.6	52726.4	163524		73937.3	56585.6	52240.3	51283.1	225257
	X - 12462			46620	LC/MS Pos Early								396972		529045	1023870	1.08959e+06	1.28012e+06	1.33636e+06	1.4276e+06	1.09941e+06	1.00807e+06	1.34168e+06	1.21127e+06	1.32694e+06	1.25634e+06	775197	2.4234e+06	1.75768e+06	682756	2.29306e+06	1.17019e+06	1.16203e+06	1.42943e+06	780168	1.18201e+06	1.28595e+06	1.55307e+06	991020	1.49933e+06	1.63142e+06	924235	763202	1.18401e+06	653486	787467	928383	1.03445e+06	1.25212e+06
	X - 12543			47922	LC/MS Neg								323095		1.86492e+06			2.55655e+06													2639577				1.46876e+06				4992635						2.60087e+06
	X - 12544			46510	LC/MS Neg								28843.6			86423.1	133625	187853	41542.6	936194	74123.5	95526.9	165796	52625.4	165043	94843.4	39049	146956	136597		90865.1	156633		128639		65648		169764	122543	194380	164585	66394.2	149617	321381		94235.4	144978	87376.6	1.05963e+06
	X - 12680			47437	LC/MS Pos Early								61952.1		229379	113365	1974153	332348	811383	474022	237201	275610	469674	484800	302539	666452	657166	151601	333705	353765	739590	677953	658671		1.51675e+06	615536	339691	880232	462674	161074	284435			245356	107968		312215	645786	433255
	X - 12689			47719	LC/MS Pos Early								31450.3		100739	130516	94536.5	97548	136348	185983	130426	144154	110007		288046	103345	144226	79301.1	49641	87099.7	71071.8	155002	58803	96462.7	109264	151458	137035	170076	74711.6	107503	82583.6	89824.2	109473	133763	110677	131797	82258.2	118658	163837
	X - 12701			46962	LC/MS Neg								14444.8						50052.7	83188.4			62958.1	167788		57218.4				47070.6			154272			57989.4		214777	28222.7		40229.1							61745.4	122315
	X - 12707			47929	LC/MS Neg								34383.2		46527	117735	145426	206779	101210	99819.8	78374.5	76570.6	64998.4	55398.4	87742.2	593307	244966	131948	103135	272111	239370	74948.7	84971	102430	101686	111577	167201	165897	139198	85157.2	86163.8	163611	92007.7	112896	58765.3	120256	250430	126485	115170
	X - 12714			46318	LC/MS Neg								17176.9				97596.4		62480.1	42622.8		17415.1	91113.6	211544		82474.1		89988.9		1.14347e+06	223798	56258.1	48024.3	236634		108417	31806.3	44763.3	161685	24873.7	62274.3							60348.5	37103.6
	X - 12726			47936	LC/MS Neg								14093.2		98593.9		28257.4	91687.5		31973	29269.4		40105.7	35622.8	25351.7	6.34662e+06	928837	30589.8	294426	156666	125660			46939		115009	30315.5	88194.7	70152	92899.4	97559.4	24610.9		18332.4	82441.6		98034.6		32378.8
	X - 12729			46623	LC/MS Neg								18138.8		63280.9	64649.4	26514.1	149807	94285.9	58211.8	271265	119074	242761	104394	130520	746488	258465	195149	291217	1.48701e+06	208457	71355.8	214784	127165	160034	187975	74631.1	77739.5	82519.7	106567	177339	89707.7	52221	1070257	95668.6	61660.3	173003	103542	77756.4
	X - 12730			47937	LC/MS Neg								14451.7		598816		1.887e+06			38492		292126	26786.3	248599	127448	326862	99726.8			1.44199e+06	4619748	107162			40830.4	1.60593e+06		27757.3			124744			49028.7	411365				32218
	X - 12731			47938	LC/MS Neg								9204.98						57881.8	47301.2			50246.6	58464.2	22995.2	41113.9		40056.1		106638	170136	281430	209939				57905.9	88134.8	146631	119059	18309.8	11269.8						55734	67993.6
	X - 12738			47940	LC/MS Neg								19024.8		209757		1.69368e+06					156829		79572.7		115157				335995	2381480	27141.8				664456			25825.3		48210.4				79482.6
	X - 12740			46627	LC/MS Neg								13793.2		504631	392815	1.28835e+06	579462	182308	170628	137445	81700.1			251783	38876.2	140525		1.87623e+06	159802	526189		50514.6	119260	76812				371840		20324.4	78232.6			699136	204237	1.06781e+06	160297	155897
	X - 12753			47723	LC/MS Pos Early								30798.7				45461.9				77920.1		68678.4		88017.7		55341.4		47063.2							128484		67550.5			62514.9
	X - 12798			46624	LC/MS Pos Early								18021.7		517112	627295	427315	297222	497774	956922	758373	609252	548766	316053	825214	359905	438812	923148	147857	242946	353782	1.1304e+06	686171	603236	807377	442323	252567	312766	815770	338130	431078	240355	1.19913e+06	463215	533333	576942	282536	375600	818136
	X - 12812			46986	LC/MS Neg								16211.8				226591		134513	66480.5	124630	42982.4	260760	93789.2	383934	42813.9	56639.2	155584		161981	234818	42419.2	275135	178290		105591	26707.3	30604.3	2607421	44837.3	287567	103134	41572	1.08955e+06				185878	69556.5
	X - 12815			47942	LC/MS Neg								16594.2		31379.9																														34315.4
	X - 12816			46630	LC/MS Neg								20673.2			45651.5			761075	729259	539011		258192	1.14863e+06		1.36354e+06		1.81122e+06		1.45421e+06	4.31006e+06			849088		770461	929900	3176338	4.02375e+06	1.10688e+06	676862		1.58277e+06	1.1833e+06		43209.5		861784	796036
	X - 12818			47943	LC/MS Neg								14416.9		88841.4		71669	73890.6		170383	85691.1				150174	92086.5	66334.2	52851.6	68494.9			51796.8	25560.5		47365.2	68958.5		135998		71468				113885	80466.2				190317
	X - 12822			46997	LC/MS Neg								21639.4		73330.1	186257	133939	109928	135403	92504.6	105656	82861.1	154930	57629.1	128235	96439.6	41242.9	97550.9	246693	145441	197156	163263	63316.7	215299	102888	212860	42723.5	103857	103041	99775.8	48258.9	94585.8	63259.3	67986	70135.7	157007	96418.4	128502	124069
	X - 12830			47662	LC/MS Neg								13108.5				24705.4	120829	186232		138773		111627	153031	94178.9	74135.2	23991.3	297301	80467.8	60965.6	283191	359809		233361		184287		110139	424183	88200.5	164612		119728	156144			114455	173093
	X - 12839			47014	LC/MS Neg								14863.5			126624		153068		66347.7	143070	95853.7								153757				15865.6			97403	35559.6			40970.3		69721.9			89994	207597		90301
	X - 12844			46633	LC/MS Neg								290569		595549	2.32322e+06	1.32229e+06	1.03945e+06	950562	1.01041e+06	763481	433328	902844	941572	585134	1.18149e+06	817527	1022979	477157	1.31766e+06	1.30551e+06	1.07047e+06	857966	779893	982030	1.03324e+06	1.39668e+06	1.1173e+06	1236967	648696	521522	1.40739e+06	1.00218e+06	1.0604e+06	856624	1.97521e+06	1.20178e+06	1.05726e+06	1.28329e+06
	X - 12847			46364	LC/MS Neg								19136.8		298732	25709.1	653027	307150	629600	179806	107897	48098.5	182888	642711	27499.9	541472	98733.4	136722	71414.1	4303513	290861	477186	1.34245e+06	378162	24571.1	1.10306e+06	861071	198463	102535	2.18485e+06	540428	1.37326e+06	22425.3	117688	276930		297098	632398	215428
	X - 12849			46636	LC/MS Neg								8406.35		207343	119383	3907794	9758197		544124	969824	268087		503945	125316	263616	451106	4552311	1.21374e+06	34451640	1.47013e+06		4.3731e+06	322914	52389	899156	2.08188e+06	91652.5	6.5496e+06	2933378	160283	2.77547e+06	161931	1.34689e+06	130484	86529.6	3.89065e+06		446182
	X - 12851			46639	LC/MS Neg								10440.5				141180	523526	1.06159e+06	874225	30670.7		2.84953e+06	316538	1840913	225911	144158	1.02574e+06	816873	57877.6	2.47222e+06	365671					1.78296e+06	3114435	324771	153177	395427	685956	311250	508846			607418	962441	951312
	X - 12906			47955	LC/MS Neg								37105.9		124363	108703	135412	136172	243856	107035		106438	267157	219819	112225	205208	164036	247723	113449	204974	199044	130131	81147.1	149355	121114	130842	210026	306557	204886	135178	154731	408757	155048	272611	75867.1	106863		257303	76383
	X - 13431			47788	LC/MS Pos Late								116895		393056		568710	920812	615046	1.20266e+06		432610	595530	535998	343305	636619	1.03219e+06	918397				1.01165e+06	483096	764634	354394	1.25831e+06	1.23962e+06	565311	1.74808e+06	863704	1.49386e+06	486117	1.71389e+06	655876	358587		912985	790581	1.87377e+06
	X - 13507			47439	LC/MS Pos Early								18162.8				181446	195941	64946.9	52548.3	148729		126184	37346.3	79333.2	136991		94694.2	148220	48197.2	87440.4	54912.5	89385.6			97155.7	161695	206347	97929.5	103884	32221.9		105162	146579			176300	49528.4	56116.7
	X - 13553			47959	LC/MS Neg								66937.8		95925.8	233746	153465	324660	197986	217795	143945	192554	173380	175909	178700	152797	180683	182476	172575	299721	315651	178640	149308	168538	128264	150611	236969	273223	300862	137324	186943	204032	146198	171861	100403	243829	315842	220165	286764
	X - 13658			47664	LC/MS Neg								13475.1						140391							53956.4							41879							26824.6	33713							130470
	X - 13684			47790	LC/MS Pos Early								13804.5			57521.6	140295	99340.9	38380.6	136892			82277.7		46887.9	55832.1	159786	33704.2	29729		68387.1	150777			115383	145132	84325			60439.8		87570.8			78715.6		267441	126284	248673
	X - 13726			47967	LC/MS Neg								10732		52547.1	358038	703259		46444.7				60870.5	200307			60943			31152.2	57082.7						57377.4	51331.9	40149.8		53496.8		45330.2		58639.1	322497		52316.8
	X - 13728			46645	LC/MS Neg								19523.2		294146	2.80221e+06	1.85046e+06	1.77854e+06	827375	1.24351e+06	491363	1657786	303413	398860	2.09238e+06	1014984	431957	489118	2.08715e+06	1.12528e+06	466456	618843	164732	1.88653e+06	1.15377e+06	675769	2.05005e+06	1.29185e+06	911809	540473	576997	728803	617290	476454	385353	3.18503e+06	1.63201e+06	704011	1417615
	X - 13729			47971	LC/MS Neg								14329.9			99066.2	309070		107912	68976.8	121125	67638.4	156149	214967	88545.7	108906		627357	71164.6	212665	333664	114576	29263.2	304966		98054.2	150628	575590	365467	198670	205406	101825	147294	136005	53224	62515.7		178961	138227
	X - 13844			47977	LC/MS Neg								17453.4		22708.1		209031	72593.8	30274.8	78995.8	55771.3	160178	65599.6	93507.1		332484		167144	25087.8	581631	324860	47894.2		167959		233719	37664.4	326030	504444	124647	152636	37704.8	148051	60484.8	52611.6		62179.3	34830.5	97680.5
	X - 13846			47978	LC/MS Neg								10095.2		72663		357853					29835.2		386835		30615.3				3.28645e+06	515222	28549.5		31636.1		54327.6	318970		5287195
	X - 13866			46417	LC/MS Neg								38536.6		130149	437337	182126	454131	252974	277071	151796	174512	1.30509e+06	216536	240504	701958	504406	400976	144565	966302	516066	121065	505505	163299	123532	705166	184360	545696	304419	1.01616e+06	354087	160937	214043	155120	119423	415967	589752	309018	342151
	X - 14056			46632	LC/MS Pos Early								1.65703e+06		3.73373e+06	5264075	4.16163e+06	5.10816e+06	5838050	4859066	5406107	8.07481e+06	4277505	4.91364e+06	7364625	5618309	4661676	2.8159e+06	4.19085e+06	2.86412e+06	4973203	4.52522e+06	3.85221e+06	4.40214e+06	4261638	4437301	6329530	4247418	4.4416e+06	2.88471e+06	2.83622e+06	3.07863e+06	1.65703e+06	4.23414e+06	5158947	5.6578e+06	8.18776e+06	5.71524e+06	7.12527e+06
	X - 14939			46657	LC/MS Neg								88509.6		846764	1813989	515083	2.03463e+06	547469	1.13617e+06	1.27549e+06	1.19106e+06	2.11974e+06	1.11123e+06	1.16052e+06	2.00413e+06	1.66425e+06	907665	1.59255e+06	1.14545e+06	640720	1.52732e+06	1.59737e+06	1.11338e+06	614564	2098689	2.13412e+06	995414	661942	1.05958e+06	1.17316e+06	2.25049e+06	878967	840339	840060	1.84828e+06	2202518	533707	1.27437e+06
	X - 15220			46658	LC/MS Neg								11182			85727.2		17474.3				37279.7						56692.8									14738
	X - 15245			46661	LC/MS Neg								46543.1		610682		80046.5					1.93649e+06	127490	658018	806404	756662				1.14433e+06	209221	1.08242e+06				903053	867584		316850	957482	76330.2	1.83166e+06	434614		2.01142e+06	1.71106e+06	5426652	934254	1.80274e+06
	X - 15461			46283	LC/MS Pos Early								449213		1.09817e+06	1.55303e+06	1.33845e+06	1.16557e+06	1611904	1266411	2.07383e+06	1256972	1.40968e+06		947202	849671	1.76637e+06	1146058	877739	1.17309e+06	1.5512e+06	1.43239e+06	1.19846e+06	1.36018e+06	1.36348e+06	999241	1.3549e+06	1.43925e+06	1389988	940346	1.32695e+06	853077	1.94493e+06	764261	1.02157e+06	1.4007e+06	955869	1.55364e+06	1.25496e+06
	X - 15486			46266	LC/MS Neg								20001.5		612548	873212	214454	1094447	712429	687449	1.57239e+06	955188	850656	1.57528e+06	519084	666709	490776	838337	376561	877554	623087	447969	434145	489366	344733	915635	641816	885398	507860	147274	651167	486397	680360	312354	717046	718663	1.06663e+06	778888	805864
	X - 15503			46977	LC/MS Neg								81575.5		250684	216865	500121	202961	362959	337580	226262	237954	381622	260436	244617	235735	130832	353265	224287	233445	293108	232321	177132	471686	136502	201157	331540	393594	540724	183901	237363	180846	444700	389849	209000	246980	225824	345879	381722
	X - 15728			46666	LC/MS Neg								14936.2				1.45197e+06	29825.9		167107	95215			130624	567055	158637	75210	838650		328482	361213	2.97844e+06	164601	741154		538707	263063	186902	240317	4.57708e+06	189184		296134	437918					223103
	X - 16087			47988	LC/MS Neg								14157.8			284859	89697.8	68623.2	328882	97320.3	76955.2			194434	165044	73972.2	107078	91262.8		76420.4	61507.9	98189.7	52943.7	61236.2		225253	249613	75787.9	242803	91262.8	145200		71498.4		69738.7	179248	212982	468339	154733
	X - 16124			46461	LC/MS Neg								6166.8							54425.1						39190.7											19753.5	23050		175925	28305.4	44092							63333
	X - 16397			47802	LC/MS Pos Early								42517.7			133369	55564.4	104445	101044	149897	129463	106103		80342	132690	136935	165135	91963.7		286771	137154	193048	125228		93640.3	194685	121410	170010					85059		55782.3	152166	122277	95282.1	228500
	X - 16580			47804	LC/MS Pos Early								42841.9		92626.4	297860	73983.6	221487	156025	284559	300553	178680	175583	225125	257408	291298	354698	269381	163803	446365	264999	403488	388888	184543	258093	300795	210787	310023	180450	81095.1	303843	152531	153976	119647	122952	333676	271732		410920
	X - 16649			47992	LC/MS Neg								14380.8					3484824								949728										208094		505771	30901.5								2.97118e+06
	X - 16935			46681	LC/MS Neg								28565		165646	1.89687e+06	476012	365635	170226	558562	823604	734001	914596	940591	495234	475642	164769	382734	674455	229804	246780	327839	1.33428e+06	316588	426242	173831	438937	181199	102104	238453	461142	323253	95911.7	385102	197932	1.88059e+06	391343	167361	639833
	X - 16938			46511	LC/MS Neg								18720.5		79465.9		82445.8		227274	78848.1	226903	57690.4	101335	64501	35700.6	73363.5		107211	99488.9	101074	95909	86545.1	117808	179735		113135	97745.1	82562.6	93133.7	222043	139626	122783	75665.7	79718.4		65014.8		326139	105364
	X - 17010			47993	LC/MS Neg								38282.8		99860.4	186036	201495	236896	165963	124309	213373	85725.4	269223	162429	139562	137127	114153	373439	138525	180419	179692	297841	295635	711073	56365.1	521651	170627	254655	420210	564541	547604	428557	252544	271487	280035	229605	300631	224072	142865
	X - 17146			46691	LC/MS Neg								15683		116623	379918	941336	15683	88295.5	217035	4.35929e+06		207008		189504	92567.4		1.31388e+06	767137	358488	224340	611345	2.35058e+06	4194523		452820	931081	823642	2.2927e+06	4.99831e+06	4774949	3.16154e+06	3.70482e+06	122041	2.8824e+06	797884	4370889	294606	18673.3
	X - 17325			46672	LC/MS Neg								21746.8		459832		71406.3	59495	117834	122886	68859		78642.3	230292		49360.7		49651		195564	1266658		176252	150018	28731.3	313218	46961.2	93807.5	235088	109265	58217.1	63038.5	111669	101411	324777			120965	110874
	X - 17328			47818	LC/MS Pos Late								15539.9		571653		93366.5	73526.6	52814.4					228107	44758.1	191031			217401					108222		31565.8				115940	256657				482413		54175.9	60661.8
	X - 17343			47995	LC/MS Neg								14505.8													470133				134300	82236.7			143558			36424.4	23265.1				83183.7
	X - 17348			46989	LC/MS Neg								7430.58		50298.7			53215.9						92968.8	70850.3	355932	124637	45682.8									4.00103e+06				222210	167030		197900	22824.9		74779.2
	X - 17351			48001	LC/MS Neg								19594.9		74564.3	50958	124606	772890	133780	100948	235641	190975	181384	94880	88330.1	122142	135899	155270	253105	119290	654422	39952.3	42064.8	66288.5		77367.6	93719.8	142473	111734	129963	64845.3	102285	49260.8	42638.1	91576.2	30394	639623	132431	123361
	X - 17353			48003	LC/MS Neg								15108.7				125708	329886			27512.1							75468.3	51737.7	1332280			84379.2			66875.9	55605		133460	77805.7		51090.4		70006.2			279518
	X - 17354			47009	LC/MS Neg								9953.31										37878.8			113525		64923.4			1.81571e+06					21198.9		157723	75658.7	92225.3		33689.5		49852.8
	X - 17357			48009	LC/MS Neg								25897.4		100220	296607	206617	150409	199193	238501	170515	89798.5	170558	205551	96961.1	195236	103803	141577	81376.6	303838	204870	149535	186852	184268	245063	295072	237154	200458	261485	67301.6	65038.4	225027	229916	191538	116522	308005	193877	246780	305153
	X - 17367			46994	LC/MS Neg								14605.1		184240				56936.1		47430.9		43800.4	109044		32912.7				104989	604540			49685	25660.2	99301.4		55683.5	111186	68469.6		33648.7			105946			66382.3
	X - 17438			46705	LC/MS Neg								14704		35522.5	106713	30531.1	57617.4	68230.4	41881.7		26336.3	63765.5	222336	51435.5	42070.1			79748.9	137114	618636	90910		35039.8		46753.5	80452.5	258236	69549.6		42860.3	120037	54775.3		47824	64574.6	56351.5	59097	40373.7
	X - 17653			46707	LC/MS Neg								33834.9		283164	697048	272204	405177	209097	306016	376382	343502	432660	495045	527513	428788	163816	241845	543469	158970	367691	323614	525654	321871	360234	281690	339715	396918	184166	234831	492761	390204	255230	331316	294906	673195	337730	227047	349787
	X - 17655			48019	LC/MS Neg								17997										137431			322484
	X - 17676			46970	LC/MS Neg								54732.5		281840	198031	1.18593e+06	257676	173368	372985	221365	225534	163318	313276	195007	222975	126858	221468	101034	520286	1.77105e+06	247173	249785	274490	174193	527188	244423	286613	273122	188092	330333		192860	280016	231294	158038	208969	269006	376080
	X - 17685			48025	LC/MS Neg								12739.1		62691.8		370527					154716		101561		126341	1.70627e+06		82040.4	131852	1650735		33327.5		73059.2	222808			25846.7		38836.9	325294			60707.6			13526.5
	X - 17686			48026	LC/MS Neg								16277.1				42289.2										1.75029e+06			121756	104175			49883			49592.7							36975.2
	X - 17690			46710	LC/MS Neg								13243.7		257913	37151.9	26563.3	186451	350676	120849	31861.9	51845.9		642237	34998	411678	237397	480570	223908	1129869	221508	93493.3	1418895	95138.3		683675	105660	133805	53438.7	10553668	1505364	277180		284929	230298	27244.2	161563	320815	133025
	X - 18345			47342	LC/MS Neg								16490.6		31722.7	36338.3	40547	35814.8	102191	27239.6	48480.1	42544.6	67151.5	86911.5	22501.5	31370.5		32843.3	29394.7	21691.7	53863.2	46124.6	44387	32491.6		49897.2	111087	43356.8	63768	39331.1	64906.4	16760.3	23924.9	34807.3		33145.4		77144.1	38470.6
	X - 18779			46687	LC/MS Neg								38310.9		138048	271448	241531	184667	198558	243284	225857	257352	261063	283029	240112	287826	214351	588029	205954	215218	181018	270736	280193	223676	152268	592360	242735	176305	238365	202786	587429	228010		180079	199500	138882	242693	258459	234131
	X - 18886			48047	LC/MS Neg								33495.5		54721	382364	136124	114709	219245	147697	278931	301079	177534	149900	252065	173712	228318	127203	75357.2	259834	306247	93473	162865	143107	240850	244869	173872	204604	96834.6	140250	284253	107677		103471	61638.5	486441	233147	265864	218393
	X - 18887			47301	LC/MS Neg								19129.6			114481	33089.1	57553.6	39859.4	101397	71886.5	42701.4	71823.9	33222.1	48237.7	22121.5		91133.9	112050	70963.5	47207.6	54738.3	92657.9	29264.9	71610.1	40946.5	158332	102515	76716.2	67491.4	68919.1	45776.7	87312.8	55658.3		89424.5	46145	28659.2	122911
	X - 18888			48048	LC/MS Neg								12555.7			319705		86349.2	66586.8	47926.3	75797.2	67969.1	40696	53566.8	99273.3	19795			71401.3	154572	230514	49122.6	34793		82458.7		62843.8	203977			68492.4		59480.4		39142.4	268647	131160	68031.1	71177
	X - 18899			47670	LC/MS Neg								110562		270742	811884	1.49271e+06	578606	386212	339068	700377	741022	801369	778784	378273	1.30961e+06	282651	371014	715272	572947	670084	696097	497131	1.38531e+06	483002	1.06565e+06	743688	795867	693268	1.20212e+06	558721	413645	396751	671910	287018	762573	598467	399508	347417
	X - 18901			46690	LC/MS Neg								10646.6			325618	290260	444891	113261	147438	44344.5	80933.5	158048	93584.1	707799	185820		702100		40158.6	746346	1.36349e+06	91738.5	666076	66435.3	680311	387800	896393	231990	1.31528e+06	617047	128973	367816	750189	110396	309532	820123	130782	187454
	X - 18913			46695	LC/MS Neg								159089		290560	1.02379e+06	460686	1316627	1.46339e+06	549438	638414	824407	1.36597e+06	3.4401e+06	2.59777e+06	2.23858e+06	2.42362e+06	746571	1.01526e+06	756130	1.09571e+06	2.88905e+06	591094	527625	895144	2175090	862157	2654802	1.26605e+06	411817	1.16286e+06	2.66497e+06	823723	891718	397335	963945	1.27868e+06	1187831	750957
	X - 18921			47671	LC/MS Neg								33812.7		989990	2715800	1217389	2090103	1.41911e+06	1270299	2114291	1.34872e+06	2306872	2.04699e+06	2.04388e+06	818814	1.69064e+06	922172	888538	2268294	1422838	1.65771e+06	2.59278e+06	1.08425e+06	1.33403e+06	3.01575e+06	2.2945e+06	1.53794e+06	943399	289875	1.61552e+06	3.23864e+06	1.17732e+06	1.0567e+06	1.3918e+06	3.27024e+06	1.8448e+06	1.32365e+06	1.62046e+06
	X - 18922			46700	LC/MS Neg								21065.1		181598	219800	243407	256305	293931	190754	252624	634396	216957	170319	195388	215006	265464	211676	170995	274018	488714	240384	92938.7	239500	204653	291602	278855	204766	182206	291178	415718	397535	67097	155594	171148	245416	239358	299558	231757
	X - 19141			46701	LC/MS Neg								60646.6		356110	336051	293743	421024	683218	116676	242580	175563	657907	544062	377923	385259	125834	405091	270278	239990	494095	126480	170774	642750	94082.2	537932	359718	445167	567756	243158	450272	234536	518510	570034	389458	321408	434906	670027	127845
	X - 19183			47672	LC/MS Neg								14171.6							28403.4								58842.3														332471		152706					28009.8
	X - 19438			46261	LC/MS Neg								65770.2		847107	983866	806536	486476	123641	710158	952382	1.84143e+06	372085	729368		1.04294e+06	1.24078e+06	376426	951034	908648	841208	2.46515e+06	508001	564004	715652	1.36509e+06	1.41485e+06	631253	638308	771290	694738	919900	423628	1168128	1380402	2.84798e+06	3.46284e+06	2690727	3.35168e+06
	X - 21258			46259	LC/MS Neg								33327.9		210556	1.39672e+06	4782817	283829	666188	1.47915e+06	806729	1.00425e+06	1.22244e+06	5186673	5847051	6.15936e+06	5455122	4951407	574742	4.0715e+06	5637565	3657052	2.80702e+06	1.12433e+06	889401	2.63345e+06	1.76217e+06	5670045	3.44122e+06	1.98891e+06	2163132	21107280	889160	5.9766e+06	260123	1.36406e+06	288461	704470	1.6992e+06
	X - 21286			46295	LC/MS Neg								39476.4		129316	207252	710215	87390.7	208702	538359	388860	204425	753738	246585	361342	356434	120420	181311	470615	217313	417958	386080	151056	411618	206118	298676	242761	912312	324014	470523	242862	307281	580567	331767	104413	239155	60665.2	92154.9	421067
	X - 21310			46354	LC/MS Neg								361288		585864	1.25775e+06	2.34711e+06	361288	1.16018e+06	1.19778e+06	1.42387e+06	1.24629e+06	1.91959e+06	1354079	1.54717e+06	1.51667e+06	865286	1.42667e+06	2.1484e+06	1.13605e+06	1.99525e+06	1.5324e+06	802442	1.63164e+06	1.29689e+06	1.29728e+06	1.43145e+06	1.64126e+06	1.35244e+06	1.72566e+06	1.63947e+06	1.0563e+06	1.35278e+06	1.3589e+06	628114	1.27406e+06	407024	1150201	1.17024e+06
	X - 21312			46356	LC/MS Neg								14045.1			162381		35931.1	50208.1	149432				49224.7				61748.6		1.29582e+06	50654.5		47509.7			105806	47338.9			801057	31243.2	111721		41560.9		158400	27726.7	39073.9	179346
	X - 21315			46359	LC/MS Neg								14973.5									72363.5					1.26575e+06
	X - 21319			46363	LC/MS Neg								20300.2		595056	1.44688e+06	220992	838700	524200	532556	859603	631085	1.18917e+06	884039	901432	1.12298e+06	460442	886468	526954	800673	408310	941631	1133333	717321	268880	1.21559e+06	961293	385721	253548	455229	830640	942378	565341	524969	421547	1.2992e+06	568216	513789	621272
	X - 21327			46371	LC/MS Neg								30946.4		96936	107866	162593	120219	113828	142120	213172		201178	151060				392032	144860	174692	107617	200766	102965	250702		231317	170534	196528	232917	325882	302325		148433	198765	181019	146859	225898	216099	178307
	X - 21339			46384	LC/MS Neg								75290.9		867028	3.15088e+06	779277	910432	406166	1.41878e+06	1939545	1.0382e+06	2.30669e+06	1.40786e+06	2.74502e+06	1.11237e+06	528513	1.11759e+06	2.00382e+06	695836	760408	978070	1.90021e+06	1.3529e+06	1.44449e+06	1.00093e+06	2.4453e+06	631261	557802	803328	1.83792e+06	1.53613e+06	709944	1.04707e+06	1.05538e+06	3.03997e+06	1.08017e+06	573516	1.60865e+06
	X - 21353			46398	LC/MS Neg								43620.1		408096	1.63986e+06	352342	1.87669e+06	512633	678608	1.3465e+06	962031	695177	1.15224e+06	1.08531e+06	303571	432089	410878	1.24464e+06	2.01305e+06	2.37901e+06	726114	434878	295055	1.10685e+06	479205	1.65445e+06	726849	196275	309680	2.01118e+06	534328	892532	263949	877458	1.42348e+06	1.94119e+06	716012	1.10429e+06
	X - 21364			46409	LC/MS Neg								34261.5		222566	1.11284e+06	272460	191717	520199	360797	383253	299783	295374	308887	167263	670466	270089	244288	416901	319310	482492	237381	226754	227822	450687	501840	470495	194112	238259	190143	241963	214716	308587	572888	318217	1.0866e+06	228131	582957	362197
	X - 21383			46428	LC/MS Neg								26980.4		421155	1.91214e+06	798695	51636.4	235856	655831	424285	341885	980122	593347	1.04149e+06	1.67384e+06	330254	700509	239685	391312	239713	466267	402670	1.62761e+06	871667	366136	343099	479291	529568	281494	222871	263530	333353	355537	548287	1.60467e+06	66903.3	239670	745288
	X - 21441			46486	LC/MS Neg								24319.8		282145	700237	317668	97360.1	115997	158221	85584.6	186323	146506	218185	196559	224148	235090	88986.4	154604	108229	1.35001e+06	319523	152568	100242	461161	257617	310708	244385	61810.5	214291	217907	120803	306712	108318	255513	659632	110747	159438	190628
	X - 21442			46487	LC/MS Neg								11332.7		607628	376226	6.87806e+06	676197	239650	748490	439287	1.02897e+06	688480	1.36162e+06		4669566	75240.2	2841123		1.59441e+06	17103548	636343		2.96419e+06	1.22031e+06	3.77683e+06	435844	6.98921e+06	12282839	3585273	1.09626e+06		5.83618e+06	1.41607e+06	439724	373263	700660	268759	784685
	X - 21467			46512	LC/MS Neg								28802.8		265867	295715	159820	241997	393506	227034	284598	247587	189583	266511	231952	183147	86394.7	393716	144184	305814	416871	239788	291665	314060	284023	219860	298426		353104	120198	133394	321568	245776		412710	180237	259646	545913	252734
	X - 21470			46515	LC/MS Neg								20663.1		491320	1.14752e+06	29901.9	150627	555172	177111	171421	323593	309617	377808	225337	269394	182179	139795	889296	272133	1.02987e+06	211582	410233	174948	258582	267191	687197	80040.2	138579	159127	751904	159445	165844	707934	443914	1.03655e+06	33819.4	535211	225776
	X - 21471			46516	LC/MS Neg								24902.6		117513	147652	60012.7	160146	151269	71835.9	122901	250805	148506	150520	242403	50615.1	152142	219851	249054	119943	259801	175579	235354	79797.1	110316	124200	130627	158531	98747.9	104261	142696	106845	119105	50746.7	126105	138152	153046	113011	138305
	X - 21733			46902	LC/MS Neg								22545.7		94715.3	89308.5	294519	39122.8	292717	569132	45886.5	75606.5	326873	47929.9	117016	204301	82204.2	33452.9	84611.7	173354	156530	88698.4		153680	50681.5	39348.9	80735.1	257154	72076.1	122661	65006.2	129780	131738	127649	102631	100580	37859.4	84151.1	339708
	X - 21736			46905	LC/MS Neg								18533.2		251319	2.17977e+06	516708	358458	1.11747e+06	799916	497666	1.03737e+06	128013	303179	1.55709e+06	502203	599944	564364	269444	1.15806e+06	952982	1.35569e+06	514932	390187	704988	760718	769965	531064	509321	297296	904849	457613	223614	244234	254306	1.70223e+06	396672	1101346	1.0364e+06
	X - 21742			46911	LC/MS Neg								7242.08		127228	92320.8	62041.1				69636.4		11695	2.0729e+06		3473730	431107	79319.9	161517	276623	3730284	119131	81562.3			61136.8		59315.2	673717		72144.3	191113		40837.1	114301	82065.7			51539.1
	X - 21752			46923	LC/MS Neg								23446				1.4126e+06	589089		217403	67733.1		244055	416383		129227		152206	97007.9	854800	314987	245954	371295		127324		1.07574e+06	3.2795e+06	373947	271376		476153	146006	119776			579477	31854.4	246353
	X - 21796			46972	LC/MS Neg								47286.9		97197.5	187270	137302	111221	162567	150212	147556	240411	151155	103938	188106	155535	176341	556896	95507.7	176229	227026	198200	134988	121752	104393	174845	167799	154400	183622	174800	109724	170598		94786.8	113493	132859	157936	118869	167739
	X - 21803			46980	LC/MS Neg								13184					20875.6		3.4471e+06				41768.7	376016			62483.6											255250			119744		245803			16193.3		3.8042e+06
	X - 21807			46984	LC/MS Neg								11942.5		46203		70695.9			19262.2	18506.4	59556.1			70667.9	119308	57470.5		20626.1	32979.1	148234	47739.6	183982			78897.9		91663.1							35343.5
[truncated: 74 more rows]
[truncated: 369 more columns]

## Sheet: ScaledImpDataZeroDrug&Tobacco
									ID	CU-1003	CU-1008	CU-1009	CU-1011	CU-1015	CU-1018	CU-1022	CU-1031	CU-1033	CU-1038	CU-1045	CU-1048	CU-1055	CU-1062	CU-1064	CU-1065	CU-1074	CU-1076	CU-1079	CU-1092	CU-1117	CU-1124	CU-1127	CU-1128	CU-1131	CU-1132	CU-1134	CU-1137	CU-1138	CU-1139	CU-1003	CU-1008	CU-1011	CU-1015	CU-1018	CU-1022	CU-1031	CU-1033	CU-1038	CU-1045
[truncated: 1,164 more rows]
[truncated: 364 more columns]
