# Supplementary material for: Plasma metabolomics reveals disrupted response and recovery following maximal exercise in myalgic encephalomyelitis/chronic fatigue syndrome
Source: JCI Insight. 2022 May 9;7(9):e157621. doi: 10.1172/jci.insight.157621 (PMC9090259; doi:10.1172/jci.insight.157621)
Supplement: Supplemental table 4 [file jciinsight-7-157621-s150.xlsx]

## Sheet: TOTAL_WILCOXON
COMP ID	BIOCHEMICAL	SUPER PATHWAY	SUB PATHWAY	D1PRE_p	D1PRE_q	D1PRE_FC	D1POST_p	D1POST_q	D1POST_FC	D2PRE_p	D2PRE_q	D2PRE_FC	D2POST_p	D2POST_q	D2POST_FC	D1POST-D1PRE_p	D1POST-D1PRE_q	D2PRE-D1PRE_p	D2PRE-D1PRE_q	D2POST-D1PRE_p	D2POST-D1PRE_q	D2PRE_D1POST_p	D2PRE-D1POST_q	D2POST-D1POST_p	D2POST-D1POST_q	D2POST-D2PRE_p	D2POST-D2PRE_q	D2POST-D2PRE-D1POST-D1PRE_p	D2POST-D2PRE-D1POST-D1PRE_q
46590	X - 07765			8.44e-07	0.000953081	0.363915	4.78e-07	0.000201987	0.348923	3.52e-07	0.000261534	0.299466	1.44e-07	0.000162019	0.863369	0.516966	0.898934	0.729451	0.973765	0.734939	0.973351	0.835615	0.979215	0.858425	0.993297	0.297777	0.884176	0.408594	0.967611
49557	X - 23680			3.88e-06	0.00218876	0.608514	3.37e-07	0.000201987	0.561155	1.47e-06	0.000307044	0.504654	4.27e-07	0.000240779	0.853031	0.796012	0.974751	0.12808	0.837241	0.248474	0.805667	0.102139	0.679253	0.313243	0.87485	0.627945	0.935827	0.442391	0.967611
64389	cis-3,4-methyleneheptanoylcarnitine	Lipid	Fatty Acid Metabolism (Acyl Carnitine, Medium Chain)	9.31e-05	0.0237371	0.726867	3.71e-06	0.00104874	0.676684	4.69e-06	0.000759135	0.609838	9.07e-07	0.000255997	0.653908	0.00159849	0.201054	0.0670872	0.837241	0.000647261	0.143081	0.592559	0.925342	0.0151776	0.780268	0.000326877	0.0739395	0.907263	0.990662
46266	X - 15486			9.83e-05	0.0237371	0.613665	2.15e-05	0.00486829	0.570962	6.27e-07	0.000261534	0.529289	8.74e-07	0.000255997	0.763935	0.119217	0.688582	0.368566	0.897567	0.118358	0.756285	0.533615	0.905625	0.21582	0.840227	0.524086	0.918979	0.97967	1
46428	X - 21383			0.000112223	0.0237371	0.640662	4.21e-05	0.00793507	0.608653	0.000968772	0.0295645	0.681031	8.96e-05	0.00532465	1.04297	0.279614	0.822147	0.438102	0.919296	0.577544	0.926533	0.0188717	0.368323	0.473282	0.910347	0.34203	0.892171	0.543228	0.967611
20675	1,5-anhydroglucitol (1,5-AG)	Carbohydrate	Glycolysis, Gluconeogenesis, and Pyruvate Metabolism	0.00015384	0.0237371	0.786631	0.000182341	0.0146523	0.770179	0.00119171	0.0337254	0.802512	0.000888547	0.0227993	1.2322	0.765313	0.970338	0.132718	0.837241	0.058847	0.620237	0.512297	0.905625	0.0692876	0.808418	0.154628	0.817232	0.538409	0.967611
63650	carnitine of C10H14O2 (5)*	Partially Characterized Molecules	Partially Characterized Molecules	0.000174396	0.0237371	0.631011	0.000637702	0.0270891	0.664621	0.000347617	0.0171088	0.58537	6.66e-05	0.00445897	1.05706	0.962198	0.998944	0.852321	0.992788	0.448255	0.886117	0.497376	0.903402	0.707276	0.953995	0.420243	0.894096	0.824104	0.980967
62279	indoleacetoylcarnitine*	Amino Acid	Tryptophan Metabolism	0.000184125	0.0237371	2.00533	0.00038849	0.0200518	1.71493	0.000230133	0.0130256	2.01658	0.000166119	0.00709161	0.950346	0.648732	0.936405	0.539453	0.930659	0.912304	1	0.726935	0.959586	0.233027	0.850102	0.927378	1	0.275714	0.967611
47671	X - 18921			0.000189224	0.0237371	0.613124	0.000408134	0.0200518	0.623057	1.63e-06	0.000307044	0.496202	1.23e-05	0.00156025	2.0611	0.847008	0.977006	0.0727037	0.837241	0.0961856	0.73504	0.060823	0.550821	0.0799446	0.808418	0.68081	0.942943	0.798859	0.980967
46363	X - 21319			0.000276866	0.0273977	0.656772	0.00984301	0.137434	0.755579	0.00043264	0.0185276	0.718483	0.000129873	0.00642552	0.804196	0.289444	0.822911	0.550496	0.930659	0.106816	0.737698	0.364701	0.834432	0.0633712	0.808418	0.54323	0.92529	0.0991327	0.967611
62145	glycine conjugate of C10H12O2*	Partially Characterized Molecules	Partially Characterized Molecules	0.000280643	0.0273977	0.680951	0.00016374	0.0146523	0.698198	0.00279551	0.0545607	0.693004	0.00179196	0.0367842	1.45112	0.577477	0.914271	0.944842	1	0.404431	0.857382	0.784795	0.96837	0.347567	0.881481	0.0330771	0.49662	0.158864	0.967611
64386	cis-3,4-methyleneheptanoylglycine	Lipid	Fatty Acid Metabolism (Acyl Glycine)	0.000291206	0.0273977	0.677811	0.0109378	0.143752	0.778643	1.98e-05	0.00203665	0.609635	0.000364812	0.012474	1.00835	0.829937	0.977006	0.396326	0.898289	0.829937	0.996926	0.196245	0.761245	0.29612	0.87485	0.63344	0.938052	0.81295	0.980967
35137	N2,N2-dimethylguanosine	Nucleotide	Purine Metabolism, Guanine containing	0.000368883	0.032036	0.847887	0.0116437	0.149516	0.90274	0.00178227	0.0420895	0.868274	0.00375889	0.0557588	0.88174	0.0120103	0.465979	0.302909	0.897567	0.11665	0.753893	0.0940205	0.665195	0.274787	0.865694	0.402435	0.894096	0.24112	0.967611
46657	X - 14939			0.000412051	0.0332289	0.718139	0.00109316	0.0386024	0.768023	0.000382783	0.0180546	0.722468	5.08e-05	0.00410052	1.02018	0.0812067	0.650605	0.875612	0.993297	0.482314	0.903142	0.286144	0.809163	0.115803	0.808418	0.299505	0.884176	0.036007	0.967611
63589	3,5-dichloro-2,6-dihydroxybenzoic acid	Xenobiotics	Chemical	0.000476927	0.0353097	0.771012	0.000190451	0.0146523	0.745512	0.000651484	0.0237897	0.764931	0.000260959	0.0101594	1.07309	0.402435	0.8386	0.702286	0.973417	0.218532	0.786151	0.309794	0.812036	0.713114	0.956411	0.156749	0.817232	0.835619	0.980967
64390	cis-3,4-methyleneheptanoate	Lipid	Fatty Acid, Branched	0.000500404	0.0353097	0.670405	0.000112256	0.0140779	0.627532	8.59e-05	0.00748179	0.593084	1.32e-05	0.00156025	1.15492	0.0281527	0.590207	0.491436	0.924712	0.0251665	0.418603	0.686155	0.948846	0.309788	0.87485	0.0129058	0.347543	0.562712	0.967611
57511	linolenoylcarnitine (C18:3)*	Lipid	Fatty Acid Metabolism (Acyl Carnitine, Polyunsaturated)	0.000579775	0.0385039	0.696477	9.64e-05	0.0136142	0.676912	0.000549039	0.0207171	0.69366	0.000214106	0.00863308	2.2774	0.167634	0.700373	0.440209	0.921507	0.429428	0.87853	0.97967	1	0.939056	1	0.910133	1	0.804485	0.980967
62146	glycine conjugate of C10H14O2 (1)*	Partially Characterized Molecules	Partially Characterized Molecules	0.000667013	0.0404279	0.695273	0.000159989	0.0146523	0.680049	0.000100911	0.00815937	0.639159	2.7e-05	0.00234576	1.04496	0.718551	0.961468	0.691516	0.973417	0.306339	0.846317	0.612852	0.928915	0.251503	0.852622	0.0750546	0.652983	0.231045	0.967611
46602	X - 11478			0.000683127	0.0404279	0.653555	0.000455503	0.0214466	0.645082	1.31e-05	0.00160044	0.590708	1.66e-05	0.00170205	1.04794	0.847007	0.977006	0.316782	0.897567	0.181548	0.772181	0.206518	0.761245	0.163242	0.840227	0.959354	1	0.768095	0.980967
46707	X - 17653			0.000716171	0.0404279	0.745212	0.000647261	0.0270891	0.726641	0.00159572	0.0410536	0.751546	0.00867297	0.0923753	1.28304	0.297811	0.822911	0.628268	0.960233	0.225422	0.791777	0.500653	0.903402	0.294445	0.87485	0.500652	0.907434	0.345759	0.967611
62919	tridecenedioate (C13:1-DC)*	Lipid	Fatty Acid, Dicarboxylate	0.00101555	0.053327	0.649772	0.00194873	0.0564632	0.643725	1.41e-05	0.00160044	0.535581	1.96e-06	0.000424655	1.0297	0.289446	0.822911	0.068181	0.837241	0.00398298	0.260558	0.372456	0.834432	0.0228933	0.808418	0.00566313	0.239898	0.459914	0.967611
40469	N1-Methyl-2-pyridone-5-carboxamide	Cofactors and Vitamins	Nicotinate and Nicotinamide Metabolism	0.00103914	0.053327	0.735939	0.0115237	0.149516	0.809614	0.0256997	0.204332	0.828466	0.073872	0.281762	0.865276	0.130851	0.688582	0.368566	0.897567	0.21582	0.786151	0.707694	0.958726	0.360862	0.881481	0.0676305	0.64562	0.852714	0.980967
45970	1-palmitoyl-GPG (16:0)*	Lipid	Lysophospholipid	0.00112508	0.0552268	0.791365	0.0403893	0.242904	0.852595	0.902075	0.955237	0.997764	0.491388	0.735853	0.932609	0.108408	0.688582	0.00944368	0.561415	0.0425942	0.535267	0.118358	0.710279	0.313269	0.87485	0.191253	0.847218	0.127184	0.967611
33442	pseudouridine	Nucleotide	Pyrimidine Metabolism, Uracil containing	0.00138004	0.064093	0.886098	0.0292158	0.217421	0.914282	0.00180188	0.0420895	0.896938	0.182736	0.457449	1.0214	0.0850914	0.668913	0.486865	0.924712	0.0137201	0.403986	0.207826	0.761245	0.670165	0.951014	0.0276363	0.463149	0.944857	0.999606
46384	X - 21339			0.00145969	0.064093	0.726136	0.00109316	0.0386024	0.703371	0.00470683	0.0787754	0.734085	0.00254584	0.0442192	0.626524	0.186352	0.729934	0.134607	0.837241	0.587536	0.930677	0.131784	0.710279	0.442418	0.901583	0.304619	0.884176	0.756995	0.980456
1585	N-acetylalanine	Amino Acid	Alanine and Aspartate Metabolism	0.00147601	0.064093	0.908658	0.0148759	0.166204	0.928855	0.00941558	0.123935	0.931189	0.00334483	0.0516346	0.975198	0.159969	0.699964	0.500649	0.924712	0.171071	0.772181	0.416909	0.858075	0.855569	0.993297	0.301199	0.884176	0.577547	0.967611
48152	glucose	Carbohydrate	Glycolysis, Gluconeogenesis, and Pyruvate Metabolism	0.00159577	0.0657797	1.10512	0.3012	0.622825	1.02421	0.0941602	0.37269	1.06327	0.782035	0.910225	0.798733	0.0812067	0.650605	0.102149	0.837241	0.00417081	0.260558	0.600129	0.925342	0.0831271	0.808418	0.0709788	0.647434	0.81295	0.980967
52696	1-stearoyl-2-docosahexaenoyl-GPS (18:0/22:6)*	Lipid	Phosphatidylserine (PS)	0.00163138	0.0657797	1.46426	0.0063284	0.10835	1.48158	0.0151707	0.156287	1.35896	0.0266255	0.171772	1.19217	0.118356	0.688582	0.801672	0.990149	0.276392	0.816186	0.0598286	0.550821	0.292773	0.87485	0.939063	1	0.509959	0.967611
46223	linoleoylcarnitine (C18:2)*	Lipid	Fatty Acid Metabolism (Acyl Carnitine, Polyunsaturated)	0.00216925	0.0837425	0.777223	0.000124583	0.0140779	0.74053	0.00212273	0.0453383	0.793551	0.000888547	0.0227993	2.1117	0.52884	0.9043	0.392284	0.897567	0.306337	0.846317	0.77645	0.96837	0.50297	0.913759	0.524086	0.918979	0.892855	0.988955
37432	N-acetyl-beta-alanine	Nucleotide	Pyrimidine Metabolism, Uracil containing	0.00228947	0.0837425	0.853442	0.0150259	0.166204	0.872556	0.0157233	0.157525	0.859025	0.00668593	0.0803131	0.861613	0.388269	0.832361	0.562715	0.937306	1	1	0.933273	0.993852	0.779242	0.967423	0.787633	0.97544	0.543228	0.967611
22185	N-acetylaspartate (NAA)	Amino Acid	Alanine and Aspartate Metabolism	0.00246852	0.0837425	1.12532	0.000360346	0.0200518	1.18119	0.0220792	0.189349	1.08836	0.00251518	0.0442192	0.829294	0.384275	0.832361	0.260647	0.897567	0.985478	1	0.0383234	0.499007	0.745946	0.956411	0.163242	0.817232	0.849859	0.980967
62947	N,N,N-trimethyl-alanylproline betaine (TMAP)	Amino Acid	Urea cycle; Arginine and Proline Metabolism	0.00246852	0.0837425	0.889797	0.0122604	0.153636	0.903107	6.93e-07	0.000261534	0.807651	2.02e-05	0.00189907	1.02603	0.0376505	0.600463	0.00446766	0.561415	0.206514	0.786151	0.000115668	0.0380682	0.0134433	0.724017	0.00489322	0.239898	0.491438	0.967611
35114	7-methylguanine	Nucleotide	Purine Metabolism, Guanine containing	0.00252185	0.0837425	0.871501	0.0891239	0.360968	0.925615	0.00182189	0.0420895	0.861889	0.0774681	0.287342	0.890125	0.00964519	0.442669	0.773662	0.979858	0.0303111	0.44522	0.0174471	0.359093	0.858427	0.993297	0.0167701	0.36475	0.459914	0.967611
32497	10-undecenoate (11:1n1)	Lipid	Medium Chain Fatty Acid	0.00252192	0.0837425	0.737727	0.0202037	0.19108	0.76959	9.9e-06	0.00140082	0.613647	1.15e-05	0.00156025	1.02686	0.349495	0.832361	0.0303111	0.714206	0.0363312	0.499503	0.0194338	0.370228	0.00441676	0.585062	0.565173	0.933154	0.55293	0.967611
22036	2-hydroxyoctanoate	Lipid	Fatty Acid, Monohydroxy	0.00295729	0.0953939	0.727527	0.0212039	0.193016	0.823717	0.0361932	0.229597	0.746798	0.0181445	0.141303	0.770179	0.779243	0.973623	0.997095	1	0.724004	0.973351	0.864148	0.984302	0.55293	0.926465	0.0976481	0.707949	0.176833	0.967611
63613	undecenoylcarnitine (C11:1)	Lipid	Fatty Acid Metabolism (Acyl Carnitine, Monounsaturated)	0.00318302	0.0962815	0.717262	0.000317858	0.0189042	0.679693	1.38e-06	0.000307044	0.560743	2.26e-06	0.000424655	0.841821	0.921703	0.989912	0.00762209	0.561415	0.0692885	0.642244	0.0114051	0.286174	0.00511946	0.585062	0.462126	0.894096	0.617972	0.967611
63658	glutamine conjugate of C7H12O2*	Partially Characterized Molecules	Partially Characterized Molecules	0.00328727	0.0962815	0.611202	0.00203143	0.0566486	0.582735	0.000268892	0.0144946	0.424598	0.000139692	0.00642552	0.586793	0.127079	0.688582	0.024159	0.692249	0.00118836	0.175634	0.997095	1	0.0559366	0.808418	0.0285653	0.463149	0.95645	1
48195	fructose	Carbohydrate	Fructose, Mannose and Galactose Metabolism	0.00338912	0.0962815	2.17958	0.00273549	0.063568	1.79884	0.0206182	0.184059	1.7706	0.0286811	0.176945	0.992546	0.073872	0.643642	0.336526	0.897567	0.0891239	0.714887	0.263745	0.798287	0.587536	0.93592	0.142361	0.80822	0.203915	0.967611
63681	3-bromo-5-chloro-2,6-dihydroxybenzoic acid*	Xenobiotics	Chemical	0.00346017	0.0962815	0.77308	0.002869	0.063568	0.795208	0.0270139	0.208025	0.825958	0.00462301	0.0621355	0.957425	0.313275	0.832361	0.0186892	0.660546	0.342047	0.855957	0.236766	0.783681	0.649079	0.940333	0.108406	0.747605	0.0715497	0.967611
37203	androstenediol (3beta,17beta) disulfate (2)	Lipid	Androgenic Steroids	0.00346034	0.0962815	0.722654	0.000581459	0.026282	0.69852	0.000544633	0.0207171	0.669304	0.000169596	0.00709161	0.66607	0.765315	0.970338	0.796049	0.990149	0.507623	0.912601	0.997095	1	0.473282	0.910347	0.702287	0.953854	0.567637	0.967611
32197	3-(4-hydroxyphenyl)lactate (HPLA)	Amino Acid	Tyrosine Metabolism	0.00349649	0.0962815	0.824619	0.00354653	0.072865	0.815947	0.0242346	0.198794	0.878433	0.0141433	0.126145	0.938803	0.656954	0.937796	0.22542	0.897567	0.233893	0.796786	0.200051	0.761245	0.0618328	0.808418	0.548068	0.927944	0.824266	0.980967
47642	X - 12101			0.00399886	0.107493	0.705343	0.0157976	0.170012	0.736771	0.000189151	0.0112694	0.647079	0.000375655	0.012474	0.847139	0.832778	0.977006	0.114963	0.837241	0.161056	0.772181	0.0670872	0.566736	0.112468	0.808418	0.824266	0.986194	0.404485	0.967611
52608	linoleoyl ethanolamide	Lipid	Endocannabinoid	0.00420558	0.109142	0.716747	0.0244493	0.209301	0.809595	0.0528497	0.271958	0.824607	0.035907	0.198158	0.984361	0.194988	0.75051	0.0480745	0.836509	0.105243	0.737698	0.392286	0.834432	0.638638	0.938052	0.956453	1	0.364701	0.967611
46511	X - 16938			0.00425352	0.109142	0.680642	0.00479475	0.0873881	0.642197	0.0869367	0.357863	0.709797	0.0774854	0.287342	1.72853	0.426396	0.846129	0.619756	0.958829	0.622695	0.942666	0.238369	0.786373	0.212146	0.840227	0.915656	1	0.486693	0.967611
607	trans-urocanate	Amino Acid	Histidine Metabolism	0.00451995	0.113208	0.815104	0.026625	0.214361	0.840498	0.0516776	0.268344	0.84372	0.00795896	0.088967	1.35332	0.852714	0.978499	0.927486	1	0.60775	0.940482	0.973864	1	0.612852	0.937676	0.734948	0.962067	0.392286	0.967611
46146	4-methylcatechol sulfate	Xenobiotics	Benzoate Metabolism	0.00461254	0.113208	1.34802	0.010383	0.140205	1.45314	0.116358	0.40906	1.3393	0.104462	0.337417	0.721654	0.493726	0.881552	0.254526	0.897567	0.263745	0.805667	0.400394	0.842465	0.468804	0.907906	0.60775	0.935827	0.918812	0.991512
48351	N1-methylinosine	Nucleotide	Purine Metabolism, (Hypo)Xanthine/Inosine containing	0.00509517	0.1201	0.799182	0.026516	0.214361	0.830399	0.0106013	0.126517	0.815936	0.00146345	0.0323905	2.12565	0.210417	0.768497	0.52164	0.924712	0.664811	0.952132	0.910124	0.990662	0.41054	0.884115	0.279427	0.881728	0.0268577	0.967611
47015	X - 21838			0.0051061	0.1201	1.11698	0.0255073	0.213505	1.16362	0.0485414	0.265228	1.29877	0.0255073	0.167428	1.51755	0.821483	0.977006	0.262381	0.897567	0.181919	0.772181	0.567743	0.924728	0.217394	0.840227	0.0858203	0.694109	0.538337	0.967611
36752	N6-acetyllysine	Amino Acid	Lysine Metabolism	0.0062231	0.143385	0.886044	0.0692894	0.324884	0.929031	0.427649	0.700581	0.949559	0.67548	0.852086	1.27768	0.620538	0.93073	0.136514	0.837241	0.152528	0.772181	0.138442	0.715601	0.181544	0.840227	0.784834	0.974366	0.688832	0.967611
15910	maltotetraose	Carbohydrate	Glycogen Metabolism	0.00660035	0.148653	1.24922	0.00706227	0.114005	1.37986	0.052854	0.271958	1.18279	0.0425942	0.214682	1.04735	0.765315	0.970338	0.161056	0.859217	0.18036	0.772181	0.137474	0.715601	0.217175	0.840227	0.577547	0.93355	0.852714	0.980967
61858	lyxonate	Carbohydrate	Pentose Metabolism	0.00686258	0.148653	1.25332	0.0220101	0.193016	1.2672	0.00872336	0.118582	1.3223	0.00325884	0.0516346	1.44255	0.985478	1	0.944857	1	0.507617	0.912601	0.779235	0.96837	0.505246	0.913759	0.745929	0.963087	0.68081	0.967611
63657	glutamine conjugate of C6H10O2 (1)*	Partially Characterized Molecules	Partially Characterized Molecules	0.00692958	0.148653	0.693841	0.009051	0.131123	0.647725	0.00331916	0.061595	0.632247	6.71e-05	0.00445897	0.844132	0.146364	0.694601	0.127184	0.837241	0.000443202	0.125315	0.654325	0.942362	0.0167705	0.803598	0.005727	0.239898	0.154628	0.967611
34035	linolenate (18:3n3 or 3n6)	Lipid	Long Chain Polyunsaturated Fatty Acid (n3 and n6)	0.0069979	0.148653	0.650278	0.0441034	0.255574	0.828967	0.0192425	0.178545	0.663338	0.0162776	0.134142	0.875803	0.231045	0.772859	0.302909	0.897567	0.824267	0.996926	0.572582	0.924728	0.807306	0.977584	0.801672	0.978092	0.433819	0.967611
54885	1-linoleoyl-GPG (18:2)*	Lipid	Lysophospholipid	0.00720456	0.148653	0.828739	0.00330591	0.0691792	0.826786	0.492475	0.753354	0.895552	0.201335	0.485293	1.1619	0.45112	0.860981	0.108408	0.837241	0.323872	0.855318	0.0704126	0.569336	0.193738	0.840227	0.477786	0.900627	0.516997	0.967611
47120	9-hydroxystearate	Lipid	Fatty Acid, Monohydroxy	0.00724174	0.148653	0.779319	0.0203776	0.19108	0.822146	0.165524	0.491712	0.873446	0.0365561	0.198422	0.960935	0.824264	0.977006	0.0918861	0.837241	0.991286	1	0.429554	0.863685	0.939062	1	0.329254	0.888755	0.433818	0.967611
57652	hexadecadienoate (16:2n6)	Lipid	Long Chain Polyunsaturated Fatty Acid (n3 and n6)	0.00741713	0.149535	0.67685	0.0692894	0.324884	0.818765	0.033952	0.222077	0.713791	0.0618328	0.251112	0.892777	0.734948	0.966273	0.829939	0.990149	0.53841	0.917081	0.927486	0.993296	0.577547	0.933846	0.473282	0.895124	0.796049	0.980967
44688	maltotriose	Carbohydrate	Glycogen Metabolism	0.00801089	0.156258	1.16714	0.00172241	0.0526051	1.37291	0.0313169	0.220194	1.16124	0.0332049	0.192248	0.985054	0.23821	0.781841	0.438107	0.919296	0.587536	0.930677	0.0918968	0.654259	0.214475	0.840227	0.433819	0.894096	0.745946	0.972823
32415	docosadienoate (22:2n6)	Lipid	Long Chain Polyunsaturated Fatty Acid (n3 and n6)	0.00816583	0.156258	0.706631	0.114963	0.411107	0.810649	0.0228432	0.192974	0.759849	0.0181479	0.141303	0.781298	0.0523433	0.615827	0.0864188	0.837241	0.464347	0.902365	0.864148	0.984302	0.446758	0.903739	0.686156	0.942943	0.0681801	0.967611
35651	ectoine	Xenobiotics	Chemical	0.00816583	0.156258	0.762716	0.0220345	0.193016	0.880361	0.0313173	0.220194	0.847287	0.0824859	0.296582	1.15426	0.193738	0.748503	0.491438	0.924712	0.587536	0.930677	0.623111	0.930557	0.612852	0.937676	0.887101	0.994896	0.55293	0.967611
62852	N-carbamoylvaline	Amino Acid	Leucine, Isoleucine and Valine Metabolism	0.00860584	0.160038	0.783019	0.0723371	0.326964	0.815129	0.00688704	0.0986636	0.788115	0.0850433	0.304806	1	0.467607	0.868553	0.659111	0.972614	0.143871	0.772181	0.938991	0.994406	0.696549	0.953995	0.33817	0.892171	0.675459	0.967611
32418	myristoleate (14:1n5)	Lipid	Long Chain Monounsaturated Fatty Acid	0.00864686	0.160038	0.630362	0.0383259	0.240887	0.806735	0.0173291	0.169108	0.65075	0.0363306	0.198158	0.822048	0.244055	0.782634	0.686156	0.973417	0.930379	1	0.921703	0.992738	0.726734	0.956411	0.807306	0.981789	0.468804	0.967611
64408	bilirubin degradation product, C17H18N2O4 (3)	Partially Characterized Molecules	Partially Characterized Molecules	0.00881274	0.160167	0.79967	0.0281542	0.216424	0.792998	0.261243	0.575527	0.904321	0.214473	0.485293	0.772905	0.130855	0.688582	0.0123874	0.561415	0.0341173	0.476378	0.309794	0.812036	0.214475	0.840227	0.991286	1	0.22822	0.967611
1361	pentadecanoate (15:0)	Lipid	Long Chain Saturated Fatty Acid	0.00898146	0.160167	0.741285	0.058847	0.30364	0.839413	0.0313169	0.220194	0.78197	0.00668683	0.0803131	1.16288	0.412743	0.839206	0.123594	0.837241	0.782036	0.979494	0.577547	0.924728	0.404485	0.884115	0.209146	0.847218	0.068181	0.967611
52533	X - 24337			0.00932721	0.160167	0.760441	0.00885996	0.130026	0.754431	0.00212273	0.0453383	0.709671	0.00547643	0.0687007	1.42225	0.143352	0.6924	0.847007	0.992788	0.864148	1	0.707693	0.958726	0.68081	0.953995	0.827101	0.986194	0.163242	0.967611
33969	stearidonate (18:4n3)	Lipid	Long Chain Polyunsaturated Fatty Acid (n3 and n6)	0.0093274	0.160167	0.676485	0.0905007	0.361368	0.814332	0.217377	0.545568	0.876383	0.500653	0.742756	0.828856	0.239663	0.781841	0.0698482	0.837241	0.110018	0.740663	0.320314	0.812036	0.372456	0.881481	0.638638	0.938052	0.313275	0.967611
1105	linoleate (18:2n6)	Lipid	Long Chain Polyunsaturated Fatty Acid (n3 and n6)	0.00950506	0.160167	0.673599	0.058847	0.30364	0.793371	0.028389	0.214242	0.735179	0.0167705	0.137202	0.735374	0.163242	0.699964	0.292773	0.897567	0.83562	0.996926	0.597604	0.925342	0.904379	0.997905	0.950654	1	0.161056	0.967611
2829	N-formylmethionine	Amino Acid	Methionine, Cysteine, SAM and Taurine Metabolism	0.00950506	0.160167	0.922536	0.0196242	0.19108	0.915786	0.11118	0.399541	0.946121	0.0541371	0.23508	1.27745	0.605205	0.927188	0.244052	0.897567	0.867011	1	0.172212	0.737121	0.745945	0.956411	0.315022	0.884176	0.526458	0.967611
37211	androstenediol (3beta,17beta) monosulfate (1)	Lipid	Androgenic Steroids	0.0102455	0.166756	0.677965	0.00293796	0.0638442	0.656511	0.00575031	0.0904077	0.651423	0.000911989	0.0228808	0.753256	0.151487	0.694601	0.360862	0.897567	0.0598278	0.620237	0.0460518	0.53743	0.74044	0.956411	0.0147266	0.363442	0.257574	0.967611
62924	3-(3-amino-3-carboxypropyl)uridine*	Nucleotide	Pyrimidine Metabolism, Uracil containing	0.0103412	0.166756	0.895388	0.020799	0.19108	0.897647	0.00244201	0.0493636	0.863115	0.169935	0.438033	1.00451	0.892854	0.987988	0.179178	0.870701	0.610296	0.940482	0.141371	0.717631	0.565173	0.931073	0.0983871	0.708763	0.0505995	0.967611
20694	oxalate (ethanedioate)	Cofactors and Vitamins	Ascorbate and Aldarate Metabolism	0.0104384	0.166756	1.19778	0.000985952	0.0371375	1.27006	0.0111392	0.12737	1.18624	0.00436665	0.0607709	0.904017	0.299505	0.822911	0.64385	0.972222	0.889977	1	0.313275	0.812036	0.615409	0.937676	0.718552	0.953854	0.959354	1
20693	tartronate (hydroxymalonate)	Xenobiotics	Food Component/Plant	0.0106342	0.166756	1.25806	0.000408134	0.0200518	1.46573	0.00461232	0.0787754	1.27445	0.00043715	0.0141012	0.797793	0.649079	0.936405	0.691517	0.973417	0.480047	0.903142	0.915924	0.992738	0.533615	0.925174	0.451118	0.894096	0.852713	0.980967
34407	isovalerylcarnitine (C5)	Amino Acid	Leucine, Isoleucine and Valine Metabolism	0.0106346	0.166756	0.765779	0.000800128	0.0322909	0.693188	0.0928942	0.370268	0.817095	0.0961856	0.327089	1.07833	0.713116	0.961468	0.459913	0.923723	0.191253	0.786151	0.174511	0.737121	0.0762545	0.808418	0.59256	0.93355	0.292773	0.967611
62286	delta-CEHC glucuronide	Cofactors and Vitamins	Tocopherol Metabolism	0.0109351	0.16912	0.752085	0.0332265	0.223488	0.722226	0.0634342	0.303653	0.660231	0.013553	0.126145	0.813582	0.628844	0.933498	0.550487	0.930659	0.341964	0.855957	0.89458	0.990488	0.683516	0.953995	0.0624499	0.64562	0.206841	0.967611
27513	indoleacetate	Amino Acid	Tryptophan Metabolism	0.0112429	0.170811	1.32684	0.0532323	0.293435	1.20133	0.028389	0.214242	1.3129	0.0456548	0.217496	0.820865	0.453308	0.860981	0.829939	0.990149	0.947755	1	0.790436	0.96837	0.617972	0.937676	0.815775	0.985986	0.636038	0.967611
64409	bilirubin degradation product, C17H18N2O4 (1)	Partially Characterized Molecules	Partially Characterized Molecules	0.0113471	0.170811	0.818195	0.0425935	0.25068	0.799833	0.266781	0.584131	0.923255	0.207828	0.485293	0.986364	0.468802	0.868553	0.00511946	0.561415	0.0649429	0.627575	0.191253	0.761245	0.113297	0.808418	0.729469	0.959337	0.649079	0.967611
37210	androstenediol (3beta,17beta) monosulfate (2)	Lipid	Androgenic Steroids	0.0128925	0.188439	0.421422	0.00240094	0.0602904	0.366389	0.0877307	0.358193	0.491721	0.111389	0.345709	0.764827	0.124471	0.688582	0.97967	1	0.408596	0.857382	0.0278896	0.43248	0.00242585	0.585062	0.801671	0.978092	0.0376511	0.967611
63660	glutamine conjugate of C6H10O2 (2)*	Partially Characterized Molecules	Partially Characterized Molecules	0.0129005	0.188439	0.58667	0.00619001	0.10835	0.575121	0.000338314	0.0171088	0.540756	0.000507941	0.0154991	0.667109	0.0681801	0.632537	0.0228933	0.692249	0.00924548	0.337311	0.491438	0.901633	0.0472569	0.808418	0.44026	0.894096	0.759765	0.980967
52983	glycochenodeoxycholate glucuronide (1)	Lipid	Primary Bile Acid Metabolism	0.0130188	0.188439	1.24304	0.213132	0.543381	1.07378	0.0980415	0.378781	1.10501	0.0233317	0.161604	1.45376	0.0991327	0.688582	0.55293	0.931988	0.756995	0.973676	0.446758	0.865977	0.231045	0.850102	0.74044	0.962572	0.120083	0.967611
36808	dimethylarginine (ADMA + SDMA)	Amino Acid	Urea cycle; Arginine and Proline Metabolism	0.0132572	0.18946	0.928027	0.332878	0.648733	0.962092	0.570997	0.804943	0.975202	0.61797	0.815058	0.950582	0.068181	0.632537	0.0877629	0.837241	0.0167698	0.410981	0.821433	0.977037	0.368564	0.881481	0.444582	0.894096	0.297809	0.967611
35157	N6-carbamoylthreonyladenosine	Nucleotide	Purine Metabolism, Adenine containing	0.0137459	0.19399	0.899905	0.0140014	0.164735	0.90312	0.049387	0.265228	0.897438	0.0161167	0.133792	0.913204	0.84131	0.977006	0.612851	0.958694	0.745946	0.973351	0.787632	0.96837	0.60775	0.937676	0.531223	0.921246	0.14942	0.967611
38768	(14 or 15)-methylpalmitate (a17:0 or i17:0)	Lipid	Fatty Acid, Branched	0.0142508	0.195154	0.782009	0.0891239	0.360968	0.875542	0.0626537	0.301804	0.80269	0.00668665	0.0803131	0.5556	0.116651	0.688582	0.239663	0.897567	0.818604	0.996599	0.807306	0.97468	0.151487	0.840227	0.191253	0.847218	0.0532339	0.967611
46624	X - 12798			0.014509	0.195154	0.732247	0.0320202	0.22064	0.754225	0.02886	0.216355	0.73999	0.0332049	0.192248	0.690006	0.132721	0.688582	0.656954	0.972614	0.163241	0.772181	0.0532339	0.542329	0.421095	0.89188	0.0618328	0.64562	0.468802	0.967611
46510	X - 12544			0.0147497	0.195154	1.6026	0.00259897	0.063568	0.838978	0.00879939	0.118582	1.15102	0.00221255	0.0416329	1.33261	0.272118	0.822147	0.728989	0.973765	0.1717	0.772181	0.542144	0.906985	0.63253	0.937676	0.211671	0.847218	0.795941	0.980967
46515	X - 21470			0.0147573	0.195154	0.491378	0.0126415	0.153636	0.503858	0.010934	0.12737	0.594412	0.00220066	0.0416329	0.753589	0.193728	0.748503	0.123589	0.837241	0.567633	0.926533	0.473284	0.882631	0.592559	0.937676	0.402433	0.894096	0.1175	0.967611
3147	xanthine	Nucleotide	Purine Metabolism, (Hypo)Xanthine/Inosine containing	0.0147717	0.195154	0.859957	0.000246536	0.0163874	0.808289	0.0293378	0.218489	0.914373	0.000865631	0.0227993	1.46375	0.0363312	0.600463	0.473284	0.924712	0.0281548	0.436206	0.015178	0.324178	0.965156	1	0.00260767	0.226868	0.210465	0.967611
64407	bilirubin degradation product, C17H18N2O4 (2)	Partially Characterized Molecules	Partially Characterized Molecules	0.0150382	0.195154	0.811373	0.0314415	0.22064	0.796404	0.246427	0.566983	0.917118	0.218533	0.485293	0.953977	0.360862	0.832361	0.0246984	0.692249	0.0774681	0.675342	0.214475	0.761245	0.167683	0.840227	0.718553	0.953854	0.482314	0.967611
62850	tetradecadienoate (14:2)*	Lipid	Long Chain Polyunsaturated Fatty Acid (n3 and n6)	0.0150384	0.195154	0.671306	0.150453	0.457021	0.857924	0.00241609	0.0493636	0.634035	0.00867297	0.0923753	0.735755	0.0472577	0.615827	0.824266	0.990149	0.887101	1	0.0670872	0.566736	0.236766	0.850102	0.121829	0.774091	0.286144	0.967611
33972	10-nonadecenoate (19:1n9)	Lipid	Long Chain Monounsaturated Fatty Acid	0.0158639	0.200343	0.731769	0.248506	0.572284	0.872573	0.036774	0.229856	0.75452	0.0145792	0.126615	0.705437	0.0425942	0.600463	0.519355	0.924712	0.724003	0.973351	0.762539	0.966623	0.242586	0.852622	0.617972	0.935827	0.123594	0.967611
62287	delta-CEHC	Cofactors and Vitamins	Tocopherol Metabolism	0.0159604	0.200343	0.764753	0.0389338	0.240887	0.802998	0.0952511	0.37439	0.728398	0.0689563	0.270475	0.766717	0.327367	0.832361	0.248474	0.897567	0.560153	0.926217	0.691508	0.948846	0.810106	0.979924	0.233807	0.847218	0.0837733	0.967611
37202	androstenediol (3beta,17beta) disulfate (1)	Lipid	Androgenic Steroids	0.0160053	0.200343	0.351747	0.00172247	0.0526051	0.349294	0.01015	0.126262	0.366277	0.000865597	0.0227993	0.415675	0.519355	0.900322	0.756995	0.975127	0.331061	0.855957	0.266869	0.799194	0.486865	0.913174	0.680809	0.942943	0.587536	0.967611
52235	1-stearoyl-2-arachidonoyl-GPS (18:0/20:4)	Lipid	Phosphatidylserine (PS)	0.0161481	0.200343	1.22988	0.0207964	0.19108	1.28934	0.026132	0.204332	1.16931	0.112469	0.345709	0.972474	0.597604	0.924164	0.484585	0.924712	0.172213	0.772181	0.206518	0.761245	0.347623	0.881481	0.796049	0.97544	0.798859	0.980967
32391	1,3-dimethylurate	Xenobiotics	Xanthine Metabolism	0.0163737	0.200934	0.653524	0.0437939	0.255574	0.693135	0.0106137	0.126517	0.47172	0.019776	0.14822	0.566845	0.309984	0.832361	0.712378	0.973765	0.485471	0.906053	0.881089	0.986837	0.410984	0.884115	0.500641	0.907434	0.532697	0.967611
64571	N,N-dimethyl-pro-pro	Peptide	Modified Peptides	0.0171771	0.203471	0.933439	0.0857499	0.354936	0.938547	0.000116781	0.00881306	0.870092	0.0448748	0.217496	0.902793	0.691514	0.956441	0.015485	0.625484	0.950654	1	0.0044674	0.220554	0.784832	0.96914	0.00830889	0.293667	0.114965	0.967611
33140	X - 11795			0.0173291	0.203471	0.6959	0.0063284	0.10835	0.679214	0.0250625	0.202648	0.703732	0.0224603	0.158486	1.04823	0.142361	0.6924	0.188792	0.870701	0.0100612	0.344825	0.939063	0.994406	0.10921	0.808418	0.23821	0.847218	0.699588	0.969696
62277	hydroxy-CMPF*	Lipid	Fatty Acid, Dicarboxylate	0.0173291	0.203471	1.97855	0.0297592	0.217421	1.91432	0.0158639	0.157525	2.00715	0.0344269	0.195316	0.972179	0.773663	0.973096	0.939063	1	0.68081	0.9637	0.798859	0.97468	0.997095	1	0.718553	0.953854	0.985478	1
1336	palmitate (16:0)	Lipid	Long Chain Saturated Fatty Acid	0.0174816	0.203471	0.739869	0.123594	0.429726	0.850636	0.0556926	0.281447	0.799884	0.0177948	0.140492	0.967265	0.0961856	0.688582	0.270018	0.897567	0.807306	0.992246	0.818604	0.977037	0.533612	0.925174	0.376371	0.892171	0.0918968	0.967611
2125	taurine	Amino Acid	Methionine, Cysteine, SAM and Taurine Metabolism	0.0174816	0.203471	1.12635	0.002869	0.063568	1.17193	0.011036	0.12737	1.12583	0.0161167	0.133792	0.873174	0.872743	0.982351	0.97967	1	0.74044	0.973351	0.528838	0.905625	0.491436	0.913759	0.68081	0.942943	0.904379	0.990662
62967	X - 25523			0.017923	0.20648	6.59318	0.0547216	0.297286	5.59599	0.019957	0.181957	4.39012	0.0372681	0.20036	0.891411	0.178544	0.716702	0.0554892	0.837241	0.0226772	0.410981	0.2026	0.761245	0.567875	0.931073	0.995506	1	0.497401	0.967611
38296	(16 or 17)-methylstearate (a19:0 or i19:0)	Lipid	Fatty Acid, Branched	0.0182639	0.207507	0.817928	0.236764	0.564442	0.931313	0.212587	0.545568	0.903775	0.0519011	0.23349	0.756429	0.0918968	0.688582	0.0954588	0.837241	0.612852	0.940482	0.734947	0.959586	0.242586	0.852622	0.248506	0.872856	0.0505995	0.967611
46409	X - 21364			0.0185851	0.207507	0.754939	0.00231167	0.0602904	0.726559	0.0417039	0.251111	0.789637	0.0251685	0.166171	0.346702	0.567638	0.910151	0.651698	0.97239	0.289444	0.830871	0.239662	0.786373	0.102915	0.808418	0.915924	1	0.582531	0.967611
17805	dihomolinoleate (20:2n6)	Lipid	Long Chain Polyunsaturated Fatty Acid (n3 and n6)	0.0187473	0.207507	0.721763	0.144351	0.446898	0.830938	0.0404217	0.244692	0.74574	0.0174475	0.13872	0.992475	0.0397064	0.600463	0.296126	0.897567	0.950654	1	0.997095	1	0.562715	0.931073	0.881353	0.994896	0.0850914	0.967611
40007	carboxyethyl-GABA	Amino Acid	Glutamate Metabolism	0.0187473	0.207507	0.86784	0.0721243	0.326964	0.919556	0.956107	0.977699	0.984055	0.540817	0.765676	1.00089	0.623111	0.931786	0.136514	0.837241	0.134607	0.772181	0.161056	0.737121	0.140391	0.834249	0.790436	0.97544	0.526459	0.967611
1365	myristate (14:0)	Lipid	Long Chain Saturated Fatty Acid	0.0192425	0.210921	0.728964	0.13366	0.433351	0.863357	0.0673607	0.309969	0.771477	0.0174475	0.13872	0.748811	0.211798	0.768497	0.388269	0.897567	0.64385	0.94448	0.633445	0.933671	0.299505	0.87485	0.464347	0.894096	0.102152	0.967611
18394	theophylline	Xenobiotics	Xanthine Metabolism	0.0195611	0.212165	0.686096	0.049731	0.278198	0.679731	0.00672262	0.0975642	0.500416	0.00681962	0.0810458	1.01403	0.540805	0.905715	0.80167	0.990149	0.524073	0.913315	0.505289	0.903624	0.438102	0.901583	0.667494	0.942943	0.664865	0.967611
33447	palmitoleate (16:1n7)	Lipid	Long Chain Monounsaturated Fatty Acid	0.0199195	0.212165	0.634986	0.0715506	0.326964	0.808094	0.0323494	0.220599	0.675565	0.0356871	0.198158	0.729707	0.233893	0.776443	0.702287	0.973417	0.858427	1	0.649079	0.939587	0.796049	0.96914	0.904379	1	0.214475	0.967611
37478	docosapentaenoate (n6 DPA; 22:5n6)	Lipid	Long Chain Polyunsaturated Fatty Acid (n3 and n6)	0.0199198	0.212165	0.76827	0.396327	0.671439	0.897946	0.128088	0.432823	0.791427	0.181548	0.455484	0.777225	0.0578787	0.623987	0.142361	0.837241	0.582531	0.930569	0.901496	0.990662	0.824266	0.986503	0.74044	0.962572	0.238208	0.967611
47690	X - 12112			0.0220795	0.23297	0.681803	0.0271266	0.214361	0.675887	0.191974	0.519892	0.744462	0.0692857	0.270475	1.07639	0.602668	0.927188	0.0505995	0.837241	0.156747	0.772181	0.398356	0.839737	0.686156	0.953995	0.548068	0.927944	0.641241	0.967611
37190	5alpha-androstan-3beta,17beta-diol disulfate	Lipid	Androgenic Steroids	0.0228432	0.236982	0.516075	0.00402908	0.0752342	0.481807	0.0220795	0.189349	0.507018	0.00446766	0.0607709	0.711813	0.260647	0.81682	0.768095	0.979386	0.927486	1	0.102149	0.679253	0.316782	0.874927	0.818603	0.985986	0.59256	0.967611
34404	1,3,7-trimethylurate	Xenobiotics	Xanthine Metabolism	0.0228796	0.236982	0.538791	0.0542796	0.297286	0.607268	0.0141544	0.152188	0.397684	0.0107787	0.106747	0.482727	0.606784	0.927188	0.846601	0.992788	0.979615	1	0.756468	0.966087	0.680134	0.953995	0.0492147	0.613015	0.109364	0.967611
52984	(S)-3-hydroxybutyrylcarnitine	Lipid	Fatty Acid Metabolism (Acyl Carnitine, Hydroxy)	0.0232332	0.237827	0.783918	0.0660079	0.323897	0.841981	0.00182179	0.0420895	0.751997	0.00152055	0.0323905	0.702901	0.686156	0.953041	0.524085	0.924712	0.251503	0.805667	0.97967	1	0.239663	0.852387	0.206518	0.847218	0.464347	0.967611
52473	gamma-tocopherol/beta-tocopherol	Cofactors and Vitamins	Tocopherol Metabolism	0.0236298	0.237827	0.802142	0.00286891	0.063568	0.731991	0.0298223	0.220194	0.815766	0.0891239	0.307709	0.974685	0.266869	0.820911	0.921703	1	0.898614	1	0.388269	0.834432	0.442421	0.901583	0.659589	0.942943	0.818604	0.980967
35437	isobutyrylglycine (C4)	Amino Acid	Leucine, Isoleucine and Valine Metabolism	0.0238282	0.237827	1.2622	0.000207466	0.0146523	1.40904	0.000512482	0.0207171	1.39484	5.58e-05	0.00420029	0.803193	0.239662	0.781841	0.266869	0.897567	0.438108	0.8794	0.533615	0.905625	0.577547	0.933846	0.423203	0.894096	0.768095	0.980967
62557	3-hydroxyhexanoylcarnitine (1)	Lipid	Fatty Acid Metabolism (Acyl Carnitine, Hydroxy)	0.0238297	0.237827	0.830306	0.00236797	0.0602904	0.78605	0.000795973	0.0265012	0.754058	0.000142283	0.00642552	0.905629	0.410668	0.839206	0.438108	0.919296	0.0649429	0.627575	0.74044	0.963367	0.289446	0.87485	0.203912	0.847218	0.892855	0.988955
35130	N4-acetylcytidine	Nucleotide	Pyrimidine Metabolism, Cytidine containing	0.0241743	0.237827	0.800985	0.143137	0.446898	0.852725	0.0106176	0.126517	0.752568	0.106626	0.339237	0.845062	0.416908	0.839206	0.587536	0.945239	0.34949	0.855957	0.244055	0.789612	0.623111	0.937676	0.142361	0.80822	0.67548	0.967611
57655	2'-O-methyluridine	Nucleotide	Pyrimidine Metabolism, Uracil containing	0.024358	0.237827	0.86269	0.0349203	0.232117	0.813922	0.00654937	0.0965785	0.787692	0.938972	0.982579	0.913736	0.222619	0.768497	0.196245	0.880766	0.406533	0.857382	0.531177	0.905625	0.0870784	0.808418	0.0048904	0.239898	0.00668683	0.967611
35132	3-methylcytidine	Nucleotide	Pyrimidine Metabolism, Cytidine containing	0.0246381	0.237827	0.860074	0.0314393	0.22064	0.860307	0.126391	0.429654	0.866298	0.114953	0.348908	0.86831	0.796047	0.974751	0.630852	0.96288	0.776451	0.979003	0.446755	0.865977	0.729469	0.956411	0.796046	0.97544	0.83562	0.980967
62918	tetradecadienedioate (C14:2-DC)*	Lipid	Fatty Acid, Dicarboxylate	0.0249363	0.237827	0.66649	0.0263376	0.214361	0.687565	0.00176154	0.0420895	0.552073	0.00442203	0.0607709	1.11198	0.761875	0.970338	0.101124	0.837241	0.0903275	0.715833	0.45871	0.869153	0.10029	0.808418	0.47116	0.894096	0.938753	0.999079
3108	ADP	Nucleotide	Purine Metabolism, Adenine containing	0.0250165	0.237827	1.34186	0.00406131	0.0752342	1.4277	0.00311458	0.0587617	1.47727	0.00232454	0.0423291	0.8688	0.734931	0.966273	0.327367	0.897567	0.177952	0.772181	0.600122	0.925342	0.47777	0.912126	0.306283	0.884176	0.557807	0.967611
38165	palmitoyl ethanolamide	Lipid	Endocannabinoid	0.0252736	0.237827	0.869341	0.296126	0.622133	0.932661	0.321825	0.635787	0.954526	0.111644	0.345709	0.834497	0.0411288	0.600463	0.0222461	0.692249	0.239663	0.80195	0.670167	0.948286	0.927485	1	0.587535	0.93355	0.0799455	0.967611
61833	5,6-dihydrouridine	Nucleotide	Pyrimidine Metabolism, Uracil containing	0.0256993	0.237827	0.913206	0.0363294	0.237296	0.916031	0.0313173	0.220194	0.914191	0.0489046	0.224444	0.848408	0.801672	0.974751	0.939063	1	0.707694	0.973351	0.8871	0.989358	0.855569	0.993297	0.818603	0.985986	0.939063	0.999079
38178	cis-4-decenoylcarnitine (C10:1)	Lipid	Fatty Acid Metabolism (Acyl Carnitine, Monounsaturated)	0.0256997	0.237827	0.750576	0.0276368	0.215291	0.799633	0.00119171	0.0337254	0.65387	0.00127433	0.0299734	0.928141	0.0877629	0.675834	0.0692894	0.837241	0.962255	1	0.00308045	0.193726	0.183939	0.840227	0.00245551	0.226868	0.342047	0.967611
63560	X - 25790			0.0256997	0.237827	0.721162	0.0404123	0.242904	0.743236	0.0244397	0.199034	0.712942	0.0126444	0.119962	1.07657	0.638636	0.936405	0.691517	0.973417	0.726734	0.973351	0.630853	0.932279	0.927485	1	0.502967	0.90872	0.818604	0.980967
32342	AMP	Nucleotide	Purine Metabolism, Adenine containing	0.0261316	0.239858	1.1497	0.111647	0.404364	1.16743	0.012784	0.143282	1.14674	0.0137201	0.126145	0.965793	0.224032	0.768497	0.790436	0.990014	0.910149	1	0.521717	0.905625	0.904379	0.997905	0.577547	0.93355	0.68081	0.967611
62276	dodecadienoate (12:2)*	Lipid	Fatty Acid, Dicarboxylate	0.0265706	0.241921	0.735977	0.4211	0.697717	0.913112	0.00277548	0.0545607	0.672978	0.068181	0.269148	0.977027	0.0200092	0.578272	0.678142	0.973417	0.360862	0.855957	0.0145792	0.323601	0.245533	0.852622	0.00346464	0.230501	0.847008	0.980967
32562	pregnen-diol disulfate*	Lipid	Pregnenolone Steroids	0.0267914	0.24198	0.65396	0.0144325	0.164735	0.735501	0.0182639	0.175209	0.664513	0.0077889	0.0879366	0.832516	0.649078	0.936405	0.959354	1	0.737691	0.973351	0.804486	0.97468	0.654324	0.940333	0.884226	0.994896	0.64385	0.967611
34400	1,7-dimethylurate	Xenobiotics	Xanthine Metabolism	0.0274443	0.244173	0.683259	0.0863981	0.356313	0.694384	0.0209358	0.184059	0.541365	0.0209652	0.154704	1.18152	0.167655	0.700373	0.852712	0.992788	0.509954	0.912601	0.582526	0.924853	0.342041	0.881481	0.206435	0.847218	0.156743	0.967611
57584	N1-Methyl-4-pyridone-3-carboxamide	Cofactors and Vitamins	Nicotinate and Nicotinamide Metabolism	0.0274668	0.244173	0.755196	0.0271271	0.214361	0.802292	0.0787397	0.338924	0.847062	0.0437213	0.215553	0.822679	0.944857	0.996811	0.985478	1	0.956453	1	0.910149	0.990662	0.892855	0.994896	0.864148	0.994254	0.707694	0.969696
46390	X - 11308			0.0281556	0.248341	0.873558	0.0118873	0.150928	0.840009	0.0323494	0.220599	0.859368	0.0224599	0.158486	0.807152	0.313275	0.832361	0.861286	0.992788	0.927486	1	0.144352	0.723037	0.161053	0.840227	0.875612	0.994896	0.355149	0.967611
33971	10-heptadecenoate (17:1n7)	Lipid	Long Chain Monounsaturated Fatty Acid	0.028389	0.248459	0.70011	0.0837764	0.350637	0.853274	0.0497622	0.265228	0.715367	0.0286805	0.176945	1.0362	0.154628	0.694601	0.438108	0.919296	0.921702	1	0.67548	0.948846	0.577547	0.933846	0.654325	0.942943	0.239663	0.967611
48418	4-methylguaiacol sulfate	Xenobiotics	Benzoate Metabolism	0.0288349	0.248543	1.26855	0.0883561	0.360968	1.52125	0.304593	0.616007	1.12208	0.4831	0.732108	0.822292	0.734131	0.966273	0.275816	0.897567	0.205682	0.786151	0.446331	0.865977	0.307339	0.87485	0.581516	0.93355	0.589942	0.967611
34396	phosphocholine	Lipid	Phospholipid Metabolism	0.02886	0.248543	1.14082	0.0065414	0.110325	1.21204	0.00128997	0.0343435	1.21973	0.00338438	0.0516346	1.14272	0.376371	0.832361	0.334699	0.897567	0.519355	0.913315	0.847008	0.981384	0.74044	0.956411	0.464345	0.894096	0.997095	1
52977	glycocholate glucuronide (1)	Lipid	Primary Bile Acid Metabolism	0.0290591	0.248543	1.50455	0.118384	0.419354	1.44252	0.0492414	0.265228	1.37274	0.216894	0.485293	0.497459	0.00710544	0.43141	0.883857	0.998643	0.467483	0.902392	0.446663	0.865977	0.675194	0.951391	0.768412	0.970011	0.190586	0.967611
62735	4-methylhexanoylglutamine	Lipid	Fatty Acid Metabolism (Acyl Glutamine)	0.0296608	0.249399	0.988076	0.0565777	0.300154	0.93157	0.00636284	0.0965785	0.820177	0.000945897	0.0232156	0.915596	0.674707	0.944004	0.101499	0.837241	0.00222987	0.229271	0.630406	0.932279	0.0119212	0.674143	0.00048292	0.0910305	0.0666704	0.967611
43807	bilirubin	Cofactors and Vitamins	Hemoglobin and Porphyrin Metabolism	0.0298219	0.249399	0.898646	0.00985149	0.137434	0.849691	0.339528	0.648138	0.946911	0.0569237	0.240904	0.795735	0.279617	0.822147	0.104462	0.837241	0.617972	0.940682	0.130855	0.710279	0.345759	0.881481	0.0905018	0.697528	0.602668	0.967611
47687	X - 12100			0.0298219	0.249399	0.922114	0.338355	0.649142	0.946844	0.033952	0.222077	0.919577	0.273192	0.546868	0.68802	0.162145	0.699964	0.734948	0.973765	0.289446	0.830871	0.281238	0.809163	0.997095	1	0.049323	0.613015	0.818604	0.980967
63739	2-hydroxy-4-(methylthio)butanoic acid	Amino Acid	Methionine, Cysteine, SAM and Taurine Metabolism	0.0306416	0.252074	0.557887	0.105505	0.396313	0.640201	0.14894	0.467035	0.826966	0.260668	0.53232	1.06393	0.314763	0.832361	0.140104	0.837241	0.0412997	0.524832	0.261932	0.798287	0.0680713	0.808418	0.204968	0.847218	0.646424	0.967611
37192	5alpha-androstan-3beta,17beta-diol monosulfate (2)	Lipid	Androgenic Steroids	0.0306836	0.252074	0.66181	0.00723692	0.115179	0.585865	0.0343318	0.222077	0.626667	0.00357381	0.0537977	0.715365	0.0678493	0.632537	0.941774	1	0.0637715	0.627575	0.21866	0.761245	0.478641	0.912126	0.177545	0.831029	0.19006	0.967611
46225	glutamine_degradant*	Partially Characterized Molecules	Partially Characterized Molecules	0.0308116	0.252074	0.87117	0.0181483	0.183103	0.843212	0.020975	0.184059	0.864507	0.0126441	0.119962	0.91176	0.308062	0.832361	0.756994	0.975127	0.41274	0.864461	0.623111	0.930557	0.625686	0.937676	0.129009	0.781469	0.597601	0.967611
37184	5alpha-androstan-3alpha,17beta-diol disulfate	Lipid	Androgenic Steroids	0.0314345	0.25532	0.233267	0.127964	0.430695	0.392442	0.337399	0.646253	0.267007	0.0292645	0.179563	0.614509	0.549889	0.907126	0.444979	0.921741	0.773536	0.979003	0.841833	0.981384	0.456153	0.903739	0.725544	0.957396	0.409179	0.967611
57521	dihomo-linolenoylcarnitine (C20:3n3 or 6)*	Lipid	Fatty Acid Metabolism (Acyl Carnitine, Polyunsaturated)	0.031916	0.255635	0.716724	0.00205539	0.0566486	0.699912	0.065191	0.30432	0.783544	0.0822141	0.296549	0.765652	0.795681	0.974751	0.12413	0.837241	0.0222589	0.410981	0.921629	0.992738	0.0236925	0.808418	0.113788	0.766037	0.34541	0.967611
63615	branched-chain, straight-chain, or cyclopropyl 10:1 fatty acid (1)*	Partially Characterized Molecules	Partially Characterized Molecules	0.0320838	0.255635	0.765366	0.0123863	0.153636	0.786089	0.000946079	0.0295645	0.619174	0.00417032	0.059539	0.740376	0.745946	0.968361	0.829938	0.990149	0.500653	0.912601	0.360862	0.834432	0.36086	0.881481	0.659589	0.942943	0.768095	0.980967
37185	5alpha-androstan-3alpha,17beta-diol monosulfate (2)	Lipid	Androgenic Steroids	0.0321524	0.255635	0.545448	0.00114632	0.0392529	0.422649	0.0434905	0.256261	0.482598	0.00404048	0.0584833	0.565044	0.072271	0.643642	0.874982	0.993297	0.958957	1	0.0527394	0.542329	0.390696	0.881481	0.453209	0.894096	0.292902	0.967611
37207	androstenediol (3alpha, 17alpha) monosulfate (2)	Lipid	Androgenic Steroids	0.0331042	0.261361	0.80051	0.0177874	0.183103	0.738076	0.113324	0.404796	0.82392	0.00895041	0.0935649	0.665973	0.349479	0.832361	0.175621	0.869566	0.688825	0.968994	0.174498	0.737121	0.672816	0.951391	0.0976382	0.707949	0.320308	0.967611
606	uridine	Nucleotide	Pyrimidine Metabolism, Uracil containing	0.0334104	0.261756	0.908429	0.0780813	0.339353	0.92965	0.0640369	0.304244	0.915538	0.00118054	0.0283581	1.02739	0.994191	1	0.913035	1	0.176835	0.772181	0.815775	0.977037	0.0670872	0.808418	0.0947374	0.705646	0.0799436	0.967611
1572	glycerate	Carbohydrate	Glycolysis, Gluconeogenesis, and Pyruvate Metabolism	0.0336799	0.261756	1.14059	0.0077889	0.119151	1.20489	0.00959455	0.124839	1.16253	0.00483795	0.0634994	1.13087	0.654324	0.936405	0.715832	0.973765	0.514646	0.913315	0.847007	0.981384	0.577547	0.933846	0.50297	0.90872	0.807306	0.980967
2134	FAD	Cofactors and Vitamins	Riboflavin Metabolism	0.0338498	0.261756	1.13006	0.0356847	0.23444	1.15594	0.249574	0.569591	1.09179	0.662217	0.847219	1.00062	0.801672	0.974751	0.188741	0.870701	0.211798	0.786151	0.514645	0.905625	0.169937	0.840227	0.959354	1	0.875612	0.986837
46705	X - 17438			0.0342394	0.262968	1.40912	0.0143156	0.164735	1.42788	0.165931	0.491712	1.49744	0.0140835	0.126145	0.962987	0.875522	0.982351	0.656895	0.972614	0.979662	1	0.713066	0.958726	0.779126	0.967423	0.182329	0.84514	0.353228	0.967611
15716	imidazole lactate	Amino Acid	Histidine Metabolism	0.0345011	0.263188	0.85268	0.200052	0.53571	0.870511	0.0861725	0.356012	0.876451	0.257572	0.53232	0.883969	0.83562	0.977006	0.623111	0.958829	0.28779	0.830333	0.54323	0.906985	0.388269	0.881481	0.664868	0.942943	0.597599	0.967611
61846	androsterone glucuronide	Lipid	Androgenic Steroids	0.0350531	0.265603	0.751615	0.00683333	0.111908	0.702396	0.0270139	0.208025	0.716702	0.00338217	0.0516346	0.762386	0.959354	0.998944	0.921703	1	0.471038	0.902392	0.985478	1	0.77924	0.967423	0.548069	0.927944	0.762539	0.980967
32586	bilirubin (E,E)*	Cofactors and Vitamins	Hemoglobin and Porphyrin Metabolism	0.0353385	0.265981	0.836565	0.0326079	0.22064	0.825074	0.0879661	0.358193	0.84026	0.00547658	0.0687007	1.01792	0.273192	0.822147	0.649079	0.97239	0.933273	1	0.691517	0.948846	0.762539	0.961463	0.464347	0.894096	0.448934	0.967611
57687	N,N,N-trimethyl-5-aminovalerate	Amino Acid	Lysine Metabolism	0.0356221	0.26634	0.863234	0.0692894	0.324884	0.870449	0.0482735	0.265228	0.85671	0.121827	0.363875	0.809319	0.729466	0.9658	0.592558	0.947929	0.77645	0.979003	0.732206	0.959586	0.482314	0.912126	0.349496	0.892171	0.464347	0.967611
44681	palmitoylcarnitine (C16)	Lipid	Fatty Acid Metabolism (Acyl Carnitine, Long Chain Saturated)	0.0361936	0.266967	0.816695	0.00121107	0.0402503	0.777489	0.00286486	0.0549664	0.826686	0.000276157	0.0103927	0.865265	0.505295	0.886812	0.973864	1	0.442421	0.8794	0.459914	0.869153	0.770877	0.965517	0.388269	0.892171	0.670167	0.967611
594	nicotinamide	Cofactors and Vitamins	Nicotinate and Nicotinamide Metabolism	0.036772	0.266967	1.14547	0.0198155	0.19108	1.2133	0.0512892	0.268344	1.13581	0.154628	0.418646	1.00833	0.408602	0.839206	0.829939	0.990149	0.572582	0.926533	0.263745	0.798287	0.338361	0.881481	0.790436	0.97544	0.915924	0.991229
1604	urate	Nucleotide	Purine Metabolism, (Hypo)Xanthine/Inosine containing	0.036774	0.266967	0.87992	0.00886018	0.130026	0.868707	0.0373612	0.229856	0.886116	0.0273804	0.173666	0.992629	0.562715	0.910151	0.74044	0.973765	0.577546	0.926533	0.260645	0.798287	0.768095	0.963099	0.55293	0.929219	0.997095	1
19265	1-stearoyl-2-oleoyl-GPS (18:0/18:1)	Lipid	Phosphatidylserine (PS)	0.036774	0.266967	1.21976	0.055981	0.299808	1.366	0.0733891	0.328365	1.22854	0.248506	0.520525	1.10364	0.276392	0.822147	0.818604	0.990149	0.320314	0.852413	0.388269	0.834432	0.279617	0.871203	0.384277	0.892171	0.214475	0.967611
15140	kynurenine	Amino Acid	Tryptophan Metabolism	0.0370659	0.266967	0.906515	0.0721243	0.326964	0.920081	0.0373617	0.229856	0.90558	0.0433433	0.215553	0.872785	0.174513	0.715328	0.597604	0.950619	0.636037	0.944183	0.869877	0.984302	0.633443	0.937676	0.884226	0.994896	0.446755	0.967611
20705	glucoheptose	Xenobiotics	Food Component/Plant	0.037307	0.266967	4.11252	0.0874264	0.359243	5.75384	0.119357	0.415881	3.06832	0.108004	0.339973	0.855256	0.369968	0.832361	0.193233	0.870701	0.559764	0.926217	0.264728	0.799125	0.65417	0.940333	0.767916	0.970011	0.845177	0.980967
46595	X - 11378			0.0373612	0.266967	0.807191	0.0251685	0.212241	0.790043	0.0744353	0.330434	0.827915	0.0246984	0.165979	0.943355	0.991286	1	0.0918968	0.837241	0.262191	0.805667	0.114963	0.703459	0.625687	0.937676	0.418997	0.894096	0.519355	0.967611
46227	fructosyllysine	Amino Acid	Lysine Metabolism	0.0379574	0.269246	1.09822	0.991286	0.994808	0.979157	0.0433538	0.256261	1.1285	0.562714	0.777607	1.07764	0.0383247	0.600463	0.768095	0.979386	0.273192	0.813398	0.0670872	0.566736	0.654324	0.940333	0.376371	0.892171	0.486865	0.967611
37455	glycerophosphoethanolamine	Lipid	Phospholipid Metabolism	0.0385607	0.269246	1.12457	0.0196242	0.19108	1.20445	0.0347776	0.223683	1.11912	0.0464518	0.218517	1.12277	0.55293	0.907126	0.649079	0.97239	0.260647	0.805667	0.309794	0.812036	0.376371	0.881481	0.921703	1	0.97967	1
62853	3-amino-2-piperidone	Amino Acid	Urea cycle; Arginine and Proline Metabolism	0.0385607	0.269246	0.898422	0.299505	0.622133	0.925888	0.659707	0.851526	0.936219	0.818604	0.935429	1.02213	0.162144	0.699964	0.158891	0.859217	0.0670836	0.627575	0.849859	0.983682	0.704988	0.953995	0.847008	0.987223	0.276392	0.967611
47788	X - 13431			0.0386341	0.269246	0.809393	0.130394	0.433344	0.83521	0.031916	0.220599	0.671364	0.00722818	0.0832716	1.75792	0.135346	0.688582	0.263657	0.897567	0.651639	0.948772	0.0396693	0.499007	0.0714984	0.808418	0.27781	0.881728	0.270002	0.967611
64394	3-hydroxyoctanoylcarnitine (2)	Lipid	Fatty Acid Metabolism (Acyl Carnitine, Hydroxy)	0.0394817	0.272282	0.748574	0.196245	0.531795	0.859556	0.000131502	0.00930376	0.637542	0.00134053	0.030887	0.859045	0.0314415	0.600463	0.002869	0.561415	0.524086	0.913315	0.000201775	0.0380682	0.0369865	0.808418	0.0218238	0.431539	0.538411	0.967611
46608	X - 11880			0.0397933	0.272282	0.845163	0.0376511	0.239627	0.820001	0.0436911	0.256261	0.833011	0.031441	0.188813	0.938448	0.713115	0.961468	0.973864	1	0.907263	1	0.756995	0.966087	0.734948	0.956411	0.56026	0.931814	0.438108	0.967611
61769	5-dodecenoylcarnitine (C12:1)	Lipid	Fatty Acid Metabolism (Acyl Carnitine, Monounsaturated)	0.0397933	0.272282	0.740935	0.0140014	0.164735	0.751079	0.000992447	0.0295645	0.632038	0.002869	0.0482017	0.703753	0.649079	0.936405	0.0925986	0.837241	0.524086	0.913315	0.015178	0.324178	0.313275	0.87485	0.0744609	0.652983	0.3347	0.967611
15506	choline	Lipid	Phospholipid Metabolism	0.0404202	0.274906	0.95395	0.524086	0.77821	0.981679	0.124079	0.424348	0.953918	0.466569	0.721585	1.06899	0.349488	0.832361	0.773663	0.979858	0.600131	0.939211	0.372453	0.834432	0.910149	0.999397	0.284501	0.884176	0.973863	1
42381	gamma-CEHC glucuronide*	Cofactors and Vitamins	Tocopherol Metabolism	0.0410052	0.276963	0.746632	0.00780283	0.119151	0.695349	0.0963144	0.375958	0.729017	0.161141	0.424075	0.854745	0.0204337	0.578272	0.621802	0.958829	0.967987	1	0.130552	0.710279	0.197572	0.840227	0.338077	0.892171	0.237508	0.967611
64414	bilirubin degradation product, C16H18N2O5 (3)	Partially Characterized Molecules	Partially Characterized Molecules	0.0417018	0.276963	0.852308	0.0726943	0.327269	0.856223	0.17594	0.497909	0.928918	0.0998695	0.333181	0.897279	0.205212	0.768497	0.466571	0.923723	0.675479	0.960966	0.968058	1	0.944857	1	0.628268	0.935827	0.299505	0.967611
12129	beta-hydroxyisovalerate	Amino Acid	Leucine, Isoleucine and Valine Metabolism	0.0417039	0.276963	0.801056	0.0109404	0.143752	0.752836	0.0461107	0.264073	0.863034	0.112468	0.345709	1.21067	0.313274	0.832361	0.302909	0.897567	0.17451	0.772181	0.120083	0.710279	0.0805736	0.808418	0.507623	0.909476	0.233893	0.967611
47905	X - 12026			0.0417039	0.276963	0.875589	0.0812077	0.34498	0.88951	0.00569318	0.0904077	0.866976	0.0258876	0.168943	1.67688	0.345757	0.832361	0.944857	1	0.968058	1	0.531223	0.905625	0.628269	0.937676	0.821433	0.986194	0.273192	0.967611
52294	2-hydroxyglutarate	Lipid	Fatty Acid, Dicarboxylate	0.0428528	0.279	1.15677	0.663862	0.863263	0.983372	0.238709	0.561786	1.04491	0.124363	0.369844	1.36813	0.0608069	0.630583	0.482263	0.924712	0.740371	0.973351	0.260592	0.798287	0.192475	0.840227	0.756952	0.970011	0.210468	0.967611
569	caffeine	Xenobiotics	Xanthine Metabolism	0.0429901	0.279	0.49292	0.158841	0.470019	0.568489	0.0110444	0.12737	0.320334	0.019824	0.14822	0.502799	0.0122504	0.465979	0.927483	1	0.985478	1	0.696885	0.952746	0.552925	0.926465	0.206189	0.847218	0.257567	0.967611
57518	arachidonoylcarnitine (C20:4)	Lipid	Fatty Acid Metabolism (Acyl Carnitine, Polyunsaturated)	0.0429901	0.279	0.75503	0.00376105	0.0736811	0.739569	0.0608128	0.296907	0.833144	0.0724968	0.278398	0.667075	0.675444	0.944004	0.418994	0.917657	0.14629	0.772181	0.956452	0.998805	0.017763	0.803598	0.338329	0.892171	0.737691	0.972823
31787	3-carboxy-4-methyl-5-propyl-2-furanpropanoate (CMPF)	Lipid	Fatty Acid, Dicarboxylate	0.0436917	0.279	1.37914	0.0628555	0.318183	1.31069	0.03341	0.222077	1.41842	0.0532339	0.233856	0.975084	0.841309	0.977006	0.602665	0.954646	0.904379	1	0.475531	0.885364	0.702286	0.953995	0.4232	0.894096	0.796048	0.980967
61702	2-hydroxyphytanate*	Lipid	Fatty Acid, Branched	0.0436917	0.279	0.880744	0.102152	0.391292	0.88897	0.0654444	0.30432	0.834651	0.00830911	0.0919704	1.0847	0.617972	0.93073	0.829938	0.990149	0.136514	0.772181	0.453308	0.869153	0.0837804	0.808418	0.120083	0.771672	0.140391	0.967611
54910	vanillactate	Amino Acid	Tyrosine Metabolism	0.0443696	0.279	0.918982	0.00804295	0.121181	0.896583	0.00800176	0.110463	0.935047	0.015177	0.129818	1.09582	0.357046	0.832361	0.694203	0.973417	0.887101	1	0.279615	0.809163	0.459914	0.903739	0.67282	0.942943	0.52884	0.967611
37459	ergothioneine	Xenobiotics	Food Component/Plant	0.0443712	0.279	1.33133	0.0185079	0.185079	1.36123	0.0590888	0.29082	1.27781	0.00380286	0.0557588	1.86055	0.976767	1	0.355147	0.897567	0.206518	0.786151	0.271598	0.80274	0.0991327	0.808418	0.0144322	0.363442	0.0762536	0.967611
18374	methionine sulfoxide	Amino Acid	Methionine, Cysteine, SAM and Taurine Metabolism	0.0443718	0.279	1.19993	0.0292158	0.217421	1.1808	0.00653581	0.0965785	1.25931	0.00214917	0.0416329	0.924379	0.991286	1	0.203915	0.895667	0.384278	0.855957	0.636038	0.936275	0.444585	0.903739	0.921703	1	0.847008	0.980967
64404	bilirubin degradation product, C16H18N2O5 (2)	Partially Characterized Molecules	Partially Characterized Molecules	0.0443718	0.279	0.806293	0.068181	0.324884	0.802123	0.245111	0.566257	0.887391	0.105243	0.338517	0.910409	0.239663	0.781841	0.0660079	0.837241	0.263745	0.805667	0.299505	0.809163	0.60775	0.937676	0.473284	0.895124	0.161056	0.967611
34424	5-acetylamino-6-amino-3-methyluracil	Xenobiotics	Xanthine Metabolism	0.0446073	0.279	0.646986	0.0712184	0.326964	0.634554	0.0343318	0.222077	0.503664	0.0505401	0.231011	1.05249	0.712609	0.961468	0.988368	1	0.704567	0.973351	0.818275	0.977037	0.669471	0.951014	0.758888	0.970011	0.889846	0.988955
43333	carboxyibuprofen	Xenobiotics	Drug - Analgesics, Anesthetics	0.044729	0.279	0.123332	0.00379192	0.0736811	0.0964563	0.160132	0.4852	0.179104	0.0450694	0.217496	0.653223	0.331709	0.832361	0.494337	0.924712	0.653418	0.948772	0.114512	0.703459	0.317171	0.874927	0.558438	0.931814	0.527851	0.967611
54695	X - 24757			0.0451256	0.279928	2.01618	0.0420574	0.250131	1.93861	0.261326	0.575527	1.54703	0.303565	0.576008	0.723614	0.296268	0.822911	0.973815	1	0.596224	0.936569	0.600819	0.925342	0.255154	0.852622	0.142902	0.80822	0.341593	0.967611
46398	X - 21353			0.0457588	0.282043	0.736732	0.144351	0.446898	0.832554	0.00520476	0.0841684	0.649583	0.203915	0.485293	0.881428	0.260647	0.81682	0.654325	0.97246	0.734948	0.973351	0.138442	0.715601	0.950654	1	0.0220341	0.431539	0.997095	1
587	gluconate	Xenobiotics	Food Component/Plant	0.0464654	0.282043	1.10027	0.135557	0.435168	1.09556	0.0844102	0.351295	1.08502	0.779243	0.908848	0.974444	0.468804	0.868553	0.45112	0.923723	0.239663	0.80195	0.807306	0.97468	0.256045	0.852622	0.23821	0.847218	0.818604	0.980967
27665	1-methylnicotinamide	Cofactors and Vitamins	Nicotinate and Nicotinamide Metabolism	0.0464659	0.282043	0.791027	0.59256	0.817574	0.869213	0.018911	0.176923	0.802571	0.0559818	0.239407	0.814017	0.997095	1	0.276392	0.897567	0.74044	0.973351	0.103687	0.682405	0.505295	0.913759	0.438107	0.894096	0.457704	0.967611
52501	X - 24306			0.0464659	0.282043	0.849641	0.2199	0.543381	0.877705	0.0645039	0.304244	0.858331	0.286144	0.557198	0.794331	0.491438	0.880234	0.921703	1	0.364699	0.855957	0.221269	0.763647	0.921703	1	0.158891	0.817232	0.577547	0.967611
63264	pentose acid*	Partially Characterized Molecules	Partially Characterized Molecules	0.0471708	0.283179	1.31951	0.0628252	0.318183	1.31537	0.0486304	0.265228	1.35253	0.024932	0.166171	1.32989	0.59758	0.924164	0.612852	0.958694	0.751464	0.973351	0.790434	0.96837	0.4211	0.89188	0.612852	0.935827	0.904379	0.990662
46259	X - 21258			0.0471822	0.283179	1.01776	0.020799	0.19108	1.09299	0.0116653	0.132051	1.02459	0.00964566	0.0981077	0.696073	0.864148	0.982144	0.751463	0.975127	0.74319	0.973351	0.64385	0.939587	0.915923	1	0.590044	0.93355	0.858427	0.981555
1899	quinolinate	Cofactors and Vitamins	Nicotinate and Nicotinamide Metabolism	0.0475433	0.283179	0.85341	0.130855	0.433344	0.856644	0.0147717	0.155893	0.819944	0.0578787	0.241126	1.91098	0.921703	0.989912	0.408602	0.911497	0.918812	1	0.438107	0.865977	0.864148	0.993297	0.244052	0.86257	0.52884	0.967611
33947	gamma-glutamyltryptophan	Peptide	Gamma-glutamyl Amino Acid	0.0479066	0.283179	0.896301	0.103688	0.395836	0.915559	0.676201	0.855262	0.965576	0.649079	0.842952	1.05825	0.0991327	0.688582	0.0715506	0.837241	0.0220341	0.410981	0.0947385	0.665874	0.114965	0.808418	0.67282	0.942943	0.597602	0.967611
62103	cysteinylglycine disulfide*	Amino Acid	Glutathione Metabolism	0.0479072	0.283179	0.937679	0.52884	0.779125	1.05003	0.0703193	0.320191	0.921781	0.765315	0.903808	0.987968	0.000309073	0.116624	0.965156	1	0.025168	0.418603	0.00338448	0.201644	0.271598	0.862859	0.00654122	0.255108	0.715832	0.969696
57691	trazadone	Xenobiotics	Drug - Psychoactive	0.0493777	0.286623		0.0776255	0.339353		0.0805663	0.340302		0.129208	0.37597	0.777066	0.380469	0.832361	0.0776255	0.837241	0.0776255	0.675342	1	1	0.380469	0.881481	0.61873	0.935827	0.380469	0.967611
48429	methyl-4-hydroxybenzoate sulfate	Xenobiotics	Benzoate Metabolism	0.049387	0.286623	0.723886	0.0532339	0.293435	0.777519	0.132197	0.440784	1.35993	0.154628	0.418646	1.10439	0.924593	0.991136	0.0400574	0.781119	0.136514	0.772181	0.0233335	0.396999	0.100633	0.808418	0.10921	0.748586	0.392286	0.967611
63120	2-ketocaprylate	Amino Acid	Leucine, Isoleucine and Valine Metabolism	0.049387	0.286623	0.825864	0.0335063	0.224036	0.796921	0.00207713	0.0453383	0.707447	0.00421889	0.059539	0.876028	0.696894	0.956441	0.239663	0.897567	0.505295	0.912601	0.158891	0.737121	0.459914	0.903739	0.127184	0.777541	0.118354	0.967611
37209	androstenediol (3alpha, 17alpha) monosulfate (3)	Lipid	Androgenic Steroids	0.0501403	0.286623	0.75233	0.0145792	0.164745	0.705796	0.0430204	0.256261	0.723523	0.0121351	0.117098	0.628668	0.400391	0.837786	0.734946	0.973765	0.372454	0.855957	0.302907	0.810617	0.985478	1	0.724003	0.956598	0.323872	0.967611
64415	bilirubin degradation product, C16H18N2O5 (4)	Partially Characterized Molecules	Partially Characterized Molecules	0.0501403	0.286623	0.790939	0.15144	0.458787	0.797364	0.508938	0.765097	0.930882	0.332846	0.612025	0.88663	0.327456	0.832361	0.064942	0.837241	0.111648	0.742791	0.425315	0.861282	0.514645	0.913759	0.654323	0.942943	0.289446	0.967611
32425	dehydroepiandrosterone sulfate (DHEA-S)	Lipid	Androgenic Steroids	0.0501409	0.286623	0.797495	0.0216158	0.193016	0.76713	0.0573692	0.284836	0.7928	0.0111704	0.108721	0.936494	0.81295	0.977006	0.309794	0.897567	0.927486	1	0.748702	0.966087	0.849859	0.993297	0.318543	0.884176	0.936168	0.999079
1418	5,6-dihydrothymine	Nucleotide	Pyrimidine Metabolism, Thymine containing	0.0505149	0.286623	0.889989	0.0156404	0.169939	0.844315	0.144207	0.459957	0.906399	0.186354	0.461389	0.910583	0.144352	0.6924	0.691517	0.973417	0.869876	1	0.691517	0.948846	0.2199	0.840227	0.429555	0.894096	0.0569237	0.967611
1356	nonadecanoate (19:0)	Lipid	Long Chain Saturated Fatty Acid	0.0505209	0.286623	0.875739	0.50297	0.765978	0.9472	0.161915	0.4852	0.910381	0.0356871	0.198158	0.851042	0.116651	0.688582	0.276392	0.897567	0.762539	0.973676	0.973864	1	0.203915	0.840227	0.536008	0.921246	0.115804	0.967611
33952	myristoylcarnitine (C14)	Lipid	Fatty Acid Metabolism (Acyl Carnitine, Long Chain Saturated)	0.0516776	0.290269	0.818516	0.0323123	0.22064	0.823185	0.0051017	0.0836975	0.776694	0.000682588	0.01976	0.579498	0.962255	0.998944	0.2199	0.895667	0.0281548	0.436206	0.214475	0.761245	0.0326079	0.808418	0.193738	0.847218	0.567637	0.967611
35718	dihomolinolenate (20:3n3 or 3n6)	Lipid	Long Chain Polyunsaturated Fatty Acid (n3 and n6)	0.0516776	0.290269	0.749351	0.509958	0.768339	0.875765	0.253089	0.571994	0.846142	0.273192	0.546868	0.840406	0.00886018	0.442669	0.0523433	0.837241	0.254526	0.805667	0.869877	0.984302	0.881353	0.993378	0.801672	0.978092	0.0489046	0.967611
37496	N-acetylputrescine	Amino Acid	Polyamine Metabolism	0.0528553	0.293959	0.899592	0.0480752	0.271625	0.905114	0.170837	0.492921	0.900777	0.0541371	0.23508	1	0.887101	0.986443	0.718552	0.973765	0.869876	1	0.686156	0.948846	0.364701	0.881481	0.875612	0.994896	0.810126	0.980967
52285	oleate/vaccenate (18:1)	Lipid	Long Chain Monounsaturated Fatty Acid	0.0528553	0.293959	0.744183	0.24112	0.56754	0.876341	0.0980415	0.378781	0.822018	0.0618328	0.251112	0.969825	0.102916	0.688582	0.398356	0.901081	0.847008	0.999964	0.97967	1	0.54323	0.925174	0.514646	0.909476	0.110019	0.967611
1505	orotate	Nucleotide	Pyrimidine Metabolism, Orotate containing	0.0532536	0.294722	0.805705	0.00315403	0.0672462	0.795886	0.0787397	0.338924	0.929458	0.0029032	0.0482017	0.947423	0.617972	0.93073	0.0356871	0.746995	0.973864	1	0.00280143	0.190034	0.0969146	0.808418	0.0383259	0.522249	0.161056	0.967611
18254	paraxanthine	Xenobiotics	Xanthine Metabolism	0.0542828	0.298359	0.632874	0.216328	0.543381	0.656892	0.0328896	0.221613	0.486779	0.0572619	0.240904	0.26083	0.142203	0.6924	0.841292	0.992788	0.779203	0.979248	0.686039	0.948846	0.979662	1	0.734477	0.962067	0.169909	0.967611
46487	X - 21442			0.0547789	0.298359	0.494255	0.0384947	0.240887	0.379619	0.0234754	0.196683	0.468728	0.0240711	0.164704	1.05121	0.673487	0.944004	0.826217	0.990149	0.729283	0.973351	0.57164	0.924728	0.641816	0.939061	0.499717	0.907434	0.427991	0.967611
32827	andro steroid monosulfate C19H28O6S (1)*	Lipid	Androgenic Steroids	0.0551756	0.298359	0.69159	0.0270161	0.214361	0.658215	0.0240011	0.198315	0.688761	0.0555301	0.238378	0.341831	0.572431	0.910342	0.944847	1	0.19481	0.786151	0.607684	0.928439	0.42498	0.894111	0.364568	0.892171	0.707643	0.969696
64403	bilirubin degradation product, C16H18N2O5 (1)	Partially Characterized Molecules	Partially Characterized Molecules	0.0552328	0.298359	0.754373	0.065705	0.323897	0.744814	0.167277	0.491837	0.849057	0.0514614	0.233421	0.899278	0.332299	0.832361	0.164672	0.865761	0.507225	0.912601	0.201946	0.761245	0.707492	0.953995	0.435529	0.894096	0.222467	0.967611
31850	butyrylglycine (C4)	Lipid	Fatty Acid Metabolism (also BCAA Metabolism)	0.0559258	0.298359	1.24732	0.041708	0.249365	1.31367	0.0540358	0.275534	1.36049	0.0381442	0.20142	1.41308	0.607727	0.927188	0.514569	0.924712	0.643845	0.94448	0.582507	0.924853	0.78482	0.96914	0.600122	0.935827	0.804487	0.980967
48972	X - 23276			0.0559606	0.298359	0.810685	0.214055	0.543381	0.900032	0.600101	0.825274	0.936159	0.580641	0.788861	0.961308	0.715605	0.961468	0.57541	0.939864	0.509824	0.912601	0.8654	0.984302	0.7039	0.953995	0.958957	1	0.875384	0.986837
62805	2,3-dihydroxy-5-methylthio-4-pentenoate (DMTPA)*	Amino Acid	Methionine, Cysteine, SAM and Taurine Metabolism	0.0561074	0.298359	0.910942	0.0850914	0.354581	0.905652	0.103413	0.380631	0.912594	0.248506	0.520525	1.12181	0.779241	0.973623	0.585029	0.945239	0.281238	0.821911	0.976767	1	0.400394	0.884115	0.412743	0.894096	0.884226	0.987681
1121	margarate (17:0)	Lipid	Long Chain Saturated Fatty Acid	0.0565254	0.298359	0.837931	0.273192	0.595959	0.923089	0.159023	0.4852	0.869803	0.0472577	0.219563	0.753543	0.118358	0.688582	0.167683	0.865761	0.892855	1	0.691517	0.948846	0.464347	0.905477	0.562714	0.931814	0.154628	0.967611
43507	3b-hydroxy-5-cholenoic acid	Lipid	Secondary Bile Acid Metabolism	0.0566484	0.298359	1.26839	0.119326	0.420057	1.22237	0.173367	0.493093	1.18938	0.501616	0.743207	0.988654	0.332156	0.832361	0.280519	0.897567	0.0227303	0.410981	0.778985	0.96837	0.371883	0.881481	0.0674414	0.64562	0.721203	0.969696
57776	N-oxalyl glycine (NOG)	Xenobiotics	Food Component/Plant	0.0569407	0.298359	1.39496	0.0452479	0.260868	1.55848	0.0707135	0.320191	1.30083	0.0438394	0.215553	0.969468	0.20523	0.768497	0.250911	0.897567	0.139697	0.772181	0.0331033	0.481897	0.735229	0.956411	0.0195273	0.401552	0.755795	0.980456
62562	1-carboxyethylvaline	Amino Acid	Leucine, Isoleucine and Valine Metabolism	0.0573698	0.298359	1.15689	0.875612	0.955059	0.966325	0.0197485	0.18175	1.21079	0.509959	0.745783	0.735713	0.0154854	0.531195	0.349496	0.897567	0.408602	0.857382	0.0116437	0.286174	0.281238	0.873845	0.0918936	0.697528	0.691517	0.967611
47886	bilirubin (E,Z or Z,E)*	Cofactors and Vitamins	Hemoglobin and Porphyrin Metabolism	0.0577729	0.298359	0.879906	0.0181403	0.183103	0.805799	0.549179	0.792947	0.977561	0.0799237	0.290251	1.45015	0.54564	0.905715	0.0452641	0.830673	0.734944	0.973351	0.0756521	0.598869	0.480041	0.912126	0.15045	0.817232	0.390273	0.967611
1644	heptanoate (7:0)	Lipid	Medium Chain Fatty Acid	0.057819	0.298359	0.759233	0.875279	0.955059	0.957679	0.325454	0.63742	0.841755	0.849477	0.949472	0.916948	0.0380236	0.600463	0.260098	0.897567	0.182292	0.772181	0.846237	0.981384	0.927	1	0.658387	0.942943	0.400138	0.967611
1358	stearate (18:0)	Lipid	Long Chain Saturated Fatty Acid	0.058224	0.298359	0.850458	0.577547	0.814679	0.953618	0.289734	0.608499	0.945962	0.058847	0.243363	1.20911	0.0468526	0.615827	0.102152	0.837241	0.724003	0.973351	0.824267	0.977037	0.134607	0.834249	0.263745	0.874767	0.0177948	0.967611
61866	heptenedioate (C7:1-DC)*	Lipid	Fatty Acid, Dicarboxylate	0.0584679	0.298359	0.772769	0.068319	0.324884	0.773042	5.25e-05	0.00494851	0.617515	7.31e-05	0.00458638	1.9788	0.455179	0.86226	0.0102539	0.561415	0.00342064	0.260558	0.0554484	0.546074	0.00839126	0.585062	0.398269	0.894096	0.985477	1
15586	maltose	Carbohydrate	Glycogen Metabolism	0.0586322	0.298359	1.17658	0.0181483	0.183103	1.45855	0.145973	0.463048	1.1151	0.0911961	0.313904	0.799613	0.25301	0.80678	0.334694	0.897567	0.790436	0.985648	0.0356865	0.499007	0.191253	0.840227	0.2716	0.881728	0.59256	0.967611
46172	5alpha-pregnan-diol disulfate	Lipid	Progestin Steroids	0.0586605	0.298359	1.48447	0.0646871	0.323284	1.71736	0.0770445	0.336735	1.41633	0.01064	0.106305	1.10608	0.649449	0.936405	0.352376	0.897567	0.31443	0.852413	0.771254	0.96837	0.0459064	0.808418	0.070983	0.647434	0.122859	0.967611
49679	X - 23780			0.0590651	0.298359	0.739094	0.0799356	0.344248	0.710243	0.172859	0.492921	0.92968	0.185092	0.460283	1.00598	0.575061	0.911721	0.192491	0.870701	0.126278	0.770321	0.370506	0.834432	0.331065	0.881481	0.464345	0.894096	0.638638	0.967611
1494	5-oxoproline	Amino Acid	Glutathione Metabolism	0.0590875	0.298359	0.919962	0.649079	0.850881	0.962848	0.40537	0.685918	0.957464	0.572581	0.782622	0.983987	0.017106	0.540811	0.382289	0.897567	0.00467592	0.260558	0.577547	0.924728	0.200052	0.840227	0.0676314	0.64562	0.962255	1
64596	1-methyl-5-imidazolelactate	Amino Acid	Histidine Metabolism	0.059927	0.298359	0.738224	0.257442	0.580981	0.887519	0.137241	0.450376	0.819294	0.491409	0.735853	0.954587	0.102129	0.688582	0.376364	0.897567	0.209131	0.786151	0.57505	0.924728	0.353242	0.881481	0.0414831	0.54555	0.881352	0.986837
1558	4-acetamidobutanoate	Amino Acid	Polyamine Metabolism	0.0599642	0.298359	0.858101	0.342046	0.650223	0.911003	0.0142508	0.152188	0.831174	0.169937	0.438033	1.0839	0.376371	0.832361	0.654325	0.97246	0.473284	0.902392	0.446755	0.865977	0.944857	1	0.745946	0.963087	0.997095	1
35320	catechol sulfate	Xenobiotics	Benzoate Metabolism	0.0599642	0.298359	1.24352	0.049323	0.277289	1.26519	0.615786	0.83282	0.782228	0.97967	0.994911	1.3289	0.471036	0.87115	0.0756521	0.837241	0.0670872	0.627575	0.0608239	0.550821	0.0281548	0.808418	0.765314	0.970011	0.273192	0.967611
43374	indolin-2-one	Xenobiotics	Food Component/Plant	0.0599889	0.298359	0.736877	0.906424	0.960288	0.938303	0.10347	0.380631	1.23732	0.972453	0.992321	0.306395	0.104779	0.688582	0.0113635	0.561415	0.186439	0.783876	0.135036	0.715601	0.751768	0.956411	0.030881	0.471979	0.0147064	0.967611
64568	oxindolylalanine	Amino Acid	Tryptophan Metabolism	0.0603048	0.298614	1.22658	0.00519394	0.0931612	1.33547	0.104595	0.380631	1.30775	0.000351897	0.012474	1.04151	0.740259	0.966757	0.498311	0.924712	0.338272	0.855957	0.322073	0.812036	0.42947	0.89636	0.222643	0.847218	0.197508	0.967611
1414	3-phosphoglycerate	Carbohydrate	Glycolysis, Gluconeogenesis, and Pyruvate Metabolism	0.0608496	0.298692	1.18474	0.0297592	0.217421	1.25185	0.0733891	0.328365	1.17523	0.179177	0.450536	0.840336	0.729469	0.9658	0.994191	1	0.13366	0.772181	0.404485	0.845589	0.172213	0.840227	0.306337	0.884176	0.464347	0.967611
32980	adrenate (22:4n6)	Lipid	Long Chain Polyunsaturated Fatty Acid (n3 and n6)	0.0608496	0.298692	0.787324	0.58253	0.814679	0.915686	0.104789	0.380631	0.778592	0.136513	0.388223	0.796462	0.136514	0.688582	0.74044	0.973765	0.947755	1	0.898614	0.990488	0.459914	0.903739	0.745945	0.963087	0.251503	0.967611
46144	methyl glucopyranoside (alpha + beta)	Xenobiotics	Food Component/Plant	0.0612739	0.299473	1.76789	0.105203	0.396313	2.08073	0.0903555	0.365295	1.47924	0.0439504	0.215553	1.72004	0.217143	0.768497	0.491432	0.924712	0.782033	0.979494	0.724	0.959586	0.927485	1	0.152454	0.817232	0.0649394	0.967611
2137	biliverdin	Cofactors and Vitamins	Hemoglobin and Porphyrin Metabolism	0.0617472	0.300485	0.902026	0.100633	0.388107	0.983861	0.0645039	0.304244	0.844225	0.531223	0.759178	1.08024	0.187568	0.732164	0.762539	0.975602	0.0104924	0.349026	0.832778	0.977909	0.174513	0.840227	0.121829	0.774091	0.392286	0.967611
63683	branched-chain, straight-chain, or cyclopropyl 12:1 fatty acid*	Partially Characterized Molecules	Partially Characterized Molecules	0.0621991	0.301385	0.748261	0.892835	0.957235	1.05914	0.0404114	0.244692	0.743646	0.154622	0.418646	2.03742	0.0101673	0.442669	0.904379	1	0.404485	0.857382	0.0220345	0.38374	0.0904997	0.808418	0.0756521	0.653149	0.236766	0.967611
18476	glycocholate	Lipid	Primary Bile Acid Metabolism	0.0626551	0.302297	0.598814	0.163242	0.476651	0.591617	0.100699	0.380631	0.452514	0.0111706	0.108721	1.31528	0.392286	0.832361	0.734948	0.973765	0.97967	1	0.444585	0.865977	0.193738	0.840227	0.881353	0.994896	0.368566	0.967611
22053	3-hydroxydecanoate	Lipid	Fatty Acid, Monohydroxy	0.0631125	0.303208	0.790399	0.592558	0.817574	0.943055	0.00442906	0.0771338	0.786598	0.0891239	0.307709	0.870267	0.0991316	0.688582	0.686156	0.973417	0.68081	0.9637	0.0397064	0.499007	0.228222	0.850102	0.0618319	0.64562	0.425314	0.967611
35172	orotidine	Nucleotide	Pyrimidine Metabolism, Orotate containing	0.0638482	0.305443	0.827792	0.0923406	0.367411	0.813159	0.724496	0.890152	0.964415	0.102596	0.335969	0.937004	0.659137	0.939188	0.0455365	0.830673	0.374703	0.855957	0.172142	0.737121	0.894941	0.995429	0.167395	0.817232	0.236913	0.967611
33587	eicosenoate (20:1n9 or 1n11)	Lipid	Long Chain Monounsaturated Fatty Acid	0.0645039	0.305987	0.764048	0.384278	0.669879	0.889958	0.100699	0.380631	0.82093	0.107609	0.339973	0.757677	0.0505995	0.615827	0.491438	0.924712	0.959354	1	0.713116	0.958726	0.372456	0.881481	0.97967	1	0.0864188	0.967611
46633	X - 12844			0.0645039	0.305987	1.1619	0.134607	0.433351	1.13079	0.0561074	0.282283	1.09359	0.289446	0.559562	1.64307	0.364699	0.832361	0.349496	0.897567	0.0569237	0.620237	0.580035	0.924789	0.236766	0.850102	0.266869	0.87514	0.829938	0.980967
49463	X - 23587			0.0649488	0.306587	0.773896	0.0376386	0.239627	0.667143	0.0673472	0.309969	0.840231	0.263714	0.535551	1.07296	0.31675	0.832361	0.567636	0.938595	0.206517	0.786151	0.342046	0.829117	0.0793185	0.808418	0.0991283	0.709583	0.118358	0.967611
52867	X - 24546			0.0652455	0.306587	0.640535	0.0401131	0.242904	0.752554	0.104288	0.380631	0.74874	0.0285658	0.176945	0.872952	0.412559	0.839206	0.382034	0.897567	0.994189	1	0.51677	0.905625	0.491267	0.913759	0.302718	0.884176	0.0817604	0.967611
57754	X - 24970			0.0654451	0.306587	0.42343	0.058847	0.30364	0.437246	0.122505	0.422791	0.466993	0.245533	0.519114	0.823239	0.572582	0.910342	0.991286	1	0.257574	0.805667	0.286144	0.809163	0.881353	0.993378	0.0649429	0.64562	0.3347	0.967611
54762	lamotrigine	Xenobiotics	Drug - Neurological	0.0662174	0.308923	2107.48	0.129208	0.430695		0.452244	0.720029	60.7554	0.393628	0.652737		0.338309	0.832361	0.0898991	0.837241	0.165669	0.772181	0.0614423	0.552005	0.61873	0.937676	0.160044	0.817232	0.197196	0.967611
15336	tartarate	Xenobiotics	Food Component/Plant	0.0668892	0.309147	0.802334	0.0237809	0.205133	1.05697	0.297287	0.615226	2.95823	0.0187207	0.144765	0.8477	0.745715	0.968361	0.424461	0.919296	0.399688	0.857382	0.481788	0.893584	0.102587	0.808418	0.0382794	0.522249	0.400208	0.967611
62520	2-naphthol sulfate	Xenobiotics	Chemical	0.0671031	0.309147	0.799198	0.0664766	0.323897	0.707211	0.201557	0.53061	0.826174	0.104602	0.337417	0.777587	0.620284	0.93073	0.382161	0.897567	0.710327	0.973351	0.243799	0.789612	0.875522	0.993297	0.0679815	0.64562	0.543155	0.967611
38170	pregnenolone sulfate	Lipid	Pregnenolone Steroids	0.0673586	0.309147	0.799267	0.127179	0.430695	0.828501	0.450625	0.718462	0.858361	0.0350498	0.197856	1.03708	0.654321	0.936405	0.0578779	0.837241	0.965156	1	0.451118	0.868479	0.548068	0.925174	0.0877609	0.694109	0.16545	0.967611
513	creatinine	Amino Acid	Creatine Metabolism	0.0673607	0.309147	0.952799	0.239663	0.56754	0.973606	0.0153094	0.156287	0.938845	0.064942	0.259956	1.00951	0.0692876	0.632537	0.263745	0.897567	0.628266	0.942666	0.0411288	0.506063	0.380312	0.881481	0.111646	0.760673	0.841309	0.980967
62950	2S,3R-dihydroxybutyrate	Lipid	Fatty Acid, Dihydroxy	0.0683367	0.309848	0.898568	0.0991327	0.386276	0.89621	0.0130188	0.144483	0.789031	0.00489322	0.0634994	0.877094	0.206518	0.768497	0.174513	0.869566	0.0598286	0.620237	0.0569229	0.546074	0.0194338	0.808418	0.455505	0.894096	0.132719	0.967611
63358	3-hydroxydecanoylcarnitine	Lipid	Fatty Acid Metabolism (Acyl Carnitine, Hydroxy)	0.0683367	0.309848	0.71336	0.266867	0.590513	0.870916	0.000402075	0.018206	0.576074	0.00721844	0.0832716	0.729483	0.039011	0.600463	0.055053	0.837241	0.773663	0.979003	6.71487e-05	0.0380061	0.0338112	0.808418	0.00338448	0.230501	0.455505	0.967611
64393	3-hydroxyoctanoylcarnitine (1)	Lipid	Fatty Acid Metabolism (Acyl Carnitine, Hydroxy)	0.0683367	0.309848	0.741195	0.239663	0.56754	0.853833	0.000175142	0.0110145	0.600613	0.00152033	0.0323905	0.75415	0.163241	0.699964	0.010383	0.561415	0.191252	0.786151	0.00015538	0.0380682	0.00848929	0.585062	0.00985124	0.319423	0.718552	0.969696
49681	X - 23782			0.0713319	0.320855	0.83941	0.110019	0.401037	0.897685	0.0308116	0.220194	0.824224	0.026625	0.171772	0.511115	0.904379	0.989137	0.500653	0.924712	0.0812077	0.69057	0.567638	0.924728	0.0918968	0.808418	0.459914	0.894096	0.500653	0.967611
32504	docosapentaenoate (DPA; 22:5n3)	Lipid	Long Chain Polyunsaturated Fatty Acid (n3 and n6)	0.0713326	0.320855	0.751393	0.801672	0.930072	0.904442	0.0993633	0.380631	0.830146	0.156749	0.420176	1.01227	0.0100612	0.442669	0.296126	0.897567	0.734948	0.973351	0.807306	0.97468	0.496034	0.913759	1	1	0.0998796	0.967611
52655	X - 24425			0.0716309	0.320918	1.21235	0.00236789	0.0602904	1.37533	0.00229239	0.0480553	1.73482	0.00159655	0.0333798	0.697192	0.229629	0.772859	0.113273	0.837241	0.174507	0.772181	0.721276	0.959586	0.930378	1	0.715832	0.953854	0.297811	0.967611
17799	ibuprofen	Xenobiotics	Drug - Analgesics, Anesthetics	0.0728839	0.325241	0.170896	0.0377466	0.239627	0.182717	0.535936	0.785305	0.150663	0.212012	0.485293		0.588741	0.919247	0.301491	0.897567	0.628876	0.942666	0.0763682	0.600339	0.18504	0.840227	0.781022	0.971767	0.411198	0.967611
22001	3-hydroxyoctanoate	Lipid	Fatty Acid, Monohydroxy	0.0733891	0.325727	0.819088	0.193737	0.530082	0.84192	0.000149866	0.0099793	0.69172	0.0142877	0.126145	1.29376	0.582531	0.919247	0.01644	0.64116	0.649079	0.947236	0.0181479	0.366847	0.245533	0.852622	0.00330591	0.230501	0.0837804	0.967611
62955	8-methoxykynurenate	Amino Acid	Tryptophan Metabolism	0.0737774	0.325727	0.686372	0.143274	0.446898	0.783036	0.209558	0.545568	0.85137	0.205299	0.485293	1.21071	0.664397	0.941663	0.179948	0.870701	0.602471	0.940124	0.572431	0.924728	0.956436	1	0.962234	1	0.570062	0.967611
46994	X - 17367			0.074071	0.325727	1.96109	0.0168755	0.179899	1.91008	0.258489	0.572659	1.63539	0.192868	0.4755	0.689672	0.536549	0.905715	0.920398	1	0.646481	0.945886	0.594635	0.925342	0.23227	0.850102	0.436772	0.894096	0.617134	0.967611
46997	X - 12822			0.0744353	0.325727	0.864468	0.00924502	0.132239	0.794292	0.641059	0.84578	0.947298	0.103688	0.33736	1.05193	0.196246	0.75051	0.176832	0.869566	0.533615	0.915809	0.0121351	0.286174	0.0750555	0.808418	0.0564503	0.64562	0.847008	0.980967
64406	bilirubin degradation product, C17H20N2O5 (2)	Partially Characterized Molecules	Partially Characterized Molecules	0.0744353	0.325727	0.773591	0.276392	0.599468	0.858869	0.593198	0.820905	0.918497	0.847008	0.949283	0.564099	0.039011	0.600463	0.0613258	0.837241	0.0142877	0.403986	0.858427	0.984302	0.402435	0.884115	0.455505	0.894096	0.0799455	0.967611
32619	pregnenediol sulfate (C21H34O5S)*	Lipid	Pregnenolone Steroids	0.0771036	0.3361	0.798974	0.0532339	0.293435	0.813402	0.0815358	0.343117	0.784184	0.0216153	0.157446	0.774704	0.927486	0.991926	0.824267	0.990149	0.956453	1	0.847007	0.981384	0.659589	0.945494	0.345757	0.892171	0.821433	0.980967
63590	ascorbic acid 2-sulfate	Cofactors and Vitamins	Ascorbate and Aldarate Metabolism	0.0781928	0.339537	1.14398	0.0142877	0.164735	1.21093	0.0313156	0.220194	1.14681	0.0704126	0.273181	1.22616	0.455505	0.86226	0.852713	0.992788	0.847008	0.999964	0.448934	0.867225	0.732204	0.956411	0.721276	0.955262	0.55293	0.967611
62558	1-carboxyethylisoleucine	Amino Acid	Leucine, Isoleucine and Valine Metabolism	0.078649	0.34021	1.25629	0.483607	0.755765	1.01764	0.00656938	0.0965785	1.39439	0.823385	0.938102	0.999428	0.451114	0.860981	0.254524	0.897567	0.425314	0.8746	0.228168	0.768596	0.824255	0.986503	0.27636	0.881728	0.680809	0.967611
34402	indolebutyrate	Amino Acid	Tryptophan Metabolism	0.0799077	0.343526	0.835419	0.142058	0.446855	0.776668	0.0433359	0.256261	0.856238	0.368095	0.650173	1.04875	0.344143	0.832361	0.41259	0.915315	0.00546877	0.267883	0.769608	0.96837	0.0972897	0.808418	0.126882	0.777541	0.955977	1
38600	omeprazole	Xenobiotics	Drug - Gastrointestinal	0.0805663	0.343526		0.21965	0.543381		0.0805663	0.340302		0.21965	0.485293		0.129208	0.688582	1	1	0.129208	0.770321	0.61873	0.928915	0.21965	0.840227	0.129208	0.781469	1	1
62976	zolpidem	Xenobiotics	Drug - Psychoactive	0.0805663	0.343526		0.129208	0.430695		0.13278	0.440784		0.21965	0.485293	0.703527	0.129208	0.688582	0.61873	0.958829	0.129208	0.770321	0.61873	0.928915	0.129208	0.834249	0.21965	0.847218	0.61873	0.967611
47009	X - 17354			0.0806327	0.343526	1.23334	0.267037	0.590513	0.795565	0.129496	0.435734	1.90649	0.0381788	0.20142	1.91336	0.0171989	0.540811	0.434027	0.919296	0.520697	0.913315	0.541824	0.906985	0.31658	0.874927	0.393012	0.892171	0.906569	0.990662
44876	gamma-CEHC	Cofactors and Vitamins	Tocopherol Metabolism	0.0809715	0.343672	0.777145	0.0618311	0.317587	0.787428	0.359538	0.668089	0.814396	0.273192	0.546868	0.925892	0.939063	0.99627	0.191253	0.870701	0.338361	0.855957	0.248506	0.790192	0.412743	0.884115	0.0308719	0.471979	0.114965	0.967611
1868	cysteine	Amino Acid	Methionine, Cysteine, SAM and Taurine Metabolism	0.0821048	0.347177	1.07175	0.224032	0.546773	1.05232	0.016581	0.163215	1.11888	0.296121	0.566655	1.03541	0.374409	0.832361	0.892855	1	0.442421	0.8794	0.773662	0.96837	0.694203	0.953995	0.292772	0.884176	0.829939	0.980967
17769	sphinganine	Lipid	Sphingolipid Synthesis	0.0826755	0.348113	1.14367	0.0303111	0.218776	1.34854	0.1194	0.415881	1.13423	0.24112	0.514286	1.01506	0.120083	0.688582	0.572582	0.939864	0.396327	0.857067	0.0628555	0.552106	0.120082	0.808418	0.471039	0.894096	0.464347	0.967611
46142	mannitol/sorbitol	Carbohydrate	Fructose, Mannose and Galactose Metabolism	0.0832503	0.348113	1.55043	0.0715506	0.326964	1.81244	0.233478	0.558768	1.5958	0.127184	0.37491	1.0361	0.388269	0.832361	0.74044	0.973765	0.633445	0.942666	0.473284	0.882631	0.985478	1	0.773662	0.970011	0.370506	0.967611
35428	tiglyl carnitine (C5)	Amino Acid	Leucine, Isoleucine and Valine Metabolism	0.083251	0.348113	0.916292	0.325659	0.641107	0.944057	0.326588	0.63742	0.948795	0.231045	0.496857	0.713832	0.892855	0.987988	0.81295	0.990149	0.718553	0.973351	0.973864	1	0.459914	0.903739	0.838463	0.986194	0.580035	0.967611
1123	inosine	Nucleotide	Purine Metabolism, (Hypo)Xanthine/Inosine containing	0.083821	0.349202	0.838627	0.000309073	0.0189042	0.630422	0.894382	0.951558	0.983362	0.000536256	0.0159324	0.869142	0.00354653	0.286762	0.0799455	0.837241	0.002869	0.260558	0.000179743	0.0380682	0.0383259	0.808418	0.000317858	0.0739395	0.331065	0.967611
18280	gentisate	Amino Acid	Tyrosine Metabolism	0.0843773	0.350228	1.24109	0.0278163	0.215291	1.44915	0.368159	0.678756	1.12692	0.281469	0.555557	1.02139	0.874887	0.982351	0.677462	0.973417	0.723409	0.973351	0.527916	0.905625	0.245958	0.852622	0.863358	0.994254	0.625363	0.967611
33968	5-dodecenoate (12:1n7)	Lipid	Medium Chain Fatty Acid	0.0879612	0.362459	0.754817	0.121829	0.424896	0.928471	0.013996	0.152188	0.69823	0.148398	0.408637	1.08095	0.3347	0.832361	0.707694	0.973765	0.944857	1	0.286144	0.809163	0.633443	0.937676	0.323872	0.884782	0.597603	0.967611
1118	arachidate (20:0)	Lipid	Long Chain Saturated Fatty Acid	0.0879661	0.362459	0.880433	0.97967	0.99285	0.977663	0.356152	0.665288	0.911345	0.158891	0.42209	0.871356	0.0261319	0.590207	0.519355	0.924712	0.858427	1	0.455505	0.869153	0.120083	0.808418	0.773663	0.970011	0.119217	0.967611
64405	bilirubin degradation product, C17H20N2O5 (1)	Partially Characterized Molecules	Partially Characterized Molecules	0.0891779	0.366116	0.780933	0.279617	0.602991	0.874372	0.629518	0.841339	0.905838	0.982574	0.994911	0.898638	0.0369865	0.600463	0.147376	0.846101	0.0065414	0.284551	0.956453	0.998805	0.266867	0.852622	0.320314	0.884176	0.349496	0.967611
18497	taurocholate	Lipid	Primary Bile Acid Metabolism	0.0903864	0.369733	0.498024	0.164293	0.478482	0.44303	0.0798071	0.340302	0.341932	0.0104901	0.105744	1.23707	0.0750517	0.643642	0.514646	0.924712	0.607749	0.940482	0.18879	0.756806	0.191252	0.840227	0.5336	0.921246	0.127184	0.967611
53231	thioproline	Xenobiotics	Chemical	0.0935246	0.381014	1.10683	0.380312	0.669879	1.06647	0.172871	0.492921	1.08077	0.374409	0.652737	0.94365	0.023781	0.580094	0.228219	0.897567	0.18036	0.772181	0.790436	0.96837	0.796049	0.96914	0.649079	0.942943	0.0660079	0.967611
42370	S-1-pyrroline-5-carboxylate	Amino Acid	Glutamate Metabolism	0.094156	0.381014	1.14894	0.01022	0.140205	1.2382	0.113357	0.404796	1.16511	9.93e-05	0.00560685	1.0177	0.404484	0.8386	0.699588	0.973417	0.0933068	0.722817	0.577546	0.924728	0.152524	0.840227	0.0692894	0.647434	0.334699	0.967611
54907	hexanoylglutamine	Lipid	Fatty Acid Metabolism (Acyl Glutamine)	0.0941568	0.381014	0.774009	0.058847	0.30364	0.752156	0.020964	0.184059	0.787637	0.00280116	0.0479168	0.600881	0.306339	0.832361	0.349495	0.897567	0.0505987	0.589979	0.538411	0.906967	0.0947385	0.808418	0.0356865	0.517454	0.572582	0.967611
22132	alpha-hydroxyisocaproate	Amino Acid	Leucine, Isoleucine and Valine Metabolism	0.0960843	0.384678	0.893501	0.0126444	0.153636	0.828262	0.868849	0.94299	1.03625	0.0326074	0.192248	0.903038	0.174513	0.715328	0.28779	0.897567	0.54323	0.918375	0.0123874	0.286174	0.257574	0.852622	0.0411288	0.54555	0.94196	0.999342
38168	16a-hydroxy DHEA 3-sulfate	Lipid	Androgenic Steroids	0.0960843	0.384678	0.687325	0.0464518	0.26645	0.675098	0.0328763	0.221613	0.673406	0.0404116	0.207385	0.608448	0.913036	0.989912	0.509959	0.924712	0.459913	0.902365	0.505295	0.903624	0.881353	0.993378	0.892855	0.994896	0.790436	0.980967
43488	N-acetylcarnosine	Amino Acid	Histidine Metabolism	0.0960843	0.384678	0.851255	0.203913	0.543038	0.863136	0.0497622	0.265228	0.841739	0.251503	0.525828	1.3225	0.274785	0.822147	0.316782	0.897567	0.276392	0.816186	0.0687306	0.567921	0.707694	0.953995	0.0228933	0.431539	0.175669	0.967611
46681	X - 16935			0.0967338	0.385523	0.696762	0.0947385	0.373012	0.695024	0.122505	0.422791	0.708036	0.100633	0.333181	1.37549	0.699587	0.956441	0.464345	0.923723	0.595079	0.936069	0.484585	0.896324	0.81295	0.98022	0.37637	0.892171	0.459914	0.967611
34395	1-methylurate	Xenobiotics	Xanthine Metabolism	0.0971377	0.385523	0.602277	0.162938	0.476651	0.714849	0.015325	0.156287	0.475877	0.0331095	0.192248	0.928749	0.198696	0.757319	0.933265	1	0.979668	1	0.340145	0.829117	0.364613	0.881481	0.628081	0.935827	0.933272	0.997606
62968	X - 25524			0.0973197	0.385523	4.2723	0.0372543	0.239627	4.88381	0.0491718	0.265228	2.16657	0.0308447	0.186223	1.18599	0.588508	0.919247	0.131822	0.837241	0.308423	0.846317	0.571082	0.924728	0.571082	0.933846	0.222107	0.847218	0.698636	0.969696
49592	X - 11315			0.0980415	0.385578	1.31003	0.0425935	0.25068	1.36718	0.124081	0.424348	1.36591	0.0144325	0.126312	0.923694	0.79324	0.974751	0.355149	0.897567	0.0505995	0.589979	0.18036	0.745136	0.174513	0.840227	0.0144325	0.363442	0.129009	0.967611
57520	dihomo-linoleoylcarnitine (C20:2)*	Lipid	Fatty Acid Metabolism (Acyl Carnitine, Polyunsaturated)	0.0981064	0.385578	0.795518	0.0104223	0.140205	0.696534	0.0897217	0.364032	0.827007	0.00734971	0.0838164	0.917462	0.866888	0.982351	0.754163	0.975127	0.582383	0.930569	0.217047	0.761245	0.849779	0.993297	0.453064	0.894096	0.997095	1
46672	X - 17325			0.0984027	0.385578	1.6194	0.17124	0.494888	1.54041	0.219943	0.545568	1.45544	0.137005	0.38864	7.99687	0.674133	0.944004	0.607088	0.957334	0.56677	0.926533	0.858169	0.984302	0.734477	0.956411	0.536881	0.921246	0.852635	0.980967
48141	2-keto-3-deoxy-gluconate	Xenobiotics	Food Component/Plant	0.0986997	0.385578	0.908341	0.0261319	0.214361	0.86312	0.181178	0.506404	0.912361	0.0744609	0.283052	1.16118	0.779243	0.973623	0.962255	1	0.968058	1	0.729469	0.959586	0.694203	0.953995	0.881353	0.994896	0.60775	0.967611
15650	1-methyladenosine	Nucleotide	Purine Metabolism, Adenine containing	0.102726	0.396891	0.940409	0.203915	0.543038	0.947352	0.238597	0.561786	0.947832	0.320314	0.593818	0.900025	0.968058	0.998944	0.921702	1	0.557812	0.926217	0.459914	0.869153	0.664869	0.949454	0.466569	0.894096	0.654323	0.967611
40459	citalopram/escitalopram	Xenobiotics	Drug - Psychoactive	0.103705	0.396891	0	0.106969	0.396313	0	0.103705	0.380631	0	0.106969	0.339237		1	1	0.106969	0.837241	1	1	0.106969	0.691939	1	1	1	1	0.106969	0.967611
40461	paroxetine	Xenobiotics	Drug - Psychoactive	0.103705	0.396891	0	0.261209	0.583333	0	0.256185	0.571994	0	0.261209	0.53232		0.106969	0.688582	0.106969	0.837241	0.106969	0.737698	0.261209	0.798287	0.261209	0.852622	0.261209	0.874767	0.106969	0.967611
52950	tadalafil	Xenobiotics	Drug - Cardiovascular	0.103705	0.396891	0	0.261209	0.583333	0	0.103705	0.380631	0	0.261209	0.53232		1	1	0.106969	0.837241	0.106969	0.737698	1	1	0.261209	0.852622	1	1	1	1
62479	citalopram propionate*	Xenobiotics	Drug - Psychoactive	0.103705	0.396891	0	0.106969	0.396313	0	0.103705	0.380631	0	0.106969	0.339237		1	1	1	1	1	1	0.106969	0.691939	0.106969	0.808418	1	1	0.106969	0.967611
63285	emtricitabine	Xenobiotics	Drug - Antiviral	0.103705	0.396891	0	0.261209	0.583333	0	0.103705	0.380631	0	0.261209	0.53232		0.261209	0.81682	0.261209	0.897567	0.261209	0.805667	0.261209	0.798287	0.261209	0.852622	0.261209	0.874767	0.261209	0.967611
53034	14-HDoHE/17-HDoHE	Lipid	Docosanoid	0.10479	0.397015	1.18269	0.00384707	0.0736811	1.4511	0.0501403	0.265228	1.25334	0.100633	0.333181		0.0281548	0.590207	0.930379	1	0.950654	1	0.0286811	0.432893	0.171071	0.840227	0.597604	0.93355	0.260647	0.967611
43266	2-aminophenol sulfate	Xenobiotics	Food Component/Plant	0.104792	0.397015	1.01416	0.026625	0.214361	1.04051	0.352786	0.661181	0.653566	0.174513	0.443749	0.753748	0.56517	0.910151	0.577547	0.939864	0.364701	0.855957	0.291105	0.809163	0.141372	0.834249	0.858427	0.991707	0.710402	0.969696
52865	X - 24544			0.104792	0.397015	0.795052	0.0638887	0.320863	0.784665	0.10479	0.380631	0.805508	0.0390084	0.202962	0.944829	0.910149	0.989912	0.548068	0.930659	0.759765	0.973676	0.855569	0.984302	0.878481	0.993378	0.994191	1	0.649079	0.967611
1508	pantothenate (Vitamin B5)	Cofactors and Vitamins	Pantothenate and CoA Metabolism	0.106186	0.40095	1.14798	0.686156	0.872559	1.0366	0.149658	0.467991	1.1331	0.838463	0.947573	0.854417	0.0864188	0.670042	0.466566	0.923723	0.0480745	0.572348	0.125378	0.710279	0.524086	0.920406	0.085752	0.694109	0.997095	1
62278	histidine betaine (hercynine)*	Xenobiotics	Food Component/Plant	0.109115	0.410636	1.41405	0.0627675	0.318183	1.82926	0.321057	0.635787	1.1858	0.301855	0.573728	0.574801	0.773489	0.973096	0.956076	1	0.358206	0.855957	0.59857	0.925342	0.573906	0.933846	0.896571	0.997383	0.630507	0.967611
47922	X - 12543			0.110174	0.413245	1.42262	0.220155	0.543381	1.62793	0.755031	0.908284	1.08474	0.482464	0.732108	0.924533	0.76547	0.970338	0.192865	0.870701	0.705515	0.973351	0.244354	0.789612	0.400772	0.884115	0.392859	0.892171	0.455784	0.967611
46115	21-hydroxypregnenolone disulfate	Lipid	Pregnenolone Steroids	0.111908	0.416981	0.789512	0.0292153	0.217421	0.783076	0.063574	0.303653	0.769062	0.0156408	0.13277	0.729123	0.654325	0.936405	0.913036	1	0.74044	0.973351	0.680809	0.948846	0.994191	1	0.713114	0.953854	0.881353	0.986837
53223	palmitoleoylcarnitine (C16:1)*	Lipid	Fatty Acid Metabolism (Acyl Carnitine, Monounsaturated)	0.111909	0.416981	0.805729	0.0397064	0.242531	0.837434	0.00699805	0.0986636	0.77726	0.00885996	0.093485	0.849928	0.433818	0.849584	0.468804	0.923723	0.254526	0.805667	0.378337	0.834432	0.392284	0.881481	0.97967	1	0.915924	0.991229
54839	X - 24811			0.112683	0.418483	0.776368	0.387629	0.669879	0.739986	0.0309422	0.220194	0.774723	0.0470477	0.219563	0.745874	0.966766	0.998944	0.550424	0.930659	0.611232	0.940482	0.648604	0.939587	0.722793	0.956411	0.982266	1	0.342913	0.967611
48026	X - 17686			0.113772	0.419751	0.632094	0.0896626	0.361032	1.55483	0.00989273	0.125827	2.16974	0.0461089	0.218517	1.08538	0.593617	0.923712	0.155422	0.853313	0.562491	0.926533	0.486233	0.897607	0.943083	1	0.092711	0.699041	0.0476327	0.967611
32417	docosatrienoate (22:3n3)	Lipid	Long Chain Polyunsaturated Fatty Acid (n3 and n6)	0.114092	0.419751	0.670431	0.556329	0.799906	0.856069	0.415041	0.693094	0.777384	0.148016	0.408582	0.700452	0.167669	0.700373	0.245479	0.897567	0.956453	1	0.75142	0.966087	0.294413	0.87485	0.686152	0.942943	0.0472569	0.967611
40719	(15:0)-anacardic acid	Xenobiotics	Food Component/Plant	0.11414	0.419751	7.50626	0.182222	0.512216	4.74769	0.936223	0.970517	0.29553	0.777687	0.908848	1.83316	0.0769004	0.644816	0.153325	0.851371	0.24133	0.804583	0.157336	0.737121	0.674861	0.951391	0.154213	0.817232	0.806727	0.980967
1600	phosphoethanolamine (PE)	Lipid	Phospholipid Metabolism	0.11486	0.421028	1.1202	0.0308719	0.219404	1.20814	0.0200925	0.181957	1.17948	0.0425942	0.214682	0.876456	0.654325	0.936405	0.306337	0.897567	0.864148	1	0.832778	0.977909	0.875612	0.993297	0.612852	0.935827	0.887101	0.988955
64395	X - 26106			0.115278	0.421195	0.748953	0.132791	0.433344	0.815234	0.000856354	0.0276969	0.646919	0.00202916	0.0409093	1.01287	0.290756	0.822911	0.0125383	0.561415	0.461706	0.902365	0.00285387	0.190034	0.0626653	0.808418	0.0106208	0.324651	0.768033	0.980967
38127	S-methylmethionine	Amino Acid	Methionine, Cysteine, SAM and Taurine Metabolism	0.115909	0.42165	1.33535	0.0630735	0.318183	1.70487	0.796016	0.918097	1.442	0.505337	0.745783	0.927504	0.12355	0.688582	0.00961824	0.561415	0.0311874	0.452217	0.0952929	0.665874	0.257585	0.852622	0.43848	0.894096	0.0389174	0.967611
37186	5alpha-androstan-3alpha,17beta-diol monosulfate (1)	Lipid	Androgenic Steroids	0.11615	0.42165	0.595333	0.0545267	0.297286	0.601337	0.247604	0.567664	0.667071	0.0301915	0.183259	0.481706	0.179098	0.716702	0.107544	0.837241	0.251316	0.805667	0.0314103	0.467848	0.784775	0.96914	0.00993512	0.319423	0.196195	0.967611
48153	mannose	Carbohydrate	Fructose, Mannose and Galactose Metabolism	0.117872	0.426529	1.1193	0.602668	0.822481	1.02891	0.763339	0.908695	1.0294	0.796048	0.919896	0.95207	0.068181	0.632537	0.108408	0.837241	0.00592137	0.267883	0.950654	0.99735	0.433819	0.900275	0.482311	0.904399	0.410668	0.967611
52975	glycodeoxycholate 3-sulfate	Lipid	Secondary Bile Acid Metabolism	0.11932	0.429309	1.19393	0.31497	0.630218	1.1275	0.0626415	0.301804	1.23335	0.0766998	0.287342	1.16307	0.29612	0.822911	0.524081	0.924712	0.904373	1	0.136508	0.715601	0.215807	0.840227	0.433803	0.894096	0.605204	0.967611
62151	X - 25172			0.1194	0.429309	0.845659	0.196246	0.531795	0.883529	0.0723541	0.326314	0.826766	0.225423	0.48849	28.3204	0.368564	0.832361	0.60775	0.957334	0.231045	0.795207	0.129008	0.710279	0.524086	0.920406	0.0613258	0.64562	0.309794	0.967611
38100	betonicine	Xenobiotics	Food Component/Plant	0.120356	0.43137	2.86572	0.49905	0.765975	2.70052	0.885582	0.950579	0.833055	0.885934	0.958409	1.46539	0.0233788	0.580094	0.0389056	0.771969	0.0819893	0.69104	0.281993	0.809163	0.338029	0.881481	0.708538	0.953854	0.0704886	0.967611
62959	hydroxy-N6,N6,N6-trimethyllysine*	Amino Acid	Lysine Metabolism	0.120944	0.432107	0.884326	0.364698	0.669879	0.919379	0.269581	0.587988	0.898285	0.340199	0.620493	0.910594	0.153574	0.694601	0.801672	0.990149	0.713116	0.973351	0.713116	0.958726	0.587536	0.93592	0.408602	0.894096	0.548069	0.967611
34534	laurylcarnitine (C12)	Lipid	Fatty Acid Metabolism (Acyl Carnitine, Medium Chain)	0.122505	0.436303	0.771531	0.120083	0.420527	0.8328	0.00130457	0.0343435	0.65104	0.000375639	0.012474	0.723987	0.416909	0.839206	0.0480752	0.836509	0.191253	0.786151	0.00457078	0.220554	0.00985149	0.619002	0.0786994	0.669241	0.691517	0.967611
57814	(N(1) + N(8))-acetylspermidine	Amino Acid	Polyamine Metabolism	0.12408	0.439144	0.864649	0.159969	0.470743	0.904494	0.42765	0.700581	0.905281	0.0341167	0.195316	1.06107	0.384278	0.832361	0.35895	0.897567	0.784834	0.980825	0.869877	0.984302	0.548069	0.925174	0.464347	0.894096	0.378337	0.967611
64328	2,4-di-tert-butylphenol	Xenobiotics	Chemical	0.124081	0.439144	0.847598	0.904379	0.960288	0.940529	0.94064	0.973313	0.971731	0.384275	0.652737	0.73708	0.0425942	0.600463	0.0905018	0.837241	0.533615	0.915809	0.2199	0.761245	0.81295	0.98022	0.315024	0.884176	0.0721243	0.967611
32346	glycochenodeoxycholate	Lipid	Primary Bile Acid Metabolism	0.124873	0.440569	1.05385	0.142251	0.446855	1.12883	0.0577891	0.285665	0.728745	0.0228888	0.159515	0.579702	0.555366	0.908489	0.59256	0.947929	0.881353	1	0.429554	0.863685	0.587531	0.93592	0.349495	0.892171	0.455505	0.967611
32445	3-methylxanthine	Xenobiotics	Xanthine Metabolism	0.125668	0.441992	0.788022	0.342046	0.650223	0.875795	0.186477	0.513607	0.847006	0.582383	0.789529	1.19079	0.459913	0.866258	0.412742	0.915315	0.320313	0.852413	0.500652	0.903402	0.425314	0.894111	0.325601	0.88736	0.790435	0.980967
62524	dihydrocaffeate sulfate (2)	Xenobiotics	Food Component/Plant	0.126165	0.442149	1.10621	0.24202	0.56754	1.03162	0.655183	0.84859	0.697397	0.950114	0.987671	1.67413	0.859212	0.978499	0.127334	0.837241	0.0544493	0.603747	0.440703	0.865977	0.118693	0.808418	0.177815	0.831029	0.835257	0.980967
31932	propionylglycine (C3)	Lipid	Fatty Acid Metabolism (also BCAA Metabolism)	0.127224	0.442149	1.22328	0.179174	0.506167	1.18339	0.0279019	0.213412	1.26627	0.00934179	0.0958926	0.915042	0.331059	0.832361	0.416908	0.915581	0.34949	0.855957	0.259104	0.798287	0.0891197	0.808418	0.31678	0.884176	0.196245	0.967611
15765	ethylmalonate	Amino Acid	Leucine, Isoleucine and Valine Metabolism	0.127279	0.442149	0.836065	0.100633	0.388107	0.828268	0.0573698	0.284836	0.807044	0.0271266	0.173028	1.06804	0.396326	0.832361	0.718551	0.973765	0.729469	0.973351	0.433816	0.865977	0.190017	0.840227	0.710402	0.953854	0.36086	0.967611
52909	X - 24588			0.127279	0.442149	0.883222	0.0670863	0.323964	0.857548	0.193078	0.520906	0.871555	0.176835	0.447638	1.75552	0.0961834	0.688582	0.991286	1	0.968058	1	0.44242	0.865977	0.296123	0.87485	0.881353	0.994896	0.345759	0.967611
48580	2-acetamidophenol sulfate	Xenobiotics	Food Component/Plant	0.128271	0.444225	1.54406	0.107787	0.39674	1.2773	0.236406	0.56083	0.818408	0.22427	0.48849	0.900404	0.666772	0.941663	0.373172	0.897567	0.226906	0.794523	0.525278	0.905625	0.200477	0.840227	0.417003	0.894096	0.682164	0.967611
3155	3-ureidopropionate	Nucleotide	Pyrimidine Metabolism, Uracil containing	0.128902	0.445046	0.939565	0.0780813	0.339353	0.943863	0.652689	0.84859	0.953627	0.113297	0.345709	1.10784	0.904379	0.989137	0.473284	0.924712	0.516997	0.913315	0.633445	0.933671	0.612852	0.937676	0.364701	0.892171	0.213132	0.967611
47938	X - 12731			0.1299	0.447125	0.651326	0.0715253	0.326964	0.411637	0.726471	0.890152	1.29991	0.967411	0.991777	2.43237	0.889505	0.987988	0.0815701	0.837241	0.176147	0.772181	0.0173127	0.359093	0.115204	0.808418	0.917823	1	0.684411	0.967611
48761	1,2,3-benzenetriol sulfate (1)	Xenobiotics	Chemical	0.131362	0.448829	1.6808	0.0798315	0.344248	1.78951	0.123888	0.424348	1.87924	0.459518	0.714595	1.15472	0.817179	0.977006	0.702307	0.973417	0.637463	0.944183	0.945586	0.996651	0.722438	0.956411	0.166781	0.817232	0.311292	0.967611
52797	X - 12111			0.132095	0.448829	2.00205	0.747227	0.905972	2.06585	0.545449	0.790536	1.57145	0.821808	0.938102	1.29881	0.961416	0.998944	0.38848	0.897567	0.101278	0.737698	0.753588	0.966087	0.795568	0.96914	0.933811	1	0.535685	0.967611
46972	X - 21796			0.132195	0.448829	0.923451	0.00668629	0.11111	0.875129	0.114115	0.4061	0.893953	0.360858	0.64464	0.745057	0.649079	0.936405	0.910149	1	0.710402	0.973351	0.214472	0.761245	0.163242	0.840227	0.659589	0.942943	0.343898	0.967611
37431	N-methylproline	Amino Acid	Urea cycle; Arginine and Proline Metabolism	0.132197	0.448829	1.69355	0.376371	0.669879	1.72872	0.336264	0.646253	2.09395	0.345759	0.62558	1.02233	0.950654	0.998944	0.519355	0.924712	0.664868	0.952132	0.898614	0.990488	0.524086	0.920406	0.0681801	0.64562	0.0356871	0.967611
34437	1-stearoyl-GPG (18:0)	Lipid	Lysophospholipid	0.13266	0.448829	0.794663	0.0928989	0.368336	0.82686	0.405018	0.685918	1.08434	0.44721	0.703204	0.635168	0.318494	0.832361	0.000964828	0.36374	0.0466651	0.572348	0.00972073	0.275097	0.112757	0.808418	0.117678	0.769316	0.12438	0.967611
2772	topiramate	Xenobiotics	Drug - Neurological	0.13278	0.448829		0.129208	0.430695		0.13278	0.440784		0.129208	0.37597	88.7949	0.129208	0.688582	0.129208	0.837241	0.129208	0.770321	0.129208	0.710279	0.61873	0.937676	0.61873	0.935827	0.61873	0.967611
62717	X - 25420			0.135557	0.456847	0.918935	0.193737	0.530082	0.966813	0.198675	0.525468	0.91773	0.100633	0.333181	0.841662	0.129009	0.688582	0.907263	1	0.36086	0.855957	0.140391	0.715868	0.991286	1	0.016116	0.36475	0.729469	0.972625
61775	nonanoylcarnitine (C9)	Lipid	Fatty Acid Metabolism (Acyl Carnitine, Medium Chain)	0.137129	0.46077	1.01608	0.909908	0.960288	1.18225	0.0157834	0.157525	0.86407	0.370928	0.652301	0.668976	0.0239051	0.580094	0.0626082	0.837241	0.57734	0.926533	0.00360579	0.204088	0.169535	0.840227	0.00326866	0.230501	0.768032	0.980967
48715	eugenol sulfate	Xenobiotics	Food Component/Plant	0.138027	0.462411	3.19349	0.0897787	0.361032	3.56688	0.831743	0.926799	1.20532	0.827891	0.939386	1.73764	0.886678	0.986443	0.0841417	0.837241	0.1717	0.772181	0.0867098	0.636844	0.302017	0.87485	0.290318	0.884176	0.412559	0.967611
46992	X - 21815			0.138645	0.462864	0.4277	0.216668	0.543381	0.535819	0.315826	0.631652	0.773986	0.864139	0.955231	1.2339	0.830008	0.977006	0.0256703	0.692249	0.229502	0.795207	0.0997631	0.679253	0.307372	0.87485	0.530037	0.921246	0.141644	0.967611
37536	12-HETE	Lipid	Eicosanoid	0.138982	0.462864	1.16206	0.0326079	0.22064	1.36274	0.144244	0.459957	1.21161	0.491438	0.735853	1.05582	0.270016	0.822147	0.824267	0.990149	0.308062	0.846317	0.188792	0.756806	0.134607	0.834249	0.962255	1	0.353259	0.967611
34389	1-methylxanthine	Xenobiotics	Xanthine Metabolism	0.139763	0.463008	0.719247	0.435712	0.715631	0.713097	0.168206	0.492921	0.579138	0.229791	0.495104	0.529849	0.0597984	0.630583	0.947749	1	0.835609	0.996926	0.710327	0.958726	0.751397	0.956411	0.222213	0.847218	0.203883	0.967611
37076	N-acetylserine	Amino Acid	Glycine, Serine and Threonine Metabolism	0.139846	0.463008	0.968668	0.0305899	0.218776	0.936057	0.157114	0.483298	0.976834	0.0297586	0.181608	1.03671	0.225423	0.770935	0.759765	0.975602	0.388269	0.855957	0.521715	0.905625	0.898614	0.995429	0.451118	0.894096	0.512299	0.967611
558	adenosine 5'-diphosphoribose (ADP-ribose)	Cofactors and Vitamins	Nicotinate and Nicotinamide Metabolism	0.142473	0.467595	1.10465	0.214475	0.543381	1.19351	0.423884	0.699628	1.09414	0.567638	0.780163	1.09956	0.858427	0.978499	0.491438	0.924712	0.203915	0.786151	0.924593	0.993296	0.320314	0.877181	0.918812	1	0.81295	0.980967
48407	dopamine 3-O-sulfate	Amino Acid	Tyrosine Metabolism	0.142474	0.467595	1.37343	0.127184	0.430695	1.53387	0.1876	0.514198	1.25885	0.0441034	0.215553	1.45012	0.412743	0.839206	0.315024	0.897567	0.751464	0.973351	0.973864	1	0.745946	0.956411	0.448934	0.894096	0.388269	0.967611
62946	1-methyl-5-imidazoleacetate	Amino Acid	Histidine Metabolism	0.142474	0.467595	0.839532	0.270018	0.592121	0.952695	0.666757	0.855262	0.898475	0.754227	0.894101	0.988017	0.331065	0.832361	0.686156	0.973417	0.779243	0.979248	0.309794	0.812036	0.320314	0.877181	0.852711	0.990163	0.612851	0.967611
48425	phenylacetylcarnitine	Peptide	Acetylated Peptides	0.143553	0.46977	1.37596	0.270385	0.592121	1.08846	0.221172	0.545568	1.30391	0.662799	0.847219	1.08133	0.0649941	0.632537	0.366764	0.897567	0.134525	0.772181	0.991267	1	0.494655	0.913759	0.164455	0.817232	0.328533	0.967611
47112	etiocholanolone glucuronide	Lipid	Androgenic Steroids	0.145017	0.473192	0.671017	0.0176586	0.183103	0.626514	0.661819	0.852611	0.798685	0.168898	0.438033	0.951298	0.320283	0.832361	0.670161	0.973417	0.988379	1	0.219894	0.761245	0.495985	0.913759	0.498327	0.907434	0.927485	0.994236
62061	genistein sulfate*	Xenobiotics	Food Component/Plant	0.145957	0.473765	1.60873	0.291493	0.617987	2.75986	0.219558	0.545568	0.601605	0.0566674	0.240904	1.03618	0.0125566	0.465979	0.996275	1	0.600397	0.939211	0.422227	0.859642	0.465566	0.906291	0.385364	0.892171	0.832147	0.980967
18494	taurochenodeoxycholate	Lipid	Primary Bile Acid Metabolism	0.146032	0.473765	1.14647	0.149409	0.456304	1.23596	0.181154	0.506404	0.781876	0.0870877	0.307709	2.10376	0.468804	0.868553	0.416909	0.915581	0.702287	0.973351	0.659585	0.945126	0.638638	0.938052	0.973864	1	0.191253	0.967611
63436	(2 or 3)-decenoate (10:1n7 or n8)	Lipid	Medium Chain Fatty Acid	0.147517	0.475516	0.786286	0.761365	0.91181	1.08668	0.0446249	0.259053	0.728215	0.208125	0.485293	0.955672	0.00921781	0.442669	0.481997	0.924712	0.516882	0.913315	0.0118639	0.286174	0.209021	0.840227	0.0163982	0.36475	0.710394	0.969696
37196	5alpha-pregnan-3beta,20beta-diol monosulfate (1)	Lipid	Progestin Steroids	0.147815	0.475516	1.3516	0.0891228	0.360968	1.4097	0.292691	0.611313	1.24205	0.331034	0.609744	1.46463	0.881353	0.982948	0.334699	0.897567	0.316776	0.852413	0.244055	0.789612	0.309793	0.87485	0.309793	0.884176	0.404485	0.967611
33973	epiandrosterone sulfate	Lipid	Androgenic Steroids	0.147835	0.475516	0.793414	0.0905018	0.361368	0.744224	0.232211	0.556914	0.805665	0.068181	0.269148	1.15062	0.94196	0.996811	0.270018	0.897567	0.807306	0.992246	0.364699	0.834432	0.841309	0.993297	0.429552	0.894096	0.740438	0.972823
47995	X - 17343			0.148422	0.476048	3.12825	0.165206	0.479903	4.92558	0.000691982	0.0244789	4.20961	0.0143016	0.126145	0.857493	0.226649	0.77279	0.199109	0.886584	0.4451	0.883172	0.0489905	0.542329	0.636838	0.938052	0.113555	0.766037	0.745525	0.972823
21158	3-hydroxymyristate	Lipid	Fatty Acid, Monohydroxy	0.149654	0.478638	0.73229	0.847008	0.953909	1.04632	0.00395764	0.0700007	0.723161	0.186352	0.461389	0.993811	0.296126	0.822911	0.260647	0.897567	0.807306	0.992246	0.00683516	0.246407	0.203915	0.840227	0.0608239	0.64562	0.496034	0.967611
64282	X - 26058			0.151474	0.483092	3.16106	0.0961243	0.376089	3.0701	0.222232	0.545568	1.28092	0.174507	0.443749	0.773994	0.933273	0.994788	0.620538	0.958829	0.861286	1	0.724004	0.959586	0.968058	1	0.349496	0.892171	0.577547	0.967611
47014	X - 12839			0.152823	0.485928	0.574534	0.0831184	0.350462	0.629358	0.0012268	0.0338717	0.567558	0.0021996	0.0416329	1.0026	0.240445	0.78206	0.0473792	0.836509	0.0698606	0.642244	0.316626	0.812036	0.273817	0.865694	0.0532525	0.638849	0.139026	0.967611
62291	glucuronide of piperine metabolite C17H21NO3 (4)*	Xenobiotics	Food Component/Plant	0.153224	0.485928	0.698178	0.131678	0.433344	0.764856	0.266757	0.584131	0.95186	0.29762	0.567589	1.53599	0.528764	0.9043	0.153563	0.851371	0.351341	0.855957	0.421085	0.858892	0.368534	0.881481	0.408571	0.894096	0.51935	0.967611
46111	guaiacol sulfate	Xenobiotics	Benzoate Metabolism	0.155223	0.489523	1.1577	0.0837804	0.350637	1.2967	0.304738	0.616007	0.714918	0.282868	0.556372	0.604421	0.901496	0.989137	0.0338112	0.746995	0.0244657	0.418603	0.0102749	0.283688	0.00354653	0.585062	0.484585	0.904399	0.412742	0.967611
15753	hippurate	Xenobiotics	Benzoate Metabolism	0.155225	0.489523	1.2938	0.315022	0.630218	1.17102	0.778194	0.911921	0.954816	0.412743	0.671451	1.07653	0.0541371	0.615827	0.167683	0.865761	0.306339	0.846317	0.610297	0.928915	0.649078	0.940333	0.211797	0.847218	0.477786	0.967611
46507	X - 11850			0.156531	0.492266	1.79453	0.337372	0.649142	1.58634	0.214623	0.545568	2.04372	0.22317	0.488282	0.834702	0.0226761	0.580094	0.904021	1	0.944576	1	0.742636	0.963367	0.432089	0.899986	0.874783	0.994896	0.0614432	0.967611
1493	ornithine	Amino Acid	Urea cycle; Arginine and Proline Metabolism	0.159023	0.495959	0.920646	0.313275	0.629895	0.924001	0.602188	0.825274	0.984091	0.286144	0.557198	1.04917	0.128092	0.688582	0.0369865	0.746995	0.000759048	0.143081	0.313275	0.812036	0.00293796	0.585062	0.292773	0.884176	0.455505	0.967611
27710	N-acetylglycine	Amino Acid	Glycine, Serine and Threonine Metabolism	0.159023	0.495959	1.07024	0.093309	0.368668	1.1084	0.390909	0.680086	1.09957	0.257574	0.53232	1.2456	0.628269	0.933498	0.991286	1	0.94196	1	0.638638	0.936449	0.74319	0.956411	0.933273	1	0.729468	0.972625
63109	2R,3R-dihydroxybutyrate	Lipid	Fatty Acid, Dihydroxy	0.159023	0.495959	0.908536	0.268438	0.592121	0.926762	0.676201	0.855262	1.03333	0.615409	0.813579	1.36968	0.740438	0.966757	0.0129061	0.561415	0.0523433	0.592003	0.0196234	0.370228	0.0363319	0.808418	0.638637	0.938052	0.388268	0.967611
47403	17alpha-hydroxypregnanolone glucuronide	Lipid	Pregnenolone Steroids	0.159491	0.496047	0.733593	0.0371385	0.239627	0.703761	0.164375	0.490957	0.762527	0.0464302	0.218517	0.766044	0.464024	0.868553	0.597339	0.950619	0.748475	0.973351	0.0521218	0.542329	0.260072	0.852622	0.224865	0.847218	0.450874	0.967611
527	lactate	Carbohydrate	Glycolysis, Gluconeogenesis, and Pyruvate Metabolism	0.159982	0.496209	1.09246	0.0317286	0.22064	0.864144	0.146032	0.463048	1.11297	0.017106	0.13872	0.778525	0.00330581	0.286762	0.79324	0.990149	0.0017657	0.199701	0.00236828	0.190034	0.869877	0.993297	0.00148282	0.167707	0.519355	0.967611
57554	2'-O-methylcytidine	Nucleotide	Pyrimidine Metabolism, Cytidine containing	0.16071	0.497099	0.876563	0.14629	0.450429	0.926373	0.0106013	0.126517	0.825107	0.05737	0.240904	1.356	0.565173	0.910151	0.245532	0.897567	0.807306	0.992246	0.0523402	0.542329	0.36086	0.881481	0.466571	0.894096	0.52884	0.967611
46902	X - 21733			0.162579	0.499736	1.17575	0.108462	0.397927	1.37661	0.299614	0.616007	1.18631	0.277506	0.550623	1.60217	0.956429	0.998944	0.464224	0.923723	0.779183	0.979248	0.215695	0.761245	0.102916	0.808418	0.615311	0.935827	0.796026	0.980967
57636	carotene diol (2)	Cofactors and Vitamins	Vitamin A Metabolism	0.16289	0.499736	1.24532	0.263745	0.585524	1.1466	0.275239	0.596878	1.19183	0.509959	0.745783	0.944732	0.320313	0.832361	0.74044	0.973765	0.00483795	0.260558	0.459914	0.869153	0.236766	0.850102	0.00714073	0.268926	0.464347	0.967611
62923	eicosenedioate (C20:1-DC)*	Lipid	Fatty Acid, Dicarboxylate	0.16289	0.499736	0.915867	0.138442	0.440675	0.897253	0.0941568	0.37269	0.858364	0.0532339	0.233856	0.955065	0.368566	0.832361	0.266869	0.897567	0.715832	0.973351	0.587536	0.925342	0.745946	0.956411	0.988382	1	0.841309	0.980967
48025	X - 17685			0.163513	0.500288	0.798138	0.0297531	0.217421	1.04198	0.778145	0.911921	1.0992	0.914061	0.973562	0.701948	0.618865	0.93073	0.605643	0.95668	0.854477	1	0.706272	0.958726	0.595454	0.937676	0.453825	0.894096	0.457628	0.967611
22137	homoarginine	Amino Acid	Urea cycle; Arginine and Proline Metabolism	0.164851	0.503019	0.905064	0.309794	0.629039	0.878818	0.82827	0.926799	0.965356	0.933273	0.979243	1.07572	0.901496	0.989137	0.0228933	0.692249	0.00124233	0.175634	0.132721	0.710279	0.00822009	0.585062	0.17918	0.833961	0.773663	0.980967
40605	butyrate/isobutyrate (4:0)	Lipid	Short Chain Fatty Acid	0.166829	0.507683	1.19094	0.941958	0.975632	1.00474	0.276664	0.59768	1.13174	0.357048	0.640869	1.0192	0.0441034	0.608843	0.519355	0.924712	0.670166	0.957017	0.0489046	0.542329	0.364701	0.881481	0.713116	0.953854	0.236766	0.967611
443	aspartate	Amino Acid	Alanine and Aspartate Metabolism	0.16782	0.509323	1.04353	0.148398	0.454443	1.13395	0.0838282	0.350161	1.11176	0.567638	0.780163	0.919139	0.745945	0.968361	0.388269	0.897567	0.533615	0.915809	0.718553	0.9592	0.83562	0.991696	0.768095	0.970011	0.505295	0.967611
49688	X - 23787			0.168509	0.509636	0.788712	0.126976	0.430695	0.772082	0.239543	0.562221	0.873189	0.0785814	0.28993	0.599457	0.118289	0.688582	0.144277	0.837241	0.152483	0.772181	0.582462	0.924853	0.584988	0.93592	0.92168	1	0.0403991	0.967611
63191	branched chain 14:0 dicarboxylic acid	Lipid	Fatty Acid, Dicarboxylate	0.168825	0.509636	1.53167	0.196244	0.531795	1.43817	0.245111	0.566257	1.40693	0.342031	0.622828	0.846831	0.191253	0.743981	0.729469	0.973765	0.729469	0.973351	0.818604	0.977037	0.762539	0.961463	0.887101	0.994896	0.812949	0.980967
36095	thymol sulfate	Xenobiotics	Food Component/Plant	0.170839	0.514339	0.981733	0.491436	0.75864	0.862682	0.390908	0.680086	0.909958	0.500648	0.742756	1.55524	0.421097	0.8422	0.686156	0.973417	0.320314	0.852413	0.734947	0.959586	0.347623	0.881481	0.284498	0.884176	0.892855	0.988955
39609	16-hydroxypalmitate	Lipid	Fatty Acid, Monohydroxy	0.171847	0.515998	0.899631	0.214475	0.543381	0.94628	0.0617466	0.299988	0.892852	0.209146	0.485293	0.888228	0.630853	0.933498	0.649079	0.97239	0.53841	0.917081	0.804487	0.97468	0.473284	0.910347	0.892855	0.994896	0.664869	0.967611
64093	meloxicam	Xenobiotics	Drug - Analgesics, Anesthetics	0.173785	0.519373	2576.09	0.0470723	0.26816		0.0187197	0.176923		0.0776255	0.287342		0.427549	0.846129	0.951335	1	0.761111	0.973676	0.234995	0.781195	0.234995	0.850102	0.234995	0.847218	0.427549	0.967611
62060	hydroxyasparagine	Amino Acid	Alanine and Aspartate Metabolism	0.173891	0.519373	0.938572	0.491436	0.75864	0.952002	0.216171	0.545568	0.932423	0.562714	0.777607	1.23474	0.392286	0.832361	0.815775	0.990149	0.0390097	0.510309	0.302906	0.810617	0.796049	0.96914	0.0519019	0.631194	0.538411	0.967611
3127	hypoxanthine	Nucleotide	Purine Metabolism, (Hypo)Xanthine/Inosine containing	0.175946	0.52346	0.916053	0.000201775	0.0146523	0.736017	0.506874	0.764022	0.94988	0.000468122	0.0146808	0.769227	0.00132372	0.201054	0.54323	0.930659	0.00163891	0.199701	0.000345636	0.0531529	0.0799455	0.808418	0.00103828	0.158561	0.22265	0.967611
47943	X - 12818			0.176187	0.52346	0.965356	0.0666774	0.323897	0.876814	0.46841	0.730358	0.816727	0.167085	0.435655	0.511897	0.737583	0.966757	0.527226	0.927158	0.873932	1	0.463382	0.872793	0.260427	0.852622	0.94983	1	0.783424	0.980967
62860	N6-methyllysine	Amino Acid	Lysine Metabolism	0.176988	0.52446	0.845739	0.22265	0.544576	0.827438	0.225944	0.547685	0.867679	0.254526	0.530184	0.885376	0.134607	0.688582	0.209145	0.895667	0.0246965	0.418603	0.502968	0.903624	0.79324	0.96914	0.192491	0.847218	0.94196	0.999342
62066	glyco-beta-muricholate	Lipid	Primary Bile Acid Metabolism	0.178939	0.528853	1.20668	0.226568	0.55001	1.26285	0.137139	0.450376	1.20222	0.058664	0.243363	1.12323	0.672763	0.944004	0.592516	0.947929	0.376316	0.855957	0.423118	0.859909	0.174433	0.840227	1	1	0.528792	0.967611
2133	inosine 5'-monophosphate (IMP)	Nucleotide	Purine Metabolism, (Hypo)Xanthine/Inosine containing	0.181177	0.532682	1.09764	0.0578787	0.30364	1.29357	0.172869	0.492921	1.14588	0.875612	0.956985	0.784712	0.473284	0.87115	0.718553	0.973765	0.0933079	0.722817	0.172213	0.737121	0.093309	0.808418	0.313275	0.884176	0.254526	0.967611
12017	3-methoxytyrosine	Amino Acid	Tyrosine Metabolism	0.181178	0.532682	0.905622	0.519355	0.775259	0.931187	0.0464659	0.264073	0.895355	0.176832	0.447638	1.1071	0.259104	0.81682	0.496034	0.924712	0.997095	1	0.127184	0.710279	0.233893	0.850102	0.500653	0.907434	0.74319	0.972823
2342	serotonin	Amino Acid	Tryptophan Metabolism	0.182236	0.5344	1.17771	0.114965	0.411107	1.25161	0.144244	0.459957	1.22388	0.296126	0.566655	0.992696	0.222648	0.768497	0.4211	0.917657	0.404485	0.857382	0.462126	0.871878	0.323872	0.881481	0.686156	0.942943	0.438105	0.967611
35675	2-hydroxypalmitate	Lipid	Fatty Acid, Monohydroxy	0.184366	0.536471	0.919451	0.968058	0.989065	0.998472	0.932914	0.968862	0.991536	0.956453	0.989422	0.878543	0.0692885	0.632537	0.0320196	0.739065	0.102152	0.737698	0.939063	0.994406	0.552929	0.926465	0.898614	0.997383	0.263743	0.967611
54923	beta-citrylglutamate	Amino Acid	Glutamate Metabolism	0.184366	0.536471	1.08462	0.154628	0.463475	1.10264	0.0765644	0.335934	1.12389	0.172213	0.439884	1.00752	0.416908	0.839206	0.617972	0.958829	0.448934	0.886117	0.994191	1	0.950654	1	0.889977	0.994896	0.997095	1
53230	3-hydroxyhexanoate	Lipid	Fatty Acid, Monohydroxy	0.184367	0.536471	0.846368	0.178003	0.505386	0.853619	0.000777571	0.0265012	0.702609	0.0363319	0.198158	0.807057	0.927486	0.991926	0.0114051	0.561415	0.376371	0.855957	0.049746	0.542329	0.378335	0.881481	0.0286805	0.463149	0.0613249	0.967611
62711	N-acetyltheanine	Xenobiotics	Food Component/Plant	0.185387	0.538052	3.92302	0.178971	0.506167	3.33824	0.231338	0.556534	1.76926	0.384187	0.652737	1.18949	0.231448	0.772859	0.829129	0.990149	0.746144	0.973351	0.996453	1	0.732109	0.956411	0.740193	0.962572	0.54692	0.967611
47967	X - 13726			0.18627	0.539228	1.02723	0.253322	0.579462	1.4518	0.749308	0.905247	1.08163	0.809894	0.93045	0.608357	0.682149	0.952149	0.621891	0.958829	0.267567	0.811311	0.354873	0.834432	0.173513	0.840227	0.779806	0.971322	0.782132	0.980967
18369	gamma-glutamylleucine	Peptide	Gamma-glutamyl Amino Acid	0.187599	0.540308	0.919627	0.116651	0.414516	0.880555	0.935489	0.970517	0.970343	0.471038	0.72507	1.05294	0.37637	0.832361	0.121827	0.837241	0.0397057	0.510309	0.156749	0.737121	0.0356871	0.808418	0.225423	0.847218	0.491438	0.967611
42092	N-palmitoylglycine	Lipid	Fatty Acid Metabolism (Acyl Glycine)	0.1876	0.540308	0.897721	0.251503	0.577639	0.922044	0.676201	0.855262	0.990835	0.442421	0.698592	0.783818	0.372456	0.832361	0.0692894	0.837241	0.282866	0.822421	0.446758	0.865977	0.729469	0.956411	0.368564	0.892171	0.22127	0.967611
42574	glycohyocholate	Lipid	Secondary Bile Acid Metabolism	0.189525	0.542429	1.01851	0.243613	0.568765	1.00822	0.147777	0.466158	0.914361	0.0379342	0.20142	1.44312	0.83559	0.977006	0.374403	0.897567	0.524073	0.913315	0.81012	0.976631	0.498291	0.913759	0.607727	0.935827	0.973863	1
48763	3-methoxycatechol sulfate (1)	Xenobiotics	Benzoate Metabolism	0.189777	0.542429	0.936676	0.0564503	0.300154	1.17472	0.93034	0.968856	1.05553	0.782022	0.910225	1.08062	0.486863	0.878994	0.829939	0.990149	0.734948	0.973351	0.225423	0.768596	0.455505	0.903739	0.322082	0.884176	0.686156	0.967611
48182	myristoleoylcarnitine (C14:1)*	Lipid	Fatty Acid Metabolism (Acyl Carnitine, Monounsaturated)	0.189778	0.542429	0.862362	0.22265	0.544576	0.839783	0.0224582	0.191148	0.709025	0.00300843	0.049225	0.776534	0.713116	0.961468	0.0727037	0.837241	0.120083	0.757078	0.111648	0.703459	0.0649429	0.808418	0.991286	1	0.796049	0.980967
63572	X - 25800			0.191363	0.545577	3.56139	0.301491	0.622825	3.07781	0.347482	0.656116	1.01692	0.574621	0.784459	1.09163	0.438871	0.85323	0.113225	0.837241	0.232339	0.795207	0.311316	0.812036	0.496959	0.913759	0.715413	0.953854	0.468398	0.967611
48076	X - 22771			0.194125	0.548099	1.04287	0.690977	0.874066	1.00425	0.40033	0.68249	1.11447	0.87234	0.956627	0.831706	0.0732765	0.643642	0.548063	0.930659	0.190005	0.786151	0.14904	0.737121	0.406284	0.884115	0.567173	0.93355	0.248498	0.967611
57716	X - 24949			0.194185	0.548099	0.756342	0.316772	0.630218	0.769645	0.286791	0.605685	0.780837	0.0891228	0.307709	1.00389	0.327455	0.832361	0.557807	0.934643	0.615407	0.940682	0.491436	0.901633	0.0898086	0.808418	0.0961834	0.706386	0.0115237	0.967611
32984	N-alpha-acetylornithine	Amino Acid	Urea cycle; Arginine and Proline Metabolism	0.194188	0.548099	1.10551	0.297803	0.622133	1.09069	0.0960765	0.375958	1.12812	0.368563	0.650173	2.36532	0.947755	0.998937	0.659589	0.972614	0.259105	0.805667	0.773663	0.96837	0.702287	0.953995	0.538411	0.921246	0.824267	0.980967
46601	X - 11470			0.194189	0.548099	1.11592	0.973864	0.989628	1.06051	0.37328	0.680086	1.05695	0.962255	0.989422	1.23077	0.110019	0.688582	0.396327	0.898289	0.136514	0.772181	0.997095	1	0.306339	0.87485	0.213132	0.847218	0.950654	1
1645	laurate (12:0)	Lipid	Medium Chain Fatty Acid	0.196423	0.551645	1.13804	0.257574	0.580981	1.33287	0.130541	0.437196	1.08919	0.691517	0.864671	0.85815	0.4211	0.8422	0.438108	0.919296	0.898614	1	0.577547	0.924728	0.944857	1	0.263745	0.874767	0.486865	0.967611
62862	N6,N6-dimethyllysine	Amino Acid	Lysine Metabolism	0.196423	0.551645	0.832804	0.198779	0.53571	0.826209	0.292696	0.611313	0.869253	0.519355	0.750771	1.20455	0.353259	0.832361	0.306339	0.897567	0.0142877	0.403986	0.953553	0.998805	0.266869	0.852622	0.068181	0.64562	0.543228	0.967611
48406	dopamine 4-sulfate	Amino Acid	Tyrosine Metabolism	0.197764	0.553035	1.68779	0.310066	0.629039	1.60111	0.665595	0.855225	1.42087	0.42135	0.680549	0.948582	0.328159	0.832361	0.465821	0.923723	0.929701	1	0.857215	0.984302	0.991168	1	0.172695	0.817232	0.0704683	0.967611
42087	indoleacetylglutamine	Amino Acid	Tryptophan Metabolism	0.197897	0.553035	1.19813	0.217627	0.543381	1.07048	0.0991954	0.380631	1.37238	0.241427	0.514286	1.0939	0.595454	0.923712	0.330048	0.897567	0.30696	0.846317	0.600539	0.925342	0.663265	0.949454	0.288614	0.884176	0.295994	0.967611
15581	xylose	Carbohydrate	Pentose Metabolism	0.19853	0.553432	2.70446	0.133071	0.433344	2.02488	0.0466561	0.264073	1.55583	0.0546537	0.236414	0.966275	0.6398	0.936405	0.239946	0.897567	0.619312	0.941455	0.562375	0.924728	0.276363	0.865835	0.538267	0.921246	0.282475	0.967611
46962	X - 12701			0.201745	0.561011	1.27812	0.174378	0.500506	0.916815	0.930309	0.968856	0.861916	0.743309	0.889922	0.727052	0.282304	0.822911	0.227935	0.897567	0.805239	0.992246	0.0783923	0.612001	0.721423	0.956411	0.0586919	0.64562	0.24342	0.967611
49532	X - 23655			0.20274	0.562371	0.925814	0.751767	0.908248	1.28998	0.0680288	0.311776	0.697387	0.0944085	0.323973	1.25957	0.720402	0.962804	0.735229	0.973765	0.603826	0.940482	0.688664	0.948846	0.267953	0.853674	0.878967	0.994896	0.409409	0.967611
48255	arabonate/xylonate	Carbohydrate	Pentose Metabolism	0.203231	0.562371	1.1634	0.181548	0.511594	1.13486	0.318673	0.634577	1.09503	0.121829	0.363875	0.96335	0.847008	0.977006	0.134606	0.837241	0.801672	0.99092	0.4211	0.858892	0.965156	1	0.213132	0.847218	0.0638922	0.967611
46610	X - 12007			0.205522	0.564625	1.17216	0.128997	0.430695	1.17202	0.966413	0.983809	0.993323	0.557786	0.774625	0.855933	0.807302	0.976352	0.315017	0.897567	0.526459	0.915081	0.194988	0.761245	0.615409	0.937676	0.233862	0.847218	0.304617	0.967611
598	phytanate	Xenobiotics	Food Component/Plant	0.205546	0.564625	0.96957	0.22265	0.544576	0.927585	0.127279	0.431378	0.808013	0.0246984	0.165979	0.526329	0.944857	0.996811	0.737691	0.973765	0.142361	0.772181	0.762539	0.966623	0.214475	0.840227	0.161056	0.817232	0.509959	0.967611
45966	1-stearoyl-GPS (18:0)*	Lipid	Lysophospholipid	0.205546	0.564625	1.06971	0.0200092	0.19108	1.42678	0.0781912	0.338924	1.21809	0.214475	0.485293	0.829995	0.0131726	0.465979	0.429555	0.919296	0.829939	0.996926	0.158891	0.737121	0.167683	0.840227	0.491438	0.907434	0.055053	0.967611
47942	X - 12815			0.207656	0.568817	1.37184	0.278188	0.602207	1.11305	0.0260506	0.204332	1.41104	0.272069	0.546868	0.878531	0.0808074	0.650605	0.498017	0.924712	0.754755	0.973351	0.301491	0.810617	0.740193	0.956411	0.833543	0.986194	0.498394	0.967611
39378	tauroursodeoxycholate	Lipid	Secondary Bile Acid Metabolism	0.208385	0.568817	1.34843	0.0996657	0.387018	1.46443	0.17576	0.497909	0.923074	0.0723556	0.278398	0.986298	0.805183	0.975875	0.420265	0.917657	0.949655	1	0.807641	0.97468	0.577977	0.933846	0.847744	0.987223	0.45333	0.967611
61798	trans-2-hexenoylglycine	Lipid	Fatty Acid Metabolism (Acyl Glycine)	0.20999	0.568817	0.937603	0.246665	0.571948	0.93103	0.0148732	0.155893	0.681588	0.0243752	0.165781	0.817667	0.384503	0.832361	0.0968706	0.837241	0.0475367	0.572348	0.121734	0.710279	0.0631612	0.808418	0.838944	0.986194	0.849385	0.980967
62915	3-hydroxydodecanedioate*	Lipid	Fatty Acid, Dicarboxylate	0.210805	0.568817	0.894289	0.566772	0.806615	0.870835	0.0499878	0.265228	0.746018	0.0595779	0.245487	0.918209	0.883969	0.984894	0.187604	0.870701	0.258854	0.805667	0.252301	0.796385	0.137382	0.834249	0.92431	1	0.898541	0.990662
15667	2-isopropylmalate	Xenobiotics	Food Component/Plant	0.211578	0.568817	1.13894	0.152734	0.460238	1.05141	0.0830162	0.348053	1.6977	0.143039	0.402474	0.390507	0.499711	0.885247	0.699186	0.973417	0.941395	1	0.904021	0.990662	0.95612	1	0.157585	0.817232	0.547172	0.967611
63597	4-allylcatechol sulfate	Xenobiotics	Benzoate Metabolism	0.212586	0.568817	1.52798	0.247001	0.571948	1.30565	0.519368	0.777711	1.31167	0.442391	0.698592	1.41257	0.382289	0.832361	0.302909	0.897567	0.438108	0.8794	0.459914	0.869153	0.612852	0.937676	0.77087	0.970011	0.60775	0.967611
48442	4-vinylguaiacol sulfate	Xenobiotics	Food Component/Plant	0.212785	0.568817	0.485777	0.496818	0.764684	0.65767	0.687939	0.861446	0.536014	0.850731	0.949472	0.877462	0.17203	0.715328	0.915656	1	0.480083	0.903142	0.679845	0.948846	0.97373	1	0.57464	0.93355	0.616848	0.967611
37482	17alpha-hydroxypregnenolone 3-sulfate	Lipid	Pregnenolone Steroids	0.213265	0.568817	0.78483	0.172143	0.496229	0.794089	0.546112	0.790536	0.794458	0.0377281	0.20142	0.740028	0.66614	0.941663	0.325893	0.897567	0.157877	0.772181	0.319701	0.812036	0.991242	1	0.171012	0.817232	0.627344	0.967611
33983	tauro-beta-muricholate	Lipid	Primary Bile Acid Metabolism	0.216453	0.568817	1.13841	0.426038	0.703032	1.33107	0.143179	0.459957	1.16744	0.0286606	0.176945	1.84466	0.572375	0.910342	0.694959	0.973417	0.694402	0.973351	0.26854	0.799965	0.302183	0.87485	0.701552	0.953854	0.778146	0.980967
38625	stearoyl ethanolamide	Lipid	Endocannabinoid	0.216833	0.568817	0.879688	0.43786	0.718115	0.92619	0.169513	0.492921	0.896166	0.193496	0.4755	0.878463	0.824235	0.977006	0.924573	1	0.838434	0.999229	0.904373	0.990662	0.565101	0.931073	0.675445	0.942943	0.704979	0.969696
1552	erucate (22:1n9)	Lipid	Long Chain Monounsaturated Fatty Acid	0.217377	0.568817	0.859763	0.933273	0.97198	0.980171	0.458441	0.722778	0.937405	0.205212	0.485293	0.679695	0.0638922	0.632537	0.453308	0.923723	0.782035	0.979494	0.67548	0.948846	0.266869	0.852622	0.649077	0.942943	0.105243	0.967611
48048	X - 18888			0.218919	0.568817	0.806006	0.0250649	0.212241	0.654477	0.00473209	0.0787754	0.648597	0.00336383	0.0516346	1.0478	0.000468889	0.132695	0.4071	0.911497	0.084755	0.704838	0.402717	0.845589	0.898343	0.995429	0.266952	0.87514	0.178771	0.967611
60	leucine	Amino Acid	Leucine, Isoleucine and Valine Metabolism	0.2198	0.568817	0.967608	0.174513	0.500506	0.956144	0.334638	0.646253	1.03908	0.933273	0.979243	0.946516	0.108407	0.688582	0.0812077	0.837241	0.120083	0.757078	0.192491	0.761245	0.404485	0.884115	0.686154	0.942943	0.203915	0.967611
18477	glycodeoxycholate	Lipid	Secondary Bile Acid Metabolism	0.22198	0.568817	0.825251	0.21867	0.543381	1.03284	0.0655954	0.30432	0.788735	0.0415488	0.212256	1.38103	0.44008	0.85323	0.7459	0.974208	0.696781	0.973351	0.0636425	0.552106	0.387394	0.881481	0.168406	0.817232	0.918803	0.991512
64591	tetrahydrocortisone glucuronide (5)	Lipid	Corticosteroids	0.222241	0.568817	1.17607	0.779236	0.922028	1.07158	0.359538	0.668089	1.09316	0.953553	0.987671	0.948903	0.453306	0.860981	0.368566	0.897567	0.0536831	0.601144	0.496034	0.903402	0.266865	0.852622	0.129928	0.781642	0.921702	0.991794
47993	X - 17010			0.222242	0.568817	0.883376	0.214475	0.543381	0.945322	0.304738	0.616007	0.880241	0.910149	0.973067	2.49214	0.686156	0.953041	0.67548	0.973417	0.318543	0.852413	0.784834	0.96837	0.610297	0.937676	0.174513	0.822391	0.491438	0.967611
531	3-hydroxy-3-methylglutarate	Lipid	Mevalonate Metabolism	0.223472	0.568817	1.11879	0.242586	0.56754	1.07099	0.389123	0.680086	1.04904	0.263743	0.535551	1.00748	0.77366	0.973096	0.141372	0.837241	0.751463	0.973351	0.824266	0.977037	0.734948	0.956411	0.404485	0.894096	0.597604	0.967611
5086	dimethylglycine	Amino Acid	Glycine, Serine and Threonine Metabolism	0.223472	0.568817	0.910435	0.109209	0.399373	0.901825	0.185441	0.511998	0.91001	0.299503	0.570218	0.929377	0.751463	0.968856	0.810126	0.990149	0.519354	0.913315	0.724004	0.959586	0.61797	0.937676	0.97967	1	0.610297	0.967611
18037	metoprolol	Xenobiotics	Drug - Cardiovascular	0.223625	0.568817		0.21965	0.543381		0.223625	0.545568		0.21965	0.485293		1	1	0.21965	0.895667	1	1	0.21965	0.761245	1	1	1	1	0.21965	0.967611
32882	hydroxybupropion	Xenobiotics	Drug - Psychoactive	0.223625	0.568817		0.21965	0.543381		0.223625	0.545568		0.21965	0.485293		0.21965	0.768497	0.21965	0.895667	0.21965	0.786151	0.21965	0.761245	1	1	1	1	0.21965	0.967611
34109	metoprolol acid metabolite*	Xenobiotics	Drug - Cardiovascular	0.223625	0.568817		0.21965	0.543381		0.223625	0.545568		0.21965	0.485293	0	0.21965	0.768497	0.21965	0.895667	0.21965	0.786151	1	1	0.21965	0.840227	1	1	0.21965	0.967611
34365	3-(cystein-S-yl)acetaminophen*	Xenobiotics	Drug - Analgesics, Anesthetics	0.223625	0.568817		0.393628	0.669879		0.397118	0.680086		0.21965	0.485293	64.3551	0.393628	0.832361	0.393628	0.897567	0.21965	0.786151	0.393628	0.834432	0.21965	0.840227	0.21965	0.847218	1	1
38609	pantoprazole	Xenobiotics	Drug - Gastrointestinal	0.223625	0.568817		0.21965	0.543381		0.223625	0.545568		0.393628	0.652737		0.21965	0.768497	0.21965	0.895667	0.21965	0.786151	0.21965	0.761245	0.21965	0.840227	0.393628	0.892171	0.21965	0.967611
38686	gabapentin	Xenobiotics	Drug - Neurological	0.223625	0.568817		0.21965	0.543381		0.223625	0.545568		0.21965	0.485293		0.21965	0.768497	0.21965	0.895667	1	1	0.21965	0.761245	1	1	1	1	1	1
39625	hydrochlorothiazide	Xenobiotics	Drug - Cardiovascular	0.223625	0.568817		0.21965	0.543381		0.223625	0.545568		0.21965	0.485293		1	1	0.21965	0.895667	1	1	0.21965	0.761245	1	1	0.21965	0.847218	0.21965	0.967611
61836	THC carboxylic acid	Xenobiotics	Drug - Psychoactive	0.223625	0.568817		0.21965	0.543381		0.223625	0.545568		0.21965	0.485293		1	1	0.21965	0.895667	0.21965	0.786151	1	1	1	1	0.21965	0.847218	1	1
61848	THC carboxylic acid glucuronide	Xenobiotics	Drug - Psychoactive	0.223625	0.568817		0.129208	0.430695		0.223625	0.545568		0.21965	0.485293		0.129208	0.688582	0.21965	0.895667	0.21965	0.786151	0.61873	0.928915	0.61873	0.937676	1	1	0.129208	0.967611
62485	ranitidine N-oxide*	Xenobiotics	Drug - Gastrointestinal	0.223625	0.568817		0.21965	0.543381		0.397118	0.680086		0.393628	0.652737		0.21965	0.768497	1	1	1	1	1	1	1	1	0.393628	0.892171	0.21965	0.967611
63284	lamivudine	Xenobiotics	Drug - Antiviral	0.223625	0.568817		0.21965	0.543381		0.223625	0.545568		0.21965	0.485293		0.21965	0.768497	1	1	0.21965	0.786151	1	1	0.21965	0.840227	1	1	0.21965	0.967611
64124	montelukast	Xenobiotics	Drug - Respiratory	0.223625	0.568817		0.21965	0.543381		0.223625	0.545568		0.21965	0.485293	1.73119	1	1	0.21965	0.895667	1	1	0.21965	0.761245	1	1	1	1	1	1
64132	cyclobenzaprine	Xenobiotics	Drug - Neurological	0.223625	0.568817		0.21965	0.543381		0.223625	0.545568		0.21965	0.485293		1	1	0.21965	0.895667	1	1	0.21965	0.761245	1	1	0.21965	0.847218	0.21965	0.967611
64527	diazepam	Xenobiotics	Drug - Psychoactive	0.223625	0.568817		0.21965	0.543381		0.223625	0.545568		0.21965	0.485293		0.21965	0.768497	1	1	0.21965	0.786151	0.21965	0.761245	1	1	0.21965	0.847218	1	1
54840	X - 24812			0.223889	0.568817	1.32561	0.612595	0.827254	1.21993	0.225506	0.547685	1.02204	0.408417	0.666635	0.996097	0.364682	0.832361	0.028679	0.705129	0.0157914	0.410981	0.0276363	0.43248	0.105238	0.808418	0.796049	0.97544	0.404484	0.967611
47790	X - 13684			0.224533	0.568817	0.8363	0.20426	0.543038	0.797622	0.674126	0.855262	0.946481	0.434056	0.69021	0.793138	0.722839	0.963069	0.670372	0.973417	0.745395	0.973351	0.167085	0.737121	0.815605	0.981534	0.450104	0.894096	0.968055	1
18392	theobromine	Xenobiotics	Xanthine Metabolism	0.224706	0.568817	0.814937	0.592559	0.817574	0.926769	0.369812	0.680086	0.945752	0.516995	0.750241	1.40257	0.219899	0.768497	0.380312	0.897567	0.270018	0.812207	0.592559	0.925342	0.602666	0.937676	0.841309	0.986194	0.531223	0.967611
63152	ethyl alpha-glucopyranoside	Xenobiotics	Food Component/Plant	0.226019	0.570863	0.417668	0.220238	0.543381	0.422486	0.0648729	0.30432	0.577978	0.0806477	0.291831	1.05016	0.175265	0.715328	0.869826	0.992788	0.659552	0.949103	0.807232	0.97468	0.864095	0.993297	0.589696	0.93355	0.459862	0.967611
48394	pregnanolone/allopregnanolone sulfate	Lipid	Progestin Steroids	0.227013	0.571261	1.86206	0.283457	0.606641	1.939	0.783189	0.913049	2.51058	0.864906	0.955231	0.673617	0.265668	0.820911	0.101141	0.837241	0.00970534	0.343023	0.28227	0.809163	0.108712	0.808418	0.715428	0.953854	0.604236	0.967611
62104	gamma-glutamylcitrulline*	Peptide	Gamma-glutamyl Amino Acid	0.227189	0.571261	0.925943	0.557811	0.799906	0.941624	0.142473	0.459957	0.889584	0.696894	0.86556	1.04252	0.615409	0.93073	0.756995	0.975127	0.587536	0.930677	0.372456	0.834432	0.538411	0.925174	0.156749	0.817232	0.52884	0.967611
21025	iminodiacetate (IDA)	Xenobiotics	Chemical	0.229689	0.576265	1.04156	0.153575	0.461542	1.07886	0.909779	0.957129	1.01164	0.0140014	0.126145	1.29244	0.451115	0.860981	0.233892	0.897567	0.14039	0.772181	0.10921	0.70242	0.244055	0.852622	0.00112156	0.158561	0.0523433	0.967611
53065	X - 24637			0.231802	0.580012	1.28594	0.421006	0.697717	1.46594	0.255135	0.571994	0.656072	0.170795	0.439244	0.756036	0.697445	0.956441	0.783108	0.987252	0.511558	0.913315	0.481345	0.893584	0.284262	0.87485	0.429092	0.894096	0.911738	0.991177
18349	indolelactate	Amino Acid	Tryptophan Metabolism	0.23221	0.580012	0.91456	0.147376	0.452539	0.8997	0.566605	0.800745	0.960694	0.557812	0.774625	0.900324	0.338359	0.832361	0.0762545	0.837241	0.221269	0.786965	0.0532331	0.542329	0.049746	0.808418	0.315022	0.884176	0.858427	0.981555
38125	4-cholesten-3-one	Lipid	Sterol	0.233778	0.581124	1.10821	0.126662	0.430695	0.766559	0.10606	0.382356	1.21854	0.724649	0.881605	1.08394	0.00443959	0.335041	0.804996	0.990149	0.169843	0.772181	0.0187257	0.368323	0.249702	0.852622	0.0999372	0.710874	0.29842	0.967611
57	glutamate	Amino Acid	Glutamate Metabolism	0.234751	0.581124	1.06599	0.524086	0.77821	1.02558	0.102049	0.380631	1.0912	0.638638	0.835484	0.91527	0.211798	0.768497	0.801672	0.990149	0.296126	0.841556	0.169937	0.737121	0.595079	0.937676	0.396327	0.894096	0.528838	0.967611
63685	decadienedioic acid (C10:2-DC)	Lipid	Fatty Acid, Dicarboxylate	0.235691	0.581124	0.767067	0.195575	0.531795	0.861322	0.0451194	0.260588	0.665998	0.0519097	0.23349	1.091	0.284151	0.822911	0.168406	0.865761	0.0163823	0.410981	0.691305	0.948846	0.0378476	0.808418	0.0335451	0.49662	0.349235	0.967611
63853	vanillic acid glycine	Xenobiotics	Food Component/Plant	0.235987	0.581124	0.27691	0.0151496	0.166204	0.442966	0.496529	0.75556	0.254373	0.222564	0.4881	1.82385	0.222619	0.768497	0.815775	0.990149	0.482311	0.903142	0.129004	0.710279	0.174498	0.840227	0.429525	0.894096	0.907263	0.990662
48019	X - 17655			0.236284	0.581124	0.39385	0.902861	0.960288	0.35735	0.741112	0.900363	0.379909	0.545068	0.766754	1.94819	0.154396	0.694601	0.971099	1	0.380816	0.855957	0.696178	0.952746	0.333567	0.881481	0.675772	0.942943	0.622575	0.967611
32462	N-linoleoylglycine	Lipid	Fatty Acid Metabolism (Acyl Glycine)	0.236325	0.581124	0.777143	0.501612	0.765975	0.917292	0.639967	0.84578	0.954901	0.987952	0.997292	0.63038	0.137382	0.688582	0.0437939	0.825515	0.0264699	0.424132	0.663265	0.946707	0.22317	0.84985	0.59698	0.93355	0.172715	0.967611
46331	desmethylnaproxen	Xenobiotics	Drug - Analgesics, Anesthetics	0.236776	0.581124	0.366667	0.480212	0.755765	0.637187	0.434884	0.704291	0.373281	0.752318	0.894071	0.319587	0.739365	0.966757	0.447221	0.923004	0.424836	0.8746	0.470177	0.881193	0.46026	0.903739	0.991569	1	0.597886	0.967611
62873	cis-4-decenoate (10:1n6)*	Lipid	Medium Chain Fatty Acid	0.237166	0.581124	0.841905	0.313186	0.629895	0.891254	0.10523	0.380631	0.77662	0.169768	0.438033	0.900192	0.241112	0.78206	0.670146	0.973417	0.869872	1	0.259091	0.798287	0.533609	0.925174	0.191224	0.847218	0.670166	0.967611
47695	X - 12117			0.237288	0.581124	0.877901	0.724	0.889266	0.925317	0.3428	0.652206	0.901964	0.146351	0.408013	0.981152	0.991286	1	0.442421	0.921507	0.84131	0.999964	0.881353	0.986837	0.442421	0.901583	0.570105	0.93355	0.292773	0.967611
1110	arachidonate (20:4n6)	Lipid	Long Chain Polyunsaturated Fatty Acid (n3 and n6)	0.238597	0.582984	0.905513	0.482314	0.755765	1.07459	0.770756	0.910747	1.00719	0.670167	0.850133	0.734832	0.0276368	0.590207	0.0369859	0.746995	0.360862	0.855957	0.548068	0.912372	0.345759	0.881481	0.734948	0.962067	0.0314415	0.967611
47773	X - 22509			0.23908	0.582984	2.46049	0.192453	0.530082	2.13671	0.198192	0.525468	1.4427	0.378065	0.652737	0.938036	0.697281	0.956441	0.381807	0.897567	0.397772	0.857382	0.331954	0.822257	0.468571	0.907906	0.416419	0.894096	0.682332	0.967611
18467	eicosapentaenoate (EPA; 20:5n3)	Lipid	Long Chain Polyunsaturated Fatty Acid (n3 and n6)	0.239892	0.583704	0.801543	0.654325	0.855773	0.958404	0.889278	0.950579	0.962246	0.52884	0.75673	0.721689	0.00762209	0.43141	0.0991327	0.837241	0.105243	0.737698	0.898614	0.990488	0.602668	0.937676	0.425315	0.894096	0.093309	0.967611
47936	X - 12726			0.240975	0.585077	0.402521	0.239002	0.56754	0.624832	0.223217	0.545568	0.546756	0.0692722	0.270475	1.34167	0.417513	0.839206	0.997091	1	0.889874	1	0.704566	0.958726	0.875464	0.993297	0.470689	0.894096	0.6489	0.967611
35527	4-hydroxyhippurate	Xenobiotics	Benzoate Metabolism	0.245111	0.593843	1.52939	0.286142	0.611231	1.57953	0.562229	0.799552	1.53174	0.496033	0.739792	1.21471	0.835619	0.977006	0.455505	0.923723	0.52884	0.915081	0.630853	0.932279	0.858427	0.993297	0.968058	1	0.597604	0.967611
48728	daidzein sulfate (2)	Xenobiotics	Food Component/Plant	0.24584	0.594334	1.55743	0.0321921	0.22064	2.81164	0.836954	0.926799	1.82467	0.15159	0.414394	0.455363	0.134028	0.688582	0.725429	0.973765	0.771604	0.979003	0.739772	0.963367	0.274049	0.865694	0.712234	0.953854	0.183758	0.967611
38102	oleoyl ethanolamide	Lipid	Endocannabinoid	0.246427	0.59448	0.879053	0.829939	0.945627	0.983882	0.602187	0.825274	0.976175	0.372456	0.652737	0.858707	0.0727037	0.643642	0.102916	0.837241	0.64385	0.94448	0.944857	0.996651	0.360862	0.881481	0.691517	0.945715	0.060823	0.967611
52944	palmitoylcholine	Lipid	Fatty Acid Metabolism (Acyl Choline)	0.247746	0.595129	0.811537	0.550262	0.795136	1.86073	0.169819	0.492921	0.879467	0.0710392	0.274669	0.736192	0.0762545	0.644816	0.768095	0.979386	0.0188736	0.410981	0.206518	0.761245	0.059523	0.808418	0.0608239	0.64562	0.664868	0.967611
17747	sphingosine	Lipid	Sphingosines	0.247751	0.595129	1.07234	0.0441034	0.255574	1.33016	0.0760268	0.335934	1.14995	0.306339	0.578355	0.92367	0.0541371	0.615827	0.982574	1	0.724004	0.973351	0.114965	0.703459	0.282868	0.874108	0.514646	0.909476	0.459914	0.967611
37112	chiro-inositol	Lipid	Inositol Metabolism	0.248527	0.595727	1.37421	0.342949	0.650223	1.11451	0.527523	0.781037	1.2408	0.511533	0.747116	1.04257	0.617019	0.93073	0.462139	0.923723	0.715485	0.973351	0.383775	0.834432	0.602828	0.937676	0.367206	0.892171	0.0352882	0.967611
37187	5alpha-androstan-3beta,17alpha-diol disulfate	Lipid	Androgenic Steroids	0.25074	0.599757	0.830575	0.0759225	0.335327	0.70647	0.153578	0.47761	0.786943	0.013994	0.126145	0.704776	0.0973142	0.688582	0.317073	0.897567	0.0202583	0.410981	0.789061	0.96837	0.287329	0.87485	0.0916502	0.697528	0.591167	0.967611
39603	ethyl glucuronide	Xenobiotics	Chemical	0.25259	0.602904	0.923347	0.48308	0.755765	0.576785	0.143661	0.459957	1.21237	0.0694753	0.270475	1.13968	0.081613	0.650605	0.673487	0.973417	0.351743	0.855957	0.0566642	0.546074	0.140026	0.834249	0.779732	0.971322	0.711717	0.969696
32405	indolepropionate	Amino Acid	Tryptophan Metabolism	0.255782	0.603542	0.832618	0.51935	0.775259	0.864793	0.84851	0.931633	1.02429	0.852712	0.950357	1.02364	0.491432	0.880234	0.0297586	0.714206	0.0397031	0.510309	0.0220341	0.38374	0.0332026	0.808418	0.464341	0.894096	0.633443	0.967611
32599	glycocholenate sulfate*	Lipid	Secondary Bile Acid Metabolism	0.255785	0.603542	0.953246	0.309791	0.629039	0.970603	0.412719	0.691122	0.957606	0.959354	0.989422	1.02114	0.81295	0.977006	0.713116	0.973765	0.231044	0.795207	0.997095	1	0.173359	0.840227	0.196246	0.847218	0.597604	0.967611
47076	citraconate/glutaconate	Energy	TCA Cycle	0.255787	0.603542	0.780991	0.548069	0.792981	0.978951	0.724163	0.890152	0.629275	0.368566	0.650173	0.973113	0.217175	0.768497	0.392286	0.897567	0.144352	0.772181	0.956453	0.998805	0.296126	0.87485	0.127184	0.777541	0.827101	0.980967
63227	3-hydroxy-2-methylpyridine sulfate	Xenobiotics	Chemical	0.255997	0.603542	0.56032	0.862676	0.955059	0.646033	0.548313	0.792708	0.441366	0.584439	0.79007	1.22047	0.0998674	0.688582	0.467807	0.923723	0.503932	0.912601	0.627498	0.932111	0.527288	0.922859	0.717179	0.953854	0.106171	0.967611
57707	fluconazole	Xenobiotics	Drug - Antibiotic	0.256185	0.603542	0	NA	NA		0.256185	0.571994	0	NA	NA	0.338367	NA	NA	NA	NA	NA	NA	NA	NA	NA	NA	NA	NA	NA	NA
62477	desmethylcitalopram*	Xenobiotics	Drug - Psychoactive	0.256185	0.603542	0	0.106969	0.396313	0	0.256185	0.571994	0	0.261209	0.53232		0.106969	0.688582	0.261209	0.897567	0.261209	0.805667	1	1	0.106969	0.808418	0.261209	0.874767	0.106969	0.967611
52839	X - 24518			0.256599	0.603542	0.950209	0.0667858	0.323897	0.758396	0.202476	0.531792	0.954407	0.159342	0.422293	0.83568	0.528541	0.9043	0.360672	0.897567	0.429428	0.87853	0.368306	0.834432	0.254079	0.852622	0.670109	0.942943	0.528838	0.967611
22206	theanine	Xenobiotics	Food Component/Plant	0.260632	0.609391	7.30174	0.280545	0.603523	9.2052	0.299314	0.616007	2.22932	0.156844	0.420176	0.298747	0.53751	0.905715	0.722894	0.973765	0.542549	0.918375	0.644363	0.939587	0.930801	1	0.643909	0.940905	0.587264	0.967611
45415	3-(3-hydroxyphenyl)propionate sulfate	Xenobiotics	Benzoate Metabolism	0.261161	0.609391	1.30341	0.481551	0.755765	1.07367	0.944851	0.974997	0.823795	0.662799	0.847219	1.17374	0.583452	0.919247	0.1847	0.870701	0.299902	0.846317	0.674656	0.948846	0.823948	0.986503	0.833638	0.986194	0.32508	0.967611
32397	3-hydroxy-2-ethylpropionate	Amino Acid	Leucine, Isoleucine and Valine Metabolism	0.261245	0.609391	0.895515	0.0393567	0.241702	0.854155	0.326593	0.63742	0.930243	0.0157982	0.133106	0.934612	0.153575	0.694601	0.867011	0.992788	0.111648	0.742791	0.282868	0.809163	0.762539	0.961463	0.0638922	0.64562	0.691517	0.967611
39600	3-hydroxyhippurate	Xenobiotics	Benzoate Metabolism	0.261245	0.609391	1.28889	0.54323	0.791043	1.19184	0.648027	0.847075	1.10001	0.392286	0.652737	1.43066	0.991286	1	0.670167	0.973417	0.985478	1	0.577547	0.924728	0.869877	0.993297	0.818604	0.985986	0.493732	0.967611
36845	o-cresol sulfate	Xenobiotics	Benzoate Metabolism	0.262048	0.610006	1.28507	0.476761	0.754601	1.29565	0.817051	0.926799	0.722698	0.679844	0.853775	1.01542	0.444979	0.859583	0.209448	0.895667	0.0652812	0.627575	0.28497	0.809163	0.0655593	0.808418	0.4967	0.907434	0.770378	0.980967
46106	desmethylnaproxen sulfate	Xenobiotics	Drug - Analgesics, Anesthetics	0.262977	0.610776	0.585289	0.663872	0.863263	0.826194	0.417868	0.696653	0.699266	0.719864	0.878623		0.777317	0.973623	0.653887	0.97246	0.653887	0.948772	0.653887	0.942362	0.653887	0.940333	0.777891	0.971322	0.787913	0.980967
63699	GlcNAc sulfate conjugate of C21H34O2 steroid	Partially Characterized Molecules	Partially Characterized Molecules	0.263475	0.610776	0.911385	0.296268	0.622133	0.898838	0.221567	0.545568	0.902126	0.0883561	0.307709	2.94022	0.297089	0.822911	0.994185	1	0.577091	0.926533	0.189201	0.756806	0.118664	0.808418	0.433269	0.894096	0.505127	0.967611
46295	X - 21286			0.264002	0.610776	0.890213	0.421014	0.697717	0.897068	0.181177	0.506404	0.840322	0.737691	0.886972	0.481218	0.161054	0.699964	0.881353	0.997808	0.380312	0.855957	0.18879	0.756806	0.595079	0.937676	0.055053	0.64562	0.429555	0.967611
61865	octadecenedioylcarnitine (C18:1-DC)*	Lipid	Fatty Acid Metabolism (Acyl Carnitine, Dicarboxylate)	0.265577	0.613161	1.13943	0.991012	0.994808	1.02119	0.422667	0.699502	0.934446	0.108345	0.339973	0.749008	0.0414408	0.600463	0.178367	0.870701	0.012964	0.403986	0.653032	0.942362	0.138965	0.834249	0.1179	0.769316	0.714235	0.969696
32412	butyrylcarnitine (C4)	Lipid	Fatty Acid Metabolism (also BCAA Metabolism)	0.268178	0.616107	0.824612	0.338358	0.649142	0.828249	0.137261	0.450376	0.803474	0.114963	0.348908	0.977828	0.218533	0.768497	0.509959	0.924712	0.694203	0.973351	0.130855	0.710279	0.864148	0.993297	0.323871	0.884782	0.64124	0.967611
46639	X - 12851			0.268391	0.616107	1.71816	0.152734	0.460238	1.63761	0.306361	0.617082	1.49569	0.139736	0.395394	1.47208	0.0481253	0.615827	0.123463	0.837241	0.854731	1	0.151175	0.737121	0.766146	0.963099	0.160432	0.817232	0.011692	0.967611
57712	ADpSGEGDFXAEGGGVR*	Peptide	Fibrinogen Cleavage Peptide	0.269166	0.616107	2.41094	0.707735	0.886425	0.697924	0.994026	0.996667	4.3572	0.451941	0.706706	0.00959077	0.906649	0.989424	0.187666	0.870701	0.919346	1	0.796503	0.973695	0.426272	0.894459	0.404774	0.894096	0.441797	0.967611
46710	X - 17690			0.269556	0.616107	0.800235	0.6026	0.822481	0.65651	0.440776	0.710767	0.799545	0.659463	0.846924	0.737473	0.055037	0.616851	0.453294	0.923723	0.327423	0.855318	0.947753	0.99735	0.80166	0.971802	0.491315	0.907434	0.683471	0.967611
54805	3beta-hydroxy-5-cholestenoate	Lipid	Sterol	0.269581	0.616107	0.946046	0.304619	0.624718	0.941886	0.283876	0.602904	0.936413	0.110018	0.343125	1.0054	0.699587	0.956441	0.64385	0.972222	0.994191	1	0.729469	0.959586	0.74319	0.956411	0.768093	0.970011	0.686155	0.967611
46466	X - 11843			0.271213	0.617682	1.714	0.468888	0.748399	1.50741	0.195647	0.523577	1.95484	0.286249	0.557198	1.94665	0.397857	0.834026	0.141901	0.837241	0.152535	0.772181	0.262749	0.798287	0.119653	0.808418	0.915007	1	0.590933	0.967611
57745	phenylacetate	Amino Acid	Phenylalanine Metabolism	0.271364	0.617682	1.07242	0.50105	0.765975	1.16276	0.189575	0.517653	1.14655	0.580185	0.788861	0.967235	0.854021	0.978499	0.973427	1	0.796518	0.987787	0.663886	0.946707	0.702173	0.953995	0.287387	0.884176	0.135067	0.967611
22116	4-methyl-2-oxopentanoate	Amino Acid	Leucine, Isoleucine and Valine Metabolism	0.2724	0.618791	0.951982	0.00163891	0.0526051	0.846607	0.912346	0.958938	0.966849	0.00934295	0.0958926	0.866063	0.00762209	0.43141	0.514646	0.924712	0.0480752	0.572348	0.00639881	0.246407	0.396326	0.881481	0.0177948	0.372703	0.372456	0.967611
27718	creatine	Amino Acid	Creatine Metabolism	0.278095	0.629203	1.09611	0.394302	0.670017	1.08512	0.0323494	0.220599	1.13129	0.055515	0.238378	0.973555	0.0271266	0.590207	0.351373	0.897567	0.659587	0.949103	0.039011	0.499007	0.0864188	0.808418	0.297806	0.884176	0.353259	0.967611
52524	X - 24328			0.278098	0.629203	0.861646	0.0665448	0.323897	0.787257	0.242492	0.563657	0.842538	0.0578787	0.241126	0.925777	0.388268	0.832361	0.869876	0.992788	0.577547	0.926533	0.933273	0.993852	0.959354	1	0.824267	0.986194	0.815775	0.980967
20691	diethanolamine	Xenobiotics	Chemical	0.279534	0.631187	1.37446	0.106816	0.396313	0.673116	0.763339	0.908695	0.934876	0.0976492	0.331069	1.04759	0.183939	0.729934	0.102152	0.837241	0.464347	0.902365	0.927486	0.993296	0.0228933	0.808418	0.116651	0.769316	0.00446766	0.967611
47390	X - 12015			0.280278	0.631604	1.15481	0.863556	0.955059	0.917493	0.763005	0.908695	0.927853	0.654314	0.843303	0.663486	0.985477	1	0.165446	0.865761	0.913036	1	0.297679	0.809163	0.509959	0.913759	0.309788	0.884176	0.464347	0.967611
55	beta-alanine	Nucleotide	Pyrimidine Metabolism, Uracil containing	0.283876	0.635759	1.05475	0.388269	0.669879	1.05645	0.176988	0.499627	1.0255	0.0400574	0.206506	0.872159	0.858427	0.978499	0.724003	0.973765	0.901496	1	0.915924	0.992738	0.557812	0.93051	0.97967	1	0.664869	0.967611
37752	13-HODE + 9-HODE	Lipid	Fatty Acid, Monohydroxy	0.283876	0.635759	0.844491	0.188792	0.522879	0.872006	0.536321	0.785305	0.876637	0.895733	0.964965	1.27319	0.751464	0.968856	0.279617	0.897567	0.737691	0.973351	0.150453	0.737121	0.196246	0.840227	0.852713	0.990163	0.852714	0.980967
48460	propyl 4-hydroxybenzoate sulfate	Xenobiotics	Benzoate Metabolism	0.284018	0.635759	0.739907	0.700851	0.8829	0.729687	0.646714	0.847075	1.3034	0.319142	0.593818	0.982229	0.771842	0.973096	0.017917	0.653682	0.0871388	0.714074	0.120773	0.710279	0.254592	0.852622	0.335082	0.892171	0.63613	0.967611
62783	dimethylguanidino valeric acid (DMGV)*	Amino Acid	Urea cycle; Arginine and Proline Metabolism	0.284374	0.635759	0.914507	0.890696	0.957235	1.04293	0.991949	0.996648	1.04283	0.748303	0.892593	0.836694	0.148382	0.694601	0.246351	0.897567	0.551517	0.923728	0.438938	0.865977	0.305622	0.87485	0.437599	0.894096	0.0936867	0.967611
15772	ribitol	Carbohydrate	Pentose Metabolism	0.285944	0.636135	0.95766	0.776124	0.920599	0.98733	0.955996	0.977699	0.992577	0.523786	0.754279	0.884628	0.795941	0.974751	0.564807	0.938595	0.979666	1	0.872708	0.984302	0.846947	0.993297	0.91879	1	0.915914	0.991229
42395	undecanedioate (C11-DC)	Lipid	Fatty Acid, Dicarboxylate	0.28634	0.636135	0.920618	0.956401	0.985207	1.11226	0.462311	0.723942	0.937381	0.129993	0.376314	0.765531	0.45109	0.860981	0.933272	1	0.100622	0.737698	0.266865	0.799194	0.408586	0.884115	0.282861	0.884176	0.74044	0.972823
19260	1-oleoyl-GPS (18:1)	Lipid	Lysophospholipid	0.286752	0.636135	1.13466	0.000947035	0.0369017	1.68454	0.141536	0.459957	1.14984	0.100387	0.333181	0.945096	0.0216158	0.580094	0.386269	0.897567	0.815775	0.996599	0.182739	0.749081	0.128093	0.834249	0.985478	1	0.0891239	0.967611
40406	trimethylamine N-oxide	Lipid	Phospholipid Metabolism	0.286796	0.636135	1.10771	0.213132	0.543381	1.12156	0.83332	0.926799	1.08824	0.473284	0.72699	0.948526	0.953553	0.998944	0.745945	0.974208	0.844157	0.999964	0.847008	0.981384	1	1	0.512299	0.909476	0.84131	0.980967
46627	X - 12740			0.288084	0.636401	1.24195	0.387124	0.669879	1.22268	0.0858442	0.355955	1.40952	0.0455883	0.217496	0.871232	0.0655593	0.632537	0.650971	0.97239	0.659	0.949103	0.436643	0.865977	0.728769	0.956411	0.27312	0.881728	0.801314	0.980967
20699	erythritol	Xenobiotics	Food Component/Plant	0.288251	0.636401	0.188711	0.0737581	0.330741	0.164128	0.987084	0.996648	0.998604	0.150406	0.413159	2.29254	0.316782	0.832361	0.122708	0.837241	0.675479	0.960966	0.198776	0.761245	0.927484	1	0.0338106	0.49662	0.116651	0.967611
46691	X - 17146			0.288714	0.636401	1.01183	0.475544	0.754601	0.905212	0.394049	0.680086	0.977028	0.386993	0.652737	4.24772	0.756903	0.970338	0.93616	1	0.507455	0.912601	0.678059	0.948846	0.309603	0.87485	0.231014	0.847218	0.643828	0.967611
35126	phenylacetylglutamine	Peptide	Acetylated Peptides	0.289734	0.636401	1.04231	0.370504	0.669879	1.04282	0.575405	0.805141	1.05714	0.824267	0.938102	1.1229	0.821433	0.977006	0.910149	1	0.887101	1	0.962255	1	0.973863	1	0.386269	0.892171	0.686156	0.967611
57747	3-methylglutaconate	Amino Acid	Leucine, Isoleucine and Valine Metabolism	0.289734	0.636401	0.936352	0.320314	0.633897	0.916698	0.328191	0.63887	0.931276	0.414822	0.672508	0.889584	0.289446	0.822911	0.962255	1	0.55293	0.923728	0.713115	0.958726	0.869877	0.993297	0.779241	0.971322	0.572582	0.967611
15736	4-acetamidophenylglucuronide	Xenobiotics	Drug - Analgesics, Anesthetics	0.291992	0.637941	2.30312	0.553136	0.79725	0.951745	0.0805663	0.340302		0.0470723	0.219563	0.163872	0.132488	0.688582	0.624628	0.959856	0.472011	0.902392	0.29615	0.809163	0.209898	0.840227	0.696885	0.949624	0.305497	0.967611
46615	X - 12407			0.292401	0.637941	0.937322	0.713755	0.88889	1.4844	0.302656	0.616007	0.813515	0.526099	0.756644	0.829599	0.26507	0.820911	0.970917	1	0.712378	0.973351	0.495388	0.903402	0.982518	1	0.839954	0.986194	0.734763	0.972823
32306	hydroxyproline	Amino Acid	Urea cycle; Arginine and Proline Metabolism	0.292696	0.637941	1.07715	0.68081	0.871252	1.07565	0.283875	0.602904	1.03822	0.313275	0.587521	1.44952	0.438107	0.85323	0.762539	0.975602	0.824267	0.996926	0.464345	0.873155	0.595077	0.937676	0.412742	0.894096	0.612851	0.967611
36103	p-cresol sulfate	Xenobiotics	Benzoate Metabolism	0.292696	0.637941	1.12042	0.491438	0.75864	1.09238	0.540597	0.785566	1.07492	0.54323	0.765676	0.975269	0.277996	0.822147	0.824267	0.990149	0.950654	1	0.664869	0.946707	0.79324	0.96914	0.904379	1	0.338358	0.967611
44872	gamma-glutamylmethionine	Peptide	Gamma-glutamyl Amino Acid	0.294182	0.639945	0.920034	0.211797	0.543381	0.868358	0.70965	0.87891	1.03848	0.320314	0.593818	0.9745	0.299505	0.822911	0.0369865	0.746995	0.0228928	0.410981	0.292773	0.809163	0.0200088	0.808418	0.320308	0.884176	0.633443	0.967611
48130	N6-succinyladenosine	Nucleotide	Purine Metabolism, Adenine containing	0.296716	0.644217	0.937557	0.50684	0.768339	1.05865	0.220875	0.545568	0.941018	0.0451032	0.217496	0.856574	0.229615	0.772859	0.702277	0.973417	0.309793	0.846317	0.176806	0.73866	0.0369803	0.808418	0.486814	0.905654	0.0593353	0.967611
62299	sulfate of piperine metabolite C18H21NO3 (3)*	Xenobiotics	Food Component/Plant	0.297823	0.645379	0.849027	0.269134	0.592121	0.847145	0.838095	0.926799	1.01236	0.953449	0.987671	1.45751	0.675258	0.944004	0.0875899	0.837241	0.176664	0.772181	0.208718	0.761245	0.176522	0.840227	0.997093	1	0.446633	0.967611
46970	X - 17676			0.298676	0.645988	0.802104	0.729469	0.895005	0.896815	0.40537	0.685918	0.849422	0.773663	0.907026	0.784725	0.48231	0.876372	0.59256	0.947929	0.904379	1	0.408602	0.845589	0.887101	0.993378	0.670167	0.942943	0.718551	0.969696
1806	retinol (Vitamin A)	Cofactors and Vitamins	Vitamin A Metabolism	0.300183	0.648005	0.967253	0.156749	0.467351	0.929666	0.147836	0.466158	0.944906	0.313272	0.587521	0.472753	0.575061	0.911721	0.68348	0.973417	0.380311	0.855957	0.519354	0.905625	0.509959	0.913759	0.985478	1	0.427431	0.967611
46359	X - 21315			0.300854	0.648214	0.618606	0.288844	0.6148	0.493622	0.412182	0.691122	0.533993	0.742822	0.889922	0.707044	0.526509	0.9043	0.114867	0.837241	0.0222849	0.410981	0.128805	0.710279	0.136251	0.834249	0.595318	0.93355	0.468888	0.967611
30460	1-methylhistidine	Amino Acid	Histidine Metabolism	0.301696	0.64879	0.940978	0.396327	0.671439	0.964264	0.462376	0.723942	0.933597	0.924594	0.978319	0.909504	0.858427	0.978499	0.976767	1	0.442421	0.8794	0.729468	0.959586	0.331065	0.881481	0.313274	0.884176	0.388269	0.967611
63153	metabolonic lactone sulfate	Partially Characterized Molecules	Partially Characterized Molecules	0.303211	0.650749	0.90109	0.257572	0.580981	0.914054	0.304737	0.616007	0.886219	0.260645	0.53232	1.13173	0.570103	0.910241	0.852713	0.992788	0.847007	0.999964	0.580035	0.924789	0.567636	0.931073	0.855569	0.991443	0.976767	1
15990	glycerophosphorylcholine (GPC)	Lipid	Phospholipid Metabolism	0.304738	0.650749	1.02898	0.22127	0.544576	1.08035	0.0342247	0.222077	1.10038	0.119217	0.359882	0.866089	0.784832	0.974751	0.231044	0.897567	0.959354	1	0.548068	0.912372	0.997095	1	0.587535	0.93355	0.734947	0.972823
47917	X - 12306			0.305597	0.650749	1.40694	0.139934	0.444172	1.58195	0.0537281	0.275205	1.02647	0.0525889	0.233751	1.15662	0.559813	0.910151	0.441799	0.921507	0.49133	0.907771	0.943937	0.996651	0.844483	0.993297	0.221288	0.847218	0.489527	0.967611
48841	p-cresol glucuronide*	Amino Acid	Tyrosine Metabolism	0.306059	0.650749	1.0234	0.459862	0.741371	0.981039	0.504622	0.761853	1.01273	0.672654	0.850632	1.01666	0.812929	0.977006	0.633382	0.964234	0.982572	1	0.950651	0.99735	0.76808	0.963099	0.707616	0.953854	0.858418	0.981555
38399	9,10-DiHOME	Lipid	Fatty Acid, Dihydroxy	0.307729	0.650749	1.05554	0.841281	0.950822	1.18952	0.889148	0.950579	1.07259	0.913012	0.973562	0.934371	0.323871	0.832361	0.156743	0.856409	0.167681	0.772181	0.567638	0.924728	0.514646	0.913759	0.306307	0.884176	0.278	0.967611
62964	X - 25520			0.307754	0.650749	0.780158	0.459861	0.741371	0.789104	0.504761	0.761853	0.841889	0.477758	0.728949	0.739871	0.587533	0.919247	0.956453	1	0.835619	0.996926	0.718552	0.9592	0.790435	0.96914	0.582524	0.93355	0.729466	0.972625
57463	linoleoylcholine*	Lipid	Fatty Acid Metabolism (Acyl Choline)	0.307786	0.650749	0.822429	0.145401	0.448916	2.21065	0.0980328	0.378781	0.876783	0.0791839	0.290251	2.43107	0.0618328	0.630583	0.973864	1	0.0181483	0.410981	0.0608239	0.550821	0.32508	0.881481	0.01762	0.372703	0.538411	0.967611
32457	3-hydroxylaurate	Lipid	Fatty Acid, Monohydroxy	0.307793	0.650749	0.754188	0.991286	0.994808	0.989367	0.0464546	0.264073	0.724889	0.0363294	0.198158	0.851379	0.136514	0.688582	0.282861	0.897567	0.435959	0.8794	0.00848929	0.246407	0.039011	0.808418	0.329256	0.888755	0.289444	0.967611
57714	X - 24947			0.307795	0.650749	0.713482	0.256031	0.580981	0.683214	0.362942	0.670231	0.739207	0.233893	0.502025	0.450615	0.0750498	0.643642	0.477785	0.924712	0.345759	0.855957	0.299503	0.809163	0.962255	1	0.236764	0.847218	0.910149	0.990662
62290	glucuronide of piperine metabolite C17H21NO3 (3)*	Xenobiotics	Food Component/Plant	0.309386	0.652892	0.778507	0.612345	0.827254	0.881074	0.644923	0.847075	0.862013	0.129633	0.376236	1.16567	0.351808	0.832361	0.301074	0.897567	0.866238	1	0.729695	0.959586	0.285244	0.87485	0.364434	0.892171	0.207149	0.967611
37183	5alpha-androstan-3alpha,17alpha-diol monosulfate	Lipid	Androgenic Steroids	0.311123	0.655244	0.754608	0.200062	0.53571	0.683533	0.782015	0.913049	0.813858	0.283587	0.556816	0.405747	0.643616	0.936405	0.114767	0.837241	0.259633	0.805667	0.0234973	0.396999	0.411828	0.884115	0.171494	0.817232	0.469907	0.967611
49542	X - 23665			0.312278	0.655244	0.851717	0.828305	0.94544	0.824132	0.685603	0.859587	1.03471	0.848725	0.949472	0.914766	0.762512	0.970338	0.659585	0.972614	0.829937	0.996926	0.732177	0.959586	0.846865	0.993297	0.881346	0.994896	0.276392	0.967611
38669	diphenhydramine	Xenobiotics	Drug - Respiratory	0.312985	0.655244	0.529417	0.478966	0.755765	0.359329	0.488243	0.748127	0.650569	0.304855	0.576519	0	0.0614423	0.630583	0.634762	0.96494	0.775628	0.979003	0.196324	0.761245	0.196324	0.840227	0.607924	0.935827	0.196324	0.967611
52914	5-hydroxyindole sulfate	Amino Acid	Tryptophan Metabolism	0.313407	0.655244	1.04971	0.24212	0.56754	0.99867	0.429307	0.701264	0.983593	0.403491	0.662793	0.992594	0.959043	0.998944	0.701219	0.973417	0.679673	0.9637	0.860847	0.984302	0.817932	0.983083	0.69086	0.945715	0.863947	0.98412
33934	gamma-glutamyl-epsilon-lysine	Peptide	Gamma-glutamyl Amino Acid	0.313982	0.655244	0.909413	0.340198	0.650223	0.875103	0.904648	0.956173	0.962326	0.623111	0.818967	0.996987	0.548069	0.905715	0.35137	0.897567	0.762539	0.973676	0.309794	0.812036	0.953553	1	0.620538	0.935827	0.210468	0.967611
33441	isobutyrylcarnitine (C4)	Amino Acid	Leucine, Isoleucine and Valine Metabolism	0.313983	0.655244	1.10028	0.380312	0.669879	1.11347	0.198675	0.525468	1.15948	0.127184	0.37491	0.93147	0.664869	0.941663	0.468804	0.923723	0.400394	0.857382	0.612852	0.928915	0.388269	0.881481	0.188789	0.847218	0.67548	0.967611
37059	malonylcarnitine	Lipid	Fatty Acid Synthesis	0.315887	0.658	0.896703	0.0275755	0.215291	0.810987	0.280128	0.60118	0.879516	0.664745	0.847219	0.833173	0.459883	0.866258	0.52167	0.924712	0.108368	0.740663	0.183934	0.749081	0.0397064	0.808418	0.480031	0.90195	0.194988	0.967611
57635	carotene diol (1)	Cofactors and Vitamins	Vitamin A Metabolism	0.317105	0.659113	1.1283	0.31153	0.629747	1.08102	0.399909	0.68249	1.13323	0.468804	0.723059	0.962365	0.331065	0.832361	0.973863	1	0.643849	0.94448	0.58503	0.925342	0.904379	0.997905	0.462125	0.894096	0.74319	0.972823
33173	2-hydroxyacetaminophen sulfate*	Xenobiotics	Drug - Analgesics, Anesthetics	0.317589	0.659113	1.40793	0.64402	0.850881	2.67772	0.0805663	0.340302		0.129208	0.37597		0.854727	0.978499	0.414225	0.915581	0.414225	0.865968	0.149247	0.737121	0.405555	0.884115	0.380469	0.892171	0.158047	0.967611
38395	12,13-DiHOME	Lipid	Fatty Acid, Dihydroxy	0.318661	0.660126	0.901115	0.248506	0.572284	0.804159	0.64563	0.847075	1.41166	0.8271	0.939386	0.992434	0.649079	0.936405	0.0145786	0.61068	0.17918	0.772181	0.039011	0.499007	0.0397064	0.808418	0.577547	0.93355	0.473281	0.967611
1549	3-hydroxyisobutyrate	Amino Acid	Leucine, Isoleucine and Valine Metabolism	0.320246	0.661864	0.905292	0.0687324	0.324884	0.890899	0.336264	0.646253	0.957794	0.120083	0.361531	0.932838	0.74044	0.966757	0.927486	1	0.557812	0.926217	0.144352	0.723037	0.83562	0.991696	0.322087	0.884176	0.898614	0.990662
40499	4-hydroxyglutamate	Amino Acid	Glutamate Metabolism	0.320673	0.661864	1.19633	0.937448	0.975314	1.04437	0.0363156	0.229597	1.10955	0.274897	0.549308	0.973988	0.311339	0.832361	0.795297	0.990149	0.97373	1	0.219797	0.761245	0.631713	0.937676	0.997083	1	0.680448	0.967611
31539	O-acetylhomoserine	Amino Acid	Glycine, Serine and Threonine Metabolism	0.322334	0.662974	1.30797	0.71076	0.888451	1.23002	0.326003	0.63742	1.13648	0.214297	0.485293	1.1272	0.604236	0.927188	0.949655	1	0.831679	0.996926	0.985184	1	0.872611	0.993297	0.925726	1	0.272413	0.967611
47478	X - 10458			0.322385	0.662974	1.16504	0.487342	0.758535	0.92586	0.992231	0.996648	1.00671	0.0391992	0.203009	1.43047	0.122506	0.688582	0.228168	0.897567	0.90429	1	0.875464	0.984302	0.00879404	0.585062	0.0147819	0.363442	0.00494749	0.967611
33939	N-acetylthreonine	Amino Acid	Glycine, Serine and Threonine Metabolism	0.323408	0.663868	0.952339	0.302909	0.62293	0.954022	0.1833	0.508569	0.955636	0.552929	0.770689	1.12435	0.921703	0.989912	0.962255	1	0.302909	0.846317	0.869876	0.984302	0.641241	0.939061	0.134606	0.805499	0.623111	0.967611
48990	pyruvate	Carbohydrate	Glycolysis, Gluconeogenesis, and Pyruvate Metabolism	0.326593	0.66919	0.963251	6.92e-05	0.011177	0.82323	0.927767	0.968856	0.994961	0.000138164	0.00642552	0.837419	0.00346454	0.286762	0.353258	0.897567	0.00417081	0.260558	0.00097322	0.113947	0.790436	0.96914	0.000226324	0.0739395	0.323872	0.967611
64177	S-carboxyethylcysteine	Amino Acid	Methionine, Cysteine, SAM and Taurine Metabolism	0.328943	0.670884	1.11657	0.477372	0.754601	1.07355	0.258056	0.572659	1.13311	0.159744	0.422368	1.4468	0.869868	0.982351	0.939063	1	0.832773	0.996926	0.77366	0.96837	0.939061	1	0.351319	0.892171	0.349493	0.967611
1124	myo-inositol	Lipid	Inositol Metabolism	0.329797	0.670884	1.11281	0.129009	0.430695	1.14106	0.575406	0.805141	1.04795	0.336526	0.615782	0.872785	0.565173	0.910151	0.2199	0.895667	0.773663	0.979003	0.302907	0.810617	0.702287	0.953995	0.745946	0.963087	0.22265	0.967611
39379	glycoursodeoxycholate	Lipid	Secondary Bile Acid Metabolism	0.329797	0.670884	1.29486	0.345759	0.651179	1.48419	0.172871	0.492921	1.14589	0.0799455	0.290251	1.27959	0.664869	0.941663	0.858427	0.992788	0.342047	0.855957	0.84131	0.981384	0.612851	0.937676	0.628269	0.935827	0.762539	0.980967
43400	2-piperidinone	Xenobiotics	Food Component/Plant	0.329797	0.670884	0.67143	0.144352	0.446898	0.636783	0.981919	0.995997	0.862137	0.790436	0.916224	3.9164	0.60775	0.927188	0.263745	0.897567	0.211798	0.786151	0.2199	0.761245	0.113297	0.808418	0.198777	0.847218	0.562715	0.967611
64200	ginkgolic acid C15:1	Xenobiotics	Food Component/Plant	0.330409	0.67092	27.1305	0.787913	0.927439	21.7487	0.943207	0.974198	10.957	0.809222	0.93045	0.877419	0.293638	0.822911	0.430016	0.919296	0.594536	0.936069	1	1	0.93141	1	0.265803	0.87514	0.767791	0.980967
48408	tyramine O-sulfate	Amino Acid	Tyrosine Metabolism	0.332662	0.673684	1.11639	0.403922	0.680162	1.02118	0.092652	0.370268	1.41252	0.0478078	0.221209	0.391345	0.466448	0.868553	0.691498	0.973417	0.680754	0.9637	0.296037	0.809163	0.123446	0.821277	0.936142	1	0.173346	0.967611
46632	X - 14056			0.33302	0.673684	1.05385	0.524085	0.77821	0.925769	0.00356984	0.0641438	1.18419	0.0369859	0.199794	0.569079	0.0341173	0.600463	0.138442	0.837241	0.0192457	0.410981	0.00721863	0.246407	0.577547	0.933846	1.95372e-05	0.0129989	0.0350522	0.967611
34387	N-acetylproline	Amino Acid	Urea cycle; Arginine and Proline Metabolism	0.334638	0.673684	1.0752	0.533612	0.781068	1.06427	0.820708	0.926799	1.04422	0.404485	0.662793	1.961	0.266869	0.820911	0.302909	0.897567	0.396327	0.857067	0.994191	1	0.973864	1	0.582531	0.93355	0.316782	0.967611
46371	X - 21327			0.335391	0.673684	0.898422	0.0761448	0.335327	0.799954	0.0484068	0.265228	0.784351	0.416583	0.673814	0.781583	0.238959	0.781841	0.107084	0.837241	0.79581	0.987787	0.927377	0.993296	0.437263	0.901583	0.224729	0.847218	0.0786797	0.967611
40062	4-hydroxy-2-oxoglutaric acid	Lipid	Fatty Acid, Dicarboxylate	0.336259	0.673684	1.17674	0.649075	0.850881	0.947849	0.527816	0.781037	1.09138	0.930377	0.979243	1.33711	0.114965	0.688582	0.279614	0.897567	0.519354	0.913315	0.225423	0.768596	0.475531	0.912126	0.756992	0.970011	0.292773	0.967611
46548	3-methylglutarylcarnitine (2)	Amino Acid	Leucine, Isoleucine and Valine Metabolism	0.336263	0.673684	0.873116	0.408596	0.68402	0.933706	0.239887	0.562221	0.843295	0.108406	0.339973	0.705304	0.832778	0.977006	0.702287	0.973417	0.776451	0.979003	0.796049	0.973695	0.302909	0.87485	0.79324	0.97544	0.431681	0.967611
32388	dodecanedioate (C12)	Lipid	Fatty Acid, Dicarboxylate	0.336264	0.673684	1.1893	0.582531	0.814679	1.27792	0.194189	0.520906	0.976126	0.345757	0.62558	0.848406	0.699588	0.956441	0.416909	0.915581	0.548069	0.92242	0.577546	0.924728	0.628269	0.937676	0.659589	0.942943	0.567638	0.967611
555	adenosine	Nucleotide	Purine Metabolism, Adenine containing	0.33708	0.673684	1.95932	0.0816542	0.345578	2.01341	0.939179	0.972691	4.3162	0.893173	0.963126	1.2037	0.763946	0.970338	0.859608	0.992788	0.766582	0.975258	0.275475	0.807869	0.504384	0.913759	0.997056	1	0.429001	0.967611
46486	X - 21441			0.337892	0.673684	0.836817	0.167683	0.48585	0.830186	0.390905	0.680086	0.881117	0.374395	0.652737	0.514054	0.276392	0.822147	0.55781	0.934643	0.956453	1	0.194988	0.761245	0.500653	0.913759	0.623111	0.935827	0.577547	0.967611
46461	X - 16124			0.33853	0.673684	1.44055	0.58234	0.814679	1.10844	0.346724	0.656116	2.29701	0.564843	0.779279	0.280409	0.120311	0.688582	0.813528	0.990149	0.69613	0.973351	0.785762	0.96837	0.864336	0.993297	0.117855	0.769316	0.652266	0.967611
62559	1-carboxyethylleucine	Amino Acid	Leucine, Isoleucine and Valine Metabolism	0.339503	0.673684	1.11095	0.020799	0.19108	0.783942	0.247726	0.567664	1.04465	0.161056	0.424075	0.905234	0.000759048	0.171849	0.869876	0.992788	0.0256463	0.420376	0.00654122	0.246407	0.161056	0.840227	0.0456576	0.580211	0.0578787	0.967611
1648	serine	Amino Acid	Glycine, Serine and Threonine Metabolism	0.339527	0.673684	1.05063	0.0698464	0.326142	1.0913	0.0509044	0.268018	1.10647	0.0224603	0.158486	1.19177	0.0297586	0.596455	0.118358	0.837241	0.0297592	0.44522	0.858427	0.984302	0.600131	0.937676	0.263745	0.874767	0.345759	0.967611
48448	3-hydroxypyridine sulfate	Xenobiotics	Chemical	0.339527	0.673684	0.724283	0.84131	0.950822	0.85048	0.242491	0.563657	0.688387	0.368566	0.650173	1.23812	0.686156	0.953041	0.372454	0.897567	0.829939	0.996926	0.538411	0.906967	0.543228	0.925174	0.965156	1	0.360862	0.967611
47672	X - 19183			0.340753	0.673983	1.94252	0.579582	0.814679	1.9347	0.0321197	0.220599	1.76376	0.102665	0.335969	0.921086	0.418121	0.839206	0.783866	0.987252	0.472533	0.902392	0.763867	0.967223	0.934074	1	0.773322	0.970011	0.607882	0.967611
34399	3,7-dimethylurate	Xenobiotics	Xanthine Metabolism	0.340872	0.673983	0.870031	0.997076	0.997959	1.05553	0.536926	0.785305	1.00278	0.691373	0.864671	0.4377	0.0900196	0.682971	0.401732	0.905096	0.365912	0.855957	0.915698	0.992738	0.858169	0.993297	0.572819	0.93355	0.26818	0.967611
47342	X - 18345			0.342453	0.675442	0.915246	0.526422	0.779125	0.674347	0.909553	0.957129	0.754854	0.625962	0.821757	0.951928	0.514618	0.896228	0.97967	1	0.567613	0.926533	0.64895	0.939587	0.334121	0.881481	0.061082	0.64562	0.104462	0.967611
49512	X - 23636			0.342806	0.675442	0.934603	0.804487	0.930471	0.989999	0.100697	0.380631	0.949028	0.734948	0.885545	1.22002	0.0665448	0.632537	0.962255	1	0.213132	0.786151	0.0541371	0.542329	0.597604	0.937676	0.327455	0.888755	0.94196	0.999342
36754	octadecanedioate (C18)	Lipid	Fatty Acid, Dicarboxylate	0.346092	0.679594	0.962594	0.552929	0.79725	1.01263	0.331405	0.64238	0.944338	0.617971	0.815058	0.970666	0.496033	0.882878	0.617972	0.958829	0.875612	1	0.904379	0.990662	0.887101	0.993378	0.713116	0.953854	0.60775	0.967611
18335	quinate	Xenobiotics	Food Component/Plant	0.346117	0.679594	0.753818	0.464347	0.74533	0.7282	0.104793	0.380631	0.5585	0.0961845	0.327089	0.714496	0.997095	1	0.904379	1	0.921703	1	0.491438	0.901633	0.482314	0.912126	0.939063	1	0.97967	1
57585	4-acetamidobenzoate	Xenobiotics	Chemical	0.347557	0.680207	1.17393	0.192576	0.530082	1.33023	0.847433	0.931354	0.937339	0.195451	0.478536	0.879499	0.351104	0.832361	0.458808	0.923723	0.708707	0.973351	0.295357	0.809163	0.621959	0.937676	0.234665	0.847218	0.861748	0.983366
47911	X - 12221			0.348181	0.680207	0.741005	0.922597	0.966204	0.91721	0.778145	0.911921	1.01043	0.976202	0.993807	1.04274	0.140477	0.6924	0.425954	0.919296	0.551435	0.923728	0.666141	0.947326	0.889242	0.994628	0.958857	1	0.121516	0.967611
33935	piperine	Xenobiotics	Food Component/Plant	0.349441	0.680207	0.924161	0.289439	0.6148	0.91405	0.84344	0.927866	1.17631	0.930379	0.979243	1.66875	0.968058	0.998944	0.921703	1	0.477787	0.903142	0.930379	0.993852	0.718553	0.956411	0.119217	0.770481	0.134606	0.967611
33937	alpha-hydroxyisovalerate	Amino Acid	Leucine, Isoleucine and Valine Metabolism	0.349442	0.680207	0.578687	0.260645	0.583333	0.583775	0.301697	0.616007	0.728764	0.431683	0.69021	0.795172	0.396327	0.832361	0.533612	0.92849	0.353259	0.855957	0.388269	0.834432	0.448934	0.903739	0.953553	1	0.548068	0.967611
37198	5alpha-pregnan-3beta,20alpha-diol disulfate	Lipid	Progestin Steroids	0.349442	0.680207	2.0688	0.296126	0.622133	2.13133	0.37328	0.680086	1.77663	0.313275	0.587521	3.81239	0.829939	0.977006	0.53841	0.930659	0.110019	0.740663	0.892855	0.990488	0.675479	0.951391	0.228222	0.847218	0.392286	0.967611
47670	X - 18899			0.351111	0.682279	1.15921	0.301202	0.622825	1.13648	0.295676	0.614138	1.12181	0.196246	0.478536	0.511065	0.166563	0.700373	0.968058	1	0.864148	1	0.398353	0.839737	0.209146	0.840227	0.31678	0.884176	0.176835	0.967611
22842	cholate	Lipid	Primary Bile Acid Metabolism	0.352717	0.684223	1.44289	0.157702	0.468957	1.3204	0.889272	0.950579	1.20237	0.878416	0.957341	1.10048	0.587535	0.919247	0.132719	0.837241	0.342041	0.855957	0.201329	0.761245	0.48685	0.913174	0.670161	0.942943	0.514646	0.967611
45413	O-sulfo-L-tyrosine	Xenobiotics	Chemical	0.354466	0.686191	0.956192	0.81295	0.937	0.982811	0.863757	0.942	0.983391	0.696894	0.86556	1.00622	0.491438	0.880234	0.37637	0.897567	0.416908	0.869095	0.861286	0.984302	0.915923	1	0.567637	0.93355	0.502968	0.967611
48003	X - 17353			0.35592	0.686191	0.434159	0.660736	0.862161	0.81249	0.190619	0.518704	0.472225	0.427806	0.688024	1.9233	0.32729	0.832361	0.311207	0.897567	0.224852	0.791777	0.571046	0.924728	0.227318	0.850102	0.653163	0.942943	0.660812	0.967611
31591	androsterone sulfate	Lipid	Androgenic Steroids	0.356151	0.686191	0.794599	0.158891	0.470019	0.735762	0.373279	0.680086	0.794819	0.100633	0.333181	0.674258	0.790434	0.974751	0.557811	0.934643	0.654325	0.948772	0.289446	0.809163	0.577547	0.933846	0.302909	0.884176	0.662226	0.967611
34445	sphingosine 1-phosphate	Lipid	Sphingosines	0.359536	0.686191	1.05526	0.898614	0.959768	1.03049	0.482328	0.743863	1.01991	0.414822	0.672508	0.955721	0.282868	0.822911	0.790436	0.990014	0.587536	0.930677	0.524086	0.905625	0.97967	1	0.496034	0.907434	0.933273	0.997606
63990	2-O-methylascorbic acid	Cofactors and Vitamins	Ascorbate and Aldarate Metabolism	0.359536	0.686191	0.961896	0.433819	0.713762	0.941763	0.258506	0.572659	0.950969	0.166563	0.4353	1.0314	0.878481	0.982948	1	1	0.225422	0.791777	0.790435	0.96837	0.446757	0.903739	0.16324	0.817232	0.225423	0.967611
43256	N-acetyl-3-methylhistidine*	Amino Acid	Histidine Metabolism	0.360411	0.686191	0.888676	0.979534	0.99285	0.972347	0.656648	0.849037	0.927109	0.648528	0.842952	0.735682	0.300784	0.824426	0.490272	0.924712	0.518019	0.913315	0.840808	0.981384	0.962134	1	0.483539	0.904399	0.289807	0.967611
64396	X - 26107			0.36384	0.686191	0.82849	0.022528	0.19582	0.714979	0.00705985	0.0986636	0.664022	0.0356337	0.198158	0.999399	0.422768	0.843974	0.0584687	0.837241	0.437777	0.8794	0.659207	0.945126	0.495518	0.913759	0.236204	0.847218	0.239478	0.967611
18362	azelate (C9-DC)	Lipid	Fatty Acid, Dicarboxylate	0.366368	0.686191	0.937276	0.390273	0.669879	0.969439	0.246427	0.566983	0.837273	0.858427	0.953902	0.841521	0.875611	0.982351	0.790436	0.990014	0.628268	0.942666	0.713116	0.958726	0.724004	0.956411	0.869877	0.994896	0.612852	0.967611
32390	N-acetyltyrosine	Amino Acid	Tyrosine Metabolism	0.366368	0.686191	0.955643	0.412743	0.688536	0.925967	0.676201	0.855262	0.945435	0.468804	0.723059	0.884188	0.325659	0.832361	0.745946	0.974208	0.473284	0.902392	0.680809	0.948846	0.587535	0.93592	0.918812	1	0.374409	0.967611
590	hypotaurine	Amino Acid	Methionine, Cysteine, SAM and Taurine Metabolism	0.366369	0.686191	1.10617	0.466571	0.747837	1.11355	0.280977	0.601259	1.15899	0.582531	0.789529	0.942894	0.973864	1	0.408602	0.911497	0.342047	0.855957	0.74319	0.963367	0.582531	0.935857	0.587536	0.93355	0.64385	0.967611
49515	X - 23639			0.366369	0.686191	0.994461	0.796049	0.930072	0.945917	0.680941	0.858382	0.963869	0.696894	0.86556	1.07293	0.15253	0.694601	0.0709779	0.837241	0.254526	0.805667	0.519355	0.905625	0.852712	0.993297	0.172213	0.817232	0.0681801	0.967611
62799	4-acetylcatechol sulfate (2)	Xenobiotics	Food Component/Plant	0.366608	0.686191	0.850022	0.88157	0.9556	1.00012	0.653761	0.84859	0.834719	0.769406	0.905797	1.72411	0.611335	0.930149	0.140056	0.837241	0.326869	0.855318	0.506349	0.903874	0.175361	0.840227	0.384657	0.892171	0.145436	0.967611
33941	decanoylcarnitine (C10)	Lipid	Fatty Acid Metabolism (Acyl Carnitine, Medium Chain)	0.368088	0.686191	0.906454	0.667515	0.866007	1.02099	0.00898146	0.119612	0.745208	0.0523433	0.233579	1.00069	0.338361	0.832361	0.0251685	0.692249	0.638638	0.944183	0.00762209	0.246407	0.0638922	0.808418	0.00612201	0.247286	0.0704126	0.967611
27738	threonate	Cofactors and Vitamins	Ascorbate and Aldarate Metabolism	0.369815	0.686191	1.06727	0.353259	0.659807	1.07102	0.116358	0.40906	1.11743	0.203913	0.485293	1.61248	1	1	0.296125	0.897567	0.638637	0.944183	0.0687324	0.567921	0.386269	0.881481	0.773663	0.970011	0.353258	0.967611
37058	succinylcarnitine (C4-DC)	Energy	TCA Cycle	0.371544	0.686191	0.920781	0.219899	0.543381	0.891456	0.884164	0.950579	0.958597	0.973864	0.992321		0.64385	0.936405	0.163241	0.862736	0.20262	0.786151	0.239663	0.786373	0.0335063	0.808418	0.538409	0.921246	0.633443	0.967611
58	glycine	Amino Acid	Glycine, Serine and Threonine Metabolism	0.37328	0.686191	1.05701	0.0649429	0.323284	1.1084	0.255787	0.571994	1.07226	0.0390103	0.202962	0.978301	0.0805736	0.650605	0.898614	1	0.114965	0.748274	0.233892	0.781023	0.464347	0.905477	0.00867297	0.297246	0.754227	0.980236
43802	guanidinoacetate	Amino Acid	Creatine Metabolism	0.37328	0.686191	0.964713	0.156749	0.467351	0.920983	0.486374	0.747897	0.981183	0.602668	0.80332	1.1704	0.0186892	0.571788	0.889977	1	0.565173	0.926533	0.0555142	0.546074	0.396326	0.881481	0.55293	0.929219	0.268438	0.967611
38276	2,3-dihydroxyisovalerate	Xenobiotics	Food Component/Plant	0.374978	0.686191	1.06087	0.384147	0.669879	1.09517	0.531935	0.78405	1.92954	0.243999	0.51781	0.732422	0.710392	0.961468	0.824261	0.990149	0.973863	1	0.8073	0.97468	0.643839	0.939605	0.239609	0.849523	0.590038	0.967611
52605	sphinganine-1-phosphate	Lipid	Sphingolipid Synthesis	0.37502	0.686191	1.06692	0.904379	0.960288	1.02965	0.808144	0.924059	1.0293	0.548069	0.766754	1.01737	0.491436	0.880234	0.858427	0.992788	0.429555	0.87853	0.617972	0.928915	0.875612	0.993297	0.67548	0.942943	0.991286	1
62922	pregnenetriol sulfate*	Lipid	Pregnenolone Steroids	0.376765	0.686191	0.862156	0.161056	0.472709	0.871583	0.326593	0.63742	0.837999	0.064942	0.259956	1.38144	0.930379	0.992638	0.864148	0.992788	0.342047	0.855957	0.562715	0.924728	0.944857	1	0.224032	0.847218	0.861286	0.983366
40807	retinal	Cofactors and Vitamins	Vitamin A Metabolism	0.378195	0.686191	1.20836	0.62308	0.833273	0.993599	0.866011	0.942	1.04583	0.60705	0.806305	0.395536	0.243364	0.782634	0.423298	0.918906	0.115119	0.748274	0.531033	0.905625	0.932544	1	0.483849	0.904399	0.90431	0.990662
1605	ursodeoxycholate	Lipid	Secondary Bile Acid Metabolism	0.37958	0.686191	1.29629	0.614617	0.827792	1.10834	0.280409	0.60118	1.09894	0.772834	0.907026	1.05457	0.804306	0.975875	0.473109	0.924712	0.186035	0.783876	0.538251	0.906967	0.365912	0.881481	0.252565	0.874767	0.311396	0.967611
31548	DSGEGDFXAEGGGVR*	Peptide	Fibrinogen Cleavage Peptide	0.380033	0.686191	2.71874	0.863084	0.955059	0.984134	0.805692	0.922188	9.28378	0.75472	0.894101	0.228046	0.356685	0.832361	0.284569	0.897567	0.965501	1	0.245173	0.789612	0.376406	0.881481	0.790886	0.97544	0.679275	0.967611
47657	X - 12261			0.380184	0.686191	1.77792	0.303196	0.62293	1.50359	0.313331	0.62777	1.70607	0.385304	0.652737	1.211	0.154529	0.694601	0.840569	0.992788	0.943957	1	0.508629	0.903874	0.48308	0.912126	0.163999	0.817232	0.548926	0.967611
53261	arachidonoylcholine	Lipid	Fatty Acid Metabolism (Acyl Choline)	0.380247	0.686191	0.850088	0.176548	0.503289	1.68012	0.336252	0.646253	0.92652	0.0227713	0.159515	2.3723	0.055981	0.620397	0.500653	0.924712	0.0188732	0.410981	0.282868	0.809163	0.217202	0.840227	0.0954588	0.705646	0.852714	0.980967
48047	X - 18886			0.380267	0.686191	0.886393	0.0812077	0.34498	0.782879	0.0215204	0.187393	0.773799	0.00585588	0.0726515	1.20266	0.042966	0.600463	0.0523433	0.837241	0.00535512	0.267883	0.580034	0.924789	0.21582	0.840227	0.127184	0.777541	0.524086	0.967611
42374	2-aminobutyrate	Amino Acid	Glutathione Metabolism	0.380272	0.686191	1.08661	0.600131	0.822481	1.08447	0.84344	0.927866	1.00418	0.810126	0.93045	1.00183	0.217175	0.768497	0.105243	0.837241	0.214475	0.786151	0.0246979	0.407303	0.102149	0.808418	0.125379	0.777541	0.670167	0.967611
57783	1H-indole-7-acetic acid	Xenobiotics	Bacterial/Fungal	0.380569	0.686191	0.876574	0.40546	0.680786	0.872821	0.47531	0.739082	0.91915	0.903555	0.96969	0.58088	0.621583	0.93073	0.267915	0.897567	0.212752	0.786151	0.34178	0.829117	0.229791	0.850102	0.228673	0.847218	0.405489	0.967611
46607	X - 11849			0.381989	0.686191	1.08224	0.332846	0.648733	0.96383	0.478289	0.741693	1.06856	0.451068	0.7064	0.983125	0.0505904	0.615827	0.444579	0.921741	0.75422	0.973351	0.0480715	0.542329	0.105218	0.808418	0.659584	0.942943	0.167677	0.967611
64041	enterolactone sulfate	Xenobiotics	Food Component/Plant	0.384587	0.686191	1.66026	0.719302	0.889266	1.56171	0.253745	0.571994	1.73522	0.135352	0.388223	0.600957	0.413178	0.839206	0.718726	0.973765	0.906486	1	0.173495	0.737121	0.535311	0.925174	0.307351	0.884176	0.606886	0.967611
62500	X - 25271			0.385525	0.686191	0.652165	0.325527	0.641107	0.77202	0.45825	0.722778	0.581468	0.294391	0.566317	0.968724	0.277946	0.822147	0.855553	0.992788	1	1	0.656866	0.944819	0.950651	1	0.997095	1	0.228191	0.967611
47723	X - 12753			0.386797	0.686191	0.794469	0.686465	0.872559	0.625021	0.0565461	0.283231	2.47453	0.24458	0.51807	1.13731	0.0891838	0.682136	0.354869	0.897567	0.326739	0.855318	0.434792	0.865977	0.358013	0.881481	0.910714	1	0.377836	0.967611
61876	glucuronide of C14H26O4 (1)*	Partially Characterized Molecules	Partially Characterized Molecules	0.386879	0.686191	0.746839	0.185355	0.519729	0.814757	0.877838	0.948199	1.19445	0.476289	0.728949	0.390654	0.270578	0.822147	0.0358546	0.746995	0.0217592	0.410981	0.176751	0.73866	0.0383631	0.808418	0.583024	0.93355	0.2676	0.967611
46630	X - 12816			0.389121	0.686191	0.866812	0.245397	0.570886	0.745473	0.263384	0.578934	0.741559	0.22793	0.492974	1.3146	0.092691	0.688582	0.685054	0.973417	0.451998	0.890609	0.589572	0.925342	0.568029	0.931073	0.59664	0.93355	0.375635	0.967611
46645	X - 13728			0.390897	0.686191	0.929592	0.675476	0.870345	0.999539	0.611187	0.83282	0.98357	0.997095	1	0.321008	0.600131	0.925543	0.316776	0.897567	0.27319	0.813398	0.421094	0.858892	0.396326	0.881481	0.552925	0.929219	0.451117	0.967611
514	cytidine	Nucleotide	Pyrimidine Metabolism, Cytidine containing	0.390899	0.686191	1.19319	0.337263	0.649142	1.23975	0.647403	0.847075	0.77191	0.520465	0.751271	1.13008	0.76151	0.970338	0.743262	0.974208	0.569857	0.926533	0.903083	0.990662	0.412041	0.884115	0.834923	0.986194	0.562203	0.967611
15500	carnitine	Lipid	Carnitine Metabolism	0.390907	0.686191	1.02849	0.4555	0.738473	1.01821	0.956107	0.977699	1.00615	0.841309	0.948889	0.82914	0.0750536	0.643642	0.188792	0.870701	0.464344	0.902365	0.0214086	0.38374	0.875612	0.993297	0.011644	0.346562	0.459913	0.967611
64	phenylalanine	Amino Acid	Phenylalanine Metabolism	0.390909	0.686191	0.969304	0.713116	0.88889	0.991831	0.783163	0.913049	1.01791	0.427431	0.688024	1.08137	0.0425935	0.600463	0.0756521	0.837241	0.0246974	0.418603	0.959354	1	0.509959	0.913759	0.628269	0.935827	0.282868	0.967611
1107	allantoin	Nucleotide	Purine Metabolism, (Hypo)Xanthine/Inosine containing	0.394495	0.686191	1.03777	0.0961856	0.376089	1.06697	0.129719	0.435734	1.04552	0.00483795	0.0634994	0.924285	0.779242	0.973623	0.875612	0.993297	0.144352	0.772181	0.815773	0.977037	0.142361	0.834249	0.186354	0.846451	0.282868	0.967611
46998	X - 21821			0.395662	0.686191	0.762906	0.613496	0.827268	0.864876	0.986374	0.996648	1.0151	0.471392	0.72507	1.55616	0.91759	0.989912	0.161969	0.860034	0.154379	0.772181	0.210164	0.761245	0.0303617	0.808418	1	1	0.817061	0.980967
61883	glucuronide of C10H18O2 (3)*	Partially Characterized Molecules	Partially Characterized Molecules	0.395939	0.686191	0.957933	0.784245	0.925743	0.955897	0.761979	0.908695	1.06186	0.785681	0.912586	1.26314	0.36386	0.832361	0.220155	0.895667	0.177849	0.772181	0.411198	0.84941	0.634237	0.937676	0.086504	0.694109	0.127439	0.967611
57464	stearoylcholine*	Lipid	Fatty Acid Metabolism (Acyl Choline)	0.396091	0.686191	0.874539	0.741155	0.903457	1.88304	0.286646	0.605685	0.939398	0.0601861	0.247091	0.885383	0.10057	0.688582	0.939059	1	0.0226505	0.410981	0.260559	0.798287	0.0881212	0.808418	0.0726247	0.651893	0.620528	0.967611
46165	3-methyl catechol sulfate (1)	Xenobiotics	Benzoate Metabolism	0.396294	0.686191	0.883449	0.262191	0.584371	1.15053	0.184366	0.510275	0.533848	0.113292	0.345709	1.30724	0.646459	0.936405	0.0727037	0.837241	0.0266255	0.424132	0.0286811	0.432893	0.0077889	0.585062	0.691515	0.945715	0.968058	1
22290	valproate (2-propylpentanoate)	Xenobiotics	Drug - Neurological	0.397118	0.686191		0.393628	0.669879		0.397118	0.680086		0.393628	0.652737	0	0.393628	0.832361	0.393628	0.897567	0.393628	0.855957	0.393628	0.834432	0.393628	0.881481	0.393628	0.892171	0.393628	0.967611
38140	1-hydroxy-2-naphthalenecarboxylate	Xenobiotics	Drug - Other	0.397118	0.686191		0.393628	0.669879		0.397118	0.680086		0.870774	0.956627	0	0.393628	0.832361	0.393628	0.897567	0.160044	0.772181	0.393628	0.834432	0.160044	0.840227	0.870774	0.994896	0.870774	0.986703
38623	venlafaxine	Xenobiotics	Drug - Psychoactive	0.397118	0.686191		0.393628	0.669879		0.397118	0.680086		0.393628	0.652737	16.3738	0.393628	0.832361	0.393628	0.897567	0.393628	0.855957	0.393628	0.834432	0.393628	0.881481	0.393628	0.892171	0.393628	0.967611
38658	atenolol	Xenobiotics	Drug - Cardiovascular	0.397118	0.686191		0.393628	0.669879		0.397118	0.680086		0.393628	0.652737		0.393628	0.832361	0.393628	0.897567	0.393628	0.855957	0.393628	0.834432	0.393628	0.881481	0.393628	0.892171	0.393628	0.967611
38662	cotinine N-oxide	Xenobiotics	Tobacco Metabolite	0.397118	0.686191		0.393628	0.669879		NA	NA		NA	NA	0.702399	0.393628	0.832361	0.393628	0.897567	0.393628	0.855957	0.393628	0.834432	0.393628	0.881481	NA	NA	0.393628	0.967611
42990	verapamil	Xenobiotics	Drug - Cardiovascular	0.397118	0.686191		0.393628	0.669879		0.397118	0.680086		0.393628	0.652737		0.393628	0.832361	0.393628	0.897567	0.393628	0.855957	0.393628	0.834432	0.393628	0.881481	0.393628	0.892171	0.393628	0.967611
43334	O-desmethylvenlafaxine	Xenobiotics	Drug - Psychoactive	0.397118	0.686191		0.393628	0.669879		0.397118	0.680086		0.393628	0.652737	0.610833	0.393628	0.832361	0.393628	0.897567	0.393628	0.855957	0.393628	0.834432	0.393628	0.881481	0.393628	0.892171	0.393628	0.967611
43470	3-hydroxycotinine glucuronide	Xenobiotics	Tobacco Metabolite	0.397118	0.686191		0.393628	0.669879		0.397118	0.680086		0.393628	0.652737	1.65853	0.393628	0.832361	0.393628	0.897567	0.393628	0.855957	0.393628	0.834432	0.393628	0.881481	0.393628	0.892171	0.393628	0.967611
48143	2-propyl-4-pentenoate (4-ene-valproate)	Xenobiotics	Drug - Neurological	0.397118	0.686191		0.393628	0.669879		0.397118	0.680086		0.393628	0.652737		0.393628	0.832361	0.393628	0.897567	0.393628	0.855957	0.393628	0.834432	0.393628	0.881481	0.393628	0.892171	0.393628	0.967611
52358	N,O-didesmethylvenlafaxine glucuronide	Xenobiotics	Drug - Psychoactive	0.397118	0.686191		0.393628	0.669879		0.397118	0.680086		0.393628	0.652737	0	0.393628	0.832361	0.393628	0.897567	0.393628	0.855957	0.393628	0.834432	0.393628	0.881481	0.393628	0.892171	0.393628	0.967611
52913	pregabalin	Xenobiotics	Drug - Neurological	0.397118	0.686191		0.393628	0.669879		0.397118	0.680086		0.393628	0.652737		0.393628	0.832361	0.393628	0.897567	0.393628	0.855957	0.393628	0.834432	0.393628	0.881481	0.393628	0.892171	0.393628	0.967611
52958	rivaroxaban	Xenobiotics	Drug - Cardiovascular	0.397118	0.686191		0.393628	0.669879		0.397118	0.680086		0.393628	0.652737		0.393628	0.832361	0.393628	0.897567	0.393628	0.855957	0.393628	0.834432	0.393628	0.881481	0.393628	0.892171	0.393628	0.967611
54809	4-aminophenol sulfate (2)	Xenobiotics	Drug - Analgesics, Anesthetics	0.397118	0.686191		0.393628	0.669879		0.397118	0.680086		0.393628	0.652737		0.393628	0.832361	0.393628	0.897567	0.393628	0.855957	0.393628	0.834432	0.393628	0.881481	0.393628	0.892171	0.393628	0.967611
57695	promethazine	Xenobiotics	Drug - Gastrointestinal	0.397118	0.686191		0.393628	0.669879		0.397118	0.680086		0.393628	0.652737		0.393628	0.832361	0.393628	0.897567	0.393628	0.855957	0.393628	0.834432	0.393628	0.881481	0.393628	0.892171	0.393628	0.967611
57703	pyridostigmine	Xenobiotics	Drug - Neurological	0.397118	0.686191		0.393628	0.669879		0.397118	0.680086		0.393628	0.652737		0.393628	0.832361	0.393628	0.897567	0.393628	0.855957	0.393628	0.834432	0.393628	0.881481	0.393628	0.892171	0.393628	0.967611
57778	2-propyl-2-pentenoate (2-ene-valproate)	Xenobiotics	Drug - Neurological	0.397118	0.686191		0.393628	0.669879		0.397118	0.680086		0.393628	0.652737		0.393628	0.832361	0.393628	0.897567	0.393628	0.855957	0.393628	0.834432	0.393628	0.881481	0.393628	0.892171	0.393628	0.967611
57781	3-hydroxyvalproate	Xenobiotics	Drug - Neurological	0.397118	0.686191		0.393628	0.669879		0.397118	0.680086		0.393628	0.652737		0.393628	0.832361	0.393628	0.897567	0.393628	0.855957	0.393628	0.834432	0.393628	0.881481	0.393628	0.892171	0.393628	0.967611
57794	ondansetron	Xenobiotics	Drug - Gastrointestinal	0.397118	0.686191		0.393628	0.669879		0.223625	0.545568		0.21965	0.485293		0.393628	0.832361	0.21965	0.895667	0.21965	0.786151	0.21965	0.761245	0.21965	0.840227	0.21965	0.847218	0.21965	0.967611
61832	5-hydroxyvalproate	Xenobiotics	Drug - Neurological	0.397118	0.686191		0.393628	0.669879		0.397118	0.680086		0.393628	0.652737	1.69596	0.393628	0.832361	0.393628	0.897567	0.393628	0.855957	0.393628	0.834432	0.393628	0.881481	0.393628	0.892171	0.393628	0.967611
62311	21-hydroxypregnanolone monosulfate (1)	Lipid	Pregnenolone Steroids	0.397118	0.686191	1.00411	NA	NA	1	0.397118	0.680086	1.00689	0.393628	0.652737	0.790304	0.393628	0.832361	0.393628	0.897567	0.393628	0.855957	0.393628	0.834432	0.393628	0.881481	0.393628	0.892171	0.393628	0.967611
62809	Fibrinopeptide A (2-15)	Peptide	Fibrinogen Cleavage Peptide	0.397118	0.686191	1.40209	NA	NA	1	0.397118	0.680086	1.80419	NA	NA	0.739307	0.393628	0.832361	1	1	0.393628	0.855957	0.393628	0.834432	NA	NA	0.393628	0.892171	1	1
62883	valproic acid glucuronide	Xenobiotics	Drug - Neurological	0.397118	0.686191		0.393628	0.669879		0.397118	0.680086		0.393628	0.652737	0	0.393628	0.832361	0.393628	0.897567	0.393628	0.855957	0.393628	0.834432	0.393628	0.881481	0.393628	0.892171	0.393628	0.967611
63230	5-hydroxy-2-methylpyridine sulfate	Xenobiotics	Chemical	0.397199	0.686191	0.79384	0.763864	0.912438	0.836209	0.578838	0.808944	0.534252	0.67793	0.853775	1.33218	0.167085	0.700373	0.772184	0.979858	0.753792	0.973351	0.668082	0.948286	0.646792	0.940333	0.832019	0.986194	0.225501	0.967611
41494	alliin	Xenobiotics	Food Component/Plant	0.397736	0.686191	1.13105	0.556441	0.799906	1.25742	0.752223	0.906833	1.80833	0.596581	0.79898	1.21705	0.148921	0.694601	0.115608	0.837241	0.101068	0.737698	0.113461	0.703459	0.129821	0.834249	0.320631	0.884176	0.526236	0.967611
62889	taurodeoxycholic acid 3-sulfate	Lipid	Secondary Bile Acid Metabolism	0.397831	0.686191	1.26527	0.527288	0.779125	1.25225	0.320972	0.635787	1.30474	0.0793903	0.290251	0.866751	0.141263	0.6924	0.997095	1	0.577503	0.926533	0.228038	0.768596	0.380054	0.881481	0.846947	0.987223	0.188741	0.967611
21132	2,3-dihydroxypyridine	Xenobiotics	Food Component/Plant	0.397962	0.686191	0.948736	0.708356	0.886425	0.985069	0.257001	0.572659	0.921258	0.519167	0.750771	1.40304	0.434323	0.849584	0.559684	0.935499	0.974148	1	0.786423	0.96837	0.983735	1	0.79857	0.97747	0.621903	0.967611
32198	acetylcarnitine (C2)	Lipid	Fatty Acid Metabolism (Acyl Carnitine, Short Chain)	0.398099	0.686191	0.956446	0.316782	0.630218	0.965954	0.0356216	0.227817	0.909668	0.00706302	0.083064	2.79346	0.847007	0.977006	0.134606	0.837241	0.194988	0.786151	0.248502	0.790192	0.066007	0.808418	0.519354	0.916364	0.745946	0.972823
22163	EDTA	Xenobiotics	Chemical	0.3981	0.686191	0.976395	0.927486	0.967737	0.979507	0.189776	0.517653	0.935429	0.197507	0.480571	0.971273	0.540817	0.905715	0.536009	0.930659	0.734947	0.973351	0.217174	0.761245	0.768095	0.963099	0.286144	0.884176	0.353259	0.967611
35127	prolylhydroxyproline	Amino Acid	Urea cycle; Arginine and Proline Metabolism	0.3981	0.686191	1.05165	0.602668	0.822481	0.962092	0.2724	0.591855	1.06804	0.734948	0.885545	0.949961	0.944857	0.996811	0.756995	0.975127	0.392286	0.855957	0.466571	0.875884	0.985478	1	0.144351	0.80822	0.67548	0.967611
52877	X - 24556			0.3981	0.686191	0.918111	0.745946	0.90539	0.94698	0.00634664	0.0965785	0.801088	0.0480752	0.221538	0.6782	0.59256	0.923712	0.150453	0.850812	0.140391	0.772181	0.0397064	0.499007	0.0670872	0.808418	0.968058	1	0.821433	0.980967
2734	gamma-glutamyltyrosine	Peptide	Gamma-glutamyl Amino Acid	0.399908	0.688237	0.917659	0.0559818	0.299808	0.858692	0.351111	0.659133	0.928494	0.734948	0.885545	0.985702	0.892855	0.987988	0.829939	0.990149	0.327456	0.855318	0.342047	0.829117	0.0976503	0.808418	0.342047	0.892171	0.167683	0.967611
62526	lithocholate sulfate (1)	Lipid	Secondary Bile Acid Metabolism	0.401457	0.688237	0.735393	0.691402	0.874066	0.745769	0.69987	0.869854	0.769132	0.843927	0.949283	1.33599	0.509881	0.892095	0.323739	0.897567	0.323739	0.855318	0.540706	0.906985	0.450941	0.903739	0.207583	0.847218	0.812916	0.980967
56	cystine	Amino Acid	Methionine, Cysteine, SAM and Taurine Metabolism	0.401726	0.688237	0.918041	0.683479	0.872559	0.99612	0.602188	0.825274	0.958295	0.183938	0.458424	1.06892	0.801672	0.974751	0.994191	1	0.582531	0.930569	0.68348	0.948846	0.44026	0.901583	0.623111	0.935827	0.505295	0.967611
35160	oleoylcarnitine (C18:1)	Lipid	Fatty Acid Metabolism (Acyl Carnitine, Monounsaturated)	0.401726	0.688237	0.869694	0.10215	0.391292	0.869512	0.166829	0.491799	0.884195	0.0618328	0.251112	0.84371	0.612852	0.93073	0.83562	0.992788	0.468804	0.902392	0.570107	0.924728	0.83562	0.991696	0.918812	1	0.718553	0.969696
1587	N-acetylleucine	Amino Acid	Leucine, Isoleucine and Valine Metabolism	0.403533	0.690287	1.08316	0.491438	0.75864	0.964483	0.0744353	0.330434	1.10137	0.345759	0.62558	0.892423	0.11665	0.688582	0.512297	0.924712	0.0864188	0.713428	0.0837804	0.628076	0.858427	0.993297	0.0369852	0.522249	0.602668	0.967611
34409	stearoylcarnitine (C18)	Lipid	Fatty Acid Metabolism (Acyl Carnitine, Long Chain Saturated)	0.405369	0.691334	0.956493	0.242586	0.56754	0.904481	0.3078	0.617782	0.936444	0.0344269	0.195316	0.930238	0.231045	0.772859	0.847008	0.992788	0.595079	0.936069	0.762539	0.966623	0.910149	0.999397	0.597604	0.93355	0.67282	0.967611
512	asparagine	Amino Acid	Alanine and Aspartate Metabolism	0.40537	0.691334	1.04238	0.113296	0.408193	1.05899	0.0339516	0.222077	1.09806	0.00231167	0.0423291	0.929172	0.617972	0.93073	0.134607	0.837241	0.106026	0.737698	0.370506	0.834432	0.196246	0.840227	0.64385	0.940905	0.67548	0.967611
1574	histamine	Amino Acid	Histidine Metabolism	0.406777	0.692687	0.703127	0.116139	0.413998	1.61823	0.162019	0.4852	2.80697	0.474997	0.72863	0.912421	0.133628	0.688582	0.105538	0.837241	0.559859	0.926217	0.700559	0.956614	0.964889	1	0.913327	1	0.424281	0.967611
63583	3-indoleglyoxylic acid	Xenobiotics	Food Component/Plant	0.409035	0.695483	1.07553	0.0389981	0.240887	1.21281	0.200944	0.53023	1.12534	0.0196202	0.14822	1.09404	0.336524	0.832361	0.446758	0.923004	0.156747	0.772181	0.597604	0.925342	0.607749	0.937676	0.364701	0.892171	0.567638	0.967611
46596	X - 11407			0.410677	0.697225	1.35977	0.280932	0.603523	0.957224	0.712383	0.880369	1.17897	0.534488	0.761915	0.583177	0.629732	0.933498	0.522759	0.924712	0.72722	0.973351	0.918663	0.992738	0.286623	0.87485	0.812538	0.985986	0.956436	1
45721	3-(N-acetyl-L-cystein-S-yl) acetaminophen	Xenobiotics	Drug - Analgesics, Anesthetics	0.412177	0.697545	0.802868	0.719864	0.889266	1.39411	0.117611	0.412183	31.3842	0.278772	0.552165	58.4808	0.274784	0.822147	0.411726	0.915315	0.419629	0.869095	0.17859	0.742967	0.419629	0.89188	0.634762	0.938052	0.126658	0.967611
46594	X - 11372			0.412717	0.697545	0.966034	0.299505	0.622133	0.929806	0.362943	0.670231	0.96113	0.193738	0.4755	3.62499	0.895734	0.989137	0.496033	0.924712	0.829937	0.996926	0.729469	0.959586	0.688832	0.953995	0.881353	0.994896	0.790435	0.980967
2730	gamma-glutamylglutamine	Peptide	Gamma-glutamyl Amino Acid	0.412719	0.697545	0.956652	0.94196	0.975632	0.995718	0.196423	0.524412	0.94533	0.784834	0.912541	1.03335	0.201335	0.764801	0.939063	1	0.214475	0.786151	0.144349	0.723037	0.680808	0.953995	0.183936	0.845659	0.910149	0.990662
32489	caproate (6:0)	Lipid	Medium Chain Fatty Acid	0.418078	0.701694	1.04723	0.864051	0.955059	0.974774	0.634091	0.844504	0.972824	0.994178	0.99949	1.02828	0.291049	0.822911	0.623106	0.958829	0.433789	0.8794	0.638616	0.936449	0.841281	0.993297	0.498325	0.907434	0.751463	0.977766
33422	gamma-glutamylphenylalanine	Peptide	Gamma-glutamyl Amino Acid	0.41828	0.701694	0.939102	0.299505	0.622133	0.900492	0.763339	0.908695	0.961555	0.610297	0.807768	0.970469	0.784834	0.974751	0.670167	0.973417	0.134607	0.772181	0.3347	0.825449	0.0484877	0.808418	0.146364	0.815457	0.236766	0.967611
12122	naproxen	Xenobiotics	Drug - Analgesics, Anesthetics	0.418406	0.701694	0.731368	0.90526	0.960288	1.12339	0.634992	0.844596	1.97404	0.988459	0.997292		0.64347	0.936405	0.491662	0.924712	0.491662	0.907771	0.508472	0.903874	0.500029	0.913759	0.841448	0.986194	0.7711	0.980967
15747	anserine	Amino Acid	Histidine Metabolism	0.418718	0.701694	0.479296	0.106969	0.396313	0.647609	0.445276	0.714299	0.484587	0.430135	0.689805	1.03739	0.447221	0.860981	0.586668	0.945239	0.575547	0.926533	0.325755	0.814682	0.315459	0.874927	0.25821	0.874767	0.884725	0.987681
1496	methylmalonate (MMA)	Lipid	Fatty Acid Metabolism (also BCAA Metabolism)	0.420103	0.701694	0.915987	0.328802	0.646168	0.873939	0.540366	0.785566	0.900591	0.104325	0.337417	0.939279	0.552917	0.907126	0.694194	0.973417	0.0154786	0.410981	0.683398	0.948846	0.276336	0.865835	0.0376291	0.522249	0.444585	0.967611
32328	hexanoylcarnitine (C6)	Lipid	Fatty Acid Metabolism (Acyl Carnitine, Medium Chain)	0.420146	0.701694	0.919217	0.610297	0.827254	1.00873	0.0394817	0.241585	0.855051	0.113297	0.345709	0.879516	0.0991327	0.688582	0.349496	0.897567	0.976767	1	0.0118873	0.286174	0.167683	0.840227	0.0276368	0.463149	0.664869	0.967611
35669	tetradecanedioate (C14)	Lipid	Fatty Acid, Dicarboxylate	0.420146	0.701694	1.03321	0.263745	0.585524	0.965539	0.564413	0.799644	0.941179	0.396312	0.654146	1.16842	0.355149	0.832361	0.829939	0.990149	0.239663	0.80195	0.921703	0.992738	0.991286	1	0.392286	0.892171	0.516997	0.967611
62864	mannonate*	Xenobiotics	Food Component/Plant	0.420146	0.701694	1.08821	0.724	0.889266	0.995667	0.966428	0.983809	1.04713	0.898614	0.966224	1.63837	0.477786	0.875168	0.332878	0.897567	0.649079	0.947236	0.784831	0.96837	0.582531	0.935857	0.773663	0.970011	0.201335	0.967611
1638	arginine	Amino Acid	Urea cycle; Arginine and Proline Metabolism	0.423889	0.706628	1.02868	0.0750555	0.335228	1.09902	0.0373617	0.229856	1.13236	0.00242617	0.0434785	0.873332	0.179176	0.716702	0.0670872	0.837241	0.217172	0.786151	0.762539	0.966623	0.338361	0.881481	0.610297	0.935827	0.386268	0.967611
63577	X - 25805			0.425106	0.706628	2.96525	0.176346	0.503289	2.65991	0.486926	0.747897	1.36993	0.966742	0.991777	0.995059	0.62098	0.93073	0.243728	0.897567	0.315183	0.852413	0.159903	0.737121	0.211384	0.840227	0.838917	0.986194	0.563358	0.967611
47940	X - 12738			0.42655	0.706628	0.590176	0.297426	0.622133	0.676027	0.290745	0.609489	0.454252	0.276064	0.550015	0.737962	0.423478	0.843974	0.248612	0.897567	0.0711075	0.642244	0.298123	0.809163	0.118377	0.808418	0.216953	0.847218	0.46633	0.967611
33161	2-methoxyacetaminophen glucuronide*	Xenobiotics	Drug - Analgesics, Anesthetics	0.426828	0.706628	23.073	0.754389	0.908806	2.60092	0.0493777	0.265228		0.0286399	0.176945	1.58529	0.625288	0.933498	0.29615	0.897567	0.296144	0.841556	0.118647	0.710279	0.115553	0.808418	1	1	0.726001	0.972584
57512	margaroylcarnitine (C17)*	Lipid	Fatty Acid Metabolism (Acyl Carnitine, Long Chain Saturated)	0.427309	0.706628	0.869647	0.0355537	0.23444	0.786944	0.183051	0.508569	0.912053	0.0200177	0.148684	0.887091	0.291051	0.822911	0.796036	0.990149	0.302877	0.846317	0.129903	0.710279	0.944854	1	0.144278	0.80822	0.997095	1
57709	ADSGEGDFXAEGGGVR*	Peptide	Fibrinogen Cleavage Peptide	0.427482	0.706628	0.915674	0.707735	0.886425	0.93758	0.792107	0.915899	2.55345	0.65256	0.842952	0.839007	0.767916	0.971263	0.153325	0.851371	0.808009	0.992246	0.800161	0.97468	0.745782	0.956411	0.351735	0.892171	0.193233	0.967611
64399	X - 26109			0.427482	0.706628	0.839446	0.231192	0.55703	0.777578	0.640941	0.84578	0.823703	0.317987	0.593818		0.547453	0.905715	0.60534	0.95668	0.738971	0.973351	0.455015	0.869153	0.87756	0.993378	0.38666	0.892171	0.866432	0.985729
47662	X - 12830			0.429254	0.70852	0.978877	0.488409	0.75864	0.918396	0.620009	0.835078	1.66548	0.596397	0.79898	0.778175	0.434549	0.849584	0.0855644	0.837241	0.256398	0.805667	0.00202505	0.182634	0.0474139	0.808418	0.246649	0.869035	0.666646	0.967611
47971	X - 13729			0.430998	0.710041	0.829377	0.356915	0.665534	0.815451	0.434077	0.704291	0.869511	0.292317	0.564148	0.756161	0.468722	0.868553	0.979656	1	0.446576	0.884549	0.852687	0.983936	0.567594	0.931073	0.197088	0.847218	0.628229	0.967611
33953	N-acetylarginine	Amino Acid	Urea cycle; Arginine and Proline Metabolism	0.431433	0.710041	1.03621	0.617972	0.829345	1.00015	0.122504	0.422791	1.09632	0.127184	0.37491	1.04373	0.254524	0.807063	0.404482	0.909482	0.59256	0.936014	0.169937	0.737121	0.254526	0.852622	0.696894	0.949624	0.68081	0.967611
46283	X - 15461			0.435234	0.715254	1.02814	0.756995	0.910974	0.970521	0.4783	0.741693	0.956372	0.394302	0.652737	0.507408	0.881353	0.982948	0.308062	0.897567	0.473284	0.902392	0.898614	0.990488	0.196246	0.840227	0.347623	0.892171	0.309793	0.967611
35635	3-(3-hydroxyphenyl)propionate	Xenobiotics	Benzoate Metabolism	0.436998	0.717109	1.2898	0.500574	0.765975	1.15059	0.307096	0.617466	0.982137	0.295548	0.566655	0.810947	0.477757	0.875168	0.57505	0.939864	0.587524	0.930677	0.528838	0.905625	0.630853	0.937676	0.418816	0.894096	0.858427	0.981555
48001	X - 17351			0.438389	0.717355	0.959704	0.477469	0.754601	0.942709	0.873579	0.945746	1.03128	0.754004	0.894101	0.994347	0.123322	0.688582	0.230858	0.897567	0.535898	0.917081	0.0531399	0.542329	0.0340684	0.808418	0.535625	0.921246	0.579932	0.967611
46173	aconitate [cis or trans]	Energy	TCA Cycle	0.439051	0.717355	1.03196	0.107609	0.39674	1.06037	0.255785	0.571994	1.06015	0.027126	0.173028	1.04728	0.686156	0.953041	0.429554	0.919296	0.175668	0.772181	0.97096	1	0.670167	0.951014	0.496033	0.907434	0.847008	0.980967
62921	pregnenetriol disulfate*	Lipid	Pregnenolone Steroids	0.439054	0.717355	0.741327	0.0220345	0.193016	0.727639	0.142468	0.459957	0.745072	0.0429666	0.215553	1.15835	0.0390103	0.600463	0.548067	0.930659	0.181548	0.772181	0.0812067	0.622494	0.801672	0.971802	0.0129061	0.347543	0.84131	0.980967
46636	X - 12849			0.442697	0.721538	0.512459	0.740139	0.903457	0.911211	0.59982	0.825274	0.69733	0.547693	0.766754	0.65251	0.356858	0.832361	0.567594	0.938595	0.898596	1	0.910124	0.990662	0.756867	0.959823	0.509792	0.909476	0.142314	0.967611
53229	2-methylserine	Amino Acid	Glycine, Serine and Threonine Metabolism	0.442893	0.721538	1.27992	0.516997	0.775259	1.23003	0.104789	0.380631	1.41389	0.340193	0.620493	1.11919	0.724003	0.963069	0.807306	0.990149	0.81295	0.995072	0.455503	0.869153	0.509959	0.913759	0.68081	0.942943	0.590044	0.967611
46658	X - 15220			0.444915	0.721578	0.918157	0.624306	0.833757	0.947724	0.802792	0.92073	0.948497	0.0651617	0.259956	0.505929	0.938435	0.99627	0.930246	1	0.232726	0.795207	0.950598	0.99735	0.544942	0.925174	0.574842	0.93355	0.440937	0.967611
34384	stachydrine	Xenobiotics	Food Component/Plant	0.446751	0.721578	1.45782	0.773663	0.919284	1.3734	0.82827	0.926799	1.68977	0.950654	0.987671	0.961636	0.790435	0.974751	0.74044	0.973765	0.991286	1	0.847008	0.981384	0.455503	0.903739	0.167681	0.817232	0.273192	0.967611
35159	cysteine-glutathione disulfide	Amino Acid	Glutathione Metabolism	0.446751	0.721578	0.899172	0.881353	0.9556	0.982871	0.523597	0.780898	0.94044	0.58503	0.79007	0.778065	0.222648	0.768497	0.378337	0.897567	0.0212039	0.410981	0.950654	0.99735	0.176832	0.840227	0.0271271	0.463149	0.3347	0.967611
542	3-hydroxybutyrate (BHBA)	Lipid	Ketone Bodies	0.446752	0.721578	1.24344	0.737691	0.903132	1.30665	0.224707	0.547028	1.20543	0.649079	0.842952	1.02482	0.433819	0.849584	0.587536	0.945239	0.801672	0.99092	0.225423	0.768596	0.482314	0.912126	0.54323	0.92529	0.55293	0.967611
48885	arabitol/xylitol	Carbohydrate	Pentose Metabolism	0.446752	0.721578	0.954922	0.636038	0.845557	0.969884	0.553526	0.796178	0.994826	1	1	0.99196	0.696893	0.956441	0.71583	0.973765	0.0649429	0.627575	0.61797	0.928915	0.2199	0.840227	0.172206	0.817232	0.924594	0.992076
62071	perfluorooctanoate (PFOA)	Xenobiotics	Chemical	0.446752	0.721578	1.27123	0.538411	0.785039	1.3072	0.351111	0.659133	1.27894	0.486863	0.7348	0.858254	0.416908	0.839206	0.378335	0.897567	0.824267	0.996926	0.482314	0.893584	0.451118	0.903739	0.796049	0.97544	0.804487	0.980967
61864	dodecenedioate (C12:1-DC)*	Lipid	Fatty Acid, Dicarboxylate	0.448495	0.723284	1.11721	0.467807	0.748399	1.09893	0.0909194	0.366266	0.738257	0.901425	0.968324	0.75673	0.323841	0.832361	0.00729806	0.561415	0.193732	0.786151	0.0505964	0.542329	0.410654	0.884115	0.0709788	0.647434	0.0505995	0.967611
46613	X - 12216			0.45053	0.723284	0.750911	0.353069	0.659807	0.844948	0.835778	0.926799	0.945239	0.907125	0.971674	1.21645	0.829908	0.977006	0.201252	0.889124	0.151376	0.772181	0.433767	0.865977	0.370375	0.881481	0.662055	0.942943	0.421046	0.967611
605	uracil	Nucleotide	Pyrimidine Metabolism, Uracil containing	0.450589	0.723284	0.838275	0.962255	0.986704	1.01556	0.676198	0.855262	0.952965	0.196241	0.478536	1.11491	0.45112	0.860981	0.649079	0.97239	0.266867	0.811311	0.623111	0.930557	0.213132	0.840227	0.386269	0.892171	0.181548	0.967611
43255	N-acetyl-1-methylhistidine*	Amino Acid	Histidine Metabolism	0.450629	0.723284	0.884005	0.206518	0.543381	0.848603	0.987084	0.996648	0.944883	0.514646	0.748757	0.994087	0.306339	0.832361	0.134607	0.837241	0.918812	1	0.0111706	0.286174	0.165451	0.840227	0.0676314	0.64562	0.84131	0.980967
62068	N-methylhydroxyproline	Amino Acid	Urea cycle; Arginine and Proline Metabolism	0.451011	0.723284	1.72477	0.596224	0.821005	1.95084	0.154496	0.478787	2.02118	0.336521	0.615782	1.01472	0.165285	0.700373	0.904378	1	0.762497	0.973676	0.875598	0.984302	0.959342	1	0.654236	0.942943	0.156747	0.967611
62636	X - 25343			0.454526	0.727286	0.939161	0.00286891	0.063568	0.831618	0.914915	0.959855	0.996983	0.00148288	0.0323905	1.00121	0.0363319	0.600463	0.357048	0.897567	0.0961856	0.73504	0.00848929	0.246407	0.887101	0.993378	0.00214917	0.220974	0.364701	0.967611
62857	dihydroferulic acid sulfate	Xenobiotics	Food Component/Plant	0.454795	0.727286	0.971249	0.856651	0.955059	0.807674	0.328465	0.63887	0.482195	0.0621538	0.251511	0.972135	0.129497	0.688582	0.0609193	0.837241	0.0197889	0.410981	0.702173	0.957663	0.0749637	0.808418	0.13556	0.805538	0.797357	0.980967
63254	N2-acetyl,N6,N6-dimethyllysine	Amino Acid	Lysine Metabolism	0.456481	0.728949	0.797164	0.446758	0.72848	0.793077	0.638745	0.845683	0.832756	0.498339	0.741272	0.905442	0.849859	0.978499	0.289446	0.897567	0.924594	1	0.228222	0.768596	0.892855	0.994896	0.57258	0.93355	0.254526	0.967611
1643	fumarate	Energy	TCA Cycle	0.458442	0.730015	0.954129	0.0305899	0.218776	0.846957	0.454524	0.720618	1.01743	0.00547658	0.0687007	0.852385	0.0383259	0.600463	0.602664	0.954646	0.00905077	0.337311	0.00848908	0.246407	0.433819	0.900275	0.00134063	0.167707	0.302909	0.967611
44878	methionine sulfone	Amino Acid	Methionine, Cysteine, SAM and Taurine Metabolism	0.458442	0.730015	0.891338	0.790436	0.92751	0.898386	0.342811	0.652206	0.883832	0.939063	0.982579	0.863861	0.997095	1	0.628269	0.960233	0.52884	0.915081	0.327456	0.814682	0.299505	0.87485	0.0891239	0.697528	0.0418561	0.967611
46923	X - 21752			0.459125	0.730074	1.49199	0.468909	0.748399	1.65985	0.461894	0.723942	1.4652	0.554824	0.772375	0.942608	0.0812884	0.650605	0.873337	0.993297	0.150294	0.772181	0.566182	0.924728	0.619331	0.937676	0.313249	0.884176	0.409165	0.967611
48696	maltol sulfate	Xenobiotics	Food Component/Plant	0.460325	0.73047	0.158037	0.851403	0.955059	0.253815	0.825054	0.926799	0.27925	0.750138	0.89336	1.19211	0.15135	0.694601	0.390503	0.897567	0.372253	0.855957	0.814392	0.977037	0.324522	0.881481	0.667149	0.942943	0.226474	0.967611
47417	X - 22162			0.462375	0.73047	1.0655	0.138442	0.440675	1.09594	0.89952	0.954318	1.06174	0.577546	0.786551	1.20012	0.366629	0.832361	0.915924	1	0.531223	0.915809	0.486865	0.897607	0.404485	0.884115	0.595079	0.93355	0.309794	0.967611
15443	glucuronate	Carbohydrate	Aminosugar Metabolism	0.462376	0.73047	0.96781	0.473284	0.752195	1.04924	0.198675	0.525468	0.913812	0.0573987	0.240904	0.9684	0.45112	0.860981	0.649079	0.97239	0.221269	0.786965	0.824267	0.977037	0.21582	0.840227	0.274784	0.881728	0.169937	0.967611
36747	deoxycarnitine	Lipid	Carnitine Metabolism	0.462376	0.73047	0.975158	0.548069	0.792981	0.97536	0.321825	0.635787	0.953029	0.548069	0.766754	0.721442	0.804487	0.975875	0.102916	0.837241	0.798859	0.989605	0.131784	0.710279	0.787633	0.96914	0.0294843	0.463149	0.182739	0.967611
46611	X - 12013			0.462609	0.73047	1.43087	0.758692	0.91181	1.32315	0.31897	0.634577	1.7614	0.608969	0.807357	0.945689	0.903555	0.989137	0.851453	0.992788	0.373942	0.855957	0.785612	0.96837	0.97371	1	0.932825	1	0.892453	0.988955
42002	lanthionine	Amino Acid	Methionine, Cysteine, SAM and Taurine Metabolism	0.465709	0.73429	1.19338	0.483669	0.755765	1.05328	0.906528	0.957056	1.00473	0.609272	0.807357	1.3099	0.401335	0.838212	0.286623	0.897567	0.306109	0.846317	0.590389	0.925342	0.31261	0.87485	0.76957	0.970011	0.759547	0.980967
63251	11beta-hydroxyandrosterone glucuronide	Lipid	Androgenic Steroids	0.466329	0.73429	0.952337	0.302907	0.62293	0.928013	0.420146	0.697369	0.938041	0.102152	0.335969	0.722404	0.829939	0.977006	0.756995	0.975127	0.496034	0.912601	0.898614	0.990488	0.329256	0.881481	0.64385	0.940905	0.306339	0.967611
34390	7-methylxanthine	Xenobiotics	Xanthine Metabolism	0.469882	0.737112	0.910522	0.864095	0.955059	1.03376	0.567825	0.801469	0.945992	0.886742	0.958409	1.04658	0.67546	0.944004	0.342015	0.897567	0.242555	0.804583	0.592492	0.925342	0.509881	0.913759	0.514016	0.909476	0.396321	0.967611
1589	N-acetylmethionine	Amino Acid	Methionine, Cysteine, SAM and Taurine Metabolism	0.470301	0.737112	0.950174	0.245532	0.570886	0.944832	0.950949	0.977699	0.998214	0.0172756	0.13872	1.93387	0.151487	0.694601	0.302909	0.897567	0.0177945	0.410981	0.27319	0.803255	0.178003	0.840227	0.00478338	0.239898	0.231044	0.967611
40473	hydantoin-5-propionate	Amino Acid	Histidine Metabolism	0.470499	0.737112	0.837242	0.132332	0.433344	0.744113	0.536276	0.785305	1.01209	0.739339	0.887993	0.909714	0.349259	0.832361	0.73345	0.973765	0.933124	1	0.0430344	0.518244	0.0940005	0.808418	0.979593	1	0.552198	0.967611
31530	threonylphenylalanine	Peptide	Dipeptide	0.470733	0.737112	0.804072	0.419999	0.697717	1.2866	0.561743	0.799552	0.960503	0.812758	0.931794	0.877136	0.175672	0.715328	0.467435	0.923723	0.490185	0.907771	0.132272	0.710279	0.348014	0.881481	0.51404	0.909476	0.296675	0.967611
49637	X - 23739			0.47429	0.741654	1.06227	0.574353	0.812311	1.05264	0.458419	0.722778	1.06455	0.0251105	0.166171	0.787788	0.710402	0.961468	0.959354	1	0.247015	0.805667	0.55293	0.916423	0.0505987	0.808418	0.0799455	0.669766	0.049746	0.967611
42989	N-methyltaurine	Amino Acid	Methionine, Cysteine, SAM and Taurine Metabolism	0.47529	0.742189	1.34333	0.5856	0.814876	1.21898	0.236309	0.56083	2.4006	0.209607	0.485293	1.0353	0.799153	0.974751	0.188127	0.870701	0.171152	0.772181	0.2879	0.809163	0.122767	0.821277	0.560561	0.931814	0.781328	0.980967
63072	4-ethylcatechol sulfate	Xenobiotics	Benzoate Metabolism	0.478295	0.745849	0.730125	0.345704	0.651179	0.824657	0.575396	0.805141	1.18036	0.696891	0.86556	1.40491	0.0904997	0.682971	0.751464	0.975127	0.729469	0.973351	0.396327	0.838584	0.997095	1	0.491432	0.907434	0.597604	0.967611
55017	4-hydroxyphenylacetylglutamine	Peptide	Acetylated Peptides	0.482327	0.750065	0.898897	0.444579	0.727025	0.848375	0.183296	0.508569	0.87473	0.390242	0.652737	1.01902	0.595079	0.923712	0.824266	0.990149	0.688834	0.968994	0.734948	0.959586	0.702287	0.953995	0.0166045	0.36475	0.0618328	0.967611
63042	2,6-dihydroxybenzoic acid	Xenobiotics	Drug - Topical Agents	0.482327	0.750065	0.943392	0.313269	0.629895	0.910027	0.974172	0.989913	1.00271	0.864148	0.955231	0.991786	0.585029	0.919247	0.276392	0.897567	0.129009	0.770321	0.0824859	0.622494	0.0505995	0.808418	0.737689	0.962572	0.910149	0.990662
47977	X - 13844			0.484072	0.751743	0.838615	0.739497	0.903457	0.926803	0.142196	0.459957	0.593856	0.222582	0.4881	0.926888	0.818124	0.977006	0.571354	0.939864	0.626975	0.942666	0.717827	0.9592	0.458908	0.903739	0.321975	0.884176	0.688289	0.967611
57577	isoursodeoxycholate	Lipid	Secondary Bile Acid Metabolism	0.486374	0.754273	1.42426	0.60775	0.82543	1.363	0.394494	0.680086	1.28712	0.384278	0.652737	1.05451	0.895734	0.989137	0.587536	0.945239	0.345759	0.855957	0.745946	0.96504	0.892855	0.994896	0.106815	0.744696	0.364701	0.967611
62062	3-hydroxystachydrine*	Xenobiotics	Food Component/Plant	0.487037	0.754273	2.07044	0.827141	0.945065	1.95019	0.428778	0.701264	3.49126	0.64993	0.842952	1.14536	0.59568	0.923712	0.959043	1	0.716743	0.973351	0.672833	0.948846	0.792054	0.96914	0.831171	0.986194	0.959175	1
49517	X - 23641			0.490368	0.755394	1.13606	0.199537	0.53571	1.0602	0.38174	0.680086	1.18533	0.177325	0.447874	1.10393	0.195778	0.75051	0.834794	0.992788	0.351448	0.855957	0.314655	0.812036	0.701219	0.953995	0.0611078	0.64562	0.801148	0.980967
566	phenylpyruvate	Amino Acid	Phenylalanine Metabolism	0.490414	0.755394	1.0351	0.625687	0.833757	0.952948	0.680934	0.858382	1.03539	0.67282	0.850632	1.10002	0.322089	0.832361	0.726734	0.973765	0.329256	0.855957	0.664869	0.946707	0.509959	0.913759	0.349495	0.892171	0.654324	0.967611
48187	N-acetyltaurine	Amino Acid	Methionine, Cysteine, SAM and Taurine Metabolism	0.490438	0.755394	0.954661	0.320314	0.633897	0.916137	0.412719	0.691122	0.938057	0.015178	0.129818	1.02901	0.664869	0.941663	0.266869	0.897567	0.0603237	0.620237	0.97967	1	0.442421	0.901583	0.169937	0.817232	0.745946	0.972823
57718	X - 24951			0.490438	0.755394	0.961025	0.00762209	0.119151	0.782551	0.33302	0.644408	0.932692	0.807306	0.93005	0.938	0.150453	0.694601	0.54323	0.930659	0.376371	0.855957	0.0638922	0.552106	0.0303111	0.808418	0.396326	0.894096	0.146364	0.967611
15745	methylsuccinate	Amino Acid	Leucine, Isoleucine and Valine Metabolism	0.492473	0.757496	0.985557	0.205212	0.543038	1.07665	0.562229	0.799552	1.01513	0.135557	0.388223	1.02232	0.988382	1	0.514645	0.924712	0.55293	0.923728	0.388269	0.834432	0.623111	0.937676	0.380312	0.892171	0.602668	0.967611
38637	cinnamoylglycine	Xenobiotics	Food Component/Plant	0.49324	0.757643	1.28976	0.472467	0.751955	1.27522	0.559058	0.799552	1.20089	0.443566	0.699422	0.687665	0.936108	0.99627	0.399688	0.90229	0.49103	0.907771	0.912906	0.992709	0.640625	0.939061	0.187977	0.847218	0.472867	0.967611
61871	3-carboxy-4-methyl-5-pentyl-2-furanpropionate (3-CMPFP)	Lipid	Fatty Acid, Dicarboxylate	0.49452	0.758577	0.931072	0.533615	0.781068	0.945464	0.194189	0.520906	0.906734	0.22265	0.4881	0.750422	0.829937	0.977006	0.306337	0.897567	0.296126	0.841556	0.779241	0.96837	0.565173	0.931073	0.944856	1	0.702286	0.969696
61867	octadecanedioylcarnitine (C18-DC)*	Lipid	Fatty Acid Metabolism (Acyl Carnitine, Dicarboxylate)	0.495625	0.759241	1.04148	0.92602	0.967737	0.94537	0.427294	0.700581	0.821725	0.241035	0.514286	1.12729	0.173863	0.715328	0.00496646	0.561415	0.0046455	0.260558	0.102126	0.679253	0.00730586	0.585062	0.855313	0.991443	0.500646	0.967611
43343	2-aminooctanoate	Lipid	Fatty Acid, Amino	0.498616	0.762787	0.863212	0.186339	0.521197	0.849567	0.160948	0.4852	0.842524	0.103682	0.33736	0.858849	0.56271	0.910151	0.380312	0.897567	0.707693	0.973351	0.384278	0.834432	0.691517	0.953995	0.496034	0.907434	0.438108	0.967611
46666	X - 15728			0.499405	0.76296	0.662198	0.742636	0.903988	0.68959	0.433873	0.704291	0.479647	0.453209	0.707708	0.676562	0.821171	0.977006	0.720875	0.973765	0.474871	0.902392	0.612517	0.928915	0.392029	0.881481	0.586698	0.93355	0.132568	0.967611
61698	2-hydroxynervonate*	Lipid	Fatty Acid, Monohydroxy	0.500432	0.763496	1.03735	0.376282	0.669879	1.08117	0.551191	0.794838	1.10747	0.552856	0.770689	1.03416	0.502954	0.886812	0.528764	0.927181	0.309793	0.846317	0.898613	0.990488	0.0603237	0.808418	0.364701	0.892171	0.214475	0.967611
57517	ximenoylcarnitine (C26:1)*	Lipid	Fatty Acid Metabolism (Acyl Carnitine, Monounsaturated)	0.502738	0.765981	0.851134	0.724004	0.889266	0.908648	0.20554	0.53859	0.857221	0.360855	0.64464	0.720659	0.818604	0.977006	0.191253	0.870701	0.368566	0.855957	0.638637	0.936449	0.745946	0.956411	0.471036	0.894096	0.939063	0.999079
46347	X - 11381			0.50687	0.769169	0.951594	0.340199	0.650223	0.933378	0.446752	0.714299	0.928905	0.318543	0.593818	1.0009	0.898614	0.989137	0.173359	0.869566	0.878481	1	0.0824859	0.622494	0.887101	0.993378	0.091195	0.697528	0.347623	0.967611
48441	4-hydroxychlorothalonil	Xenobiotics	Chemical	0.506872	0.769169	0.983724	0.3347	0.648733	0.98711	0.383798	0.680086	0.991719	0.45112	0.7064	1.16904	0.962255	0.998944	0.615407	0.958829	0.62311	0.942666	0.531223	0.905625	0.950654	1	0.446757	0.894096	0.829939	0.980967
48698	6-hydroxyindole sulfate	Xenobiotics	Chemical	0.506875	0.769169	0.920424	0.404485	0.680162	0.932734	0.58427	0.812523	0.900679	0.438108	0.693722	0.839083	0.221269	0.768497	0.670167	0.973417	0.864148	1	0.768095	0.96837	0.930379	1	0.139413	0.80822	0.664869	0.967611
57659	N-palmitoylserine	Lipid	Endocannabinoid	0.508937	0.770314	0.965493	0.388238	0.669879	0.947629	0.0139757	0.152188	1.21185	0.284487	0.557198	1.06955	0.924594	0.991136	0.0109404	0.561415	0.118358	0.756285	0.0077889	0.246407	0.0969146	0.808418	0.455503	0.894096	0.55293	0.967611
62530	3-hydroxyhippurate sulfate	Xenobiotics	Benzoate Metabolism	0.508994	0.770314	1.16946	0.864139	0.955059	1.01926	0.231561	0.556534	0.775367	0.282386	0.556372	0.574912	0.177838	0.716702	0.347873	0.897567	0.27329	0.813398	0.371501	0.834432	0.261559	0.852622	0.277434	0.881728	0.309706	0.967611
1444	pipecolate	Amino Acid	Lysine Metabolism	0.511028	0.771387	1.13662	0.446758	0.72848	1.11995	0.214971	0.545568	1.11627	0.0983882	0.331583	0.986928	0.427431	0.846129	0.623111	0.958829	0.320314	0.852413	0.762539	0.966623	0.244055	0.852622	0.0273804	0.463149	0.263745	0.967611
15730	suberate (C8-DC)	Lipid	Fatty Acid, Dicarboxylate	0.51107	0.771387	0.999305	0.58772	0.814876	1.0485	0.360012	0.668089	0.810191	0.583233	0.789533	0.505633	0.730688	0.966273	0.228325	0.897567	0.941251	1	0.372816	0.834432	0.961559	1	0.342262	0.892171	0.534217	0.967611
47439	X - 13507			0.514309	0.775241	1.38358	0.373695	0.669879	1.43287	0.230341	0.555961	1.45673	0.21363	0.485293	0.808313	0.338011	0.832361	0.435712	0.919296	0.617908	0.940682	0.521603	0.905625	0.675396	0.951391	0.464021	0.894096	0.519328	0.967611
1670	urea	Amino Acid	Urea cycle; Arginine and Proline Metabolism	0.515199	0.775547	0.954993	0.376371	0.669879	0.932349	0.261243	0.575527	0.92842	0.486862	0.7348	1.10358	0.734948	0.966273	0.762539	0.975602	0.729469	0.973351	0.801672	0.97468	0.910149	0.999397	0.236766	0.847218	0.257574	0.967611
48733	vanillic alcohol sulfate	Amino Acid	Tyrosine Metabolism	0.51655	0.776545	0.48571	0.248665	0.572284	0.600698	0.688911	0.86171	0.456134	0.20177	0.485293	0.903852	0.800368	0.974751	0.864022	0.992788	0.418564	0.869095	0.778846	0.96837	0.586976	0.93592	0.508366	0.909476	0.464024	0.967611
62296	sulfate of piperine metabolite C16H19NO3 (3)*	Xenobiotics	Food Component/Plant	0.519211	0.777707	1.00452	0.500484	0.765975	0.977205	0.907174	0.957056	1.18491	0.838445	0.947573	1.51618	0.74034	0.966757	0.86414	0.992788	0.988382	1	0.320298	0.812036	0.77366	0.965798	0.31497	0.884176	0.489141	0.967611
62733	3-hydroxyphenylacetoylglutamine	Peptide	Acetylated Peptides	0.519364	0.777707	0.842325	0.90869	0.960288	0.77035	0.874732	0.945746	0.848987	0.695679	0.86556	0.777028	0.177584	0.716702	0.994157	1	0.997056	1	0.851735	0.983936	0.686632	0.953995	0.634539	0.938052	0.225072	0.967611
57564	perfluorooctanesulfonate (PFOS)	Xenobiotics	Chemical	0.51939	0.777707	1.24642	0.991286	0.994808	1.14228	0.615786	0.83282	1.17885	0.968058	0.991777	1.06312	0.0489046	0.615827	0.152526	0.851371	0.0366567	0.499503	0.602668	0.926929	0.477786	0.912126	0.956453	1	0.0660079	0.967611
33943	N-acetylglutamine	Amino Acid	Glutamate Metabolism	0.520774	0.778747	1.04988	0.88704	0.9556	0.935379	0.438228	0.708678	1.03308	0.514142	0.748757	0.919505	0.050966	0.615827	0.770378	0.979858	0.142203	0.772181	0.169858	0.737121	1	1	0.105147	0.743257	0.953551	1
18368	cys-gly, oxidized	Amino Acid	Glutathione Metabolism	0.52149	0.778786	0.981441	0.0286811	0.217421	1.14478	0.26958	0.587988	0.932701	0.496034	0.739792	0.998618	0.00248534	0.255764	0.562715	0.937306	0.633445	0.942666	0.000375639	0.0531529	0.0472569	0.808418	0.106816	0.744696	0.265302	0.967611
48185	X - 22834			0.523105	0.780166	1.03166	0.402093	0.678156	1.12149	0.388287	0.680086	0.981244	0.136221	0.388223	0.979539	0.881268	0.982948	0.781922	0.987001	0.3981	0.857382	0.381844	0.834432	0.265987	0.852622	0.83258	0.986194	0.988376	1
33942	N-acetylasparagine	Amino Acid	Alanine and Aspartate Metabolism	0.527143	0.784862	1.2586	0.813449	0.937	1.06808	0.433193	0.704291	1.30144	0.41518	0.672508	1.00189	0.0245976	0.580094	0.943264	1	0.764968	0.974741	0.101554	0.679253	0.0869352	0.808418	0.943125	1	0.252641	0.967611
31943	3-hydroxysebacate	Lipid	Fatty Acid, Monohydroxy	0.527644	0.784862	1.00489	0.218482	0.543381	0.925533	0.0261733	0.204332	0.775341	0.0322652	0.192248	0.793167	0.29612	0.822911	0.103665	0.837241	0.0297592	0.44522	0.664865	0.946707	0.209145	0.840227	0.636028	0.938052	0.209146	0.967611
53172	X - 24736			0.531483	0.786372	1.15508	0.518866	0.775259	1.15149	0.563028	0.799644	1.12447	0.151401	0.414394	1.0167	0.70801	0.961468	0.520499	0.924712	0.727943	0.973351	0.616649	0.928915	0.503692	0.913759	0.915361	1	0.731897	0.972823
61868	1-ribosyl-imidazoleacetate*	Amino Acid	Histidine Metabolism	0.532063	0.786372	0.93513	0.691517	0.874066	0.953602	0.624926	0.838432	0.946185	0.438108	0.693722	0.784367	0.538411	0.905715	1	1	0.762539	0.973676	0.74044	0.963367	0.567638	0.931073	0.927486	1	0.615409	0.967611
64418	11beta-hydroxyetiocholanolone glucuronide*	Lipid	Androgenic Steroids	0.532604	0.786372	0.966295	0.505338	0.767517	1.05845	0.611964	0.83282	1.03744	0.664455	0.847219	0.302429	0.271168	0.822147	0.517664	0.924712	0.932544	1	0.825628	0.977618	0.83672	0.99196	0.335513	0.892171	0.275475	0.967611
52025	X - 23997			0.533707	0.786372	1.06566	0.748527	0.906576	1.02062	0.493892	0.754502	1.05926	0.597339	0.799047	0.91892	0.505217	0.886812	0.464224	0.923723	0.545535	0.920895	0.557654	0.922901	0.543071	0.925174	0.63326	0.938052	0.869853	0.986703
32553	phenol sulfate	Amino Acid	Tyrosine Metabolism	0.534189	0.786372	0.847288	0.649078	0.850881	0.875953	0.466328	0.729121	0.915488	0.52884	0.75673	1.02919	0.254523	0.807063	0.921703	1	0.875612	1	0.83562	0.979215	0.638638	0.938052	0.562714	0.931814	0.881353	0.986837
47031	2-methoxyacetaminophen sulfate*	Xenobiotics	Drug - Analgesics, Anesthetics	0.535168	0.786372	3.0556	0.961169	0.986704	3.2546	0.0493777	0.265228		0.0776255	0.287342	36.5739	0.696909	0.956441	0.0578349	0.837241	0.259205	0.805667	0.0578349	0.550161	0.0878453	0.808418	0.234995	0.847218	0.0785797	0.967611
64199	De(carboxymethoxy) cetirizine acetic acid	Xenobiotics	Drug - Respiratory	0.535168	0.786372	8.09556	0.398713	0.67447	12.7105	0.730194	0.892634	8.34427	0.394202	0.652737		0.59853	0.924333	0.896787	1	0.884725	1	0.751649	0.966087	0.632113	0.937676	0.877471	0.994896	0.526509	0.967611
53243	catechol glucuronide	Amino Acid	Tyrosine Metabolism	0.535692	0.786372	0.877147	0.0707715	0.326964	0.965651	0.561426	0.799552	0.549254	0.568019	0.780163	1.33555	0.111343	0.688582	0.576157	0.939864	0.331174	0.855957	0.459187	0.869153	0.14634	0.840227	0.684587	0.942943	0.732218	0.972823
1432	2-hydroxyphenylacetate	Amino Acid	Phenylalanine Metabolism	0.535694	0.786372	0.91278	0.433942	0.713762	1.06071	0.829517	0.926799	0.939799	0.155314	0.419497	1.11919	0.338302	0.832361	0.997095	1	0.263611	0.805667	0.600092	0.925342	0.130703	0.834249	0.302183	0.884176	0.110018	0.967611
52636	X - 24422			0.536317	0.786372	0.74072	0.254493	0.580964	0.753802	0.595439	0.823	0.954341	0.429555	0.689805	0.773247	0.997095	1	0.239663	0.897567	0.567638	0.926533	0.313274	0.812036	0.342047	0.881481	0.496034	0.907434	0.976767	1
46700	X - 18922			0.536321	0.786372	1.06577	0.347623	0.6536	1.10107	0.894397	0.951558	0.990767	0.444585	0.700051	0.779801	0.567638	0.910151	0.102152	0.837241	0.4211	0.869095	0.0216158	0.38374	0.349495	0.881481	0.22822	0.847218	0.572582	0.967611
62069	3-hydroxyadipate	Lipid	Fatty Acid, Dicarboxylate	0.538751	0.78891	0.896146	0.707029	0.886425	0.951854	0.105245	0.380631	0.794654	0.0514807	0.233421	1.04025	0.906134	0.989424	0.117332	0.837241	0.0905077	0.715833	0.313846	0.812036	0.196445	0.840227	0.883231	0.994896	0.90382	0.990662
40703	prolylglycine	Peptide	Dipeptide	0.540593	0.78956	0.973715	0.623047	0.833273	0.95552	0.349436	0.658172	1.14976	0.144325	0.404326	0.969625	0.718553	0.961468	0.289446	0.897567	0.242584	0.804583	0.762539	0.966623	0.524086	0.920406	0.991286	1	0.713116	0.969696
46512	X - 21467			0.540593	0.78956	1.15774	0.970961	0.989347	1.1246	0.523597	0.780898	1.14762	0.944857	0.986812	1.26791	0.528837	0.9043	0.762539	0.975602	0.164343	0.772181	0.710402	0.958726	0.745944	0.956411	0.165451	0.817232	0.617971	0.967611
61785	2-butenoylglycine	Lipid	Fatty Acid Metabolism (Acyl Glycine)	0.544037	0.793563	0.922662	0.408161	0.68402	0.903186	0.158932	0.4852	0.926686	0.224729	0.48849	0.997979	0.242456	0.782356	0.869841	0.992788	0.21716	0.786151	0.366575	0.834432	0.991286	1	0.203831	0.847218	0.968058	1
47978	X - 13846			0.546328	0.795877	0.221363	0.722894	0.889266	0.350977	0.249197	0.569591	0.292123	0.560508	0.777413	0.679396	0.215886	0.768497	0.948971	1	0.960068	1	0.893917	0.990488	0.757988	0.960004	0.269378	0.878002	0.452665	0.967611
34401	5-acetylamino-6-formylamino-3-methyluracil	Xenobiotics	Xanthine Metabolism	0.548339	0.797777	0.526998	0.127523	0.430695	0.623951	0.0921855	0.370049	0.426933	0.0340477	0.195316	0.391395	0.0544016	0.615827	0.272255	0.897567	0.129408	0.770321	0.78906	0.96837	0.846343	0.993297	0.387679	0.892171	0.284049	0.967611
63359	levulinoylcarnitine	Xenobiotics	Food Component/Plant	0.551593	0.80045	0.892017	0.719092	0.889266	0.889456	0.75757	0.908695	1.03349	0.966072	0.991777	1.75441	0.405717	0.839206	0.815911	0.990149	0.529145	0.915081	0.73246	0.959586	0.517835	0.91798	0.840738	0.986194	0.840809	0.980967
38271	pristanate	Lipid	Fatty Acid, Branched	0.551594	0.80045	0.90995	0.792717	0.929222	0.950912	0.00978209	0.125827	0.606062	0.0948602	0.324537	0.908471	0.767104	0.971263	0.0263189	0.692249	0.0704674	0.642244	0.0267164	0.425958	0.205975	0.840227	0.508606	0.909476	0.592414	0.967611
43330	2-hydroxyibuprofen	Xenobiotics	Drug - Analgesics, Anesthetics	0.553901	0.802765	0.292355	0.0762646	0.335327	0.123453	0.399214	0.68249	0.100594	0.431369	0.69021		0.716807	0.961468	0.48191	0.924712	0.370496	0.855957	0.520354	0.905625	0.35858	0.881481	0.468323	0.894096	0.711067	0.969696
15679	xanthurenate	Amino Acid	Tryptophan Metabolism	0.557849	0.807451	0.941455	0.282836	0.606461	0.816301	0.997417	0.999182	1.01767	0.491409	0.735853	1.43247	0.11665	0.688582	0.433818	0.919296	0.898614	1	0.0918957	0.654259	0.163241	0.840227	0.585019	0.93355	0.331064	0.967611
27719	galactonate	Carbohydrate	Fructose, Mannose and Galactose Metabolism	0.559213	0.807742	0.886858	0.576522	0.814338	0.991181	0.812775	0.925127	0.831107	0.953449	0.987671	1.03526	0.939052	0.99627	0.770816	0.979858	0.818554	0.996599	0.875597	0.984302	0.55774	0.93051	0.892835	0.994896	0.855564	0.981555
46616	X - 12411			0.560045	0.807742	1.13644	0.533613	0.781068	1.08786	0.830794	0.926799	0.978582	0.718553	0.877972	1.75704	0.796048	0.974751	0.302909	0.897567	0.875611	1	0.105243	0.688642	0.745946	0.956411	0.0448734	0.576726	0.211798	0.967611
48569	acesulfame	Xenobiotics	Food Component/Plant	0.560197	0.807742	0.978197	0.344783	0.651179	1.41768	0.159316	0.4852	1.26279	0.0980031	0.331274	1.27737	0.317153	0.832361	0.264133	0.897567	0.0671411	0.627575	0.565454	0.924728	0.152388	0.840227	0.0778573	0.667096	0.944739	0.999606
15677	3-methylhistidine	Amino Acid	Histidine Metabolism	0.562229	0.808607	1.01404	0.939063	0.975314	1.19936	0.909779	0.957129	1.09616	0.729469	0.883659	1.71437	0.784834	0.974751	0.68081	0.973417	0.482314	0.903142	0.887101	0.989358	0.654325	0.940333	0.427431	0.894096	0.638638	0.967611
33936	octanoylcarnitine (C8)	Lipid	Fatty Acid Metabolism (Acyl Carnitine, Medium Chain)	0.562229	0.808607	0.959938	0.887101	0.9556	1.03477	0.0189113	0.176923	0.786804	0.0877619	0.307709	0.724535	0.538411	0.905715	0.0177948	0.653682	0.364701	0.855957	0.00467606	0.220554	0.0326079	0.808418	0.005727	0.239898	0.110019	0.967611
54795	furaneol sulfate	Xenobiotics	Food Component/Plant	0.566328	0.81283	1.07214	0.20555	0.543038	1.49788	0.482212	0.743863	1.4715	0.128013	0.375393	3.59179	0.912572	0.989912	0.949983	1	0.973382	1	0.926393	0.993296	0.792008	0.96914	0.461404	0.894096	0.680562	0.967611
37063	gamma-glutamylalanine	Peptide	Gamma-glutamyl Amino Acid	0.566605	0.81283	1.00335	0.567638	0.806832	0.957281	0.412719	0.691122	1.03088	0.878481	0.957341	0.980299	0.531223	0.905639	0.342047	0.897567	0.881353	1	0.273192	0.803255	0.628268	0.937676	0.81295	0.985986	0.997095	1
52988	adipoylcarnitine (C6-DC)	Lipid	Fatty Acid Metabolism (Acyl Carnitine, Dicarboxylate)	0.568797	0.814939	1.10353	0.52884	0.779125	1.09721	0.0100549	0.126262	0.863673	0.0224586	0.158486	1.04422	0.762539	0.970338	0.00214917	0.561415	0.00867297	0.337311	0.00412299	0.220554	0.0109402	0.651228	0.686155	0.942943	0.864148	0.98412
63	cholesterol	Lipid	Sterol	0.570997	0.817018	1.03795	0.970961	0.989347	1.00056	0.636432	0.844596	1.01633	0.595079	0.79898	0.896054	0.286144	0.822911	0.214475	0.895667	0.438108	0.8794	0.829938	0.977618	0.824267	0.986503	0.950654	1	0.349496	0.967611
37114	N6-methyladenosine	Nucleotide	Purine Metabolism, Adenine containing	0.573115	0.817018	0.964551	0.912906	0.960643	0.997791	0.64319	0.847075	0.984593	0.679674	0.853775	0.869035	0.296037	0.822911	0.27956	0.897567	0.921688	1	0.0904424	0.652107	0.669942	0.951014	0.372324	0.892171	0.904373	0.990662
62716	X - 25419			0.573116	0.817018	0.918809	0.188763	0.522879	0.710406	0.67134	0.855262	0.973551	0.351242	0.632459	0.857808	0.548068	0.905715	0.292741	0.897567	0.0444618	0.552597	0.0818337	0.622494	0.140386	0.834249	0.807271	0.981789	0.694202	0.969696
21134	adipate	Lipid	Fatty Acid, Dicarboxylate	0.573143	0.817018	0.974173	0.384263	0.669879	0.965019	0.344256	0.653855	0.925668	0.748694	0.892593	0.682727	0.649075	0.936405	0.672811	0.973417	0.910148	1	0.597603	0.925342	0.691517	0.953995	0.512299	0.909476	0.392286	0.967611
62813	Fibrinopeptide B (1-13)	Peptide	Fibrinogen Cleavage Peptide	0.5758	0.819771	1.74913	0.0298232	0.217421	1.23561	0.323246	0.636558	5.3211	0.433715	0.69021	0.0769667	0.131854	0.688582	0.973664	1	0.389874	0.855957	0.139326	0.715868	0.0602474	0.808418	0.62885	0.935827	0.0862482	0.967611
62793	tetrahydrocortisol sulfate (1)	Lipid	Corticosteroids	0.580056	0.82479	0.790653	0.841435	0.950822	0.838535	0.874158	0.945746	0.851415	0.141649	0.399806	0.954246	0.996676	1	0.735736	0.973765	0.16761	0.772181	0.501181	0.903402	0.133831	0.834249	0.424346	0.894096	0.543503	0.967611
39730	N-stearoyltaurine	Lipid	Endocannabinoid	0.584269	0.828695	0.973235	0.150453	0.457021	1.14067	0.11486	0.406317	1.18895	0.505291	0.745783	0.892477	0.0456576	0.615827	0.127184	0.837241	0.572582	0.926533	0.869876	0.984302	0.477786	0.912126	0.214472	0.847218	0.0242354	0.967611
35107	isovalerylglycine	Amino Acid	Leucine, Isoleucine and Valine Metabolism	0.58427	0.828695	0.969613	0.787632	0.927439	0.975182	0.222244	0.545568	1.09959	0.164343	0.431495	0.989152	0.384277	0.832361	0.318543	0.897567	0.475531	0.902392	0.0480745	0.542329	0.0505995	0.808418	0.83562	0.986194	0.734948	0.972823
47992	X - 16649			0.585766	0.828768	0.439204	0.450545	0.733597	0.448756	0.800963	0.919564	0.282958	0.243301	0.5173	0.983837	0.96325	0.998944	0.672774	0.973417	0.308641	0.846317	0.645833	0.939587	0.302025	0.87485	0.53507	0.921246	0.961412	1
48762	1,2,3-benzenetriol sulfate (2)	Xenobiotics	Chemical	0.587965	0.828768	1.56357	0.426174	0.703032	1.3459	0.799129	0.919324	1.73957	0.737703	0.886972	0.754967	0.461137	0.867121	0.947117	1	0.828956	0.996926	0.938655	0.994406	0.886679	0.993378	0.897741	0.997383	0.944709	0.999606
46488	X - 11847			0.588645	0.828768	1.13129	0.528726	0.779125	1.03594	0.950942	0.977699	1.15088	0.723973	0.881605	1.24872	0.366495	0.832361	0.75142	0.975127	0.852696	1	0.852687	0.983936	0.696861	0.953995	0.96225	1	0.607709	0.967611
1591	N-acetylvaline	Amino Acid	Leucine, Isoleucine and Valine Metabolism	0.588726	0.828768	0.997591	0.464345	0.74533	0.998846	0.853586	0.935392	1.01878	1	1	1.10204	0.60775	0.927188	0.331065	0.897567	0.784833	0.980825	0.364701	0.834432	0.580035	0.935835	0.612852	0.935827	0.847007	0.980967
33959	N-acetyltryptophan	Amino Acid	Tryptophan Metabolism	0.588726	0.828768	1.04731	0.242586	0.56754	0.929349	0.810652	0.925059	1.00495	0.710402	0.87506	1.00651	0.102152	0.688582	0.944857	1	0.25301	0.805667	0.176835	0.73866	0.861286	0.993297	0.384278	0.892171	0.691517	0.967611
35136	5-methyluridine (ribothymidine)	Nucleotide	Pyrimidine Metabolism, Uracil containing	0.588726	0.828768	0.995856	0.835619	0.948996	0.999947	0.289736	0.608499	1.03178	0.67548	0.852086	0.936628	0.691516	0.956441	0.453308	0.923723	0.950654	1	0.36086	0.834432	0.602668	0.937676	0.313275	0.884176	0.595079	0.967611
37445	4-hydroxycoumarin	Xenobiotics	Drug - Cardiovascular	0.590024	0.82956	0.904335	0.885407	0.9556	1.03187	0.496587	0.75556	0.928249	0.949655	0.987671		0.86312	0.981961	0.959115	1	0.973688	1	0.378663	0.834432	0.834381	0.991696	0.155428	0.817232	0.206833	0.967611
33967	N-acetylisoleucine	Amino Acid	Leucine, Isoleucine and Valine Metabolism	0.591491	0.830589	0.97508	0.374151	0.669879	0.951597	0.160679	0.4852	1.09755	0.70202	0.869057	0.860287	0.651661	0.936405	0.314761	0.897567	0.861249	1	0.0376474	0.499007	0.59004	0.937676	0.216992	0.847218	0.612846	0.967611
44526	3-methyl-2-oxobutyrate	Amino Acid	Leucine, Isoleucine and Valine Metabolism	0.593197	0.830919	0.990135	0.0177948	0.183103	0.900317	0.889278	0.950579	1.01867	0.0198155	0.14822	0.826363	0.0130384	0.465979	0.756995	0.975127	0.121829	0.757078	0.0218238	0.38374	0.702286	0.953995	0.0281548	0.463149	0.756995	0.980456
1769	cortisone	Lipid	Corticosteroids	0.593198	0.830919	1.01408	0.486865	0.758535	0.952549	0.932914	0.968862	0.9942	0.22265	0.4881	0.762425	0.276392	0.822147	0.376371	0.897567	0.181548	0.772181	0.52884	0.905625	0.756995	0.959823	0.274785	0.881728	0.721276	0.969696
43239	S-allylcysteine	Xenobiotics	Food Component/Plant	0.594539	0.831765	1.16591	0.677512	0.870976	1.22696	0.613665	0.83282	1.62877	0.710744	0.87506	1.83335	0.364915	0.832361	0.288556	0.897567	0.399525	0.857382	0.454493	0.869153	0.422165	0.892465	0.683885	0.942943	0.367682	0.967611
61701	3-hydroxyarachidate*	Lipid	Fatty Acid, Monohydroxy	0.597666	0.83307	0.901642	0.229629	0.555633	0.850861	0.579819	0.809316	0.972966	0.0774652	0.287342	0.802933	0.844157	0.977006	0.74044	0.973765	0.3347	0.855957	0.898614	0.990488	0.64385	0.939605	0.477786	0.900627	0.83562	0.980967
37097	tryptophan betaine	Amino Acid	Tryptophan Metabolism	0.597685	0.83307	1.21774	0.784834	0.925743	1.12842	0.527821	0.781037	1.31279	0.773663	0.907026	0.872656	0.587536	0.919247	0.119216	0.837241	0.0660079	0.627575	0.429552	0.863685	0.254526	0.852622	0.44026	0.894096	0.702287	0.969696
47959	X - 13553			0.597685	0.83307	0.979662	0.798859	0.930072	1.05091	0.456481	0.722708	0.985072	0.572581	0.782622	1.18935	0.12008	0.688582	0.970961	1	0.94196	1	0.110019	0.703459	0.144352	0.840125	0.759765	0.970011	0.308062	0.967611
4968	alpha-ketobutyrate	Amino Acid	Methionine, Cysteine, SAM and Taurine Metabolism	0.599779	0.834873	1.0331	0.589696	0.816613	1.01074	0.242389	0.563657	0.985746	0.105888	0.339237	1.07647	0.915914	0.989912	0.610287	0.958659	0.353228	0.855957	0.388215	0.834432	0.166514	0.840227	0.864144	0.994254	0.625676	0.967611
63253	5-hydroxyindole glucuronide	Amino Acid	Tryptophan Metabolism	0.600458	0.834873	0.931489	0.362897	0.669879	0.874874	0.415121	0.693094	0.793292	0.357029	0.640869	0.87653	0.12095	0.688582	0.448914	0.923723	0.569263	0.926533	0.941395	0.995943	0.938398	1	0.299798	0.884176	0.217759	0.967611
1114	deoxycholate	Lipid	Secondary Bile Acid Metabolism	0.601759	0.835221	0.864363	0.886933	0.9556	0.949412	0.822975	0.926799	1.01007	0.395456	0.65369	1.00231	0.858295	0.978499	0.187331	0.870701	0.712917	0.973351	0.0702094	0.569336	0.084798	0.808418	0.443904	0.894096	0.440014	0.967611
59	histidine	Amino Acid	Histidine Metabolism	0.602188	0.835221	0.999619	0.607748	0.82543	0.997794	0.582047	0.811426	1.02502	0.370504	0.652301	0.861459	0.543228	0.905715	0.364701	0.897567	0.15253	0.772181	0.226818	0.768596	0.129007	0.834249	0.577547	0.93355	0.4086	0.967611
43493	formiminoglutamate	Amino Acid	Histidine Metabolism	0.604443	0.836296	0.87733	0.14236	0.446855	0.781617	0.634123	0.844504	0.768107	0.587536	0.792507	1.0525	0.114965	0.688582	0.887101	1	0.533615	0.915809	0.0441034	0.520053	0.0320202	0.808418	0.468804	0.894096	0.0891239	0.967611
1299	tyrosine	Amino Acid	Tyrosine Metabolism	0.604444	0.836296	0.943794	0.309794	0.629039	0.930238	0.881608	0.950579	0.998792	0.779241	0.908848	0.991765	0.388265	0.832361	0.218532	0.895667	0.0519019	0.592003	0.3347	0.825449	0.11665	0.808418	0.228222	0.847218	0.54323	0.967611
46701	X - 19141			0.606706	0.838397	1.01279	0.3347	0.648733	0.970228	0.963847	0.983809	1.04656	0.707694	0.873209	1.07164	0.491435	0.880234	0.331065	0.897567	0.915923	1	0.129927	0.710279	0.386269	0.881481	0.468804	0.894096	0.875612	0.986837
41397	(15:2)-anacardic acid	Xenobiotics	Food Component/Plant	0.608894	0.840393	3.06662	0.464205	0.74533	1.59672	0.449356	0.717448	0.0123658	0.669226	0.850133	1.10696	0.606175	0.927188	0.483386	0.924712	0.213834	0.786151	0.196174	0.761245	0.118387	0.808418	0.197959	0.847218	0.563422	0.967611
1498	N6,N6,N6-trimethyllysine	Amino Acid	Lysine Metabolism	0.611239	0.840479	0.933202	0.796048	0.930072	0.951464	0.943216	0.974198	0.985396	0.562715	0.777607	0.854117	0.125378	0.688582	0.633445	0.964234	0.214475	0.786151	0.973863	1	0.707694	0.953995	0.357046	0.892171	0.342047	0.967611
55072	2-oxoarginine*	Amino Acid	Urea cycle; Arginine and Proline Metabolism	0.611239	0.840479	1.02744	0.944857	0.976842	0.942958	0.170838	0.492921	1.07874	0.0891228	0.307709	1.16271	0.105243	0.688582	0.664869	0.973417	0.286144	0.829818	0.270018	0.800157	0.0704126	0.808418	0.468804	0.894096	0.00830911	0.967611
63057	picolinoylglycine	Lipid	Fatty Acid Metabolism (Acyl Glycine)	0.611239	0.840479	0.945914	0.226818	0.55001	0.902941	0.700032	0.869854	1.00378	0.858427	0.953902	1.38949	0.0774691	0.644816	0.282868	0.897567	0.500653	0.912601	0.122708	0.710279	0.196246	0.840227	0.533615	0.921246	0.364701	0.967611
15778	benzoate	Xenobiotics	Benzoate Metabolism	0.611934	0.840479	0.883898	0.510813	0.7686	0.911068	0.0300928	0.220194	0.714589	0.155862	0.419971	1.0325	0.973507	1	0.0536736	0.837241	0.616084	0.940682	0.290871	0.809163	0.748193	0.956411	0.351808	0.892171	0.547331	0.967611
63688	deoxycholic acid 12-sulfate*	Lipid	Secondary Bile Acid Metabolism	0.615735	0.844672	0.704012	0.374151	0.669879	0.814731	0.647955	0.847075	0.996794	0.605009	0.804802	1.01878	0.185093	0.729934	0.110007	0.837241	0.641219	0.94448	0.355115	0.834432	0.898608	0.995429	0.095437	0.705646	0.121816	0.967611
62863	3-formylindole	Xenobiotics	Food Component/Plant	0.620349	0.849968	1.01606	0.715832	0.88889	0.99035	0.051677	0.268344	1.11197	0.0541371	0.23508	1.17735	0.950654	0.998944	0.0608239	0.837241	0.0192457	0.410981	0.292773	0.809163	0.0174475	0.803598	0.329256	0.888755	0.193738	0.967611
45968	1-oleoyl-GPG (18:1)*	Lipid	Lysophospholipid	0.624054	0.852104	1.04565	0.837762	0.950473	0.994162	0.338676	0.647603	1.0393	0.767931	0.905125	0.932841	0.973863	1	0.924585	1	0.790429	0.985648	0.643827	0.939587	0.628264	0.937676	0.64646	0.942943	0.762539	0.980967
1126	alanine	Amino Acid	Alanine and Aspartate Metabolism	0.624926	0.852104	1.035	0.509959	0.768339	1.01568	0.0486427	0.265228	1.08392	0.0456569	0.217496	0.967026	0.881353	0.982948	0.144352	0.837241	0.313275	0.851717	0.299505	0.809163	0.251503	0.852622	0.84131	0.986194	0.950654	1
22130	phenyllactate (PLA)	Amino Acid	Phenylalanine Metabolism	0.624926	0.852104	0.846818	0.105243	0.396313	0.942861	0.357841	0.667342	0.968714	0.286144	0.557198	1.32316	0.531222	0.905639	0.953553	1	0.985478	1	0.829939	0.977618	0.718553	0.956411	0.881353	0.994896	0.254524	0.967611
46620	X - 12462			0.624926	0.852104	0.996218	0.988382	0.994808	0.976219	0.671472	0.855262	1.01632	0.699588	0.86795	0.948842	0.58503	0.919247	0.505295	0.924712	0.973864	1	0.824267	0.977037	0.388269	0.881481	0.765314	0.970011	0.332878	0.967611
1301	lysine	Amino Acid	Lysine Metabolism	0.627219	0.85317	0.97316	1	1	0.994668	0.733893	0.894261	1.02905	0.073872	0.281762	0.983587	0.076857	0.644816	0.073872	0.837241	0.00457078	0.260558	0.60775	0.928439	0.0441034	0.808418	0.0404123	0.544123	0.807305	0.980967
32807	taurocholenate sulfate*	Lipid	Secondary Bile Acid Metabolism	0.627219	0.85317	0.9086	0.342047	0.650223	0.899906	0.620348	0.835078	1.0157	0.31153	0.587174	1.19326	0.416906	0.839206	0.374409	0.897567	0.22265	0.789394	0.198779	0.761245	0.0812077	0.808418	0.442418	0.894096	0.251503	0.967611
61862	hexadecenedioate (C16:1-DC)*	Lipid	Fatty Acid, Dicarboxylate	0.629517	0.855265	1.05095	0.898614	0.959768	1.04233	0.680942	0.858382	0.956208	0.482314	0.732108	0.845898	0.759765	0.970338	0.68081	0.973417	0.316782	0.852413	0.751463	0.966087	0.939063	1	0.392284	0.892171	0.847008	0.980967
46911	X - 21742			0.631471	0.856053	1.35867	0.351209	0.659245	1.53371	0.599875	0.825274	1.25906	0.296637	0.566673	1.40439	0.66715	0.941663	0.283876	0.897567	0.49201	0.907771	0.827141	0.977618	0.648932	0.940333	0.371173	0.892171	0.169233	0.967611
57531	nervonoylcarnitine (C24:1)*	Lipid	Fatty Acid Metabolism (Acyl Carnitine, Monounsaturated)	0.632332	0.856053	0.918099	0.994169	0.995932	0.968591	0.236706	0.56083	0.898452	0.399688	0.658295	0.574684	0.921672	0.989912	0.572374	0.939864	0.610258	0.940482	0.327194	0.814682	0.408548	0.884115	0.947749	1	0.973863	1
47937	X - 12730			0.632372	0.856053	0.611396	0.800861	0.930072	0.722245	0.657029	0.849037	0.714164	0.835966	0.946645	1.32329	0.161091	0.699964	0.477473	0.924712	0.817061	0.996599	0.906721	0.990662	0.551517	0.926465	0.879573	0.994896	0.536341	0.967611
27672	3-indoxyl sulfate	Amino Acid	Tryptophan Metabolism	0.634124	0.856371	0.933348	0.3347	0.648733	0.950843	0.555694	0.797271	0.933227	0.628269	0.822872	1.03706	0.892855	0.987988	0.944857	1	0.751464	0.973351	0.756995	0.966087	0.991286	1	0.67548	0.942943	0.745946	0.972823
46354	X - 21310			0.634124	0.856371	0.950285	0.670166	0.866461	0.977495	0.462372	0.723942	0.976674	0.27319	0.546868	0.668185	0.266869	0.820911	0.869877	0.992788	0.976767	1	0.939063	0.994406	0.567638	0.931073	0.471039	0.894096	0.0991327	0.967611
1669	4-hydroxyphenylpyruvate	Amino Acid	Tyrosine Metabolism	0.636462	0.858502	0.843504	0.319589	0.633897	0.770157	0.378393	0.680086	1.03745	0.223598	0.488282	0.618321	0.368377	0.832361	0.739978	0.973765	0.683446	0.966222	0.246572	0.790192	0.205087	0.840227	0.136231	0.805538	0.49602	0.967611
35433	beta-hydroxyisovaleroylcarnitine	Amino Acid	Leucine, Isoleucine and Valine Metabolism	0.638744	0.859526	0.951662	0.50297	0.765978	0.957189	0.0608503	0.296907	0.878639	0.316779	0.593107	1.44643	0.327456	0.832361	0.306339	0.897567	0.633445	0.942666	0.4211	0.858892	0.97967	1	0.273192	0.881728	0.565173	0.967611
57591	beta-cryptoxanthin	Cofactors and Vitamins	Vitamin A Metabolism	0.638745	0.859526	1.47548	0.818604	0.94102	1.4684	0.763339	0.908695	1.4025	0.950654	0.987671	1.03473	0.751464	0.968856	0.172213	0.869566	0.0918968	0.721772	0.36086	0.834432	0.388269	0.881481	0.412742	0.894096	0.688834	0.967611
52640	X - 24411			0.642648	0.863517	0.903763	0.235008	0.562626	0.799008	0.346724	0.656116	0.828458	0.201882	0.485293	1.03327	0.687081	0.953157	0.270858	0.897567	0.405414	0.857382	0.376321	0.834432	0.454928	0.903739	0.933415	1	0.912373	0.991177
32377	N-acetylneuraminate	Carbohydrate	Aminosugar Metabolism	0.643378	0.863517	0.950402	0.119217	0.420057	1.0716	0.636432	0.844596	0.944617	0.664868	0.847219	1.06395	0.11665	0.688582	0.858427	0.992788	0.962255	1	0.366629	0.834432	0.207826	0.840227	0.898614	0.997383	0.242586	0.967611
47135	11-ketoetiocholanolone glucuronide	Lipid	Androgenic Steroids	0.644005	0.863517	1.03217	0.990781	0.994808	1.00914	0.387331	0.680086	1.14015	0.480928	0.732108	0.663329	0.167076	0.700373	0.146906	0.846101	0.468571	0.902392	0.026477	0.425958	0.0745511	0.808418	0.590336	0.93355	0.884373	0.987681
46960	sulfate*	Xenobiotics	Chemical	0.648027	0.86788	0.978693	0.617971	0.829345	0.992618	1	1	0.990434	0.918812	0.974943	0.974811	0.824265	0.977006	0.550496	0.930659	0.491438	0.907771	0.686156	0.948846	0.60775	0.937676	0.824267	0.986194	0.678141	0.967611
61823	N-linoleoylserine*	Lipid	Fatty Acid, Amide	0.649572	0.868918	0.908413	0.0553107	0.299048	1.42872	0.11444	0.4061	1.22729	0.0222115	0.158486	0.734182	0.0345638	0.600463	0.0349203	0.746995	0.00300159	0.260558	0.889627	0.990488	0.979472	1	0.586128	0.93355	0.171903	0.967611
43249	N-delta-acetylornithine	Amino Acid	Urea cycle; Arginine and Proline Metabolism	0.652689	0.869996	0.762294	0.664869	0.863566	0.773445	0.482328	0.743863	0.953536	0.881353	0.958409	0.875548	0.545646	0.905715	0.154628	0.853096	0.106816	0.737698	0.197508	0.761245	0.0404123	0.808418	0.205212	0.847218	0.31153	0.967611
49521	X - 23644			0.652689	0.869996	1.36935	0.491438	0.75864	1.24314	0.536319	0.785305	1.41424	0.572582	0.782622	0.490752	0.0300335	0.596455	0.762539	0.975602	0.864148	1	0.338361	0.829117	0.4211	0.89188	0.638638	0.938052	0.654324	0.967611
57426	sphingadienine	Lipid	Sphingolipid Synthesis	0.652689	0.869996	1.01756	0.292773	0.619114	1.14551	0.164851	0.491084	1.08923	0.592559	0.797377	0.932399	0.313275	0.832361	0.296126	0.897567	0.54323	0.918375	0.338361	0.829117	0.198779	0.840227	0.818604	0.985986	0.349496	0.967611
48445	2-methoxyresorcinol sulfate	Xenobiotics	Chemical	0.654608	0.871052	1.04991	0.104332	0.396313	1.46489	0.671447	0.855262	1.30615	0.652266	0.842952	0.908872	0.338727	0.832361	0.482624	0.924712	0.754421	0.973351	0.499514	0.903402	0.949983	1	0.505917	0.909476	0.159629	0.967611
43378	S-methylcysteine sulfoxide	Amino Acid	Methionine, Cysteine, SAM and Taurine Metabolism	0.655025	0.871052	1.15903	0.193738	0.530082	1.22556	0.442894	0.712153	1.23472	0.327455	0.605067	1.07435	0.281234	0.822911	0.939063	1	0.707694	0.973351	0.756995	0.966087	0.759765	0.961179	0.533615	0.921246	0.678142	0.967611
37200	5alpha-pregnan-3beta,20alpha-diol monosulfate (2)	Lipid	Progestin Steroids	0.657365	0.871086	2.39039	0.623111	0.833273	2.57518	0.956107	0.977699	2.10788	0.713116	0.875118	1.15468	0.858427	0.978499	0.548068	0.930659	0.84131	0.999964	0.306339	0.812036	0.696894	0.953995	0.878481	0.994896	0.580035	0.967611
44664	glutarylcarnitine (C5-DC)	Amino Acid	Lysine Metabolism	0.657365	0.871086	1.05344	0.962255	0.986704	1.07105	0.634124	0.844504	1.01772	0.646459	0.842952	0.877707	0.464347	0.868553	1	1	0.612852	0.940482	0.174513	0.737121	0.22542	0.850102	0.536008	0.921246	0.516995	0.967611
46695	X - 18913			0.657365	0.871086	1.00387	0.587536	0.814876	1.02978	0.652688	0.84859	0.990821	0.543228	0.765676	1.03102	0.376371	0.832361	0.316782	0.897567	0.433818	0.8794	0.628269	0.932111	0.670167	0.951014	0.715832	0.953854	0.713116	0.969696
47664	X - 13658			0.659957	0.873495	1.77263	0.989774	0.994808	1.7584	0.720408	0.888346	1.56781	0.660136	0.846924	1.08926	0.809045	0.977006	0.392299	0.897567	0.762756	0.973676	0.748344	0.966087	0.885745	0.993378	0.280183	0.881728	0.475514	0.967611
47101	N-methylpipecolate	Xenobiotics	Bacterial/Fungal	0.66138	0.87422	0.850831	0.585632	0.814876	0.931207	0.161995	0.4852	0.788417	0.795171	0.919896	0.752041	0.745849	0.968361	0.0884047	0.837241	0.366498	0.855957	0.28939	0.809163	0.982573	1	0.404479	0.894096	0.468804	0.967611
33946	N-acetylhistidine	Amino Acid	Histidine Metabolism	0.662053	0.87422	1.01818	0.892855	0.957235	1.00927	0.914914	0.959855	1.00681	0.985478	0.996958	1.0938	0.536008	0.905715	0.985478	1	0.643849	0.94448	0.875612	0.984302	0.790436	0.96914	0.732204	0.961815	0.710402	0.969696
46623	X - 12729			0.664403	0.875312	1.03269	0.390273	0.669879	0.951435	0.729023	0.892167	1.14878	0.514646	0.748757	0.861933	0.0335063	0.600463	0.852714	0.992788	0.930379	1	0.597603	0.925342	1	1	0.602668	0.935827	0.433819	0.967611
31536	N-(2-furoyl)glycine	Xenobiotics	Food Component/Plant	0.665102	0.875312	0.644208	0.988269	0.994808	0.917271	0.40218	0.684613	0.578165	0.745735	0.89188	1.46675	0.815197	0.977006	0.74014	0.973765	0.909984	1	0.390772	0.834432	0.288988	0.87485	0.657963	0.942943	0.852539	0.980967
46318	X - 12714			0.666097	0.875312	1.12576	0.232635	0.558126	1.61259	0.731158	0.892849	1.35119	0.219168	0.485293	1.06827	0.650791	0.936405	0.625962	0.960233	0.750238	0.973351	0.615286	0.928915	0.98538	1	0.0743004	0.652983	0.466849	0.967611
22138	homocitrulline	Amino Acid	Urea cycle; Arginine and Proline Metabolism	0.666757	0.875312	1.05687	0.649079	0.850881	1.06111	0.966428	0.983809	0.909585	0.973863	0.992321	0.728229	0.425315	0.846129	0.0837804	0.837241	0.353258	0.855957	0.0877629	0.636844	0.233893	0.850102	0.57258	0.93355	0.313274	0.967611
40730	imidazole propionate	Amino Acid	Histidine Metabolism	0.666757	0.875312	0.840676	0.649079	0.850881	0.747924	0.894397	0.951558	0.964313	0.509959	0.745783	0.877061	0.4086	0.839206	0.455505	0.923723	0.158891	0.772181	0.67548	0.948846	0.313274	0.87485	0.557812	0.931814	0.509959	0.967611
64092	(15:3)-anacardic acid	Xenobiotics	Food Component/Plant	0.671274	0.879226	10.5751	0.777317	0.920721	8.21621	0.714763	0.882347	0.0939662	0.801187	0.924887	0.803483	0.921641	0.989912	0.281873	0.897567	0.287511	0.830333	0.325707	0.814682	0.218747	0.840227	0.447014	0.894096	0.714288	0.969696
41754	heme	Cofactors and Vitamins	Hemoglobin and Porphyrin Metabolism	0.671296	0.879226	1.55922	0.885574	0.9556	1.31627	0.615369	0.83282	0.861206	0.235414	0.504331	0.934426	0.384147	0.832361	0.491408	0.924712	0.232337	0.795207	0.829873	0.977618	0.161397	0.840227	0.251316	0.874767	0.149409	0.967611
1519	sucrose	Carbohydrate	Disaccharides and Oligosaccharides	0.676185	0.884604	1.0109	0.134602	0.433351	1.13474	0.212582	0.545568	1.08817	0.54077	0.765676	0.100139	0.174513	0.715328	0.302909	0.897567	0.514645	0.913315	0.921703	0.992738	0.713116	0.956411	0.536009	0.921246	0.130855	0.967611
52286	X - 24243			0.677168	0.884864	0.704721	0.252734	0.579288	0.429002	0.620269	0.835078	0.682723	0.134311	0.387819	1.09474	0.0131229	0.465979	0.991283	1	0.384091	0.855957	0.0602528	0.550821	0.523972	0.920406	0.137106	0.805538	0.396312	0.967611
64131	ethyl beta-glucopyranoside	Xenobiotics	Food Component/Plant	0.680939	0.88875	1.39406	0.514641	0.77333	1.55331	0.627219	0.84025	1.56711	0.349439	0.630219	1.23452	0.944856	0.996811	0.628269	0.960233	0.956453	1	0.623111	0.930557	0.784831	0.96914	0.0799406	0.669766	0.113297	0.967611
39788	solanidine	Xenobiotics	Food Component/Plant	0.68236	0.88875	0.610336	0.480647	0.755765	0.775363	0.573475	0.805141	0.654447	0.911503	0.973562	1.12741	0.903906	0.989137	0.755138	0.975127	0.403296	0.857382	0.831068	0.977909	0.210658	0.840227	0.299201	0.884176	0.308608	0.967611
15705	cystathionine	Amino Acid	Methionine, Cysteine, SAM and Taurine Metabolism	0.683095	0.88875	1.20214	0.306075	0.626566	1.02757	0.30149	0.616007	1.35662	0.412614	0.671451	0.880703	0.277993	0.822147	0.059827	0.837241	0.197507	0.786151	0.00848713	0.246407	0.0411261	0.808418	0.268424	0.877421	0.81295	0.980967
62295	sulfate of piperine metabolite C16H19NO3 (2)*	Xenobiotics	Food Component/Plant	0.683291	0.88875	1.00776	0.425285	0.703032	1.00239	0.886718	0.950579	1.21629	0.651689	0.842952	1.41299	0.524081	0.9043	0.615407	0.958829	0.670166	0.957017	0.968058	1	0.756995	0.959823	0.418986	0.894096	0.577546	0.967611
40045	leucylglycine	Peptide	Dipeptide	0.685695	0.890647	0.954934	0.587511	0.814876	1.17496	0.685695	0.859587	0.950826	0.959352	0.989422	1.11396	0.217174	0.768497	0.524085	0.924712	0.509959	0.912601	0.125379	0.710279	0.263745	0.852622	0.587536	0.93355	0.323872	0.967611
1594	N-carbamoylaspartate	Nucleotide	Pyrimidine Metabolism, Orotate containing	0.686327	0.890647	0.921315	0.972308	0.989628	2.57815	0.855794	0.936905	2.45829	0.48748	0.7348	1.01069	0.127519	0.688582	0.443403	0.921741	0.714671	0.973351	0.407108	0.845589	0.288552	0.87485	0.624721	0.935827	0.0186531	0.967611
57513	arachidoylcarnitine (C20)*	Lipid	Fatty Acid Metabolism (Acyl Carnitine, Long Chain Saturated)	0.689722	0.892935	0.964014	0.872554	0.955059	1.03473	0.917049	0.961203	1.03338	0.508604	0.745783	0.803142	0.643453	0.936405	0.967999	1	0.341469	0.855957	0.979651	1	0.305884	0.87485	0.414122	0.894096	0.473109	0.967611
39592	S-methylcysteine	Amino Acid	Methionine, Cysteine, SAM and Taurine Metabolism	0.690463	0.892935	0.948634	0.869877	0.955059	0.993408	0.987084	0.996648	1.03396	0.869877	0.956627	1.11013	0.718552	0.961468	0.718553	0.973765	0.270018	0.812207	0.956453	0.998805	0.533615	0.925174	0.97967	1	0.696894	0.969696
63687	ascorbic acid 3-sulfate*	Cofactors and Vitamins	Ascorbate and Aldarate Metabolism	0.690463	0.892935	1.07937	0.898614	0.959768	0.984857	0.894397	0.951558	0.953383	0.933273	0.979243	1.0955	0.113295	0.688582	0.011644	0.561415	0.0332049	0.469434	0.197508	0.761245	0.548069	0.925174	0.628269	0.935827	0.276392	0.967611
62890	taurochenodeoxycholic acid 3-sulfate	Lipid	Secondary Bile Acid Metabolism	0.694899	0.896036	1.109	0.453209	0.735813	0.939339	0.830374	0.926799	1.0678	0.15308	0.417457	1.43707	0.0319519	0.600463	0.683398	0.973417	0.63326	0.942666	0.136145	0.715601	0.0050665	0.585062	0.19225	0.847218	0.0266075	0.967611
62503	6-bromotryptophan	Amino Acid	Tryptophan Metabolism	0.695241	0.896036	1.01048	0.976766	0.991686	1.00763	0.773233	0.911921	0.996985	0.686155	0.860743	0.983172	0.844157	0.977006	0.801672	0.990149	0.306337	0.846317	0.41274	0.851041	0.201332	0.840227	0.0271271	0.463149	0.3347	0.967611
37181	4-allylphenol sulfate	Xenobiotics	Food Component/Plant	0.695241	0.896036	0.972813	0.686155	0.872559	1.19663	0.813164	0.925127	1.07982	0.659589	0.846924	1.89641	0.965156	0.998944	0.254526	0.897567	0.74044	0.973351	0.50297	0.903624	0.602668	0.937676	0.784834	0.974366	0.921703	0.991794
39598	7-methylurate	Xenobiotics	Xanthine Metabolism	0.698494	0.899201	0.789633	0.571666	0.810517	0.946631	0.932395	0.968862	0.955684	0.652391	0.842952	0.476435	0.928835	0.991926	0.354134	0.897567	0.502191	0.912601	0.257948	0.798287	0.45333	0.903739	0.75694	0.970011	0.988293	1
3141	betaine	Amino Acid	Glycine, Serine and Threonine Metabolism	0.700032	0.900156	0.995579	0.686156	0.872559	0.990779	0.410873	0.691122	0.970918	0.807306	0.93005	1.14962	0.77366	0.973096	0.587535	0.945239	0.74319	0.973351	0.281238	0.809163	0.702286	0.953995	0.141369	0.80822	0.338355	0.967611
39732	N-oleoyltaurine	Lipid	Endocannabinoid	0.702417	0.901188	0.88707	0.904021	0.960288	0.984453	0.432115	0.704291	1.19119	0.840111	0.948486	1.26486	0.994182	1	0.0711266	0.837241	0.944756	1	0.0439504	0.520053	0.715576	0.956411	0.0259526	0.463149	0.15034	0.967611
32452	propionylcarnitine (C3)	Lipid	Fatty Acid Metabolism (also BCAA Metabolism)	0.702432	0.901188	0.964695	0.225419	0.548973	0.890997	0.778194	0.911921	1.014	0.864148	0.955231	1.5868	0.536009	0.905715	0.331064	0.897567	0.248506	0.805667	0.260647	0.798287	0.110019	0.808418	0.500653	0.907434	0.737691	0.972823
12032	4-acetamidophenol	Xenobiotics	Drug - Analgesics, Anesthetics	0.704591	0.901539	4.88348	0.852252	0.955059	1.61246	0.0704826	0.320191	64.2331	0.101186	0.334034		0.823719	0.977006	0.279234	0.897567	0.279234	0.819292	0.125808	0.710279	0.287511	0.87485	0.795123	0.97544	0.516182	0.967611
52281	2-hydroxybutyrate/2-hydroxyisobutyrate	Amino Acid	Glutathione Metabolism	0.704835	0.901539	1.05025	0.27319	0.595959	0.970044	0.810652	0.925059	1.08409	0.257574	0.53232	1.06165	0.108408	0.688582	0.396327	0.898289	0.10921	0.740663	0.0692894	0.568374	0.988382	1	0.00446766	0.239898	0.201335	0.967611
44618	3-methoxytyramine sulfate	Amino Acid	Tyrosine Metabolism	0.705101	0.901539	0.696283	0.373941	0.669879	1.23701	0.377595	0.680086	1.26422	0.0757153	0.286854	2.34924	0.333976	0.832361	0.674327	0.973417	0.18813	0.786151	0.606945	0.928439	0.486342	0.913174	0.275555	0.881728	0.985467	1
62952	3,4-dihydroxybutyrate	Lipid	Fatty Acid, Dihydroxy	0.709649	0.906328	1.01948	0.562715	0.802864	1.02415	0.427652	0.700581	0.957204	0.729469	0.883659	0.911011	0.77645	0.973623	0.231045	0.897567	0.486865	0.907156	0.54323	0.906985	0.773663	0.965798	0.457702	0.894096	0.473284	0.967611
48997	isoeugenol sulfate	Xenobiotics	Food Component/Plant	0.711521	0.9068	0.913832	0.992444	0.995086	0.705039	0.741288	0.900363	0.658584	0.516182	0.750025	1.01854	0.519167	0.900322	0.683732	0.973417	0.876348	1	0.883139	0.987859	0.497182	0.913759	0.185836	0.846451	0.605233	0.967611
53254	caffeic acid sulfate	Xenobiotics	Food Component/Plant	0.712183	0.9068	0.85904	0.342657	0.650223	1.45345	0.497687	0.756217	0.782578	0.200873	0.485293	1.43441	0.839178	0.977006	0.798229	0.990149	0.915555	1	0.695972	0.952746	0.938753	1	0.856714	0.991707	0.518231	0.967611
46957	gulonate*	Cofactors and Vitamins	Ascorbate and Aldarate Metabolism	0.714473	0.9068	0.985935	0.904378	0.960288	1.01109	0.496565	0.75556	1.00925	0.368566	0.650173	0.945897	0.838463	0.977006	0.577547	0.939864	0.597604	0.937435	0.362776	0.834432	0.597604	0.937676	0.910149	1	0.924594	0.992076
15676	3-methyl-2-oxovalerate	Amino Acid	Leucine, Isoleucine and Valine Metabolism	0.714476	0.9068	1.00752	0.0140014	0.164735	0.905378	0.380271	0.680086	1.01929	0.124483	0.369844	0.87773	0.00572684	0.403149	0.67548	0.973417	0.14236	0.772181	0.00209738	0.182634	0.406537	0.884115	0.0721243	0.651893	0.412743	0.967611
54724	isocitric lactone	Energy	TCA Cycle	0.71457	0.9068	2.10033	0.776399	0.920599	2.0522	0.929973	0.968856	1.29831	0.734745	0.885545	0.954847	0.636496	0.936405	0.95427	1	0.899317	1	0.319435	0.812036	0.96149	1	0.546471	0.927944	0.720402	0.969696
1512	picolinate	Amino Acid	Tryptophan Metabolism	0.715197	0.9068	1.04093	0.484224	0.755765	0.974955	0.454136	0.720618	1.09344	0.982404	0.994911	1.18553	0.566596	0.910151	0.664289	0.973417	0.739978	0.973351	0.294827	0.809163	0.454292	0.903739	0.197951	0.847218	0.795904	0.980967
39835	N-palmitoyltaurine	Lipid	Endocannabinoid	0.715641	0.9068	1.05282	0.392249	0.669879	1.14825	0.0365083	0.229597	1.27679	0.26906	0.544389	0.913988	0.630669	0.933498	0.150292	0.850812	0.375491	0.855957	0.6888	0.948846	0.80149	0.971802	0.229376	0.847218	0.308047	0.967611
48428	pyrraline	Xenobiotics	Food Component/Plant	0.719313	0.908422	1.10246	0.864148	0.955059	1.10849	0.676198	0.855262	0.94453	0.988382	0.997292	0.352678	0.729469	0.9658	0.353259	0.897567	0.198779	0.786151	0.533615	0.905625	0.468804	0.907906	0.691516	0.945715	0.97967	1
22176	cysteine s-sulfate	Amino Acid	Methionine, Cysteine, SAM and Taurine Metabolism	0.719314	0.908422	1.0009	0.875612	0.955059	1.01832	0.785652	0.914977	1.00662	0.659589	0.846924	0.793897	0.473284	0.87115	0.380312	0.897567	0.997095	1	0.4211	0.858892	0.266869	0.852622	0.768095	0.970011	0.191253	0.967611
46356	X - 21312			0.721428	0.908422	0.602655	0.361489	0.669879	0.685577	0.125743	0.428739	0.598553	0.0799541	0.290251	0.874222	0.714983	0.961468	0.0260964	0.692249	0.0371813	0.500619	0.13302	0.710279	0.146439	0.840227	0.608172	0.935827	0.656101	0.967611
15749	3-phenylpropionate (hydrocinnamate)	Xenobiotics	Benzoate Metabolism	0.721713	0.908422	1.25382	0.691498	0.874066	1.2569	0.835755	0.926799	0.949533	0.543071	0.765676	1.57873	0.628264	0.933498	0.829939	0.990149	0.475531	0.902392	0.80167	0.97468	0.651689	0.940333	0.982572	1	0.818604	0.980967
46460	X - 11444			0.721736	0.908422	0.974576	0.607749	0.82543	0.968577	0.72659	0.890152	0.96327	0.548069	0.766754	1.17742	0.548069	0.905715	0.881353	0.997808	0.505295	0.912601	0.790436	0.96837	0.884226	0.993378	0.331062	0.891503	0.784833	0.980967
57514	behenoylcarnitine (C22)*	Lipid	Fatty Acid Metabolism (Acyl Carnitine, Long Chain Saturated)	0.723146	0.908422	0.993552	0.867263	0.955059	0.944121	0.293935	0.611644	0.864418	0.0657263	0.261285	0.793862	0.967938	0.998944	0.441193	0.921507	0.0742744	0.661452	0.170602	0.737121	0.141468	0.834249	0.621802	0.935827	0.841196	0.980967
46985	X - 12193			0.723967	0.908422	0.973343	0.453184	0.735813	1.10715	0.38	0.680086	0.867118	0.157426	0.420176	1.71526	0.0744513	0.643642	0.8073	0.990149	0.127179	0.770321	0.181542	0.747294	0.543216	0.925174	0.0073711	0.268926	0.347623	0.967611
47301	X - 18887			0.724149	0.908422	1.03881	0.507609	0.768339	1.0063	0.984501	0.996648	0.979977	0.915923	0.973707	0.967709	0.921703	0.989912	0.254524	0.897567	0.388269	0.855957	0.156749	0.737121	0.299505	0.87485	0.796049	0.97544	0.625687	0.967611
1284	threonine	Amino Acid	Glycine, Serine and Threonine Metabolism	0.724163	0.908422	0.972785	0.696893	0.878896	1.00912	0.0787428	0.338924	1.10569	0.0628555	0.253442	1.20968	0.0983882	0.688582	0.0251685	0.692249	0.0192457	0.410981	0.0850914	0.633707	0.0715506	0.808418	0.419	0.894096	0.286144	0.967611
62796	3-ethylcatechol sulfate (1)	Xenobiotics	Food Component/Plant	0.725934	0.909447	0.943322	0.765553	0.913489	1.18268	0.0256068	0.204332	0.4682	0.0324415	0.192248	1.22951	0.535028	0.905715	0.126047	0.837241	0.100087	0.737698	0.0361973	0.499007	0.0989815	0.808418	0.848435	0.987223	0.137532	0.967611
62984	palmitoyl-sphingosine-phosphoethanolamine (d18:1/16:0)	Lipid	Ceramide PEs	0.726591	0.909447	1.01469	0.31153	0.629747	1.04571	0.538456	0.785566	0.984561	0.605205	0.804802	0.942918	0.453306	0.860981	0.602668	0.954646	0.141372	0.772181	0.0991316	0.679253	0.178003	0.840227	0.939063	1	0.486865	0.967611
38595	ranitidine	Xenobiotics	Drug - Gastrointestinal	0.728019	0.910226	541.907	0.715757	0.88889	481.924	0.223625	0.545568		0.21965	0.485293		0.715757	0.961468	0.527931	0.927158	0.733962	0.973351	0.527931	0.905625	0.527931	0.922859	0.21965	0.847218	0.527931	0.967611
57515	lignoceroylcarnitine (C24)*	Lipid	Fatty Acid Metabolism (Acyl Carnitine, Long Chain Saturated)	0.72902	0.910468	0.909688	0.533615	0.781068	0.935437	0.0236298	0.196683	0.855344	0.0762545	0.287342	0.764183	0.484584	0.877681	0.00535512	0.561415	0.0164407	0.410981	0.0527862	0.542329	0.0514652	0.808418	0.4086	0.894096	0.691516	0.967611
63236	3-hydroxypyridine glucuronide	Xenobiotics	Chemical	0.737477	0.91261	0.584944	0.676994	0.870976	0.797258	0.191176	0.518972	0.673335	0.923941	0.978319	0.971309	0.503946	0.886812	0.848902	0.992788	0.478493	0.903142	0.856979	0.984302	0.388824	0.881481	0.739656	0.962572	0.214625	0.967611
31912	glycolithocholate	Lipid	Secondary Bile Acid Metabolism	0.738242	0.91261	0.880219	0.47046	0.749816	1.24646	0.539739	0.785566	1.01023	0.202614	0.485293	0.976285	0.71261	0.961468	0.135403	0.837241	0.341593	0.855957	0.552557	0.916423	0.226972	0.850102	1	1	0.20379	0.967611
47437	X - 12680			0.738739	0.91261	0.932647	0.582176	0.814679	0.960643	0.434893	0.704291	0.766675	0.704784	0.871524	1.07363	0.801637	0.974751	0.0418487	0.802217	0.121824	0.757078	0.169909	0.737121	0.388238	0.881481	0.183859	0.845659	0.102912	0.967611
37092	gamma-glutamyl-2-aminobutyrate	Peptide	Gamma-glutamyl Amino Acid	0.738763	0.91261	1.05756	0.309657	0.629039	1.1068	0.813137	0.925127	0.983676	0.944857	0.986812	0.970894	0.480047	0.876372	0.357048	0.897567	0.898614	1	0.169931	0.737121	0.263745	0.852622	0.196246	0.847218	1	1
1419	5-methylthioadenosine (MTA)	Amino Acid	Polyamine Metabolism	0.738773	0.91261	1.00654	0.336472	0.649142	1.01164	0.488398	0.748127	1.04502	0.962254	0.989422	0.896543	0.570107	0.910241	0.756995	0.975127	0.50297	0.912601	0.944857	0.996651	0.4086	0.884115	0.528838	0.921246	0.388268	0.967611
44675	docosahexaenoate (DHA; 22:6n3)	Lipid	Long Chain Polyunsaturated Fatty Acid (n3 and n6)	0.738776	0.91261	0.846289	0.257572	0.580981	1.00273	0.700032	0.869854	0.976029	0.519355	0.750771	0.6963	0.00924548	0.442669	0.0918957	0.837241	0.17918	0.772181	0.670166	0.948286	0.81295	0.98022	0.707694	0.953854	0.110018	0.967611
46980	X - 21803			0.740574	0.91261	0.28731	0.679275	0.871252	1.02085	0.90171	0.955237	1.0316	0.90547	0.970822	1.186	0.496959	0.883136	0.64255	0.972222	0.703978	0.973351	0.628152	0.932111	0.635836	0.938052	0.299201	0.884176	0.665062	0.967611
1898	proline	Amino Acid	Urea cycle; Arginine and Proline Metabolism	0.74122	0.91261	1.01118	0.810126	0.935079	1.01537	0.137261	0.450376	1.09038	0.0332049	0.192248	0.923455	0.528838	0.9043	0.0670872	0.837241	0.0303111	0.44522	0.0750555	0.598869	0.0433433	0.808418	0.514645	0.909476	0.567637	0.967611
36746	2-hydroxy-3-methylvalerate	Amino Acid	Leucine, Isoleucine and Valine Metabolism	0.74122	0.91261	0.745586	0.132721	0.433344	0.762812	0.84344	0.927866	0.971663	0.707693	0.873209	0.874329	0.962255	0.998944	0.572582	0.939864	0.357048	0.855957	0.25	0.792716	0.847007	0.993297	0.638638	0.938052	0.702286	0.969696
46966	X - 12126			0.74179	0.91261	0.986468	0.678407	0.871136	1.01077	0.746373	0.90363	1.01877	0.135077	0.388223	1.19536	0.838256	0.977006	0.945324	1	0.257501	0.805667	0.936435	0.994406	0.134533	0.834249	0.46962	0.894096	0.64783	0.967611
43258	acisoga	Amino Acid	Polyamine Metabolism	0.742675	0.91261	0.946279	0.985439	0.994808	1.02022	0.522863	0.780898	1.04697	0.491198	0.735853	1.06093	0.904353	0.989137	0.889965	1	0.795904	0.987787	0.841248	0.981384	0.846979	0.993297	0.707643	0.953854	0.991286	1
47639	X - 12456			0.743144	0.91261	0.798598	0.762373	0.91181	0.844971	0.592661	0.820905	0.76803	0.71823	0.877972	0.575148	0.968046	0.998944	0.594733	0.950061	0.88704	1	0.4958	0.903402	0.898587	0.995429	0.360514	0.892171	0.968046	1
63357	2-hydroxysebacate	Lipid	Fatty Acid, Dicarboxylate	0.743668	0.91261	1.00448	0.762523	0.91181	0.9248	0.866274	0.942	1.0127	0.406508	0.665142	0.795923	0.404484	0.8386	0.514646	0.924712	0.505295	0.912601	0.994191	1	0.209146	0.840227	0.233876	0.847218	0.020799	0.967611
55015	gamma-glutamyl-alpha-lysine	Peptide	Gamma-glutamyl Amino Acid	0.743668	0.91261	0.972019	0.55781	0.799906	0.956486	0.956107	0.977699	0.999263	0.509959	0.745783	0.972349	0.233893	0.776443	0.745946	0.974208	0.323872	0.855318	0.829938	0.977618	0.505295	0.913759	0.13844	0.807089	0.505295	0.967611
61861	octadecenedioate (C18:1-DC)	Lipid	Fatty Acid, Dicarboxylate	0.743668	0.91261	1.08139	0.734948	0.900749	1.07515	0.76828	0.908771	0.971578	1	1	0.536961	0.404484	0.8386	0.466571	0.923723	0.231045	0.795207	0.864148	0.984302	0.514646	0.913759	0.3012	0.884176	0.790436	0.980967
62566	1-carboxyethylphenylalanine	Amino Acid	Phenylalanine Metabolism	0.743668	0.91261	1.0466	0.231045	0.55703	0.879595	0.278095	0.599239	1.12613	0.294445	0.566317	0.921322	0.0244657	0.580094	0.3347	0.897567	0.127184	0.770321	0.0338112	0.484484	0.694203	0.953995	0.0228933	0.431539	0.67548	0.967611
63574	X - 25802			0.745794	0.91363	1.39009	0.574368	0.812311	1.84238	0.606365	0.829458	1.15754	0.691966	0.864671	1.01787	0.297118	0.822911	0.847738	0.992788	0.984126	1	0.742397	0.963367	0.536438	0.925174	0.759756	0.970011	0.575432	0.967611
42489	2-hydroxydecanoate	Lipid	Fatty Acid, Monohydroxy	0.746118	0.91363	1.04885	0.125379	0.430695	1.18894	0.22969	0.555576	1.23287	0.0386665	0.202962	1.00123	0.498339	0.884201	0.176835	0.869566	0.232464	0.795207	0.496034	0.903402	0.751464	0.956411	0.94196	1	0.203915	0.967611
46986	X - 12812			0.747957	0.91489	0.7156	0.257585	0.580981	0.736331	0.865969	0.942	0.820556	0.77798	0.908848	0.784942	0.653938	0.936405	0.391943	0.897567	0.203373	0.786151	0.167375	0.737121	0.0795846	0.808418	0.627496	0.935827	0.500421	0.967611
48457	4-methoxyphenol sulfate	Amino Acid	Tyrosine Metabolism	0.750553	0.915053	2.20698	0.386563	0.669879	1.56769	0.245031	0.566257	2.55471	0.268429	0.544087	1.50526	0.00178121	0.201632	0.863462	0.992788	0.834381	0.996926	0.102608	0.679253	0.396705	0.881481	0.555537	0.931814	0.104826	0.967611
52974	glycochenodeoxycholate 3-sulfate	Lipid	Primary Bile Acid Metabolism	0.751004	0.915053	1.07291	0.75142	0.908248	0.971082	0.317035	0.632952	1.03093	0.380181	0.652737	1.37834	0.435959	0.850872	0.858427	0.992788	0.638638	0.944183	0.233893	0.781023	0.239663	0.852387	0.892854	0.994896	0.533615	0.967611
47929	X - 12707			0.753483	0.915053	1.0995	0.858427	0.955059	1.16759	0.733894	0.894261	1.08313	0.734948	0.885545	1.26905	0.907263	0.989424	0.844157	0.992788	0.4211	0.869095	0.921703	0.992738	0.316782	0.874927	0.468802	0.894096	0.118356	0.967611
32620	glycolithocholate sulfate*	Lipid	Secondary Bile Acid Metabolism	0.753483	0.915053	1.01574	0.950654	0.98104	1.00275	0.527821	0.781037	1.05836	0.276392	0.550015	0.968047	0.338361	0.832361	0.864148	0.992788	0.552929	0.923728	0.446758	0.865977	0.20262	0.840227	0.580035	0.93355	0.533615	0.967611
48009	X - 17357			0.753483	0.915053	1.04148	0.509959	0.768339	1.06268	0.884163	0.950579	0.96316	0.910149	0.973067	0.772193	0.484585	0.877681	0.126278	0.837241	0.163242	0.772181	0.00848929	0.246407	0.0514652	0.808418	0.299505	0.884176	0.852714	0.980967
528	alpha-ketoglutarate	Energy	TCA Cycle	0.753484	0.915053	0.971514	0.00363017	0.0732516	0.778346	0.624926	0.838432	0.982721	0.25301	0.528	0.802589	0.00152055	0.201054	0.74319	0.974208	0.44242	0.8794	0.00103824	0.113947	0.0441034	0.808418	0.368566	0.892171	0.0670872	0.967611
37073	alpha-hydroxycaproate	Lipid	Fatty Acid, Monohydroxy	0.753764	0.915053	1.20134	0.131901	0.433344	1.4799	0.796441	0.918097	1.29802	0.970727	0.992321	0.646437	0.440182	0.85323	0.984749	1	0.663278	0.952132	0.111079	0.703459	0.175037	0.840227	0.888595	0.994896	0.308493	0.967611
46989	X - 17348			0.755031	0.915607	0.642358	0.605766	0.82543	1.20754	0.222871	0.545568	9.56394	0.280869	0.555343	1.52422	0.74705	0.968684	0.510339	0.924712	0.996649	1	0.359335	0.834432	0.457267	0.903739	0.29614	0.884176	0.29931	0.967611
31555	pyridoxate	Cofactors and Vitamins	Vitamin B6 Metabolism	0.755943	0.915692	0.820758	0.654325	0.855773	0.903566	0.793131	0.916147	0.866044	0.729469	0.883659	0.510401	0.915924	0.989912	0.433819	0.919296	0.3943	0.855957	0.985478	1	0.74044	0.956411	0.623111	0.935827	0.628269	0.967611
46984	X - 21807			0.756723	0.915692	1.23667	0.830143	0.945627	1.41891	0.865599	0.942	0.832145	0.877665	0.957341	1.01191	0.501935	0.886412	0.809883	0.990149	0.51795	0.913315	0.594626	0.925342	0.936987	1	0.280656	0.881728	0.821378	0.980967
64049	2-methoxyhydroquinone sulfate (1)	Xenobiotics	Benzoate Metabolism	0.757993	0.916246	0.985488	0.205682	0.543038	0.680975	0.293613	0.611644	0.641099	0.0866163	0.307709	1.0664	0.27774	0.822147	0.187448	0.870701	0.0890871	0.714887	0.784795	0.96837	0.446728	0.903739	0.892778	0.994896	0.249986	0.967611
553	cotinine	Xenobiotics	Tobacco Metabolite	0.761974	0.917796	0.295612	0.847544	0.953909	0.259031	0.304643	0.616007	2.04972	0.752318	0.894071	1.01923	0.752318	0.968856	0.890741	1	0.752318	0.973351	0.315459	0.812036	0.512182	0.913759	0.0614423	0.64562	0.315459	0.967611
43390	guaifenesin	Xenobiotics	Drug - Respiratory	0.761974	0.917796	0.454423	0.752318	0.908248	0.949844	0.256185	0.571994	0	0.261209	0.53232	0.58279	0.512182	0.894738	0.733962	0.973765	0.733962	0.973351	0.715757	0.9592	0.715757	0.956411	0.261209	0.874767	0.512182	0.967611
52938	3-hydroxystearate	Lipid	Fatty Acid, Monohydroxy	0.763198	0.917796	0.896728	0.358115	0.666671	0.87479	0.625121	0.838432	1.05706	0.913499	0.973562	1.32153	0.80149	0.974751	0.510445	0.924712	0.88091	1	0.202471	0.761245	0.537111	0.925174	0.524034	0.918979	0.881289	0.986837
17945	2-hydroxystearate	Lipid	Fatty Acid, Monohydroxy	0.763339	0.917796	0.981921	0.270018	0.592121	1.09302	0.685695	0.859587	1.06221	0.548069	0.766754	0.819399	0.144352	0.6924	0.0831301	0.837241	0.509958	0.912601	0.607748	0.928439	0.545646	0.925174	0.388269	0.892171	0.178003	0.967611
2132	citrulline	Amino Acid	Urea cycle; Arginine and Proline Metabolism	0.763339	0.917796	0.985265	0.587536	0.814876	1.02254	0.237312	0.56083	0.954941	0.824267	0.938102	0.977892	0.482314	0.876372	0.543228	0.930659	0.442421	0.8794	0.137474	0.715601	0.875611	0.993297	0.118356	0.769316	0.505295	0.967611
61826	N-linoleoyltaurine*	Lipid	Endocannabinoid	0.765021	0.918839	0.902968	0.315711	0.630218	0.864956	0.654609	0.84859	1.06425	0.845992	0.949283	1.10829	0.944817	0.996811	0.130394	0.837241	0.557527	0.926217	0.150998	0.737121	0.429121	0.89636	0.927377	1	0.821414	0.980967
48757	N-acetylkynurenine (2)	Amino Acid	Tryptophan Metabolism	0.767883	0.91982	1.04793	0.970933	0.989347	0.988492	0.296447	0.614613	1.04215	0.481658	0.732108	1.50237	0.795941	0.974751	0.514142	0.924712	0.406286	0.857382	0.875522	0.984302	0.464224	0.905477	0.584678	0.93355	0.273059	0.967611
35678	hexadecanedioate (C16)	Lipid	Fatty Acid, Dicarboxylate	0.768282	0.91982	1.04146	0.686156	0.872559	1.02936	0.2724	0.591855	0.947902	0.146364	0.408013	0.997405	0.55293	0.907126	0.438108	0.919296	0.102152	0.737698	0.628269	0.932111	0.396326	0.881481	0.263745	0.874767	0.910149	0.990662
43761	2-aminoheptanoate	Lipid	Fatty Acid, Amino	0.768282	0.91982	0.975616	0.881353	0.9556	0.951852	0.662054	0.852611	0.898223	0.97967	0.994911	0.741009	0.832777	0.977006	0.423203	0.918906	0.81295	0.995072	0.538411	0.906967	0.924594	1	0.200052	0.847218	0.372456	0.967611
573	cytosine	Nucleotide	Pyrimidine Metabolism, Cytidine containing	0.77156	0.920865	1.20087	0.389204	0.669879	1.30279	0.699207	0.869854	1.09088	0.679688	0.853775	0.849837	0.289597	0.822911	0.45382	0.923723	0.628848	0.942666	0.228813	0.768596	0.979472	1	0.201019	0.847218	0.284848	0.967611
62954	N2-acetyl,N6-methyllysine	Amino Acid	Lysine Metabolism	0.773222	0.920865	0.861652	0.495955	0.764569	0.820869	0.825739	0.926799	0.906653	0.435908	0.69218	0.983431	0.910148	0.989912	0.256039	0.897567	0.936168	1	0.188786	0.756806	0.950653	1	0.340193	0.892171	0.498338	0.967611
40708	pregnanediol-3-glucuronide	Lipid	Progestin Steroids	0.773232	0.920865	1.47608	0.521715	0.777755	1.37567	0.709649	0.87891	1.58059	0.887101	0.958409	0.751661	0.140391	0.6924	0.372456	0.897567	0.829939	0.996926	0.0756521	0.598869	0.132721	0.834249	0.0429666	0.558566	0.852714	0.980967
1561	alpha-tocopherol	Cofactors and Vitamins	Tocopherol Metabolism	0.773233	0.920865	1.00676	0.509959	0.768339	1.00333	0.788143	0.915008	0.999513	0.572582	0.782622	0.789122	0.493732	0.881552	0.824264	0.990149	0.765313	0.974741	0.892855	0.990488	0.968058	1	0.641241	0.940653	0.633445	0.967611
52502	X - 24307			0.773233	0.920865	0.925487	0.274787	0.598284	1.07015	1	1	0.986127	0.136514	0.388223	0.741756	0.242586	0.782356	0.659588	0.972614	0.612851	0.940482	0.242586	0.789612	0.898614	0.995429	0.0505995	0.622044	0.898614	0.990662
21151	saccharin	Xenobiotics	Food Component/Plant	0.774177	0.921018	0.409617	0.610902	0.827254	0.491125	0.42398	0.699628	0.386271	0.69235	0.864671	1.14482	0.025909	0.590207	0.837333	0.992788	0.570641	0.926533	0.0996657	0.679253	0.109351	0.808418	0.976908	1	0.0245513	0.967611
46539	N-acetylglucosamine/N-acetylgalactosamine	Carbohydrate	Aminosugar Metabolism	0.775618	0.921761	1.01573	0.76808	0.914574	1.06087	0.654924	0.84859	0.971288	0.509932	0.745783	1.13967	0.784834	0.974751	0.53122	0.92849	0.881353	1	0.52884	0.905625	0.965156	1	0.496028	0.907434	0.64385	0.967611
396	glutarate (C5-DC)	Lipid	Fatty Acid, Dicarboxylate	0.778183	0.921911	0.897438	0.638616	0.84702	0.820504	0.468271	0.730358	0.81345	0.982573	0.994911	0.985975	0.231044	0.772859	0.143352	0.837241	0.734948	0.973351	0.4086	0.845589	0.748702	0.956411	0.238208	0.847218	0.168806	0.967611
63908	X - 25957			0.778193	0.921911	0.975339	0.039011	0.240887	1.08268	0.593196	0.820905	1.01538	0.106814	0.339237	0.513155	0.118358	0.688582	0.519355	0.924712	0.270016	0.812207	0.15253	0.737121	0.861286	0.993297	0.158891	0.817232	0.776451	0.980967
40008	isoleucylglycine	Peptide	Dipeptide	0.778194	0.921911	0.888691	0.334697	0.648733	1.08833	0.439054	0.709001	1.0894	0.812947	0.931794	1.00199	0.0660079	0.632537	0.0670872	0.837241	0.759765	0.973676	0.50065	0.903402	0.282868	0.874108	0.74044	0.962572	0.0303111	0.967611
62101	alpha-ketoglutaramate*	Amino Acid	Glutamate Metabolism	0.780677	0.922916	1.00606	0.370506	0.669879	0.981548	0.555695	0.797271	0.990808	0.713116	0.875118	1.02257	0.0532323	0.615827	0.292772	0.897567	0.279617	0.819292	0.649078	0.939587	0.745945	0.956411	0.892855	0.994896	0.172213	0.967611
1642	caprate (10:0)	Lipid	Medium Chain Fatty Acid	0.780678	0.922916	1.11407	0.724004	0.889266	1.16932	0.648027	0.847075	0.866222	0.973864	0.992321	0.881079	0.482314	0.876372	0.927486	1	0.646461	0.945886	0.54323	0.906985	0.548069	0.925174	0.953553	1	0.533615	0.967611
62064	3-hydroxybutyroylglycine	Lipid	Fatty Acid Metabolism (Acyl Glycine)	0.783158	0.923921	0.972107	0.579932	0.814679	0.88629	0.329772	0.640311	0.925259	0.45549	0.710288	0.977218	0.562714	0.910151	0.533615	0.92849	0.847008	0.999964	0.997095	1	0.68348	0.953995	0.796049	0.97544	0.953553	1
62664	X - 25371			0.783164	0.923921	1.0319	0.901496	0.960288	1.01064	0.606706	0.829458	0.985551	0.748702	0.892593	1.03442	0.22403	0.768497	0.331058	0.897567	0.0877598	0.714074	0.597599	0.925342	0.357048	0.881481	0.595079	0.93355	0.956453	1
47804	X - 16580			0.785652	0.925889	0.990578	0.538411	0.785039	0.949264	0.00203216	0.0453383	0.760711	0.000134143	0.00642552	0.830093	0.345759	0.832361	0.000581459	0.328815	3.58409e-06	0.0020268	0.0332049	0.481897	0.000119159	0.0997677	0.0121348	0.347543	0.178003	0.967611
64579	4-vinylcatechol sulfate	Xenobiotics	Benzoate Metabolism	0.788025	0.925925	0.777701	0.770668	0.916689	1.25135	0.783044	0.913049	0.748728	0.915845	0.973707	0.834527	0.18618	0.729934	0.597592	0.950619	0.374395	0.855957	0.790412	0.96837	0.7459	0.956411	0.715685	0.953854	0.70769	0.969696
62564	1-carboxyethyltyrosine	Amino Acid	Tyrosine Metabolism	0.788098	0.925925	1.1288	0.0588461	0.30364	0.842492	0.564125	0.799644	1.14624	0.320314	0.593818	0.910519	0.000985914	0.186009	0.468774	0.923723	0.353259	0.855957	0.0065414	0.246407	0.158891	0.840227	0.0750555	0.652983	0.172213	0.967611
64411	tetrahydrocortisol glucuronide	Lipid	Corticosteroids	0.788143	0.925925	1.00078	0.505295	0.767517	0.930173	0.82827	0.926799	0.984873	0.364698	0.649438	1.14431	0.370504	0.832361	0.638638	0.96953	0.113297	0.744993	0.649079	0.939587	0.654325	0.940333	0.15889	0.817232	0.829939	0.980967
46521	X - 11852			0.790121	0.92594	0.877096	0.912906	0.960643	0.774821	0.5614	0.799552	1.49048	0.589212	0.793819	1.27918	0.486454	0.878994	0.128802	0.837241	0.236581	0.801743	0.16089	0.737121	0.254438	0.852622	0.826847	0.986194	0.649019	0.967611
37475	4-acetaminophen sulfate	Xenobiotics	Drug - Analgesics, Anesthetics	0.79027	0.92594	8.59278	0.562463	0.802864	0.770071	0.169555	0.492921	58.1817	0.165669	0.433967	0.627249	0.0340529	0.600463	0.18409	0.870701	0.374812	0.855957	0.0388797	0.499007	0.0388797	0.808418	0.727147	0.957396	0.249595	0.967611
46261	X - 19438			0.790617	0.92594	1.10698	0.0673742	0.323969	0.842732	0.843438	0.927866	0.9868	0.00866857	0.0923753	0.931382	0.0294859	0.596455	0.784834	0.987372	0.0126444	0.403986	0.058847	0.550821	0.852713	0.993297	0.0101673	0.319423	0.572582	0.967611
48417	m-tyramine sulfate	Amino Acid	Tyrosine Metabolism	0.792925	0.926002	1.05528	0.795575	0.930072	1.14972	0.712323	0.880369	1.26829	0.0439787	0.215553	0.638884	0.626894	0.933498	0.231314	0.897567	0.0325501	0.466002	0.173495	0.737121	0.0468658	0.808418	0.389719	0.892171	0.240403	0.967611
36738	gamma-glutamylglutamate	Peptide	Gamma-glutamyl Amino Acid	0.79312	0.926002	0.981768	0.762532	0.91181	0.959201	0.884161	0.950579	0.952021	0.861212	0.955231	0.979512	0.973863	1	0.540817	0.930659	0.844157	0.999964	0.724004	0.959586	0.835619	0.991696	0.374409	0.892171	0.691517	0.967611
54	tryptophan	Amino Acid	Tryptophan Metabolism	0.79313	0.926002	0.998441	0.74319	0.903988	1.01052	0.155225	0.478787	1.04753	0.247015	0.520525	0.973804	0.229627	0.772859	0.0762545	0.837241	0.106815	0.737698	0.505289	0.903624	0.425315	0.894111	0.962254	1	0.19125	0.967611
63610	deoxycholic acid glucuronide	Lipid	Secondary Bile Acid Metabolism	0.79561	0.927043	1.20811	0.804482	0.930471	1.19185	0.704821	0.874843	1.06834	0.973862	0.992321	1.30061	0.950653	0.998944	0.910146	1	0.847006	0.999964	0.881351	0.986837	0.985477	1	0.597599	0.93355	0.429549	0.967611
45404	N-acetylalliin	Xenobiotics	Food Component/Plant	0.797541	0.927043	1.05187	0.767246	0.914545	0.904931	0.445605	0.714299	1.50732	0.486707	0.7348	0.814173	0.840958	0.977006	0.47981	0.924712	0.325399	0.855318	0.282519	0.809163	0.233453	0.850102	0.604645	0.935827	0.429303	0.967611
46364	X - 12847			0.798122	0.927043	0.652782	0.565067	0.805202	0.653793	0.286646	0.605685	0.737145	0.323681	0.599076	1.15914	0.904376	0.989137	0.263745	0.897567	0.276392	0.816186	0.577542	0.924728	0.721268	0.956411	0.602601	0.935827	0.904379	0.990662
57461	argininate*	Amino Acid	Urea cycle; Arginine and Proline Metabolism	0.798127	0.927043	0.888347	0.867011	0.955059	0.850594	0.51939	0.777711	0.973789	0.602668	0.80332	0.981721	0.796047	0.974751	0.357048	0.897567	0.543228	0.918375	0.538411	0.906967	0.357048	0.881481	0.962255	1	0.875612	0.986837
64267	X - 26054			0.798127	0.927043	1.02737	0.67548	0.870345	0.968836	0.194188	0.520906	1.09027	0.982574	0.994911	0.692734	0.0418561	0.600463	0.190018	0.870701	0.654325	0.948772	0.00489322	0.221565	0.169935	0.840227	0.0292158	0.463149	0.915924	0.991229
53	glutamine	Amino Acid	Glutamate Metabolism	0.800627	0.928382	0.987581	0.944857	0.976842	0.991545	0.529936	0.783144	0.989171	0.835619	0.946645	1.43009	0.555362	0.908489	0.892855	1	0.332878	0.855957	0.718552	0.9592	0.617971	0.937676	0.186352	0.846451	0.505295	0.967611
32426	I-urobilinogen	Cofactors and Vitamins	Hemoglobin and Porphyrin Metabolism	0.800925	0.928382	1.13646	0.916848	0.961967	0.93974	0.694456	0.86673	0.857355	0.896612	0.964991	0.92326	0.745213	0.968361	0.531622	0.92849	0.462139	0.902365	0.650384	0.940274	0.49044	0.913759	0.805026	0.981125	0.65723	0.967611
43231	6-oxopiperidine-2-carboxylate	Amino Acid	Lysine Metabolism	0.803131	0.929984	1.01367	0.331065	0.648733	1.05037	0.289736	0.608499	1.06271	0.225423	0.48849	0.896544	0.748702	0.968856	0.651699	0.97239	0.214475	0.786151	0.724004	0.959586	0.362776	0.881481	0.562714	0.931814	0.315024	0.967611
47719	X - 12689			0.808102	0.934782	0.958394	0.968057	0.989065	0.914342	0.306058	0.617082	0.877587	0.667389	0.849473	1.61149	0.64124	0.936405	0.175664	0.869566	0.462126	0.902365	0.297807	0.809163	0.691517	0.953995	0.406525	0.894096	0.306339	0.967611
52747	phenol glucuronide	Amino Acid	Tyrosine Metabolism	0.810253	0.935541	0.601998	0.87975	0.9556	0.646405	0.963325	0.983809	0.731638	0.721713	0.879929	1.50742	0.857214	0.978499	0.772694	0.979858	0.49904	0.912601	0.84072	0.981384	0.941774	1	0.167443	0.817232	0.354072	0.967611
57664	N-oleoylserine	Lipid	Endocannabinoid	0.810652	0.935541	0.965531	0.197505	0.533925	1.04697	0.172871	0.492921	1.05934	0.331065	0.609744	1.1196	0.132721	0.688582	0.242584	0.897567	0.484584	0.905891	0.686154	0.948846	0.664869	0.949454	0.710402	0.953854	0.242586	0.967611
48693	3-acetylphenol sulfate	Xenobiotics	Chemical	0.811244	0.935541	0.76809	0.587084	0.814876	0.875895	0.573994	0.805141	0.61499	0.865546	0.955231	1.31848	0.955194	0.998944	0.867263	0.992788	0.856086	1	0.87355	0.984302	0.850514	0.993297	0.978492	1	0.880064	0.986837
33364	gamma-glutamylthreonine	Peptide	Gamma-glutamyl Amino Acid	0.813164	0.935843	0.94645	0.881353	0.9556	0.948823	0.575405	0.805141	1.02165	0.0864188	0.307709	1.00061	0.507622	0.889516	0.118356	0.837241	0.105243	0.737698	0.507622	0.903874	0.142361	0.834249	0.30806	0.884176	0.702286	0.969696
46417	X - 13866			0.813164	0.935843	0.953303	0.400394	0.676301	0.892564	0.0182636	0.175209	0.747205	0.0216158	0.157446	0.840074	0.0578779	0.623987	0.127184	0.837241	0.0523433	0.592003	0.342047	0.829117	0.257574	0.852622	0.418998	0.894096	0.74319	0.972823
63361	3-decenoylcarnitine	Lipid	Fatty Acid Metabolism (Acyl Carnitine, Monounsaturated)	0.817816	0.938759	1.03597	0.0472247	0.26816	0.609556	0.171468	0.492921	0.614675	0.121743	0.363875	0.777458	0.0822193	0.650855	0.0117278	0.561415	0.150644	0.772181	0.518861	0.905625	0.903083	0.997905	0.0685007	0.64562	0.00231484	0.967611
36850	taurolithocholate 3-sulfate	Lipid	Secondary Bile Acid Metabolism	0.818182	0.938759	1.04888	0.804485	0.930471	1.04271	0.615783	0.83282	1.11873	0.215807	0.485293	1.09211	0.21046	0.768497	0.612847	0.958694	0.97967	1	0.322081	0.812036	0.23676	0.850102	0.686152	0.942943	0.388263	0.967611
18281	2-hydroxyhippurate (salicylurate)	Xenobiotics	Benzoate Metabolism	0.818192	0.938759	0.329882	0.691517	0.874066	0.378398	0.851046	0.933512	1.18171	0.933273	0.979243	1.22246	0.659589	0.939188	0.36086	0.897567	0.536009	0.917081	0.869877	0.984302	0.633445	0.937676	0.829939	0.986194	0.724003	0.971057
33009	homostachydrine*	Xenobiotics	Food Component/Plant	0.820708	0.939481	1.53326	0.64385	0.850881	1.59713	0.835847	0.926799	1.20769	0.477787	0.728949	1.13144	0.976767	1	0.172212	0.869566	0.924594	1	0.380311	0.834432	0.985478	1	0.137461	0.805538	0.186354	0.967611
42109	phosphate	Energy	Oxidative Phosphorylation	0.823227	0.939481	1.01701	0.602668	0.822481	1.03144	0.945793	0.97508	1.00937	0.962255	0.989422	0.788869	0.968058	0.998944	0.699588	0.973417	0.431683	0.8794	0.289444	0.809163	0.555367	0.929172	0.664869	0.942943	0.74319	0.972823
46325	1-arachidonoyl-GPA (20:4)	Lipid	Lysophospholipid	0.823228	0.939481	1.0473	0.662217	0.863097	0.941213	0.758406	0.908695	1.12545	0.0870784	0.307709	1.20952	0.349495	0.832361	0.468804	0.923723	0.25	0.805667	0.425315	0.861282	0.00654122	0.585062	0.165451	0.817232	0.0448748	0.967611
38116	indole-3-carboxylate	Amino Acid	Tryptophan Metabolism	0.82445	0.939481	1.01216	0.826884	0.945065	1.0013	0.638526	0.845683	0.971683	0.538669	0.764978	1.16106	0.65525	0.936545	0.816424	0.990149	0.569261	0.926533	0.450319	0.868418	0.564075	0.931073	0.907094	1	0.924152	0.992076
44620	4-acetylphenyl sulfate	Xenobiotics	Benzoate Metabolism	0.825674	0.939481	0.824022	0.276043	0.599468	1.13518	0.889254	0.950579	1.0485	0.672251	0.850632	0.764989	0.482264	0.876372	0.691514	0.973417	0.796042	0.987787	0.440247	0.865977	0.482232	0.912126	0.773622	0.970011	0.55781	0.967611
57428	hexadecasphingosine (d16:1)*	Lipid	Sphingosines	0.825732	0.939481	0.904319	0.0812037	0.34498	1.17246	0.683301	0.859587	1.04897	0.991286	0.997471	0.975909	0.152528	0.694601	0.847006	0.992788	0.729468	0.973351	0.120083	0.710279	0.110019	0.808418	0.67548	0.942943	0.165451	0.967611
20676	maleate	Lipid	Fatty Acid, Dicarboxylate	0.825748	0.939481	0.845253	0.680809	0.871252	0.914286	0.40537	0.685918	0.845227	0.646459	0.842952	0.93854	0.496034	0.882878	0.370506	0.897567	0.818604	0.996599	0.228222	0.768596	0.364701	0.881481	0.55293	0.929219	0.254526	0.967611
42420	erythronate*	Carbohydrate	Aminosugar Metabolism	0.828269	0.939481	0.969709	0.878481	0.9556	0.960465	0.838377	0.926799	0.989211	0.872742	0.956627	1.05611	0.528837	0.9043	0.587536	0.945239	0.904379	1	0.921703	0.992738	0.649078	0.940333	0.514645	0.909476	0.364701	0.967611
1712	cortisol	Lipid	Corticosteroids	0.82827	0.939481	0.982115	0.947755	0.978943	1.01629	0.894397	0.951558	1.00238	0.528838	0.75673	0.897496	0.881353	0.982948	0.824266	0.990149	0.516997	0.913315	0.881353	0.986837	0.451118	0.903739	0.416909	0.894096	0.580035	0.967611
46905	X - 21736			0.82827	0.939481	0.84288	0.824267	0.943992	0.84801	0.155224	0.478787	0.762721	0.172212	0.439884	0.910015	0.732205	0.966273	0.00319131	0.561415	0.00858047	0.337311	0.00273549	0.190034	0.00778869	0.585062	0.944857	1	0.904379	0.990662
39831	eicosanedioate (C20-DC)	Lipid	Fatty Acid, Dicarboxylate	0.830794	0.939481	1.10902	0.713116	0.88889	1.02504	0.89952	0.954318	0.96832	0.947755	0.987671	0.642359	0.0864167	0.670042	0.74044	0.973765	0.889977	1	0.962255	1	0.97967	1	0.67548	0.942943	0.0501705	0.967611
43591	N2,N5-diacetylornithine	Amino Acid	Urea cycle; Arginine and Proline Metabolism	0.833269	0.939481	0.767409	0.343638	0.650437	0.665423	0.778102	0.911921	0.983056	0.768033	0.905125	1.10068	0.0659767	0.632537	0.552885	0.931988	0.442414	0.8794	0.0510041	0.542329	0.024697	0.808418	0.514639	0.909476	0.360862	0.967611
47493	X - 11632			0.833284	0.939481	0.919028	0.85805	0.955059	1.01251	0.668745	0.855262	0.930278	0.0872875	0.307709	1.84312	0.410668	0.839206	0.521717	0.924712	0.163241	0.772181	0.299505	0.809163	0.0891029	0.808418	0.00462032	0.239898	0.0578787	0.967611
18245	gamma-glutamylhistidine	Peptide	Gamma-glutamyl Amino Acid	0.835846	0.939481	0.968498	0.798858	0.930072	0.968385	0.798126	0.919104	0.973459	0.55293	0.770689	1.08252	0.796049	0.974751	0.875612	0.993297	0.751464	0.973351	0.773663	0.96837	0.887101	0.993378	0.724002	0.956598	0.58503	0.967611
38366	ibuprofen acyl glucuronide	Xenobiotics	Drug - Analgesics, Anesthetics	0.837492	0.939481	0.531165	0.847544	0.953909	0.451221	0.454009	0.720618	0.438967	0.742822	0.889922		0.870774	0.982351	0.268534	0.897567	0.501186	0.912601	0.268534	0.799965	0.501186	0.913759	0.259205	0.874767	0.153325	0.967611
63841	dibutyl sulfosuccinate	Xenobiotics	Chemical	0.838375	0.939481	1.13254	0.548023	0.792981	1.07056	0.181178	0.506404	0.894178	0.87561	0.956985	0.987372	0.279615	0.822147	0.282868	0.897567	0.869877	1	0.97967	1	0.471039	0.910347	0.0864188	0.694109	0.0891239	0.967611
48782	C-glycosyltryptophan	Amino Acid	Tryptophan Metabolism	0.840907	0.939481	0.989824	0.562715	0.802864	0.996865	0.751025	0.906355	1.00679	0.670167	0.850133	2.03497	0.718553	0.961468	0.209143	0.895667	0.459913	0.902365	0.270016	0.800157	0.959354	1	0.306339	0.884176	0.514643	0.967611
1516	sarcosine	Amino Acid	Glycine, Serine and Threonine Metabolism	0.84344	0.939481	0.978166	0.67548	0.870345	0.986504	0.237311	0.56083	0.967724	0.921703	0.977091	1.27285	0.939063	0.99627	0.292773	0.897567	0.827101	0.996926	0.0805726	0.622494	0.988382	1	0.309794	0.884176	0.557812	0.967611
46661	X - 15245			0.845128	0.939481	0.888621	5.36e-07	0.000201987	0.410083	0.508326	0.765097	1.22983	0.0142146	0.126145	0.953573	7.48751e-06	0.00847586	0.493143	0.924712	0.078627	0.678833	2.00879e-07	0.000227395	0.180044	0.840227	0.00523253	0.239898	0.620499	0.967611
46687	X - 18779			0.845973	0.939481	0.931107	0.962255	0.986704	0.884918	0.783163	0.913049	0.957576	0.229629	0.495104	0.631366	0.587536	0.919247	0.496033	0.924712	0.15253	0.772181	0.81295	0.977037	0.130855	0.834249	0.0383253	0.522249	0.235325	0.967611
52892	X - 24571			0.846698	0.939481	0.685417	0.517925	0.775259	0.662529	0.929973	0.968856	0.685404	0.565305	0.779279	1.21939	0.928194	0.991926	0.430388	0.919296	0.159106	0.772181	0.982111	1	0.690074	0.953995	0.605537	0.935827	0.92064	0.991794
52925	phenylacetylglutamate	Peptide	Acetylated Peptides	0.847433	0.939481	0.92645	0.188325	0.522879	0.970305	0.672279	0.855262	0.82987	0.198275	0.481403	1.05863	0.342527	0.832361	0.2461	0.897567	0.143274	0.772181	0.0561345	0.546074	0.144849	0.840125	0.107326	0.744696	0.157194	0.967611
62292	glucuronide of piperine metabolite C17H21NO3 (5)*	Xenobiotics	Food Component/Plant	0.847719	0.939481	0.871114	0.113427	0.408193	0.833694	0.377412	0.680086	0.940868	0.377521	0.652737	1.31925	0.285255	0.822911	0.776125	0.981877	0.47726	0.903142	0.4388	0.865977	0.985451	1	0.742958	0.963087	0.781882	0.980967
53260	oleoylcholine	Lipid	Fatty Acid Metabolism (Acyl Choline)	0.848489	0.939481	0.885509	0.176819	0.503289	1.84726	0.484283	0.745861	0.953899	0.0194409	0.14822	0.689314	0.213118	0.768497	0.904378	1	0.0750364	0.663017	0.429549	0.863685	0.365979	0.881481	0.254494	0.874767	0.724004	0.971057
32350	1-methyl-4-imidazoleacetate	Amino Acid	Histidine Metabolism	0.84851	0.939481	1.03683	0.807306	0.932776	1.03298	0.387339	0.680086	1.07234	0.248506	0.520525	1.0014	0.699588	0.956441	0.206518	0.895667	0.192491	0.786151	0.448934	0.867225	0.279617	0.871203	0.61797	0.935827	0.991286	1
40475	valylglycine	Peptide	Dipeptide	0.84851	0.939481	0.89193	0.353258	0.659807	1.14251	0.904648	0.956173	1.03942	0.875611	0.956985		0.108408	0.688582	0.380312	0.897567	0.875612	1	0.245533	0.789612	0.263745	0.852622	0.991286	1	0.196246	0.967611
46592	X - 11299			0.84851	0.939481	1.08375	0.801672	0.930072	0.996057	0.615786	0.83282	1.05809	0.713116	0.875118	0.947236	0.0523425	0.615827	0.575061	0.939864	0.659588	0.949103	0.628269	0.932111	0.582529	0.935857	0.933272	1	0.320308	0.967611
603	spermine	Amino Acid	Polyamine Metabolism	0.849328	0.939481	0.772244	0.120204	0.420527	1.13275	0.788912	0.915008	1.21548	0.127791	0.375393	0.707148	0.299476	0.822911	0.426038	0.919296	0.438425	0.8794	0.584359	0.925342	0.530208	0.925174	0.669288	0.942943	0.991228	1
61874	glucuronide of C12H22O4 (1)*	Partially Characterized Molecules	Partially Characterized Molecules	0.849733	0.939481	0.803039	0.669583	0.866461	0.899586	0.992044	0.996648	1.35443	0.521032	0.751271	0.495439	0.297429	0.822911	0.0915338	0.837241	0.163079	0.772181	0.331834	0.822257	0.0714702	0.808418	0.317745	0.884176	0.98538	1
34093	hyocholate	Lipid	Secondary Bile Acid Metabolism	0.850677	0.939481	1.30012	0.872267	0.955059	1.28875	0.281656	0.601574	0.992914	0.216487	0.485293	1.37218	0.829873	0.977006	0.028041	0.704763	0.0396277	0.510309	0.16203	0.737121	0.0687015	0.808418	0.892826	0.994896	0.881349	0.986837
36098	4-vinylphenol sulfate	Xenobiotics	Benzoate Metabolism	0.851047	0.939481	1.06065	0.973864	0.989628	1.18608	0.724163	0.890152	0.794437	0.433819	0.69021	0.716428	0.570104	0.910241	0.138442	0.837241	0.121829	0.757078	0.0541371	0.542329	0.100633	0.808418	0.617972	0.935827	0.821433	0.980967
63061	pantoate	Cofactors and Vitamins	Pantothenate and CoA Metabolism	0.853541	0.939481	1.00933	0.412614	0.688536	1.11195	0.800623	0.919564	1.54222	0.451036	0.7064	0.844818	0.185129	0.729934	0.651699	0.97239	0.282861	0.822421	0.968058	1	0.610297	0.937676	0.662225	0.942943	0.659589	0.967611
57547	2,3-dihydroxy-2-methylbutyrate	Amino Acid	Leucine, Isoleucine and Valine Metabolism	0.853573	0.939481	0.984153	0.134453	0.433351	1.08793	0.652673	0.84859	1.0048	0.818571	0.935429	0.942684	0.158886	0.699964	0.721276	0.973765	0.864148	1	0.313275	0.812036	0.302909	0.87485	0.779242	0.971322	0.130855	0.967611
57699	cortolone glucuronide (1)	Lipid	Corticosteroids	0.853586	0.939481	1.00436	0.582531	0.814679	0.983906	0.584269	0.812523	1.04606	0.538411	0.764978	0.990764	0.962255	0.998944	0.167683	0.865761	0.796049	0.987787	0.435958	0.865977	0.869877	0.993297	0.157816	0.817232	0.209146	0.967611
62567	3-(methylthio)acetaminophen sulfate*	Xenobiotics	Drug - Analgesics, Anesthetics	0.853735	0.939481	1.09669	0.232303	0.558126	0.339359	0.427386	0.700581	2.16059	0.856749	0.953902		0.65256	0.936405	0.20049	0.889124	0.210852	0.786151	0.00688972	0.246407	0.0370306	0.808418	0.696885	0.949624	0.8907	0.988955
47022	X - 21845			0.856339	0.939481	1.15212	0.909086	0.960288	1.16931	0.278445	0.599239	2.10565	0.527202	0.75673	1.03855	0.20847	0.768497	0.0804919	0.837241	0.609272	0.940482	0.0248268	0.407303	0.302021	0.87485	0.0536611	0.638849	0.182668	0.967611
61888	glucuronide of C10H18O2 (8)*	Partially Characterized Molecules	Partially Characterized Molecules	0.858382	0.939481	0.772932	0.851274	0.955059	0.68122	0.50413	0.761853	2.78395	0.463371	0.719159	0.570885	0.869278	0.982351	0.579346	0.941437	0.331658	0.855957	0.392211	0.834432	0.536438	0.925174	0.613304	0.935827	0.969706	1
12035	pelargonate (9:0)	Lipid	Medium Chain Fatty Acid	0.858669	0.939481	1.03676	0.380304	0.669879	1.02701	0.768281	0.908771	0.976201	0.210468	0.485293	0.814938	0.962255	0.998944	0.521715	0.924712	0.338361	0.855957	0.388263	0.834432	0.113297	0.808418	0.446758	0.894096	0.327456	0.967611
62309	N-acetyl-isoputreanine	Amino Acid	Polyamine Metabolism	0.858669	0.939481	1.02239	0.289446	0.6148	1.06388	0.151497	0.472435	1.09998	0.20521	0.485293	1.33024	0.406537	0.839206	0.00721882	0.561415	0.392286	0.855957	0.068181	0.567921	0.552929	0.926465	0.251503	0.874767	0.0174471	0.967611
32453	daidzein	Xenobiotics	Food Component/Plant	0.858915	0.939481	1.46515	0.870774	0.955059	1.64598	0.419261	0.697369	1.54844	0.208597	0.485293	0.669112	0.160044	0.699964	0.907468	1	0.536874	0.917081	0.907468	0.990662	0.156891	0.840227	0.907468	1	0.696885	0.969696
38661	hydroxycotinine	Xenobiotics	Tobacco Metabolite	0.858915	0.939481	1.21063	0.870774	0.955059	1.01427	0.858915	0.938505	1.36834	0.870774	0.956627	0.636847	0.160044	0.699964	0.870774	0.992788	0.870774	1	0.870774	0.984302	0.870774	0.993297	0.847544	0.987223	0.160044	0.967611
39757	sertraline	Xenobiotics	Drug - Psychoactive	0.858915	0.939481	0.961525	0.847544	0.953909	0.584863	0.837492	0.926799	0.337073	0.847544	0.949283		0.160044	0.699964	0.160044	0.859217	0.160044	0.772181	0.160044	0.737121	0.847544	0.993297	0.847544	0.987223	0.847544	0.980967
39767	quinine	Xenobiotics	Drug - Antibiotic	0.858915	0.939481	2.10288	0.870774	0.955059	2.26754	0.837492	0.926799	0.309706	0.847544	0.949283	1.02888	0.870774	0.982351	0.160044	0.859217	0.160044	0.772181	0.160044	0.737121	0.160044	0.840227	0.847544	0.987223	0.160044	0.967611
48680	N-acetyl sulfapyridine	Xenobiotics	Drug - Antibiotic	0.858915	0.939481	831.446	0.870774	0.955059	1193.2	0.223625	0.545568		0.21965	0.485293		0.870774	0.982351	0.527931	0.927158	0.527931	0.915081	0.527931	0.905625	0.527931	0.922859	1	1	0.733962	0.972823
62067	carboxyibuprofen glucuronide*	Xenobiotics	Drug - Analgesics, Anesthetics	0.858915	0.939481	1.36465	0.870774	0.955059	24.5542	0.304643	0.616007	2.554	0.304855	0.576519	0.953252	0.61873	0.93073	0.16041	0.859217	0.165669	0.772181	0.16041	0.737121	0.165669	0.840227	0.196324	0.847218	0.262799	0.967611
62811	Fibrinopeptide A (3-16)	Peptide	Fibrinogen Cleavage Peptide	0.858915	0.939481	2.27588	0.870774	0.955059	1.02422	0.858915	0.938505	1.41621	0.847544	0.949283	0.649723	1	1	1	1	0.991569	1	0.527931	0.905625	0.512182	0.913759	0.527931	0.921246	0.993044	1
64102	losartan	Xenobiotics	Drug - Cardiovascular	0.858915	0.939481	0.911912	0.870774	0.955059	1.70029	0.837492	0.926799	0.353475	0.870774	0.956627		0.847544	0.977006	0.870774	0.992788	0.870774	1	0.160044	0.737121	0.870774	0.993297	0.160044	0.817232	0.870774	0.986703
5983	corticosterone	Lipid	Corticosteroids	0.860708	0.939481	1.02998	0.363411	0.669879	1.01902	0.838251	0.926799	1.08601	0.147357	0.408582	0.968881	0.412559	0.839206	0.449862	0.923723	0.157426	0.772181	0.295777	0.809163	0.941905	1	0.0821497	0.683172	0.748675	0.975259
48752	3-methoxycatechol sulfate (2)	Xenobiotics	Benzoate Metabolism	0.861409	0.939481	1.11958	0.925393	0.967737	1.14966	0.0945447	0.372908	1.38804	0.596281	0.79898	1.22923	0.28529	0.822911	0.258854	0.897567	0.522524	0.913315	0.0872618	0.636844	0.329196	0.881481	0.149935	0.817232	0.696549	0.969696
61881	glucuronide of C10H18O2 (1)*	Partially Characterized Molecules	Partially Characterized Molecules	0.861562	0.939481	1.04389	0.789623	0.92751	0.950563	0.786692	0.915008	1.55397	0.347138	0.627071	2.84098	0.762712	0.970338	0.836943	0.992788	0.308687	0.846317	0.743801	0.963367	0.34564	0.881481	0.0873722	0.694109	0.0627631	0.967611
63731	glycoursodeoxycholic acid sulfate (1)	Lipid	Secondary Bile Acid Metabolism	0.862839	0.939481	1.2964	0.914899	0.960814	1.05094	0.791392	0.915899	1.02621	0.817061	0.935429	0.841768	0.852247	0.978499	0.720557	0.973765	0.921493	1	0.962112	1	0.712239	0.956411	0.99127	1	0.266296	0.967611
541	4-hydroxyphenylacetate	Amino Acid	Phenylalanine Metabolism	0.863715	0.939481	0.905773	0.956436	0.985207	0.932133	0.562107	0.799552	1.08811	0.91879	0.974943	1.03371	0.557767	0.910151	0.315024	0.897567	0.612847	0.940482	0.322089	0.812036	0.796046	0.96914	0.455499	0.894096	0.161056	0.967611
1302	methionine	Amino Acid	Methionine, Cysteine, SAM and Taurine Metabolism	0.863756	0.939481	0.967677	0.638638	0.84702	0.96266	0.242492	0.563657	1.06712	0.3347	0.614434	0.882584	0.315022	0.832361	0.0271271	0.697289	0.147376	0.772181	0.114127	0.703459	0.167683	0.840227	0.726734	0.957396	0.489144	0.967611
52504	X - 24309			0.863757	0.939481	1.02167	0.322085	0.636288	1.02711	0.586495	0.814616	1.05326	0.779243	0.908848	0.756287	0.921703	0.989912	0.572582	0.939864	0.617972	0.940682	0.887101	0.989358	0.296126	0.87485	0.279617	0.881728	0.678142	0.967611
1125	isoleucine	Amino Acid	Leucine, Isoleucine and Valine Metabolism	0.866303	0.939822	1.03455	0.84131	0.950822	1.01706	0.0552791	0.28061	1.07071	0.270018	0.545349	1.1228	0.144352	0.6924	0.190018	0.870701	0.278	0.818796	0.531223	0.905625	0.617972	0.937676	0.875611	0.994896	0.670166	0.967611
31938	5-hydroxyhexanoate	Lipid	Fatty Acid, Monohydroxy	0.867943	0.939822	1.03795	0.0853504	0.354581	0.784368	0.95452	0.977699	1.00754	0.157208	0.420176	1	0.0602058	0.630583	0.499514	0.924712	0.258956	0.805667	0.0428745	0.518244	0.00449675	0.585062	0.151499	0.817232	0.0533261	0.967611
485	spermidine	Amino Acid	Polyamine Metabolism	0.871381	0.939822	1.0882	0.459913	0.741371	1.19002	0.32334	0.636558	1.14415	0.423203	0.682566	0.70518	0.756995	0.970338	0.299505	0.897567	0.927486	1	0.910149	0.990662	0.715832	0.956411	0.927486	1	0.64385	0.967611
43508	homoveratric acid	Xenobiotics	Drug - Neurological	0.871545	0.939822	2.01258	0.373648	0.669879	2.43728	0.787753	0.915008	2.04633	0.276713	0.550015		0.0623907	0.630592	0.700921	0.973417	0.834234	0.996926	0.340864	0.829117	0.0762027	0.808418	0.265084	0.87514	0.0996027	0.967611
47114	ferulic acid 4-sulfate	Xenobiotics	Food Component/Plant	0.873879	0.939822	0.949898	0.875279	0.955059	1.20665	0.446322	0.714299	0.853262	0.761802	0.90147	0.612115	0.547852	0.905715	0.533588	0.92849	0.408471	0.857382	0.442337	0.865977	0.435712	0.901583	0.562432	0.931814	0.875604	0.986837
48434	N-acetylcitrulline	Amino Acid	Urea cycle; Arginine and Proline Metabolism	0.873932	0.939822	0.872586	0.612754	0.827254	0.775545	0.738721	0.899174	0.816219	0.795941	0.919896	1.01578	0.183925	0.729934	0.933269	1	0.713098	0.973351	0.607727	0.928439	0.910148	0.999397	0.404455	0.894096	0.953553	1
1649	valine	Amino Acid	Leucine, Isoleucine and Valine Metabolism	0.87395	0.939822	1.01443	0.884226	0.9556	1.02226	0.0873644	0.358193	1.07803	0.113295	0.345709	0.735386	0.224032	0.768497	0.148398	0.847666	0.0578779	0.620237	0.263745	0.798287	0.0850914	0.808418	0.236764	0.847218	0.858427	0.981555
61860	octadecadienedioate (C18:2-DC)*	Lipid	Fatty Acid, Dicarboxylate	0.87395	0.939822	0.934198	0.83562	0.948996	1.09959	0.362943	0.670231	0.90903	0.533615	0.761632	1.02258	0.991286	1	0.718552	0.973765	0.617972	0.940682	0.406539	0.845589	0.829939	0.991696	0.524086	0.918979	0.918812	0.991512
39789	glycyrrhetinate	Xenobiotics	Food Component/Plant	0.874514	0.939822	1.0496	0.87169	0.955059	1.02978	0.61213	0.83282	1.10951	0.287293	0.558166	0.934823	0.87169	0.982351	0.643704	0.972222	0.632113	0.942666	0.252564	0.796385	0.609202	0.937676	0.359954	0.892171	0.310434	0.967611
35637	cysteinylglycine	Amino Acid	Glutathione Metabolism	0.876501	0.939822	0.964688	0.892855	0.957235	0.988596	0.480311	0.743792	0.997875	0.892855	0.963126	1.34816	0.915924	0.989912	0.567638	0.938595	0.991286	1	0.933273	0.993852	0.768095	0.963099	0.881353	0.994896	0.509958	0.967611
43831	1-methylhistamine	Amino Acid	Histidine Metabolism	0.878636	0.939822	0.844861	0.784518	0.925743	1.01104	0.536949	0.785305	0.948583	0.851077	0.949472	1.22589	0.997052	1	0.984982	1	0.879913	1	0.811755	0.977037	0.403491	0.884115	0.774465	0.970011	0.959115	1
44656	isovalerate (C5)	Amino Acid	Leucine, Isoleucine and Valine Metabolism	0.879003	0.939822	1.00881	0.332846	0.648733	0.879318	0.840894	0.927866	0.968146	0.649019	0.842952	1.02129	0.67548	0.944004	0.707694	0.973765	0.979669	1	0.353259	0.834432	0.54323	0.925174	0.841309	0.986194	0.429555	0.967611
47955	X - 12906			0.879053	0.939822	1.05415	0.723987	0.889266	1.05516	0.753471	0.907372	1.09271	0.496003	0.739792	1.0042	0.796049	0.974751	0.729469	0.973765	0.67548	0.960966	0.756995	0.966087	0.320308	0.877181	0.433818	0.894096	0.459914	0.967611
32492	caprylate (8:0)	Lipid	Medium Chain Fatty Acid	0.879054	0.939822	1.19251	0.895733	0.959411	1.21656	0.685695	0.859587	1.0347	0.718553	0.877972	0.931837	0.847008	0.977006	0.729469	0.973765	0.751464	0.973351	0.404482	0.845589	0.83562	0.991696	0.756995	0.970011	0.950654	1
1417	kynurenate	Amino Acid	Tryptophan Metabolism	0.879054	0.939822	1.05675	0.707694	0.886425	1.02025	0.602187	0.825274	1.04972	1	1	0.963298	0.433819	0.849584	0.702286	0.973417	0.947755	1	0.617972	0.928915	0.498335	0.913759	0.861286	0.993994	0.607749	0.967611
15685	5-hydroxylysine	Amino Acid	Lysine Metabolism	0.879054	0.939822	1.01724	0.801672	0.930072	0.99146	0.0765644	0.335934	1.15472	0.169935	0.438033	1.01792	0.991286	1	0.024932	0.692249	0.543228	0.918375	0.0976503	0.67816	0.729469	0.956411	0.336526	0.892171	0.322087	0.967611
33949	gamma-glutamylglycine	Peptide	Gamma-glutamyl Amino Acid	0.879054	0.939822	1.0001	0.649079	0.850881	1.01064	0.974172	0.989913	1.0028	0.505295	0.745783	0.996525	0.475531	0.873866	0.779243	0.984719	0.273192	0.813398	0.374409	0.834432	0.524086	0.920406	0.0870877	0.694109	0.602668	0.967611
62059	N-acetyl-2-aminooctanoate*	Lipid	Fatty Acid, Amino	0.879054	0.939822	0.927544	0.136514	0.437	0.805205	0.442893	0.712153	0.832566	0.0891228	0.307709	0.782017	0.00605435	0.403149	0.818604	0.990149	0.154628	0.772181	0.316782	0.812036	0.702287	0.953995	0.0123874	0.347543	0.718553	0.969696
62719	X - 25422			0.881608	0.941661	1.04098	0.83562	0.948996	1.0656	0.409034	0.691084	0.956416	0.577547	0.786551	4.3123	0.236766	0.781841	0.340199	0.897567	0.659589	0.949103	0.316782	0.812036	0.779241	0.967423	0.3347	0.892171	0.768095	0.980967
42079	valylglutamine	Peptide	Dipeptide	0.883556	0.942607	0.938762	0.544609	0.792031	1.31841	0.774704	0.911921	1.03055	0.217627	0.485293	1.19596	0.203489	0.768497	0.801531	0.990149	0.211251	0.786151	0.162465	0.737121	0.933173	1	0.118225	0.769316	0.818533	0.980967
33132	X - 11787			0.884163	0.942607	1.00491	0.670166	0.866461	1.02355	0.778194	0.911921	1.00834	0.380312	0.652737	1.08361	0.331065	0.832361	0.473281	0.924712	0.058847	0.620237	0.327456	0.814682	0.538411	0.925174	0.0578787	0.64562	0.807306	0.980967
47802	X - 16397			0.885095	0.94271	0.996053	0.648841	0.850881	1.00287	0.000441913	0.0185276	0.692889	0.000764365	0.0215742	0.698318	0.540598	0.905715	0.000470621	0.328815	2.80171e-06	0.0020268	0.00551266	0.240013	0.000176424	0.0997677	0.0226765	0.431539	0.382161	0.967611
1566	3-aminoisobutyrate	Nucleotide	Pyrimidine Metabolism, Thymine containing	0.88672	0.94355	0.998102	0.991286	0.994808	0.991613	0.83332	0.926799	0.986218	0.997095	1	0.903163	0.567637	0.910151	0.982574	1	0.849859	1	0.768095	0.96837	0.489147	0.913759	0.818604	0.985986	0.552928	0.967611
57516	cerotoylcarnitine (C26)*	Lipid	Fatty Acid Metabolism (Acyl Carnitine, Long Chain Saturated)	0.889278	0.943659	0.914976	0.236766	0.564442	0.825614	0.671472	0.855262	0.914631	0.257572	0.53232	0.718608	0.0519019	0.615827	0.944857	1	0.251503	0.805667	0.114965	0.703459	0.84131	0.993297	0.023781	0.440923	0.519355	0.967611
6146	2-aminoadipate	Amino Acid	Lysine Metabolism	0.890563	0.943659	1.10307	0.497383	0.764684	1.01366	0.524278	0.780898	1.06252	0.497382	0.740823	1.03473	0.698948	0.956441	0.991254	1	0.419615	0.869095	0.360286	0.834432	0.843813	0.993297	0.411486	0.894096	0.582258	0.967611
37480	5alpha-pregnan-3beta-ol,20-one sulfate	Lipid	Progestin Steroids	0.891558	0.943659	4.1011	0.9828	0.994808	3.87234	0.874271	0.945746	3.68614	0.937566	0.982579	2.87685	0.532363	0.905715	0.554305	0.932915	0.850102	1	0.565439	0.924728	0.832972	0.991696	0.751505	0.968055	0.78977	0.980967
42382	S-adenosylhomocysteine (SAH)	Amino Acid	Methionine, Cysteine, SAM and Taurine Metabolism	0.891837	0.943659	0.980235	0.910149	0.960288	0.997488	0.553526	0.796178	1.01313	0.360862	0.64464	1.26062	0.796049	0.974751	0.496034	0.924712	0.144349	0.772181	0.521717	0.905625	0.225423	0.850102	0.398356	0.894096	0.53841	0.967611
61822	N-stearoylserine*	Lipid	Endocannabinoid	0.891837	0.943659	1.00401	0.0219974	0.193016	1.25309	0.00346008	0.0631744	1.29128	0.0237552	0.163534	0.914974	0.023781	0.580094	0.0077889	0.561415	0.00762209	0.319281	0.617972	0.928915	0.776451	0.967423	0.595079	0.93355	0.0205986	0.967611
64401	X - 26111			0.891837	0.943659	1.09213	0.790435	0.92751	1.02727	0.989667	0.996648	1.07481	0.884226	0.958409		0.153574	0.694601	0.414822	0.915581	0.179176	0.772181	0.516997	0.905625	0.875611	0.993297	0.664866	0.942943	0.327448	0.967611
39760	4-oxo-retinoic acid	Cofactors and Vitamins	Vitamin A Metabolism	0.896173	0.946467	0.995206	0.88573	0.9556	0.96198	0.76471	0.908695	0.962463	0.464364	0.719159	1.10052	0.901127	0.989137	0.837954	0.992788	0.62717	0.942666	0.823801	0.977037	0.709187	0.954869	0.303075	0.884176	0.602233	0.967611
39837	docosadioate (C22-DC)	Lipid	Fatty Acid, Dicarboxylate	0.896958	0.946467	1.06264	0.858427	0.955059	0.970204	0.765808	0.908695	0.857467	0.509959	0.745783	0.913842	0.380309	0.832361	0.548069	0.930659	0.263745	0.805667	0.818603	0.977037	0.633445	0.937676	0.773663	0.970011	0.514645	0.967611
47988	X - 16087			0.899174	0.946467	1.01249	0.459086	0.741371	0.887463	0.301836	0.616007	0.801598	0.183217	0.457637	0.703355	0.141263	0.6924	0.559976	0.935499	0.0597816	0.620237	0.65953	0.945126	0.442406	0.901583	0.197265	0.847218	0.557807	0.967611
62494	X - 25265			0.89952	0.946467	0.948302	0.939059	0.975314	1.0243	0.419946	0.697369	0.903992	0.287735	0.558166	0.80571	0.392286	0.832361	0.368564	0.897567	0.313275	0.851717	0.306337	0.812036	0.239663	0.852387	0.973864	1	0.965156	1
15122	glycerol	Lipid	Glycerolipid Metabolism	0.89952	0.946467	0.925971	0.124483	0.430695	0.890526	0.301697	0.616007	0.909815	0.00867253	0.0923753	0.913768	0.058847	0.628441	0.309794	0.897567	0.00585604	0.267883	0.408602	0.845589	0.120082	0.808418	0.015178	0.36475	0.329256	0.967611
57637	carotene diol (3)	Cofactors and Vitamins	Vitamin A Metabolism	0.89952	0.946467	1.07557	0.649078	0.850881	1.08059	0.930341	0.968856	1.05809	0.933273	0.979243	0.94535	0.765313	0.970338	0.327456	0.897567	0.628264	0.942666	0.179178	0.742967	0.560257	0.931073	0.824267	0.986194	0.835619	0.980967
53224	pimeloylcarnitine/3-methyladipoylcarnitine (C7-DC)	Lipid	Fatty Acid Metabolism (Acyl Carnitine, Dicarboxylate)	0.901912	0.948099	1.03813	0.569954	0.809106	1.07962	0.500171	0.757957	0.950224	0.927399	0.979243	0.731569	0.921698	0.989912	0.174462	0.869566	0.214445	0.786151	0.408548	0.845589	0.675476	0.951391	0.582507	0.93355	0.630853	0.967611
1567	vanillylmandelate (VMA)	Amino Acid	Tyrosine Metabolism	0.904648	0.950091	0.986452	0.74044	0.903457	1.04327	0.566605	0.800745	0.977894	0.726733	0.883188	0.897384	0.396326	0.832361	0.477786	0.924712	0.570107	0.926533	0.169937	0.737121	0.178002	0.840227	0.976767	1	0.188792	0.967611
15720	N-acetylglutamate	Amino Acid	Glutamate Metabolism	0.909779	0.953706	1.00993	0.388268	0.669879	0.939184	0.72659	0.890152	0.995827	0.959354	0.989422	1.00124	0.0976503	0.688582	0.838463	0.992788	0.994191	1	0.327456	0.814682	0.345759	0.881481	0.956453	1	0.364701	0.967611
36099	4-ethylphenyl sulfate	Xenobiotics	Benzoate Metabolism	0.909779	0.953706	1.29048	0.707694	0.886425	1.11134	0.820708	0.926799	0.766208	0.404485	0.662793	1.04633	0.0202029	0.578272	0.176835	0.869566	0.113297	0.744993	0.368566	0.834432	0.342047	0.881481	0.818604	0.985986	0.150452	0.967611
40481	dihydroferulate	Xenobiotics	Food Component/Plant	0.914718	0.954657	1.10012	0.720104	0.889266	0.995119	0.37013	0.680086	0.555603	0.399991	0.658295	1.43633	0.559044	0.910151	0.274175	0.897567	0.264282	0.805667	0.294679	0.809163	0.151402	0.840227	0.750467	0.96782	0.578943	0.967611
64440	X - 26119			0.914913	0.954657	0.997068	0.968058	0.989065	0.94845	0.89952	0.954318	0.965643	0.718552	0.877972		0.248506	0.794656	0.519352	0.924712	0.402433	0.857382	0.127184	0.710279	0.306339	0.87485	0.68081	0.942943	0.266869	0.967611
1437	succinate	Energy	TCA Cycle	0.914914	0.954657	0.790225	0.279617	0.602991	1.10131	0.394495	0.680086	1.34237	0.433819	0.69021	0.512018	0.521717	0.903033	0.182739	0.870701	0.169937	0.772181	0.670167	0.948286	0.0578779	0.808418	0.0569237	0.64562	0.00867297	0.967611
27731	ribonate	Carbohydrate	Pentose Metabolism	0.914915	0.954657	0.987021	0.913036	0.960643	1.015	0.765809	0.908695	0.979074	0.408602	0.666635	0.822507	0.824267	0.977006	0.680808	0.973417	0.249998	0.805667	0.59256	0.925342	0.132721	0.834249	0.360862	0.892171	0.570105	0.967611
1564	citrate	Energy	TCA Cycle	0.914915	0.954657	1.00208	0.159967	0.470743	1.05073	0.979336	0.994268	1.01114	0.110019	0.343125	1.28165	0.0564495	0.620397	0.994191	1	0.0824849	0.69104	0.0638887	0.552106	0.696893	0.953995	0.16434	0.817232	0.889977	0.988955
12110	isocitrate	Energy	TCA Cycle	0.918252	0.956483	1.07906	0.413122	0.688536	0.898085	0.744096	0.902805	1.04112	0.887074	0.958409	0.877453	0.513301	0.895311	0.25396	0.897567	0.991242	1	0.183961	0.749081	0.462665	0.905477	0.480083	0.90195	0.827009	0.980967
35322	hydroquinone sulfate	Xenobiotics	Drug - Topical Agents	0.920049	0.956483	0.700028	0.965152	0.988778	0.707947	0.765803	0.908695	0.723242	0.762536	0.90147	0.818075	0.846998	0.977006	0.707692	0.973765	0.473282	0.902392	0.756995	0.966087	0.370504	0.881481	0.67548	0.942943	0.320314	0.967611
63920	N-acetyl-2-aminoadipate	Amino Acid	Lysine Metabolism	0.920049	0.956483	1.01208	0.388251	0.669879	0.958774	0.989667	0.996648	0.959153	0.345726	0.62558	0.843561	0.263745	0.820911	0.956453	1	0.209146	0.786151	0.55293	0.916423	0.438108	0.901583	0.263745	0.874767	0.939063	0.999079
46516	X - 21471			0.920054	0.956483	1.06822	0.892855	0.957235	1.08906	0.768281	0.908771	1.02841	0.844157	0.949283	1.42163	0.829939	0.977006	0.408599	0.911497	0.376371	0.855957	0.248506	0.790192	0.429555	0.89636	0.933273	1	0.962255	1
47818	X - 17328			0.922788	0.958443	2.00968	0.797992	0.930072	1.06691	0.920808	0.964251	3.04179	0.952901	0.987671	1.00421	0.351385	0.832361	0.882615	0.998238	0.665061	0.952132	0.97019	1	0.655787	0.941237	0.672106	0.942943	0.585081	0.967611
46977	X - 15503			0.925196	0.96006	1.04443	0.299503	0.622133	1.02206	0.823228	0.926799	0.963577	0.538411	0.764978	1.50926	0.102152	0.688582	0.858427	0.992788	0.612852	0.940482	0.266869	0.799194	0.380312	0.881481	0.442418	0.894096	0.484585	0.967611
57519	eicosenoylcarnitine (C20:1)*	Lipid	Fatty Acid Metabolism (Acyl Carnitine, Monounsaturated)	0.927737	0.960082	0.904939	0.0758151	0.335327	0.816943	0.527221	0.781037	0.925871	0.0420302	0.213748	0.873276	0.150426	0.694601	0.790422	0.990014	0.0665368	0.627575	0.320259	0.812036	0.575036	0.933846	0.144278	0.80822	0.659585	0.967611
2831	adenosine 3',5'-cyclic monophosphate (cAMP)	Nucleotide	Purine Metabolism, Adenine containing	0.927768	0.960082	1.0065	0.111647	0.404364	1.07736	0.758406	0.908695	1.02221	0.881353	0.958409	0.957742	0.123594	0.688582	0.973863	1	0.548069	0.92242	0.235325	0.781195	0.323872	0.881481	0.962255	1	0.577547	0.967611
34457	gamma-glutamylisoleucine*	Peptide	Gamma-glutamyl Amino Acid	0.927768	0.960082	1.00195	0.548068	0.792981	0.950961	0.212587	0.545568	1.04518	0.209146	0.485293	0.995314	1	1	0.197508	0.882932	0.239662	0.80195	0.15253	0.737121	0.196246	0.840227	0.773662	0.970011	0.773663	0.980967
61887	glucuronide of C10H18O2 (7)*	Partially Characterized Molecules	Partially Characterized Molecules	0.929238	0.960723	1.04746	0.5965	0.821005	0.928089	0.65013	0.84859	2.20037	0.464044	0.719159	1.12901	0.456669	0.86302	0.550265	0.930659	0.349107	0.855957	0.0401145	0.499007	0.0999609	0.808418	0.44618	0.894096	0.107084	0.967611
1303	malate	Energy	TCA Cycle	0.930341	0.960984	0.985809	0.142361	0.446855	0.877552	0.1876	0.514198	1.01618	0.0532339	0.233856		0.0472577	0.615827	0.565173	0.938595	0.0142877	0.403986	0.0376511	0.499007	0.734947	0.956411	0.00535512	0.239898	0.779243	0.980967
53263	docosahexaenoylcholine	Lipid	Fatty Acid Metabolism (Acyl Choline)	0.932601	0.962438	1.15197	0.29312	0.619114	1.6746	0.620407	0.835078	1.23575	0.0522299	0.233579	2.39112	0.473216	0.87115	0.293123	0.897567	0.201721	0.786151	0.772483	0.96837	0.0389406	0.808418	0.721303	0.955262	0.707707	0.969696
1515	salicylate	Xenobiotics	Drug - Topical Agents	0.935489	0.963656	0.315113	0.927486	0.967737	0.397813	0.376766	0.680086	1.23914	0.927486	0.979243	0.98413	0.123594	0.688582	0.4211	0.917657	0.372456	0.855957	0.68081	0.948846	0.815775	0.981534	0.124483	0.777541	0.473284	0.967611
32401	trigonelline (N'-methylnicotinate)	Cofactors and Vitamins	Nicotinate and Nicotinamide Metabolism	0.935489	0.963656	0.938049	0.94196	0.975632	0.971662	0.234752	0.560632	0.776037	0.193732	0.4755	1.03031	0.129008	0.688582	0.486865	0.924712	0.236766	0.801743	0.64385	0.939587	0.416908	0.891347	0.382289	0.892171	0.881353	0.986837
45095	2-methylbutyrylcarnitine (C5)	Amino Acid	Leucine, Isoleucine and Valine Metabolism	0.94064	0.968079	1.00424	0.362776	0.669879	0.927603	0.868851	0.94299	0.975319	0.887101	0.958409	0.930448	0.396327	0.832361	0.686154	0.973417	0.659589	0.949103	0.353259	0.834432	0.732204	0.956411	0.633445	0.938052	0.334699	0.967611
62945	X - 25511			0.943001	0.968964	0.919664	0.559379	0.801138	0.888858	0.33695	0.646253	0.803096	0.599239	0.80064	1.44954	0.048912	0.615827	0.610284	0.958659	0.471326	0.902392	0.990304	1	0.687755	0.953995	0.45001	0.894096	0.47866	0.967611
15681	4-guanidinobutanoate	Amino Acid	Guanidino and Acetamido Metabolism	0.943216	0.968964	0.935088	0.93327	0.97198	0.941068	0.276653	0.59768	1.13315	0.217122	0.485293	0.896277	0.79324	0.974751	0.143348	0.837241	0.0638922	0.627575	0.126278	0.710279	0.0628538	0.808418	0.659588	0.942943	0.429555	0.967611
12261	taurodeoxycholate	Lipid	Secondary Bile Acid Metabolism	0.945425	0.97035	1.02646	0.658386	0.860088	0.988992	0.148697	0.467035	1.0648	0.14773	0.408582	1.47799	0.341157	0.832361	0.378788	0.897567	0.432089	0.8794	0.0119432	0.286174	0.104465	0.808418	0.123961	0.777541	0.790058	0.980967
47921	X - 12410			0.94831	0.972142	0.94481	0.907177	0.960288	1.22365	0.629468	0.841339	1.10894	0.627857	0.822872	1.02358	0.552774	0.907126	0.810126	0.990149	0.97967	1	0.715832	0.9592	0.796042	0.96914	0.936167	1	0.67282	0.967611
62521	X - 25279			0.948893	0.972142	27.9708	0.817179	0.940338	32.6537	0.790217	0.915584	23.5296	0.872234	0.956627	0.839143	0.442468	0.856195	0.289429	0.897567	0.384385	0.855957	0.379154	0.834432	0.363725	0.881481	0.7169	0.953854	0.897348	0.990662
61700	2-hydroxyarachidate*	Lipid	Fatty Acid, Monohydroxy	0.950949	0.973365	0.90495	0.615409	0.827871	1.0153	0.956107	0.977699	1.00871	0.654325	0.843303	0.744406	0.137473	0.688582	0.384278	0.897567	0.81295	0.995072	0.368564	0.834432	0.484585	0.913174	0.745946	0.963087	0.132721	0.967611
47654	X - 11858			0.953313	0.973671	1.0784	0.600819	0.822481	1.03888	0.691841	0.864419	0.998175	0.886679	0.958409	1.51037	0.541455	0.905715	0.218867	0.895667	0.571874	0.926533	0.824008	0.977037	0.417959	0.89188	0.601507	0.935827	0.201943	0.967611
36803	3beta,7alpha-dihydroxy-5-cholestenoate	Lipid	Sterol	0.953508	0.973671	1.00142	0.528764	0.779125	0.961498	0.0445906	0.259053	0.857584	0.384191	0.652737	0.970587	0.702268	0.958948	0.0654426	0.837241	0.979669	1	0.147365	0.734878	0.543203	0.925174	0.0643973	0.64562	0.192478	0.967611
42040	5-hydroxymethyl-2-furoic acid	Amino Acid	Tyrosine Metabolism	0.953835	0.973671	0.880404	0.745943	0.90539	0.809964	0.545686	0.790536	1.11871	0.459518	0.714595	1.8124	0.5476	0.905715	0.520981	0.924712	0.872793	1	0.169835	0.737121	0.231698	0.850102	0.0915397	0.697528	0.423459	0.967611
47011	X - 21834			0.955931	0.973791	1.03243	0.959043	0.986704	1.06702	0.161856	0.4852	1.00424	0.116164	0.351607	1.0434	0.818124	0.977006	0.308902	0.897567	0.175866	0.772181	0.0877255	0.636844	0.0737826	0.808418	0.819914	0.986194	0.422508	0.967611
32398	sebacate (C10-DC)	Lipid	Fatty Acid, Dicarboxylate	0.956066	0.973791	1.03316	0.630342	0.838972	0.982556	0.42103	0.697813	0.796954	0.790191	0.916224	0.987734	0.433804	0.849584	0.493719	0.924712	0.602644	0.940124	0.910133	0.990662	0.907263	0.999397	0.827096	0.986194	0.378337	0.967611
64337	X - 26062			0.95654	0.973791	0.289561	0.38276	0.669879	0.274592	0.531515	0.78405	0.444768	0.700661	0.868327	0.74967	0.723527	0.963069	0.317262	0.897567	0.294567	0.841556	0.19746	0.761245	0.0480249	0.808418	0.552385	0.929219	0.660833	0.967611
47650	X - 11483			0.961266	0.976841	1.21198	0.918812	0.963133	1.2058	0.805634	0.922188	1.25314	0.864147	0.955231	0.679707	0.869876	0.982351	0.364682	0.897567	0.889975	1	0.734945	0.959586	0.889977	0.994628	0.423195	0.894096	0.457704	0.967611
43829	gamma-glutamylvaline	Peptide	Gamma-glutamyl Amino Acid	0.961267	0.976841	1.0022	0.625687	0.833757	1.03325	0.412719	0.691122	1.03974	0.991286	0.997471	1.07075	0.500653	0.88553	0.519355	0.924712	0.686155	0.967632	0.68081	0.948846	0.751464	0.956411	0.453306	0.894096	0.477787	0.967611
43264	(R)-3-hydroxybutyrylcarnitine	Lipid	Fatty Acid Metabolism (Acyl Carnitine, Hydroxy)	0.963783	0.978517	1.15397	0.762497	0.91181	1.24121	0.283026	0.602904	0.981116	0.172163	0.439884	0.728192	0.729465	0.9658	0.100497	0.837241	0.10523	0.737698	0.140384	0.715868	0.057877	0.808418	0.45109	0.894096	0.232463	0.967611
33384	salicyluric glucuronide*	Xenobiotics	Drug - Analgesics, Anesthetics	0.965226	0.978562	0.237339	0.714829	0.88889	0.253682	0.142544	0.459957	0.72352	0.178074	0.448763		0.993684	1	0.54984	0.930659	0.885757	1	0.923294	0.993296	0.500326	0.913759	0.563947	0.932491	0.930171	0.996172
36776	7-HOCA	Lipid	Sterol	0.966428	0.978562	0.963986	0.316782	0.630218	0.940541	0.166828	0.491799	0.95797	0.15889	0.42209	0.927859	0.567638	0.910151	0.251503	0.897567	0.959354	1	0.933273	0.993852	0.801672	0.971802	0.45112	0.894096	0.349495	0.967611
63151	N,N-dimethylalanine	Amino Acid	Alanine and Aspartate Metabolism	0.966428	0.978562	0.948265	0.696894	0.878896	0.941167	0.748568	0.905247	1.00249	0.248445	0.520525	1.14675	0.357048	0.832361	0.915924	1	0.686154	0.967632	0.997095	1	0.514646	0.913759	0.915923	1	0.630853	0.967611
64050	2-methoxyhydroquinone sulfate (2)	Xenobiotics	Benzoate Metabolism	0.970028	0.981327	1.01722	0.536961	0.784949	0.831895	0.474606	0.739002	0.801597	0.367651	0.650173	1.30247	0.160253	0.699964	0.354869	0.897567	0.178517	0.772181	0.991034	1	0.382801	0.881481	0.990938	1	0.253325	0.967611
36713	N6-carboxymethyllysine	Carbohydrate	Advanced Glycation End-product	0.971563	0.982001	0.942323	0.338272	0.649142	1.04699	0.512799	0.769878	1.05099	0.47726	0.728949	1.06165	0.433819	0.849584	0.707693	0.973765	0.832778	0.996926	0.570107	0.924728	0.773662	0.965798	0.486859	0.905654	0.729469	0.972625
2761	thyroxine	Amino Acid	Tyrosine Metabolism	0.976754	0.984535	0.992152	0.869877	0.955059	1.01421	0.818192	0.926799	1.01362	0.54323	0.765676	0.928694	0.646461	0.936405	0.427429	0.919296	0.331064	0.855957	0.473284	0.882631	0.748702	0.956411	0.965156	1	0.721276	0.969696
63402	feruloylquinate (4)	Xenobiotics	Food Component/Plant	0.978585	0.984535	1.31075	0.531845	0.781068	1.7852	0.499368	0.757755	0.789278	0.770911	0.906624	10.6894	0.466853	0.868553	0.322362	0.897567	0.200226	0.786151	0.215736	0.761245	0.390221	0.881481	0.558438	0.931814	0.509407	0.967611
48674	umbelliferone sulfate	Xenobiotics	Food Component/Plant	0.979091	0.984535	2.91135	0.914524	0.960814	3.18648	0.745389	0.903405	0.891867	0.825867	0.938976	1.15894	0.710443	0.961468	0.458908	0.923723	0.0798975	0.684576	0.4995	0.903402	0.141289	0.834249	0.976483	1	0.312383	0.967611
48149	N-acetylglucosaminylasparagine	Carbohydrate	Aminosugar Metabolism	0.979321	0.984535	1.01203	0.0801215	0.344248	1.22452	0.460579	0.723942	1.0769	0.362644	0.646801	0.865911	0.049731	0.615827	0.236712	0.897567	0.623111	0.942666	0.431652	0.865977	0.151487	0.840227	0.858427	0.991707	0.0837804	0.967611
62798	4-acetylcatechol sulfate (1)	Xenobiotics	Food Component/Plant	0.979334	0.984535	0.835417	0.597339	0.821159	1.04593	0.992246	0.996648	0.693383	0.99128	0.997471	0.710733	0.875604	0.982351	0.548056	0.930659	0.944856	1	0.707662	0.958726	0.707643	0.953995	0.302718	0.884176	0.238204	0.967611
52340	N-carbamoylalanine	Amino Acid	Alanine and Aspartate Metabolism	0.981726	0.984535	1.05843	0.824531	0.943992	1.09507	0.664494	0.854781	0.992346	0.622796	0.818967	1.0457	0.751021	0.968856	0.852445	0.992788	0.591167	0.935118	0.933124	0.993852	0.346326	0.881481	0.541175	0.924575	0.572512	0.967611
43549	N-formylanthranilic acid	Amino Acid	Tryptophan Metabolism	0.98188	0.984535	0.969927	0.824008	0.943992	0.948453	0.355133	0.66448	1.09223	0.288556	0.5588	1.10387	0.807271	0.976352	0.114623	0.837241	0.418873	0.869095	0.167633	0.737121	0.612754	0.937676	0.0163823	0.36475	0.0618157	0.967611
34428	1-palmitoyl-GPA (16:0)	Lipid	Lysophospholipid	0.981918	0.984535	0.983714	0.824264	0.943992	0.973213	0.347765	0.656116	1.07522	0.143308	0.402474	1.05708	0.724003	0.963069	0.904379	1	0.302906	0.846317	0.353258	0.834432	0.163241	0.840227	0.617972	0.935827	0.380312	0.967611
33950	N-acetylphenylalanine	Amino Acid	Phenylalanine Metabolism	0.981919	0.984535	0.978796	0.188792	0.522879	0.88783	0.82827	0.926799	0.964699	0.147372	0.408582	0.966781	0.0161167	0.53659	0.713116	0.973765	0.0715497	0.642244	0.0638922	0.552106	0.294445	0.87485	0.251502	0.874767	0.345757	0.967611
52483	X - 24295			0.9845	0.986247	0.998326	0.00178738	0.053151	0.637436	0.540593	0.785566	0.986631	1.38e-05	0.00156025	1.02402	0.000126442	0.0715662	0.910149	1	1.05871e-05	0.00399132	0.00110726	0.113947	0.196246	0.840227	2.29865e-05	0.0129989	0.349496	0.967611
46690	X - 18901			0.99225	0.993129	1.08747	0.754227	0.908806	0.976618	0.823226	0.926799	1.05868	0.962254	0.989422	1.04922	0.102912	0.688582	0.691514	0.973417	0.557811	0.926217	0.0127744	0.289211	0.211798	0.840227	0.254523	0.874767	0.505295	0.967611
54745	cetirizine	Xenobiotics	Drug - Respiratory	1	1	0.788476	0.44078	0.721856	1.11383	0.994026	0.996667	0.862109	0.619217	0.815748		0.609202	0.928151	0.827456	0.990149	0.631567	0.942666	0.903123	0.990662	0.102887	0.808418	0.979133	1	0.239354	0.967611
21174	morphine	Xenobiotics	Drug - Analgesics, Anesthetics	NA	NA		NA	NA		NA	NA		NA	NA		NA	NA	NA	NA	NA	NA	NA	NA	NA	NA	NA	NA	NA	NA
33080	N-ethylglycinexylidide	Xenobiotics	Drug - Analgesics, Anesthetics	NA	NA		0.393628	0.669879		NA	NA		0.393628	0.652737		0.393628	0.832361	NA	NA	0.393628	0.855957	0.393628	0.834432	1	1	0.393628	0.892171	1	1
35661	lidocaine	Xenobiotics	Drug - Analgesics, Anesthetics	NA	NA		0.393628	0.669879		0.397118	0.680086		0.393628	0.652737		0.393628	0.832361	0.393628	0.897567	0.393628	0.855957	1	1	1	1	0.393628	0.892171	1	1
38306	metformin	Xenobiotics	Drug - Metabolic	NA	NA		0.393628	0.669879		0.256185	0.571994	0	NA	NA		0.393628	0.832361	0.261209	0.897567	NA	NA	0.160044	0.737121	0.393628	0.881481	0.261209	0.874767	0.870774	0.986703
38321	allopurinol riboside	Xenobiotics	Drug - Metabolic	NA	NA		NA	NA		NA	NA		NA	NA		NA	NA	NA	NA	NA	NA	NA	NA	NA	NA	NA	NA	NA	NA
38599	celecoxib	Xenobiotics	Drug - Analgesics, Anesthetics	NA	NA		NA	NA		NA	NA		NA	NA	0.169665	NA	NA	NA	NA	NA	NA	NA	NA	NA	NA	NA	NA	NA	NA
39787	quetiapine	Xenobiotics	Drug - Psychoactive	NA	NA		NA	NA		NA	NA		NA	NA		NA	NA	NA	NA	NA	NA	NA	NA	NA	NA	NA	NA	NA	NA
41726	oxypurinol	Xenobiotics	Drug - Metabolic	NA	NA		NA	NA		NA	NA		NA	NA		NA	NA	NA	NA	NA	NA	NA	NA	NA	NA	NA	NA	NA	NA
42021	fexofenadine	Xenobiotics	Drug - Respiratory	NA	NA		NA	NA		NA	NA		NA	NA	1.03605	NA	NA	NA	NA	NA	NA	NA	NA	NA	NA	NA	NA	NA	NA
42981	diltiazem	Xenobiotics	Drug - Cardiovascular	NA	NA		NA	NA		NA	NA		NA	NA	0.860156	NA	NA	NA	NA	NA	NA	NA	NA	NA	NA	NA	NA	NA	NA
43009	furosemide	Xenobiotics	Drug - Cardiovascular	NA	NA		NA	NA		NA	NA		NA	NA		NA	NA	NA	NA	NA	NA	NA	NA	NA	NA	NA	NA	NA	NA
43024	doxylamine	Xenobiotics	Drug - Respiratory	NA	NA		NA	NA		NA	NA		NA	NA		NA	NA	NA	NA	NA	NA	NA	NA	NA	NA	NA	NA	NA	NA
43496	3-hydroxyquinine	Xenobiotics	Drug - Antibiotic	NA	NA		NA	NA		NA	NA		NA	NA		NA	NA	NA	NA	NA	NA	NA	NA	NA	NA	NA	NA	NA	NA
43534	allopurinol	Xenobiotics	Drug - Metabolic	NA	NA		NA	NA		NA	NA		NA	NA		NA	NA	NA	NA	NA	NA	NA	NA	NA	NA	NA	NA	NA	NA
47119	probenecid	Xenobiotics	Drug - Metabolic	NA	NA		NA	NA		NA	NA		NA	NA		NA	NA	NA	NA	NA	NA	NA	NA	NA	NA	NA	NA	NA	NA
47892	alpha-lipoate	Cofactors and Vitamins	Lipoate Metabolism	NA	NA	1	NA	NA	1	NA	NA	1	NA	NA	0.782018	NA	NA	NA	NA	NA	NA	NA	NA	NA	NA	NA	NA	NA	NA
52954	sitagliptin	Xenobiotics	Drug - Metabolic	NA	NA		NA	NA		NA	NA		NA	NA		NA	NA	NA	NA	NA	NA	NA	NA	NA	NA	NA	NA	NA	NA
53256	olmesartan	Xenobiotics	Drug - Cardiovascular	NA	NA		NA	NA		NA	NA		NA	NA		NA	NA	NA	NA	NA	NA	NA	NA	NA	NA	NA	NA	NA	NA
57668	dexlansoprazole	Xenobiotics	Drug - Gastrointestinal	NA	NA		NA	NA		NA	NA		NA	NA		NA	NA	NA	NA	NA	NA	NA	NA	NA	NA	NA	NA	NA	NA
57673	clindamycin	Xenobiotics	Drug - Antibiotic	NA	NA		NA	NA		NA	NA		NA	NA		NA	NA	NA	NA	NA	NA	NA	NA	NA	NA	NA	NA	NA	NA
57710	XHWESASXXR*	Peptide	Polypeptide	NA	NA	1	NA	NA	1	0.397118	0.680086	1.00249	NA	NA	1.00846	NA	NA	NA	NA	NA	NA	NA	NA	NA	NA	NA	NA	NA	NA
61844	morphine-3-glucuronide	Xenobiotics	Drug - Analgesics, Anesthetics	NA	NA		NA	NA		NA	NA		NA	NA	2.01489	NA	NA	NA	NA	NA	NA	NA	NA	NA	NA	NA	NA	NA	NA
61845	morphine-6-glucuronide	Xenobiotics	Drug - Analgesics, Anesthetics	NA	NA		NA	NA		NA	NA		NA	NA	0.840761	NA	NA	NA	NA	NA	NA	NA	NA	NA	NA	NA	NA	NA	NA
62484	N-desalkylquetiapine*	Xenobiotics	Drug - Psychoactive	NA	NA		NA	NA		NA	NA		NA	NA		NA	NA	NA	NA	NA	NA	NA	NA	NA	NA	NA	NA	NA	NA
63734	febuxostat	Xenobiotics	Drug - Metabolic	NA	NA		NA	NA		NA	NA		NA	NA		NA	NA	NA	NA	NA	NA	NA	NA	NA	NA	NA	NA	NA	NA
63916	glyburide	Xenobiotics	Drug - Metabolic	NA	NA		NA	NA		NA	NA		NA	NA		NA	NA	NA	NA	NA	NA	NA	NA	NA	NA	NA	NA	NA	NA
64109	minocyclin	Xenobiotics	Drug - Antibiotic	NA	NA		NA	NA		NA	NA		NA	NA	0	NA	NA	NA	NA	NA	NA	NA	NA	NA	NA	NA	NA	NA	NA
64569	N-butyryl-lysine	Amino Acid	Lysine Metabolism	NA	NA	1	0.261209	0.583333	0.987832	0.256185	0.571994	0.994246	0.261209	0.53232	0.996743	0.261209	0.81682	0.261209	0.897567	0.261209	0.805667	0.261209	0.798287	0.261209	0.852622	0.261209	0.874767	0.261209	0.967611

## Sheet: FEMALE_WILCOXON
COMP ID	BIOCHEMICAL	SUPER PATHWAY	SUB PATHWAY	D1PRE_p	D1PRE_q	D1PRE_FC	D1POST_p	D1POST_q	D1POST_FC	D2PRE_p	D2PRE_q	D2PRE_FC	D2POST_p	D2POST_q	D2POST_FC	D1POST-D1PRE_p	D1POST-D1PRE_q	D2PRE-D1PRE_p	D2PRE-D1PRE_q	D2POST-D1PRE_p	D2POST-D1PRE_q	D2PRE_D1POST_p	D2PRE-D1POST_q	D2POST-D1POST_p	D2POST-D1POST_q	D2POST-D2PRE_p	D2POST-D2PRE_q	D2POST-D2PRE-D1POST-D1PRE_p	D2POST-D2PRE-D1POST-D1PRE_q
46590	X - 07765			5.13e-06	0.00527678	0.28865	4.95e-06	0.00334349	0.291474	1.52e-06	0.000657294	0.251425	3.38e-06	0.0018969	0.253038	0.649926	0.955406	0.528876	0.910694	0.49246	0.880228	0.589949	0.877809	0.605718	0.888209	0.391638	0.895155	0.662268	0.992312
49557	X - 23680			1.17e-05	0.00527678	0.573246	1.42e-05	0.00529459	0.567414	1.52e-05	0.00284017	0.489545	9.74e-06	0.00324274	0.498313	0.349101	0.903228	0.514166	0.909545	0.605673	0.930067	0.20586	0.703431	0.514133	0.855866	0.597019	0.946375	0.687121	0.992312
47671	X - 18921			1.41e-05	0.00527678	0.56421	0.000135219	0.0173225	0.634583	1.75e-06	0.000657294	0.461837	1.52e-05	0.00324274	0.482453	0.459905	0.909303	0.301348	0.89315	0.21566	0.827332	0.0738471	0.510401	0.0777151	0.602962	0.7738	0.979176	0.291399	0.992312
62919	tridecenedioate (C13:1-DC)*	Lipid	Fatty Acid, Dicarboxylate	2.44e-05	0.00684985	0.539578	0.000177243	0.0173225	0.542694	4.65e-06	0.00130585	0.481597	5.16e-07	0.000579836	0.452706	0.0944131	0.770742	0.381672	0.896696	0.0650116	0.65874	0.959557	0.99585	0.180015	0.752048	0.00264389	0.247865	0.64796	0.992312
62279	indoleacetoylcarnitine*	Amino Acid	Tryptophan Metabolism	0.000144081	0.0298796	2.3046	0.000159303	0.0173225	2.14323	0.00070578	0.0313694	2.27932	2.31e-05	0.00324274	2.53607	0.276248	0.880394	0.326541	0.896696	0.728844	0.965403	0.834931	0.971676	0.367648	0.826471	0.710644	0.96646	0.109521	0.992312
20675	1,5-anhydroglucitol (1,5-AG)	Carbohydrate	Glycolysis, Gluconeogenesis, and Pyruvate Metabolism	0.000159784	0.0298796	0.748897	0.000283028	0.0244057	0.733555	0.0012054	0.0467197	0.770907	0.00136952	0.0368187	0.778383	0.488921	0.913211	0.0131819	0.571428	0.0400402	0.630489	0.0348472	0.400032	0.0131819	0.517603	0.531339	0.923274	0.417282	0.992312
63589	3,5-dichloro-2,6-dihydroxybenzoic acid	Xenobiotics	Chemical	0.000292526	0.0468877	0.684445	0.000185433	0.0173225	0.669214	0.000487039	0.0276618	0.673871	0.000414116	0.0186021	0.673923	0.212062	0.863407	0.798526	0.964409	0.49249	0.880228	0.439559	0.796579	0.299252	0.795882	0.432892	0.895155	0.569027	0.992312
46266	X - 15486			0.000400589	0.0561825	0.63464	9.94e-05	0.0159131	0.624407	2.44e-05	0.00343103	0.561468	8.87e-05	0.00803	0.540767	0.323073	0.903228	0.977525	0.998833	0.301348	0.857521	0.95058	0.99585	0.467802	0.833195	0.64796	0.949233	0.932645	0.992312
46428	X - 21383			0.000571906	0.0712976	0.577355	0.000344398	0.0252116	0.553783	0.00325734	0.0767405	0.624883	0.00174003	0.0406741	0.603215	0.326433	0.903228	0.0965055	0.824122	0.629697	0.93692	0.00336059	0.107031	0.144898	0.722626	0.242571	0.895155	0.536387	0.992312
63658	glutamine conjugate of C7H12O2*	Partially Characterized Molecules	Partially Characterized Molecules	0.00068442	0.076792	0.550392	0.00118741	0.0532434	0.508874	0.00013056	0.0146749	0.365763	3.99e-05	0.00448087	0.317414	0.182346	0.857215	0.0190948	0.571428	0.000406024	0.0914366	0.97737	1	0.0169088	0.517603	0.027151	0.610898	0.878269	0.992312
64389	cis-3,4-methyleneheptanoylcarnitine	Lipid	Fatty Acid Metabolism (Acyl Carnitine, Medium Chain)	0.00079866	0.0814633	0.728234	9.43e-05	0.0159131	0.69262	0.000246152	0.0212827	0.639263	2.03e-05	0.00324274	0.599305	0.00583045	0.483386	0.306687	0.89315	0.0064977	0.332564	0.977374	1	0.105961	0.658594	0.00161833	0.202291	0.417282	0.992312
40469	N1-Methyl-2-pyridone-5-carboxamide	Cofactors and Vitamins	Nicotinate and Nicotinamide Metabolism	0.000905044	0.0846216	0.726212	0.00937862	0.1595	0.804863	0.038843	0.234729	0.83066	0.0617272	0.266649	0.908517	0.443811	0.903228	0.265691	0.885431	0.276114	0.844848	0.357501	0.780822	0.312087	0.816071	0.364102	0.895155	0.592228	0.992312
27665	1-methylnicotinamide	Cofactors and Vitamins	Nicotinate and Nicotinamide Metabolism	0.00135993	0.0893793	0.690234	0.0555647	0.318077	0.768868	0.000507114	0.0276618	0.709446	0.00233415	0.046808	0.773224	0.879079	0.98699	0.419732	0.896696	0.986514	1	0.21991	0.715025	0.782446	0.965188	0.478298	0.918504	0.340613	0.992312
62145	glycine conjugate of C10H12O2*	Partially Characterized Molecules	Partially Characterized Molecules	0.00146966	0.0893793	0.711005	0.00359377	0.106016	0.755409	0.0309898	0.212629	0.779442	0.00796683	0.0897662	0.733098	0.878246	0.98699	0.48518	0.903045	0.959279	1	0.558948	0.868519	0.695465	0.938037	0.067428	0.674932	0.14487	0.992312
63681	3-bromo-5-chloro-2,6-dihydroxybenzoic acid*	Xenobiotics	Chemical	0.00164876	0.0893793	0.722884	0.0017575	0.0729689	0.742639	0.0203499	0.169543	0.775052	0.0064977	0.0810769	0.758807	0.531339	0.932537	0.0173276	0.571428	0.176338	0.769599	0.139473	0.621484	0.60793	0.888209	0.427121	0.895155	0.343495	0.992312
22185	N-acetylaspartate (NAA)	Amino Acid	Alanine and Aspartate Metabolism	0.00165792	0.0893793	1.14096	7.25e-05	0.0159131	1.2207	0.106213	0.378529	1.07511	0.00614831	0.0802855	1.15883	0.132792	0.815628	0.191381	0.867858	0.869339	0.989605	0.00614871	0.138267	0.453066	0.826471	0.0472762	0.674932	0.932645	0.992312
1585	N-acetylalanine	Amino Acid	Alanine and Aspartate Metabolism	0.00171092	0.0893793	0.887324	0.0435331	0.277563	0.918022	0.0363785	0.225909	0.922621	0.0161683	0.136519	0.915355	0.233015	0.873007	0.101149	0.847282	0.134263	0.73156	0.765182	0.94805	0.609691	0.889626	0.97285	0.998833	0.523954	0.992312
1361	pentadecanoate (15:0)	Lipid	Long Chain Saturated Fatty Acid	0.00179286	0.0893793	0.681168	0.0283225	0.236937	0.793506	0.0181256	0.166993	0.721094	0.00358979	0.0610809	0.709544	0.697347	0.964963	0.237503	0.873172	0.615849	0.933305	0.509342	0.84019	0.64796	0.908921	0.363453	0.895155	0.152134	0.992312
48351	N1-methylinosine	Nucleotide	Purine Metabolism, (Hypo)Xanthine/Inosine containing	0.0019053	0.0893793	0.752888	0.0179066	0.210742	0.802635	0.00240253	0.0654682	0.744815	0.00104365	0.0330969	0.721101	0.346266	0.903228	0.789721	0.963665	0.829295	0.979839	0.645764	0.902172	0.201666	0.754679	0.436898	0.895155	0.0565972	0.992312
61866	heptenedioate (C7:1-DC)*	Lipid	Fatty Acid, Dicarboxylate	0.00195716	0.0893793	0.61793	0.00883778	0.15879	0.668322	1.42e-05	0.00284017	0.554409	1.84e-05	0.00324274	0.577504	0.4234	0.903228	0.063447	0.784372	0.0477103	0.639546	0.244698	0.726554	0.0503185	0.598619	0.41716	0.895155	0.746414	0.992312
52608	linoleoyl ethanolamide	Lipid	Endocannabinoid	0.00216796	0.0893793	0.702748	0.00635613	0.131949	0.749842	0.0460014	0.257268	0.806605	0.0137635	0.122241	0.769542	0.56139	0.947952	0.141795	0.847282	0.29607	0.857521	0.340011	0.771831	0.714107	0.943175	0.739503	0.977604	0.623812	0.992312
46602	X - 11478			0.00217479	0.0893793	0.681009	0.00106099	0.0495569	0.64826	0.000593409	0.0289997	0.638775	0.000185433	0.0109601	0.596881	0.755056	0.977094	0.35161	0.896696	0.152134	0.750891	0.480761	0.820898	0.29607	0.791161	0.750749	0.979176	0.861332	0.992312
63657	glutamine conjugate of C6H10O2 (1)*	Partially Characterized Molecules	Partially Characterized Molecules	0.00220894	0.0893793	0.75202	0.00273556	0.0958302	0.683934	0.00644307	0.101933	0.621815	9.3e-05	0.00803	0.503909	0.381672	0.903228	0.494943	0.903045	0.000931787	0.136973	0.959557	0.99585	0.0617272	0.602962	0.00120631	0.190013	0.0318538	0.992312
48195	fructose	Carbohydrate	Fructose, Mannose and Galactose Metabolism	0.00225948	0.0893793	2.8582	0.0129434	0.183665	1.71655	0.012835	0.142547	2.44569	0.014283	0.125311	1.98263	0.019656	0.713321	0.370129	0.896696	0.0411775	0.630489	0.103811	0.576987	0.808539	0.972575	0.0815918	0.674932	0.207335	0.992312
63660	glutamine conjugate of C6H10O2 (2)*	Partially Characterized Molecules	Partially Characterized Molecules	0.00234713	0.0893793	0.605754	0.0029587	0.0975502	0.619073	0.00159397	0.0577942	0.506098	0.000506776	0.0210781	0.434968	0.1457	0.815628	0.0815918	0.797284	0.0030763	0.236829	0.592228	0.877809	0.034363	0.536922	0.0806229	0.674932	0.246657	0.992312
63650	carnitine of C10H14O2 (5)*	Partially Characterized Molecules	Partially Characterized Molecules	0.00238587	0.0893793	0.635806	0.0149047	0.197236	0.696187	0.0047137	0.0868558	0.618507	0.00133933	0.0368187	0.598565	0.703288	0.969274	0.904915	0.988556	0.811382	0.979091	0.749901	0.943668	0.860113	0.981762	0.569705	0.941998	0.914066	0.992312
64390	cis-3,4-methyleneheptanoate	Lipid	Fatty Acid, Branched	0.00241529	0.0893793	0.702171	0.00135086	0.0582427	0.649252	0.000882402	0.0354221	0.593489	0.000315749	0.0168851	0.576534	0.0877447	0.770742	0.410798	0.896696	0.0544838	0.65556	0.959285	0.99585	0.367097	0.826471	0.164612	0.812232	0.789775	0.992312
32497	10-undecenoate (11:1n1)	Lipid	Medium Chain Fatty Acid	0.00243784	0.0893793	0.710313	0.0285586	0.237142	0.749638	8.49e-05	0.0105988	0.627232	3.58e-05	0.00446261	0.639496	0.589974	0.955184	0.0944131	0.824122	0.195284	0.811005	0.0358373	0.40317	0.014283	0.517603	0.799816	0.979176	0.487825	0.992312
52983	glycochenodeoxycholate glucuronide (1)	Lipid	Primary Bile Acid Metabolism	0.00243784	0.0893793	1.40197	0.0400348	0.265592	1.17954	0.0174731	0.164065	1.40427	0.00269323	0.0512627	1.43733	0.480761	0.912068	0.941609	0.991105	0.24205	0.837804	0.228587	0.716215	0.0757254	0.602962	0.60793	0.946375	0.246657	0.992312
45970	1-palmitoyl-GPG (16:0)*	Lipid	Lysophospholipid	0.00245701	0.0893793	0.808863	0.135687	0.444752	0.90648	0.828744	0.942823	1.05291	0.986421	0.993592	1.01701	0.092172	0.770742	0.00892311	0.571428	0.0121124	0.384247	0.180015	0.668371	0.249521	0.788301	0.756592	0.979176	0.127629	0.992312
46707	X - 17653			0.0025317	0.0893793	0.751766	0.000359802	0.0252116	0.69634	0.00368682	0.0767405	0.731712	0.00989258	0.102865	0.761044	0.276114	0.880394	0.68902	0.939554	0.233015	0.837594	0.251325	0.726554	0.15878	0.738128	0.615849	0.946375	0.400434	0.992312
35137	N2,N2-dimethylguanosine	Nucleotide	Purine Metabolism, Guanine containing	0.00254986	0.0893793	0.862494	0.0920489	0.381272	0.924299	0.00366578	0.0767405	0.864848	0.0541058	0.252119	0.892179	0.0836262	0.770742	0.68902	0.939554	0.0965132	0.728508	0.0695007	0.510401	0.427121	0.826471	0.237503	0.895155	0.51786	0.992312
46657	X - 14939			0.0026288	0.0893793	0.784529	0.00485276	0.120107	0.806316	0.00900942	0.120555	0.847406	0.00183108	0.0406741	0.811931	0.19009	0.863407	0.246657	0.885431	0.623812	0.935302	0.92369	0.993452	0.887231	0.988103	0.317549	0.895155	0.0942599	0.992312
62146	glycine conjugate of C10H14O2 (1)*	Partially Characterized Molecules	Partially Characterized Molecules	0.0027373	0.0903309	0.732104	0.00262977	0.095096	0.754312	0.00129352	0.0484637	0.694693	0.00106099	0.0330969	0.677341	0.959557	0.999199	0.977374	0.998833	0.56139	0.908397	0.843654	0.971676	0.400434	0.826471	0.288813	0.895155	0.312087	0.992312
46384	X - 21339			0.00294059	0.094231	0.638138	0.000625487	0.0369037	0.605001	0.0102651	0.12964	0.645856	0.00485276	0.0700625	0.619559	0.0452483	0.761029	0.0526785	0.759786	0.826054	0.979091	0.0389293	0.416527	0.293998	0.791161	0.24205	0.895155	0.852484	0.992312
48019	X - 17655			0.00302345	0.094231	4.59353	0.102852	0.400339	4.06796	0.141985	0.436588	13.8557	0.122557	0.371977	17.6989	0.00601547	0.483386	0.714639	0.940806	0.820467	0.979091	0.849998	0.971676	0.693629	0.936773	0.0977377	0.728178	0.775299	0.992312
37459	ergothioneine	Xenobiotics	Food Component/Plant	0.00423448	0.125029	1.67367	0.00332416	0.100713	1.67196	0.00340796	0.0767405	1.70329	0.000597885	0.0231526	1.73631	0.791118	0.977094	0.641834	0.939554	0.419732	0.863085	0.547658	0.866552	0.400434	0.826471	0.0612219	0.674932	0.349305	0.992312
38165	palmitoyl ethanolamide	Lipid	Endocannabinoid	0.00423448	0.125029	0.845086	0.119263	0.421749	0.896195	0.351738	0.653477	0.964773	0.0180095	0.142427	0.869452	0.165639	0.828197	0.0327927	0.636065	0.782446	0.971372	0.387866	0.796579	0.860416	0.981762	0.275573	0.895155	0.0541058	0.992312
32415	docosadienoate (22:2n6)	Lipid	Long Chain Polyunsaturated Fatty Acid (n3 and n6)	0.00488083	0.136907	0.717474	0.110952	0.413243	0.820228	0.0420812	0.241323	0.779283	0.0298173	0.192798	0.745161	0.142561	0.815628	0.113927	0.847282	0.516621	0.893573	0.816098	0.970904	0.615849	0.893765	0.722539	0.973399	0.171614	0.992312
47642	X - 12101			0.00488083	0.136907	0.71793	0.00892399	0.15879	0.733469	0.000527522	0.0276618	0.633125	0.000302341	0.0168851	0.627782	0.782446	0.977094	0.0477429	0.725822	0.113927	0.728508	0.0667062	0.503654	0.127044	0.683395	0.936704	0.989085	0.487825	0.992312
64408	bilirubin degradation product, C17H18N2O4 (3)	Partially Characterized Molecules	Partially Characterized Molecules	0.00523589	0.139445	0.732975	0.027346	0.235293	0.758267	0.389911	0.685076	0.881756	0.240325	0.520009	0.867252	0.502115	0.913211	0.0337547	0.6384	0.0302473	0.578507	0.191381	0.681485	0.285699	0.791161	1	1	0.615849	0.992312
32418	myristoleate (14:1n5)	Lipid	Long Chain Monounsaturated Fatty Acid	0.0054219	0.139445	0.575733	0.0222488	0.224025	0.753694	0.00737928	0.112085	0.558836	0.00767589	0.0888662	0.628918	0.375539	0.903228	0.834844	0.964834	0.658169	0.950077	0.826054	0.971676	0.680731	0.927145	0.905809	0.988395	0.576713	0.992312
38768	(14 or 15)-methylpalmitate (a17:0 or i17:0)	Lipid	Fatty Acid, Branched	0.0054219	0.139445	0.717169	0.0650116	0.343427	0.826102	0.0203517	0.169543	0.725187	0.00503571	0.0715836	0.699521	0.265691	0.880394	0.531339	0.910694	0.68902	0.956642	0.705709	0.924241	0.271142	0.788301	0.256053	0.895155	0.136436	0.992312
34400	1,7-dimethylurate	Xenobiotics	Xanthine Metabolism	0.00562673	0.139445	0.575917	0.0358245	0.264988	0.625924	0.0170676	0.164065	0.477288	0.0306119	0.193018	0.471589	0.134236	0.815628	0.977373	0.998833	0.78105	0.971372	0.932192	0.993724	0.66227	0.916932	0.566606	0.941722	0.315365	0.992312
62967	X - 25523			0.00577148	0.139445	10.4047	0.0965505	0.389918	7.26569	0.0396309	0.23541	5.78333	0.0716026	0.288846	5.58061	0.0876808	0.770742	0.0235376	0.571428	0.0245175	0.571774	0.239152	0.721572	0.485635	0.847513	0.96608	0.99759	0.485635	0.992312
32586	bilirubin (E,E)*	Cofactors and Vitamins	Hemoglobin and Porphyrin Metabolism	0.00581167	0.139445	0.727701	0.0266853	0.235293	0.790491	0.0202927	0.169543	0.723344	0.00485276	0.0700625	0.709969	0.122003	0.815628	0.731005	0.943097	0.914744	0.989605	0.879079	0.98699	0.553802	0.871109	0.95058	0.991105	0.480761	0.992312
63613	undecenoylcarnitine (C11:1)	Lipid	Fatty Acid Metabolism (Acyl Carnitine, Monounsaturated)	0.00591645	0.139445	0.674614	0.00861908	0.15879	0.67894	1.86e-05	0.00298511	0.598657	4.53e-05	0.00462725	0.603128	0.531339	0.932537	0.0836262	0.797284	0.39801	0.863085	0.0650116	0.497537	0.0327927	0.527025	0.658169	0.949233	0.722539	0.992312
20705	glucoheptose	Xenobiotics	Food Component/Plant	0.0062093	0.139445	6.3618	0.0432454	0.277563	7.70075	0.238636	0.570695	3.55928	0.180875	0.463847	4.02298	0.872347	0.98699	0.0727242	0.797284	0.319655	0.857521	0.162967	0.642566	0.481092	0.845582	0.746551	0.979176	0.71274	0.992312
62278	histidine betaine (hercynine)*	Xenobiotics	Food Component/Plant	0.00622345	0.139445	2.0417	0.0180783	0.210742	2.25369	0.0387483	0.234729	1.96589	0.022438	0.165776	2.31912	0.866979	0.986016	0.658983	0.939554	0.293178	0.85745	0.935045	0.993724	0.956348	1	0.6456	0.949233	0.814218	0.992312
62277	hydroxy-CMPF*	Lipid	Fatty Acid, Dicarboxylate	0.00622615	0.139445	2.52881	0.00583045	0.128155	2.4606	0.00423448	0.0835011	2.58667	0.00723179	0.0863967	2.56363	0.480761	0.912068	0.986514	1	0.538776	0.904546	0.69132	0.919309	0.569027	0.873336	0.265691	0.895155	0.63778	0.992312
62287	delta-CEHC	Cofactors and Vitamins	Tocopherol Metabolism	0.00636185	0.139445	0.691245	0.0211975	0.224025	0.759995	0.0647749	0.307202	0.66788	0.0156893	0.133923	0.609562	0.164433	0.828197	0.214079	0.867858	1	1	0.559024	0.868519	0.460758	0.833195	0.0463887	0.674932	0.0119727	0.992312
34404	1,3,7-trimethylurate	Xenobiotics	Xanthine Metabolism	0.0064627	0.139445	0.414156	0.0310942	0.248976	0.52884	0.0186282	0.16778	0.313934	0.0312141	0.193476	0.368364	0.381319	0.903228	0.520368	0.910694	0.505711	0.888725	0.325371	0.769627	0.661579	0.916932	0.183107	0.853635	0.0699023	0.992312
48152	glucose	Carbohydrate	Glycolysis, Gluconeogenesis, and Pyruvate Metabolism	0.00689711	0.139609	1.11151	0.180677	0.497638	1.03047	0.0633807	0.303149	1.10239	0.562873	0.77464	0.9991	0.096697	0.770742	0.340613	0.896696	0.00989258	0.348095	0.398003	0.796579	0.258976	0.788301	0.0857009	0.688668	0.7738	0.992312
57652	hexadecadienoate (16:2n6)	Lipid	Long Chain Polyunsaturated Fatty Acid (n3 and n6)	0.00689711	0.139609	0.661205	0.0485817	0.294379	0.789122	0.0209014	0.172744	0.616296	0.0138237	0.122241	0.686996	0.92369	0.995355	0.817285	0.964834	0.950248	0.993828	0.92369	0.993452	0.977525	1	0.826054	0.983397	0.782446	0.992312
62562	1-carboxyethylvaline	Amino Acid	Leucine, Isoleucine and Valine Metabolism	0.00689711	0.139609	1.34334	0.584447	0.811948	1.08165	0.000292526	0.0219199	1.49239	0.0309378	0.193018	1.24625	0.0318538	0.732837	0.306687	0.89315	0.995504	1	0.00361528	0.107031	0.0274935	0.522341	0.337747	0.895155	0.439559	0.992312
57511	linolenoylcarnitine (C18:3)*	Lipid	Fatty Acid Metabolism (Acyl Carnitine, Polyunsaturated)	0.00696799	0.139609	0.713539	0.00373401	0.107329	0.707607	0.00866946	0.118835	0.765126	0.00155121	0.038573	0.676587	0.457317	0.909303	0.191899	0.867858	0.995471	1	0.379252	0.796579	0.637689	0.903202	0.0572964	0.674932	0.156153	0.992312
46487	X - 21442			0.00716424	0.141022	0.302533	0.0123541	0.179047	0.313859	0.00504997	0.090953	0.298087	0.0134239	0.121573	0.325453	0.813582	0.977094	0.360468	0.896696	0.121832	0.728508	0.22492	0.716215	0.113732	0.668762	0.0807764	0.674932	0.238382	0.992312
15140	kynurenine	Amino Acid	Tryptophan Metabolism	0.00731618	0.141333	0.854039	0.00803828	0.152727	0.860022	0.0263604	0.196219	0.869361	0.0367849	0.211439	0.871825	0.494943	0.913211	0.162182	0.867858	0.159501	0.761023	0.251325	0.726554	0.283687	0.791161	0.900688	0.988395	0.781053	0.992312
64409	bilirubin degradation product, C17H18N2O4 (1)	Partially Characterized Molecules	Partially Characterized Molecules	0.00763137	0.141333	0.760043	0.0384143	0.265592	0.773931	0.432996	0.693286	0.897584	0.224219	0.499307	0.888158	0.843654	0.981501	0.0162557	0.571428	0.103811	0.728508	0.130515	0.621484	0.169151	0.749191	0.843654	0.984209	0.782446	0.992312
18394	theophylline	Xenobiotics	Xanthine Metabolism	0.00767099	0.141333	0.597459	0.0269412	0.235293	0.617276	0.00387379	0.0791662	0.434396	0.00715765	0.0863967	0.454144	0.3522	0.903228	0.914173	0.988556	0.654062	0.949076	0.746444	0.94237	0.789772	0.972575	0.178806	0.84534	0.337736	0.992312
38296	(16 or 17)-methylstearate (a19:0 or i19:0)	Lipid	Fatty Acid, Branched	0.00789104	0.141333	0.780476	0.144898	0.458842	0.881782	0.103869	0.374194	0.856716	0.0826101	0.315474	0.851662	0.24205	0.880394	0.15543	0.857152	0.60793	0.930067	0.584447	0.877809	0.826054	0.975142	0.41324	0.895155	0.21566	0.992312
62735	4-methylhexanoylglutamine	Lipid	Fatty Acid Metabolism (Acyl Glutamine)	0.00792678	0.141333	0.879285	0.0186114	0.210742	0.929275	0.00256281	0.0654682	0.802932	0.000155416	0.00969626	0.621829	0.758346	0.977094	0.078736	0.797284	0.000688786	0.129262	0.694506	0.919713	0.00406125	0.45689	0.000279352	0.0785677	0.0787967	0.992312
33972	10-nonadecenoate (19:1n9)	Lipid	Long Chain Monounsaturated Fatty Acid	0.00815848	0.141333	0.698505	0.162182	0.479282	0.842655	0.0202927	0.169543	0.681326	0.00832422	0.0903044	0.697078	0.152134	0.815628	0.799816	0.964409	0.450596	0.864997	0.808539	0.970765	0.260842	0.788301	0.584447	0.943689	0.20326	0.992312
62947	N,N,N-trimethyl-alanylproline betaine (TMAP)	Amino Acid	Urea cycle; Arginine and Proline Metabolism	0.00815848	0.141333	0.882246	0.0435331	0.277563	0.907715	6.35e-07	0.000657294	0.802605	0.000122116	0.00857098	0.849183	0.148891	0.815628	0.00989258	0.571428	0.332057	0.857521	0.00106433	0.0997812	0.051701	0.598619	0.00319807	0.256988	0.41324	0.992312
61858	lyxonate	Carbohydrate	Pentose Metabolism	0.00818775	0.141333	1.31428	0.010345	0.163637	1.31173	0.00845175	0.117281	1.45019	0.00137701	0.0368187	1.44993	0.851514	0.982757	0.419732	0.896696	0.410798	0.863085	0.30724	0.756335	0.186272	0.754679	0.887231	0.984209	0.656093	0.992312
46390	X - 11308			0.0083195	0.141432	0.789786	0.0038743	0.108577	0.784802	0.0149989	0.151042	0.822733	0.00807336	0.0897662	0.808129	0.843654	0.981501	0.188179	0.867858	0.584447	0.92428	0.0633521	0.491525	0.205892	0.757049	0.600056	0.946375	0.731005	0.992312
63264	pentose acid*	Partially Characterized Molecules	Partially Characterized Molecules	0.00845175	0.141535	1.54785	0.0149493	0.197236	1.46277	0.002249	0.0654682	1.87058	0.00262977	0.0509179	1.85714	0.763688	0.977094	0.852484	0.964834	0.39412	0.863085	0.427117	0.796579	0.195284	0.754679	0.817285	0.979176	0.817285	0.992312
64407	bilirubin degradation product, C17H18N2O4 (2)	Partially Characterized Molecules	Partially Characterized Molecules	0.00871747	0.143838	0.771155	0.0357504	0.264988	0.772717	0.369382	0.671562	0.903197	0.228587	0.505322	0.877721	0.914744	0.995355	0.0776419	0.797284	0.0856651	0.688992	0.142561	0.621484	0.233015	0.772038	0.722539	0.973399	0.879079	0.992312
46363	X - 21319			0.00929158	0.147123	0.76594	0.0383635	0.265592	0.803992	0.00944366	0.122046	0.783459	0.00218493	0.0454384	0.701479	0.789777	0.977094	0.941609	0.991105	0.0776419	0.672954	0.446284	0.796579	0.096697	0.643693	0.487825	0.918504	0.426283	0.992312
31787	3-carboxy-4-methyl-5-propyl-2-furanpropanoate (CMPF)	Lipid	Fatty Acid, Dicarboxylate	0.00930995	0.147123	2.06549	0.00562196	0.126044	2.25291	0.00652954	0.101933	2.23531	0.00522477	0.0724373	2.2608	0.201857	0.863407	0.641837	0.939554	0.63778	0.93692	1	1	0.878277	0.985024	0.547661	0.93493	0.63778	0.992312
46595	X - 11378			0.00930995	0.147123	0.740668	0.00503571	0.120107	0.742537	0.0256176	0.193249	0.775459	0.0113284	0.111595	0.764492	0.852484	0.982757	0.0702032	0.797284	0.173399	0.769599	0.138744	0.621484	0.466801	0.833195	0.521539	0.923274	0.791118	0.992312
35114	7-methylguanine	Nucleotide	Purine Metabolism, Guanine containing	0.00959331	0.149496	0.891626	0.148891	0.462174	0.942115	0.0106021	0.130953	0.878645	0.101395	0.339902	0.929025	0.0988068	0.770742	0.82492	0.964834	0.0617272	0.65874	0.0703766	0.510401	0.851514	0.979617	0.0555647	0.674932	0.791118	0.992312
62286	delta-CEHC glucuronide	Cofactors and Vitamins	Tocopherol Metabolism	0.00995835	0.151545	0.696155	0.0556138	0.318077	0.693683	0.0289134	0.208325	0.594723	0.00385713	0.0627762	0.55832	0.381592	0.903228	0.487712	0.903045	0.712262	0.960605	0.704817	0.924241	0.449782	0.826471	0.0801498	0.674932	0.0810805	0.992312
33442	pseudouridine	Nucleotide	Pyrimidine Metabolism, Uracil containing	0.0100545	0.151545	0.893291	0.251325	0.580898	0.938491	0.016844	0.164065	0.905484	0.212058	0.492027	0.935636	0.0601366	0.770742	0.516621	0.909545	0.0570559	0.65556	0.148051	0.621484	0.703908	0.938266	0.244898	0.895155	0.427121	0.992312
27513	indoleacetate	Amino Acid	Tryptophan Metabolism	0.0102651	0.151545	1.24517	0.0353386	0.264988	1.24084	0.0215257	0.176605	1.25329	0.0229261	0.167653	1.25236	0.674665	0.959543	0.826054	0.964834	0.968539	1	0.914744	0.993452	0.748032	0.965188	0.782446	0.979176	0.750749	0.992312
62850	tetradecadienoate (14:2)*	Lipid	Long Chain Polyunsaturated Fatty Acid (n3 and n6)	0.0102651	0.151545	0.656372	0.0899733	0.381272	0.846479	0.000785065	0.032682	0.5523	0.00417881	0.0660959	0.650287	0.136436	0.815628	0.494943	0.903045	0.569027	0.911269	0.022941	0.33088	0.0738471	0.602962	0.280605	0.895155	0.439559	0.992312
35157	N6-carbamoylthreonyladenosine	Nucleotide	Purine Metabolism, Adenine containing	0.0108686	0.155499	0.888107	0.0389293	0.265592	0.898317	0.0191211	0.169543	0.858895	0.00522477	0.0724373	0.823753	0.932645	0.999199	0.887231	0.980346	0.265691	0.837804	0.791118	0.961132	0.148891	0.72827	0.246657	0.895155	0.0899733	0.992312
37211	androstenediol (3beta,17beta) monosulfate (1)	Lipid	Androgenic Steroids	0.0109487	0.155499	0.685348	0.00503571	0.120107	0.642989	0.0159495	0.157256	0.670853	0.00146167	0.0373059	0.628365	0.401185	0.903228	0.280605	0.885431	0.21836	0.827332	0.0552039	0.45628	0.861332	0.981762	0.0389293	0.644051	0.312087	0.992312
38178	cis-4-decenoylcarnitine (C10:1)	Lipid	Fatty Acid Metabolism (Acyl Carnitine, Monounsaturated)	0.0109487	0.155499	0.729017	0.0435331	0.277563	0.844753	0.00340796	0.0767405	0.682875	0.00358979	0.0610809	0.759561	0.0283225	0.732837	0.106271	0.847282	0.670526	0.950077	0.00923655	0.185424	0.224219	0.766707	0.00832422	0.440749	0.680731	0.992312
46144	methyl glucopyranoside (alpha + beta)	Xenobiotics	Food Component/Plant	0.0111992	0.156371	2.0768	0.0440118	0.277563	2.34972	0.00288351	0.0720237	2.06688	0.00277088	0.0518617	2.11517	0.184366	0.857215	0.6297	0.939554	0.320875	0.857521	0.597827	0.880066	0.43043	0.826471	0.299181	0.895155	0.135744	0.992312
48408	tyramine O-sulfate	Amino Acid	Tyrosine Metabolism	0.0112888	0.156371	1.75267	0.0275482	0.235293	1.57225	0.000541424	0.0276618	2.14353	0.0018834	0.0406741	2.1044	0.304434	0.903228	0.559024	0.917728	0.670481	0.950077	0.258858	0.728294	0.213952	0.760556	0.280839	0.895155	0.337736	0.992312
17805	dihomolinoleate (20:2n6)	Lipid	Long Chain Polyunsaturated Fatty Acid (n3 and n6)	0.0117402	0.158705	0.73025	0.178836	0.497035	0.828477	0.0492357	0.262279	0.723321	0.0327927	0.193822	0.72043	0.142561	0.815628	0.312087	0.89338	0.861332	0.989605	0.887975	0.988969	0.569027	0.873336	0.817285	0.979176	0.24205	0.992312
33447	palmitoleate (16:1n7)	Lipid	Long Chain Monounsaturated Fatty Acid	0.0117402	0.158705	0.617114	0.0472762	0.289599	0.75738	0.0263604	0.196219	0.626349	0.0167843	0.136585	0.610651	0.600056	0.955184	0.697347	0.939554	0.480761	0.87364	0.615849	0.885972	0.672479	0.923735	0.521539	0.923274	0.375539	0.992312
20694	oxalate (ethanedioate)	Cofactors and Vitamins	Ascorbate and Aldarate Metabolism	0.0120489	0.160374	1.20179	0.000817098	0.0455771	1.30068	0.00843389	0.117281	1.21413	0.00402398	0.0645561	1.25235	0.165639	0.828197	0.977525	0.998833	0.708123	0.959503	0.187536	0.680574	0.600056	0.888209	0.566708	0.941722	0.759371	0.992312
34424	5-acetylamino-6-amino-3-methyluracil	Xenobiotics	Xanthine Metabolism	0.0121573	0.160374	0.519028	0.0359305	0.264988	0.562454	0.0136344	0.144906	0.431663	0.0318727	0.193476	0.479086	0.613069	0.955406	0.914096	0.988556	0.829126	0.979839	0.918573	0.993452	0.771985	0.965188	0.72449	0.973399	0.959247	0.992312
52984	(S)-3-hydroxybutyrylcarnitine	Lipid	Fatty Acid Metabolism (Acyl Carnitine, Hydroxy)	0.0122925	0.160374	0.742057	0.0795972	0.365691	0.810073	0.00343976	0.0767405	0.718699	0.000973165	0.0321431	0.682338	0.60793	0.955406	0.755056	0.952088	0.183747	0.786689	0.879079	0.98699	0.108777	0.661482	0.0512824	0.674932	0.20326	0.992312
37432	N-acetyl-beta-alanine	Nucleotide	Pyrimidine Metabolism, Uracil containing	0.0124816	0.16097	0.857134	0.0378444	0.265592	0.891736	0.141338	0.436475	0.887665	0.0054451	0.0745713	0.857223	0.480761	0.912068	0.228587	0.86802	0.896886	0.989605	0.631819	0.899742	0.737875	0.960671	0.306687	0.895155	0.191381	0.992312
33971	10-heptadecenoate (17:1n7)	Lipid	Long Chain Monounsaturated Fatty Acid	0.012835	0.163646	0.669675	0.062007	0.334522	0.814029	0.0248927	0.190336	0.631536	0.00922483	0.097731	0.646531	0.381672	0.903228	0.531339	0.910694	0.466801	0.867392	0.697347	0.919713	0.494943	0.852696	0.509342	0.923274	0.419732	0.992312
46510	X - 12544			0.0131933	0.163978	1.84737	0.00547657	0.126044	1.7155	0.0556752	0.283162	1.46594	0.017838	0.142427	1.53334	0.550567	0.945631	0.449323	0.896696	0.864707	0.989605	0.163429	0.642566	0.491536	0.850735	0.399858	0.895155	0.637565	0.992312
1105	linoleate (18:2n6)	Lipid	Long Chain Polyunsaturated Fatty Acid (n3 and n6)	0.0132446	0.163978	0.68782	0.0815918	0.368898	0.773848	0.0339109	0.219486	0.720239	0.0147556	0.128454	0.660806	0.466801	0.909463	0.459905	0.896696	0.576713	0.917202	0.553802	0.868519	0.623812	0.893765	0.576713	0.941998	0.251325	0.992312
47015	X - 21838			0.0132995	0.163978	1.06078	0.0609336	0.331586	1.06564	0.159105	0.452744	1.25896	0.087357	0.324136	1.13841	0.673736	0.959435	0.130949	0.847282	0.206562	0.827332	0.385581	0.796579	0.210102	0.760556	0.258059	0.895155	0.910447	0.992312
62558	1-carboxyethylisoleucine	Amino Acid	Leucine, Isoleucine and Valine Metabolism	0.0138413	0.168803	1.56665	0.0400265	0.265592	1.46793	0.000177158	0.0181023	2.05387	0.117193	0.364275	1.48985	0.80291	0.977094	0.0684366	0.797284	0.905181	0.989605	0.293875	0.756335	0.755022	0.965188	0.566651	0.941722	0.199243	0.992312
607	trans-urocanate	Amino Acid	Histidine Metabolism	0.0145424	0.175447	0.827738	0.0816116	0.368898	0.845399	0.108599	0.38021	0.810199	0.0167843	0.136585	0.702337	0.615849	0.955406	0.631819	0.939554	0.419732	0.863085	0.799816	0.966481	0.466801	0.833195	0.697347	0.962595	0.480761	0.992312
18254	paraxanthine	Xenobiotics	Xanthine Metabolism	0.0151253	0.178049	0.498138	0.100572	0.395585	0.560414	0.0297966	0.209321	0.435763	0.0590987	0.265069	0.437755	0.135642	0.815628	0.492426	0.903045	0.331934	0.857521	0.645764	0.902172	0.453719	0.826471	0.833486	0.984209	0.0604253	0.992312
569	caffeine	Xenobiotics	Xanthine Metabolism	0.0151787	0.178049	0.397115	0.0786517	0.365691	0.479327	0.0282768	0.205053	0.276038	0.0441736	0.229484	0.356445	0.0151843	0.610401	0.66227	0.939554	0.49249	0.880228	0.816094	0.970904	0.959285	1	0.470875	0.918009	0.154516	0.992312
46962	X - 12701			0.0152341	0.178049	2.56022	0.0101254	0.163637	1.95743	0.362724	0.666733	1.03929	0.286741	0.562954	1.5812	0.263827	0.880394	0.402143	0.896696	0.995402	1	0.102906	0.576987	0.913141	0.994287	0.0598877	0.674932	0.147046	0.992312
62968	X - 25524			0.0158697	0.182035	5.92502	0.0467354	0.28945	5.34786	0.0396504	0.23541	3.42386	0.0303813	0.193018	2.91464	0.565099	0.950278	0.0806764	0.797284	0.24563	0.837804	0.764344	0.94805	0.764344	0.965188	0.356764	0.895155	0.565099	0.992312
35172	orotidine	Nucleotide	Pyrimidine Metabolism, Orotate containing	0.0158996	0.182035	0.746018	0.152115	0.462174	0.826511	0.434293	0.694374	0.905657	0.0705465	0.288086	0.79364	0.639321	0.955406	0.100952	0.847282	0.447727	0.863254	0.770687	0.950355	0.285764	0.791161	0.2149	0.874201	0.105673	0.992312
47120	9-hydroxystearate	Lipid	Fatty Acid, Monohydroxy	0.0175077	0.195468	0.721003	0.054426	0.31649	0.833533	0.184859	0.494538	0.895567	0.0974413	0.334953	0.797223	0.789772	0.977094	0.231348	0.86802	0.941208	0.990889	0.77236	0.950355	0.860414	0.981762	0.794148	0.979176	0.538776	0.992312
1336	palmitate (16:0)	Lipid	Long Chain Saturated Fatty Acid	0.0180083	0.195468	0.734912	0.148891	0.462174	0.834938	0.0518335	0.270981	0.782325	0.0157416	0.133923	0.731004	0.369466	0.903228	0.426283	0.896696	0.56139	0.908397	0.748032	0.94237	0.551442	0.870087	0.357501	0.895155	0.24205	0.992312
1365	myristate (14:0)	Lipid	Long Chain Saturated Fatty Acid	0.0180083	0.195468	0.687258	0.149648	0.462174	0.837773	0.0348527	0.219486	0.721041	0.0125219	0.117184	0.695462	0.323073	0.903228	0.722539	0.940806	0.317549	0.857521	0.68902	0.919309	0.29607	0.791161	0.631819	0.949233	0.207335	0.992312
3147	xanthine	Nucleotide	Purine Metabolism, (Hypo)Xanthine/Inosine containing	0.0180083	0.195468	0.843565	0.000359845	0.0252116	0.783043	0.00843389	0.117281	0.858218	0.000116015	0.00857098	0.750147	0.0258974	0.732837	0.799816	0.964409	0.00749228	0.338077	0.0251294	0.350599	0.666397	0.918746	0.00433895	0.292235	0.65407	0.992312
32391	1,3-dimethylurate	Xenobiotics	Xanthine Metabolism	0.0180949	0.195468	0.585433	0.0691663	0.346686	0.659621	0.00603245	0.101201	0.419137	0.0108628	0.108855	0.435223	0.456171	0.909303	0.604713	0.937334	0.314017	0.857521	0.495123	0.82643	0.267336	0.788301	0.368203	0.895155	0.900471	0.992312
46610	X - 12007			0.0181182	0.195468	2.03395	0.0257881	0.235028	1.60927	0.244715	0.572372	1.21461	0.268647	0.549165	1.38682	0.547649	0.942056	0.49606	0.903045	0.750749	0.965403	0.454008	0.796579	0.963805	1	0.268647	0.895155	0.114813	0.992312
43807	bilirubin	Cofactors and Vitamins	Hemoglobin and Porphyrin Metabolism	0.0186614	0.19941	0.824348	0.0167843	0.209237	0.81254	0.319211	0.631179	0.858958	0.0300442	0.192798	0.805838	0.172717	0.831031	0.281147	0.885431	0.426283	0.863085	0.0990243	0.574239	0.834844	0.975285	0.0117147	0.488112	0.199243	0.992312
49592	X - 11315			0.0191211	0.202395	1.45984	0.0215745	0.224025	1.45072	0.0228224	0.181931	1.54171	0.00450455	0.0692543	1.55466	0.593895	0.955184	0.370129	0.896696	0.260842	0.837804	0.586066	0.877809	0.0836262	0.614899	0.0628106	0.674932	0.0702032	0.992312
46409	X - 21364			0.0196994	0.205436	0.738342	0.0133772	0.187448	0.736969	0.121159	0.405305	0.801433	0.0702032	0.288086	0.804267	0.887975	0.987127	0.666397	0.939554	0.226966	0.832457	0.251325	0.726554	0.127629	0.683395	1	1	0.516621	0.992312
37478	docosapentaenoate (n6 DPA; 22:5n6)	Lipid	Long Chain Polyunsaturated Fatty Acid (n3 and n6)	0.0197746	0.205436	0.826913	0.60793	0.827777	0.991981	0.149609	0.447007	0.805133	0.375539	0.655879	0.892827	0.0944131	0.770742	0.34578	0.896696	0.446284	0.863085	0.578286	0.875601	0.941217	0.999637	0.459905	0.907708	0.666394	0.992312
18476	glycocholate	Lipid	Primary Bile Acid Metabolism	0.0215257	0.221576	1.79731	0.00562196	0.126044	1.88857	0.00423448	0.0835011	1.88522	0.000343208	0.0175192	2.32858	0.977525	0.999845	0.834844	0.964834	0.887975	0.989605	0.364102	0.784704	0.211468	0.760556	0.531339	0.923274	0.879079	0.992312
46997	X - 12822			0.0221659	0.226092	0.769464	0.0315682	0.250978	0.763382	0.786875	0.929286	0.952293	0.334304	0.621562	0.919948	0.870198	0.986016	0.0103503	0.571428	0.0702032	0.65874	0.00503571	0.125893	0.0266853	0.517603	0.102335	0.733294	0.285699	0.992312
47478	X - 10458			0.0223768	0.226187	1.51362	0.651901	0.842885	0.960761	0.397388	0.688235	1.17364	0.0597172	0.265069	1.41684	0.00569276	0.483386	0.105869	0.847282	0.288202	0.854468	0.360299	0.784017	0.0353658	0.543503	0.217938	0.874201	0.00625204	0.992312
18374	methionine sulfoxide	Amino Acid	Methionine, Cysteine, SAM and Taurine Metabolism	0.0228224	0.228631	1.28465	0.0300442	0.244055	1.21084	0.00255004	0.0654682	1.35562	0.000931787	0.0320378	1.4024	0.765182	0.977094	0.15878	0.867121	0.387866	0.863085	0.296619	0.756335	0.323073	0.816377	0.697347	0.962595	0.905809	0.992312
61846	androsterone glucuronide	Lipid	Androgenic Steroids	0.0234603	0.229234	0.596664	0.0095297	0.1595	0.579391	0.0130626	0.142547	0.52822	0.00806311	0.0897662	0.540235	0.891713	0.989327	0.834844	0.964834	0.51054	0.888725	0.851513	0.971676	0.703904	0.938266	0.656093	0.949233	0.977525	0.994287
47687	X - 12100			0.0234692	0.229234	0.901234	0.233578	0.570459	0.925458	0.0751308	0.329871	0.895263	0.756592	0.898154	0.954847	0.35161	0.903228	0.808539	0.964834	0.0815918	0.675532	0.879079	0.98699	0.34578	0.826471	0.0318538	0.619511	0.400434	0.992312
46223	linoleoylcarnitine (C18:2)*	Lipid	Fatty Acid Metabolism (Acyl Carnitine, Polyunsaturated)	0.0234954	0.229234	0.836212	0.00467576	0.119872	0.7718	0.0320916	0.21447	0.867029	0.00284517	0.052379	0.799453	0.301348	0.903228	0.446284	0.896696	0.92369	0.989605	0.481825	0.820898	0.664266	0.916932	0.419732	0.895155	0.968539	0.992312
57655	2'-O-methyluridine	Nucleotide	Pyrimidine Metabolism, Uracil containing	0.0237189	0.229419	0.830334	0.162364	0.479282	0.805168	0.0129876	0.142547	0.742351	0.986419	0.993592	0.928032	0.471221	0.909937	0.186282	0.867858	0.266229	0.837804	0.124188	0.612768	0.124234	0.683395	0.000551233	0.124027	0.0178862	0.992312
1121	margarate (17:0)	Lipid	Long Chain Saturated Fatty Acid	0.0256176	0.245666	0.807657	0.29607	0.616904	0.909175	0.0825965	0.345124	0.813679	0.0378444	0.211439	0.813882	0.275573	0.880394	0.29607	0.89315	0.896886	0.989605	0.791118	0.961132	0.576713	0.880329	0.842629	0.984209	0.439559	0.992312
1107	allantoin	Nucleotide	Purine Metabolism, (Hypo)Xanthine/Inosine containing	0.0263604	0.248541	1.09222	0.00450455	0.119872	1.12563	0.0349538	0.219486	1.10124	0.000149616	0.00969626	1.18156	0.8073	0.977094	0.765182	0.9533	0.191381	0.798429	0.909673	0.993452	0.127629	0.683395	0.116571	0.741952	0.224219	0.992312
62276	dodecadienoate (12:2)*	Lipid	Fatty Acid, Dicarboxylate	0.0263604	0.248541	0.731975	0.363453	0.689472	0.914242	0.00255004	0.0654682	0.63747	0.139473	0.410022	0.809404	0.0157416	0.610666	0.414032	0.896696	0.426283	0.863085	0.00485276	0.125893	0.20326	0.754679	0.00583045	0.345224	0.905809	0.992312
64394	3-hydroxyoctanoylcarnitine (2)	Lipid	Fatty Acid Metabolism (Acyl Carnitine, Hydroxy)	0.0271214	0.251523	0.736844	0.355178	0.685042	0.896986	0.000222041	0.0207978	0.643494	0.00614831	0.0802855	0.738855	0.0347405	0.732837	0.0202785	0.571428	0.64796	0.942639	0.00120631	0.104392	0.049917	0.598619	0.0748933	0.674932	0.932645	0.992312
34035	linolenate (18:3n3 or 3n6)	Lipid	Long Chain Polyunsaturated Fatty Acid (n3 and n6)	0.0279011	0.251523	0.655191	0.124792	0.429115	0.834602	0.0312134	0.212629	0.660552	0.0117848	0.114089	0.687693	0.487825	0.913211	0.509342	0.909545	0.639868	0.93692	0.639868	0.902172	0.799816	0.972575	0.756592	0.979176	0.340011	0.992312
63597	4-allylcatechol sulfate	Xenobiotics	Benzoate Metabolism	0.0279011	0.251523	2.50325	0.0229261	0.224025	2.84073	0.088462	0.355974	2.5815	0.078654	0.3093	2.3765	0.546263	0.941112	0.357501	0.896696	0.41324	0.863085	0.306687	0.756335	0.34578	0.826471	0.829326	0.984209	0.852484	0.992312
37209	androstenediol (3alpha, 17alpha) monosulfate (3)	Lipid	Androgenic Steroids	0.0285239	0.251523	0.724122	0.0105892	0.164868	0.682029	0.0312134	0.212629	0.716485	0.0152417	0.131665	0.699715	0.271142	0.880394	0.496073	0.903045	0.95058	0.993828	0.0485817	0.443997	0.375539	0.826471	0.791118	0.979176	0.323073	0.992312
54695	X - 24757			0.0285757	0.251523	2.30886	0.0103641	0.163637	2.21395	0.116723	0.396365	1.86479	0.0710277	0.288846	2.71372	0.635648	0.955406	0.720234	0.940806	0.588362	0.927809	0.511023	0.841729	0.385007	0.826471	0.367417	0.895155	0.950202	0.992312
46511	X - 16938			0.0285847	0.251523	0.684382	0.0192041	0.215278	0.654293	0.21969	0.556151	0.747524	0.17105	0.448847	0.865187	0.505711	0.91467	0.313675	0.895519	0.535697	0.904546	0.133279	0.621484	0.353094	0.826471	0.878011	0.984209	0.492306	0.992312
34407	isovalerylcarnitine (C5)	Amino Acid	Leucine, Isoleucine and Valine Metabolism	0.0286998	0.251523	0.756459	0.000931787	0.0474788	0.686882	0.0948951	0.361566	0.825327	0.127629	0.380659	0.841797	0.34578	0.903228	0.808539	0.964834	0.328658	0.857521	0.12149	0.604642	0.0526785	0.598619	0.592228	0.943689	0.20326	0.992312
35718	dihomolinolenate (20:3n3 or 3n6)	Lipid	Long Chain Polyunsaturated Fatty Acid (n3 and n6)	0.0286998	0.251523	0.749585	0.54389	0.787097	0.889522	0.149609	0.447007	0.812656	0.400434	0.683416	0.804055	0.0423417	0.732837	0.169151	0.867858	0.466801	0.867392	0.748032	0.94237	0.950248	1	0.799816	0.979176	0.260842	0.992312
57584	N1-Methyl-4-pyridone-3-carboxamide	Cofactors and Vitamins	Nicotinate and Nicotinamide Metabolism	0.0286998	0.251523	0.753023	0.0222488	0.224025	0.819538	0.0404219	0.23541	0.81429	0.0650116	0.275502	0.842804	0.756592	0.977094	0.782446	0.962024	0.739503	0.965403	0.896886	0.993107	0.816098	0.972575	0.826054	0.983397	0.623812	0.992312
1356	nonadecanoate (19:0)	Lipid	Long Chain Saturated Fatty Acid	0.0289184	0.251523	0.869593	0.488921	0.748743	0.952667	0.264795	0.585884	0.917266	0.0990243	0.334953	0.889077	0.187536	0.861135	0.419732	0.896696	0.95058	0.993828	0.941609	0.993724	0.426283	0.826471	0.896199	0.987277	0.334896	0.992312
33947	gamma-glutamyltryptophan	Peptide	Gamma-glutamyl Amino Acid	0.0297215	0.251953	0.868281	0.152134	0.462174	0.924261	0.834009	0.944986	1.0074	0.826054	0.933258	1.02619	0.096697	0.770742	0.014283	0.571428	0.00372962	0.262472	0.0357504	0.40317	0.0327927	0.527025	0.680731	0.957277	0.39801	0.992312
37207	androstenediol (3alpha, 17alpha) monosulfate (2)	Lipid	Androgenic Steroids	0.0300903	0.251953	0.705916	0.0212714	0.224025	0.662665	0.128589	0.421382	0.707879	0.00625164	0.0806964	0.63672	0.370115	0.903228	0.214115	0.867858	0.746444	0.965403	0.0920414	0.545755	0.589974	0.88363	0.0329355	0.619511	0.326437	0.992312
64386	cis-3,4-methyleneheptanoylglycine	Lipid	Fatty Acid Metabolism (Acyl Glycine)	0.0301302	0.251953	0.728982	0.132786	0.4379	0.833104	0.0022894	0.0654682	0.667322	0.0103385	0.106515	0.629116	0.687142	0.962543	0.485366	0.903045	0.755056	0.965403	0.332061	0.771831	0.379285	0.826471	0.914173	0.988907	0.385466	0.992312
1572	glycerate	Carbohydrate	Glycolysis, Gluconeogenesis, and Pyruvate Metabolism	0.0303556	0.251953	1.17076	0.00803828	0.152727	1.24316	0.00366578	0.0767405	1.22153	0.00206884	0.0438359	1.27984	0.566708	0.950544	0.69132	0.939554	0.39412	0.863085	0.645904	0.902172	0.639868	0.903202	0.467802	0.916585	0.843654	0.992312
61769	5-dodecenoylcarnitine (C12:1)	Lipid	Fatty Acid Metabolism (Acyl Carnitine, Monounsaturated)	0.0303556	0.251953	0.727496	0.0389293	0.265592	0.77832	0.00209299	0.0653477	0.637905	0.00262977	0.0509179	0.64958	0.275573	0.880394	0.211468	0.867858	0.879079	0.989605	0.00989258	0.187806	0.15878	0.738128	0.188179	0.853635	0.905809	0.992312
32417	docosatrienoate (22:3n3)	Lipid	Long Chain Polyunsaturated Fatty Acid (n3 and n6)	0.0305295	0.251953	0.619352	0.442212	0.722907	0.821969	0.295406	0.613745	0.787781	0.125395	0.377531	0.726424	0.151229	0.815628	0.0353131	0.6384	0.737875	0.965403	0.682895	0.919309	0.654045	0.914674	0.593895	0.943689	0.0417129	0.992312
37210	androstenediol (3beta,17beta) monosulfate (2)	Lipid	Androgenic Steroids	0.0305437	0.251953	0.707088	0.00801538	0.152727	0.591906	0.0968181	0.366163	0.731479	0.141626	0.414183	0.678217	0.152134	0.815628	0.74645	0.951964	0.280605	0.85105	0.105961	0.576987	0.00485276	0.496305	0.407578	0.895155	0.0300442	0.992312
2137	biliverdin	Cofactors and Vitamins	Hemoglobin and Porphyrin Metabolism	0.0312134	0.251953	0.851904	0.172717	0.488928	1.07003	0.0467466	0.258833	0.879191	0.829339	0.935088	1.21887	0.176338	0.840594	0.439559	0.896696	0.00780639	0.338077	0.811696	0.970904	0.183747	0.754436	0.0601366	0.674932	0.340011	0.992312
48407	dopamine 3-O-sulfate	Amino Acid	Tyrosine Metabolism	0.0312134	0.251953	1.72706	0.0291726	0.238704	2.01221	0.00209299	0.0653477	2.11245	0.00332416	0.0583286	2.33376	0.576713	0.952521	0.474785	0.903045	0.977525	1	0.932645	0.993724	0.631819	0.899742	0.918676	0.988907	0.516621	0.992312
62557	3-hydroxyhexanoylcarnitine (1)	Lipid	Fatty Acid Metabolism (Acyl Carnitine, Hydroxy)	0.0312134	0.251953	0.819814	0.000625487	0.0369037	0.751044	0.000527957	0.0276618	0.699556	0.000112063	0.00857098	0.673693	0.20326	0.863407	0.136436	0.847282	0.0129434	0.384247	0.756592	0.947847	0.301348	0.797685	0.270602	0.895155	0.861332	0.992312
35437	isobutyrylglycine (C4)	Amino Acid	Leucine, Isoleucine and Valine Metabolism	0.0331284	0.265501	1.27928	0.000980311	0.0477795	1.43891	0.00553606	0.0942807	1.37118	0.000574998	0.0230615	1.48434	0.129895	0.815628	0.487825	0.903045	0.466801	0.867392	0.870198	0.983892	0.531339	0.857613	0.180677	0.850466	0.870198	0.992312
63615	branched-chain, straight-chain, or cyclopropyl 10:1 fatty acid (1)*	Partially Characterized Molecules	Partially Characterized Molecules	0.033577	0.267187	0.712847	0.0222537	0.224025	0.754767	0.00927906	0.122046	0.646835	0.028973	0.190273	0.81342	0.64796	0.955406	0.756592	0.952088	0.7738	0.970266	0.932645	0.993724	0.737875	0.960671	0.941609	0.989085	0.92369	0.992312
46681	X - 16935			0.0339109	0.267862	0.618724	0.022941	0.224025	0.605923	0.0479777	0.260517	0.633623	0.0378444	0.211439	0.622356	0.820505	0.979902	0.0899733	0.821525	0.188179	0.796578	0.140264	0.621484	0.584447	0.88363	0.332061	0.895155	0.502115	0.992312
47723	X - 12753			0.0341393	0.267862	1.85891	0.431838	0.722907	1.1579	0.0912798	0.358252	2.69645	0.08034	0.31111	2.82366	0.0120991	0.586964	0.948231	0.991105	0.791324	0.975523	0.577419	0.875601	0.349844	0.826471	0.29146	0.895155	0.0561626	0.992312
37455	glycerophosphoethanolamine	Lipid	Phospholipid Metabolism	0.0348527	0.27047	1.16081	0.0109533	0.168201	1.31409	0.0948951	0.361566	1.12595	0.0702032	0.288086	1.13016	0.139473	0.815628	0.502115	0.908103	0.260842	0.837804	0.0720065	0.510401	0.111329	0.666195	0.765182	0.979176	0.459905	0.992312
40007	carboxyethyl-GABA	Amino Acid	Glutamate Metabolism	0.0349538	0.27047	0.884542	0.301348	0.623267	0.949471	0.854129	0.948658	0.977613	0.340011	0.621877	0.956102	0.569027	0.952521	0.275573	0.885431	0.426283	0.863085	0.516621	0.847229	0.756592	0.965188	0.615849	0.946375	0.340613	0.992312
64414	bilirubin degradation product, C16H18N2O5 (3)	Partially Characterized Molecules	Partially Characterized Molecules	0.0358982	0.275875	0.786552	0.0573848	0.321301	0.785631	0.234178	0.567275	0.861157	0.193945	0.476244	0.840965	0.927685	0.997749	0.532655	0.910694	0.914744	0.989605	0.439559	0.796579	0.521539	0.855866	0.739503	0.977604	0.887975	0.992312
64403	bilirubin degradation product, C16H18N2O5 (1)	Partially Characterized Molecules	Partially Characterized Molecules	0.0367955	0.279411	0.671857	0.0706647	0.347435	0.711215	0.141349	0.436475	0.769799	0.0990019	0.334953	0.731219	0.963744	0.999199	0.513013	0.909545	0.914066	0.989605	0.267625	0.728294	0.807126	0.972575	0.378682	0.895155	0.521362	0.992312
20693	tartronate (hydroxymalonate)	Xenobiotics	Food Component/Plant	0.0368643	0.279411	1.2529	0.000853809	0.0455771	1.47893	0.00843389	0.117281	1.29133	0.00183108	0.0406741	1.48223	0.656093	0.955406	0.959557	0.994016	0.609693	0.930237	0.64796	0.902172	0.968539	1	0.417282	0.895155	0.995504	1
33969	stearidonate (18:4n3)	Lipid	Long Chain Polyunsaturated Fatty Acid (n3 and n6)	0.0373556	0.279411	0.701743	0.222634	0.55584	0.862442	0.201319	0.522593	0.765936	0.35161	0.632785	0.842398	0.39412	0.903228	0.510543	0.909545	0.589974	0.927809	0.731005	0.936432	0.808539	0.972575	0.714107	0.967916	0.363453	0.992312
48715	eugenol sulfate	Xenobiotics	Food Component/Plant	0.0375251	0.279411	3.83921	0.0320693	0.251397	3.89803	0.36481	0.667827	0.754708	0.475737	0.715198	1.33285	0.664743	0.957467	0.0557048	0.765177	0.0462048	0.630489	0.104302	0.576987	0.102949	0.650662	0.392361	0.895155	0.896156	0.992312
61702	2-hydroxyphytanate*	Lipid	Fatty Acid, Branched	0.0378112	0.279411	0.851906	0.148891	0.462174	0.881047	0.171288	0.477994	0.82702	0.0178862	0.142427	0.768825	0.523954	0.931441	0.720824	0.940806	0.357501	0.863085	0.900688	0.993452	0.1457	0.722626	0.531339	0.923274	0.323073	0.992312
1899	quinolinate	Cofactors and Vitamins	Nicotinate and Nicotinamide Metabolism	0.0378524	0.279411	0.821178	0.0667062	0.346686	0.807105	0.0202927	0.169543	0.784817	0.0815918	0.313043	0.824068	0.756592	0.977094	0.523954	0.910694	0.502115	0.888725	0.65407	0.905695	0.782446	0.965188	0.110949	0.741952	0.363453	0.992312
606	uridine	Nucleotide	Pyrimidine Metabolism, Uracil containing	0.038843	0.282999	0.8932	0.131339	0.436886	0.925661	0.0797732	0.342233	0.9142	0.00168662	0.0402993	0.84507	0.905809	0.995152	0.680731	0.939554	0.101395	0.728508	0.990948	1	0.0720065	0.602962	0.0222568	0.57781	0.0836185	0.992312
46608	X - 11880			0.038843	0.282999	0.825259	0.046	0.286477	0.81785	0.0751308	0.329871	0.837713	0.0417129	0.223065	0.826981	0.82492	0.981501	0.576713	0.928076	0.586066	0.925541	0.826054	0.971676	0.941609	0.999637	0.609693	0.946375	0.861332	0.992312
52797	X - 12111			0.04094	0.294724	3.29818	0.484296	0.746644	2.82943	0.116187	0.39574	3.42807	0.215169	0.492128	3.23473	0.323723	0.903228	0.789454	0.963665	0.413087	0.863085	0.481197	0.820898	0.528276	0.857613	0.427326	0.895155	0.547907	0.992312
47905	X - 12026			0.0409777	0.294724	0.860262	0.334304	0.66893	0.915038	0.0273681	0.199752	0.846941	0.0293925	0.191906	0.838159	0.207335	0.863407	0.656093	0.939554	0.453066	0.864997	0.180677	0.668623	0.133451	0.698288	0.64796	0.949233	0.113927	0.992312
37203	androstenediol (3beta,17beta) disulfate (2)	Lipid	Androgenic Steroids	0.0414903	0.29651	0.729628	0.00803828	0.152727	0.689457	0.0128676	0.142547	0.723806	0.00319807	0.0577512	0.683742	0.658169	0.955406	0.672479	0.939554	0.776704	0.971372	0.553802	0.868519	0.756592	0.965188	0.340011	0.895155	0.426283	0.992312
1358	stearate (18:0)	Lipid	Long Chain Saturated Fatty Acid	0.0420812	0.29883	0.873468	0.64796	0.840698	0.972751	0.272333	0.593221	0.972493	0.183747	0.463847	0.883548	0.15288	0.815628	0.251325	0.885431	0.755056	0.965403	0.697347	0.919713	0.256053	0.788301	0.523954	0.923274	0.106271	0.992312
32425	dehydroepiandrosterone sulfate (DHEA-S)	Lipid	Androgenic Steroids	0.0432095	0.301124	0.736824	0.0215745	0.224025	0.720215	0.0471976	0.260049	0.734425	0.0123667	0.116704	0.718863	0.782446	0.977094	0.29607	0.89315	0.923179	0.989605	0.817285	0.970904	0.932194	0.999637	0.494943	0.918504	0.716582	0.992312
44688	maltotriose	Carbohydrate	Glycogen Metabolism	0.0432095	0.301124	1.13237	0.00284517	0.0966494	1.52644	0.272333	0.593221	1.05867	0.15543	0.428874	1.15218	0.0320211	0.732837	0.124243	0.847282	0.459905	0.865976	0.0029587	0.107031	0.0167843	0.517603	0.24205	0.895155	0.275573	0.992312
44876	gamma-CEHC	Cofactors and Vitamins	Tocopherol Metabolism	0.0432095	0.301124	0.743498	0.0544894	0.31649	0.780927	0.242279	0.572372	0.765788	0.111329	0.357206	0.725351	0.494943	0.913211	0.312087	0.89338	0.334304	0.857521	0.672479	0.914456	0.7738	0.965188	0.0367849	0.644051	0.0435331	0.992312
62918	tetradecadienedioate (C14:2-DC)*	Lipid	Fatty Acid, Dicarboxylate	0.0443871	0.307255	0.651164	0.0228686	0.224025	0.665167	0.0150505	0.151042	0.592625	0.00441863	0.0689183	0.504156	0.516518	0.922538	0.450607	0.896696	0.0307155	0.578507	0.895751	0.993107	0.0878601	0.629571	0.0233501	0.57781	0.272274	0.992312
64415	bilirubin degradation product, C16H18N2O5 (4)	Partially Characterized Molecules	Partially Characterized Molecules	0.04484	0.307255	0.731318	0.128363	0.432871	0.756651	0.879646	0.956211	0.961898	0.450561	0.691229	0.84494	0.879079	0.98699	0.034363	0.6384	0.24205	0.837804	0.152134	0.629231	0.566708	0.873336	0.367105	0.895155	0.306687	0.992312
62852	N-carbamoylvaline	Amino Acid	Leucine, Isoleucine and Valine Metabolism	0.0449594	0.307255	0.788318	0.206509	0.54088	0.851177	0.0596397	0.296615	0.813633	0.157496	0.431742	0.86346	0.660903	0.957467	0.789517	0.963665	0.593081	0.928415	0.882496	0.988969	0.806769	0.972575	0.712173	0.96646	0.842606	0.992312
34396	phosphocholine	Lipid	Phospholipid Metabolism	0.0455417	0.307255	1.14013	0.00233415	0.0872193	1.33002	0.0322468	0.21447	1.16607	0.0164218	0.136585	1.19894	0.0878165	0.770742	0.914744	0.988556	0.64796	0.942639	0.101395	0.576987	0.357501	0.826471	0.258983	0.895155	0.432892	0.992312
52473	gamma-tocopherol/beta-tocopherol	Cofactors and Vitamins	Tocopherol Metabolism	0.0455417	0.307255	0.792479	0.0159199	0.205128	0.743169	0.146556	0.44201	0.816583	0.096697	0.334953	0.821166	0.664266	0.957467	0.834844	0.964834	0.932645	0.990889	0.531339	0.856053	0.843654	0.975448	0.516621	0.923274	0.852484	0.992312
52696	1-stearoyl-2-docosahexaenoyl-GPS (18:0/22:6)*	Lipid	Phosphatidylserine (PS)	0.0460014	0.307255	1.35649	0.00318164	0.0990728	1.75385	0.0845527	0.349402	1.34513	0.0899733	0.330128	1.31041	0.00863195	0.563946	0.932645	0.991105	0.473753	0.867392	0.00233415	0.107031	0.0300442	0.527025	0.870198	0.984209	0.130515	0.992312
32980	adrenate (22:4n6)	Lipid	Long Chain Polyunsaturated Fatty Acid (n3 and n6)	0.0460061	0.307255	0.792388	0.471286	0.73581	0.902217	0.0864919	0.354806	0.736715	0.116127	0.36326	0.793667	0.39412	0.903228	0.95058	0.991105	0.672479	0.950077	0.887975	0.988969	0.584447	0.88363	0.869339	0.984209	0.473753	0.992312
62520	2-naphthol sulfate	Xenobiotics	Chemical	0.046343	0.307674	0.714536	0.0731628	0.351998	0.677449	0.139266	0.43603	0.732849	0.137876	0.407459	0.730529	0.397705	0.903228	0.637637	0.939554	0.629554	0.93692	0.26579	0.728294	0.954708	1	0.14464	0.754626	0.927666	0.992312
48255	arabonate/xylonate	Carbohydrate	Pentose Metabolism	0.0471929	0.309682	1.26889	0.0243809	0.224025	1.24484	0.132771	0.425171	1.15356	0.00749228	0.088272	1.26535	0.95058	0.999199	0.231359	0.86802	0.817285	0.979091	0.35161	0.780046	0.708123	0.939435	0.0757254	0.674932	0.0327927	0.992312
62924	3-(3-amino-3-carboxypropyl)uridine*	Nucleotide	Pyrimidine Metabolism, Uracil containing	0.0471976	0.309682	0.926961	0.101395	0.396043	0.922184	0.0293164	0.209321	0.879396	0.739503	0.89201	0.964393	0.555241	0.947871	0.187536	0.867858	0.547658	0.905525	0.423826	0.796579	0.280605	0.791161	0.0378444	0.644051	0.0173276	0.992312
35651	ectoine	Xenobiotics	Chemical	0.0479777	0.311162	0.756366	0.092172	0.381272	0.862005	0.0993021	0.368368	0.987462	0.446284	0.686509	1.13886	0.7738	0.977094	0.487825	0.903045	0.672479	0.950077	0.419732	0.796579	0.426283	0.826471	0.861332	0.984209	0.92369	0.992312
64404	bilirubin degradation product, C16H18N2O5 (2)	Partially Characterized Molecules	Partially Characterized Molecules	0.0479777	0.311162	0.767976	0.0541058	0.31649	0.762518	0.319211	0.631179	0.863119	0.165639	0.443945	0.814061	0.941609	0.999199	0.35161	0.896696	0.553802	0.908397	0.265691	0.728294	0.584447	0.88363	0.64796	0.949233	0.7738	0.992312
22206	theanine	Xenobiotics	Food Component/Plant	0.0487498	0.314352	13.7312	0.0197151	0.216673	26.0333	0.0488354	0.262279	2.21818	0.0916149	0.333901	1.28572	0.558713	0.947952	0.624957	0.939554	0.434813	0.863085	0.92321	0.993452	0.52417	0.855866	0.372284	0.895155	0.343485	0.992312
34395	1-methylurate	Xenobiotics	Xanthine Metabolism	0.0508383	0.325946	0.481413	0.164225	0.479798	0.654045	0.0195825	0.169543	0.405252	0.0453781	0.230587	0.452214	0.054454	0.770742	0.941208	0.991105	0.811683	0.979091	0.566651	0.868591	0.558948	0.873087	0.811525	0.979176	0.521539	0.992312
37185	5alpha-androstan-3alpha,17beta-diol monosulfate (2)	Lipid	Androgenic Steroids	0.0531379	0.335177	0.599985	0.0100135	0.163637	0.573973	0.0702252	0.317001	0.674685	0.044336	0.229484	0.602249	0.412132	0.903228	0.398714	0.896696	0.231773	0.837594	0.14885	0.622515	0.262504	0.788301	0.922254	0.988907	0.394457	0.992312
35320	catechol sulfate	Xenobiotics	Benzoate Metabolism	0.0531743	0.335177	1.36614	0.0222488	0.224025	1.46607	0.969998	0.990262	0.952229	0.672479	0.858175	1.07281	0.621661	0.955406	0.199243	0.867858	0.1457	0.750891	0.136436	0.621484	0.0667062	0.602962	0.927685	0.989085	0.546263	0.992312
46624	X - 12798			0.0531743	0.335177	0.749988	0.0702032	0.346686	0.776783	0.0698963	0.316788	0.73771	0.0337547	0.198182	0.731195	0.122003	0.815628	0.847069	0.964834	0.265691	0.837804	0.0633521	0.491525	0.193955	0.754679	0.162182	0.803768	0.49249	0.992312
64177	S-carboxyethylcysteine	Amino Acid	Methionine, Cysteine, SAM and Taurine Metabolism	0.0537364	0.336828	1.38108	0.0841089	0.374151	1.29618	0.0861337	0.354631	1.39494	0.0853777	0.320807	1.54301	0.878269	0.98699	0.995474	1	0.981897	1	0.695501	0.919713	0.905174	0.994287	0.551386	0.938541	0.528933	0.992312
37190	5alpha-androstan-3beta,17beta-diol disulfate	Lipid	Androgenic Steroids	0.0545435	0.339988	0.671569	0.0269518	0.235293	0.627508	0.0825965	0.345124	0.670288	0.0447524	0.229484	0.630045	0.473753	0.909937	0.260842	0.885431	0.68902	0.956642	0.0920489	0.545755	0.165639	0.749191	0.798526	0.979176	0.887975	0.992312
52867	X - 24546			0.0553062	0.34163	0.672833	0.0425136	0.277563	0.713177	0.0982215	0.367594	0.766346	0.0280486	0.187935	0.641058	0.492306	0.913211	0.273313	0.885431	0.932176	0.990889	0.343186	0.771831	0.53628	0.859594	0.349101	0.895155	0.273495	0.992312
1604	urate	Nucleotide	Purine Metabolism, (Hypo)Xanthine/Inosine containing	0.0559416	0.34163	0.905804	0.0291726	0.238704	0.902241	0.105918	0.378529	0.904444	0.111329	0.357206	0.914332	0.187536	0.861135	0.516621	0.909545	0.621663	0.935302	0.110952	0.585256	0.592228	0.88363	0.285699	0.895155	0.950248	0.992312
52285	oleate/vaccenate (18:1)	Lipid	Long Chain Monounsaturated Fatty Acid	0.0559416	0.34163	0.755279	0.247207	0.578538	0.862662	0.113495	0.387745	0.816495	0.049917	0.239559	0.721557	0.286242	0.896999	0.532655	0.910694	0.387866	0.863085	0.941609	0.993724	0.419732	0.826471	0.334304	0.895155	0.195284	0.992312
43333	carboxyibuprofen	Xenobiotics	Drug - Analgesics, Anesthetics	0.0560249	0.34163	0.0776005	0.00470508	0.119872	0.0777356	0.511552	0.753584	0.154293	0.168061	0.4473	0.129261	0.127696	0.815628	0.19154	0.867858	0.469066	0.867392	0.0178557	0.287456	0.137945	0.718463	0.462228	0.909102	0.654495	0.992312
54839	X - 24811			0.0564976	0.342045	0.576295	0.164927	0.479798	0.619118	0.0515903	0.27097	0.680048	0.143463	0.414893	0.791558	0.310554	0.903228	0.131914	0.847282	0.162944	0.761306	0.0871619	0.545755	0.222678	0.766707	0.972132	0.998833	1	1
57521	dihomo-linolenoylcarnitine (C20:3n3 or 6)*	Lipid	Fatty Acid Metabolism (Acyl Carnitine, Polyunsaturated)	0.0567027	0.342045	0.810129	0.00679132	0.138419	0.725759	0.155717	0.449468	0.860853	0.110338	0.357206	0.849602	0.221615	0.868234	0.477553	0.903045	0.362752	0.863085	0.189341	0.681485	0.17368	0.7515	0.905021	0.988395	0.248933	0.992312
27710	N-acetylglycine	Amino Acid	Glycine, Serine and Threonine Metabolism	0.0603136	0.359957	1.18001	0.0526785	0.312448	1.19315	0.288693	0.60535	1.19812	0.15878	0.431742	1.24576	0.808539	0.977094	0.680731	0.939554	0.882752	0.989605	0.600056	0.880066	0.631819	0.899742	0.791118	0.979176	0.95058	0.992312
57636	carotene diol (2)	Cofactors and Vitamins	Vitamin A Metabolism	0.0603136	0.359957	1.38861	0.0684366	0.346686	1.31126	0.0633807	0.303149	1.41355	0.224219	0.499307	1.24668	0.720824	0.977094	0.705709	0.939554	0.0633521	0.65874	0.782446	0.956795	0.139473	0.719196	0.0367849	0.644051	0.363453	0.992312
37192	5alpha-androstan-3beta,17beta-diol monosulfate (2)	Lipid	Androgenic Steroids	0.061059	0.362477	0.625394	0.0182558	0.210742	0.556772	0.0457066	0.257268	0.632119	0.0193658	0.151027	0.600883	0.0573159	0.770742	0.232852	0.86802	0.995434	1	0.0622306	0.491525	0.066895	0.602962	0.44718	0.895155	0.180233	0.992312
46398	X - 21353			0.0618316	0.365132	0.782025	0.226966	0.560417	0.859498	0.00767922	0.113855	0.619462	0.187536	0.465936	0.75777	0.466801	0.909463	0.334304	0.896696	0.92369	0.989605	0.0815918	0.521539	0.516621	0.855866	0.103533	0.737178	0.905809	0.992312
40719	(15:0)-anacardic acid	Xenobiotics	Food Component/Plant	0.0624274	0.36672	8.22127	0.0717729	0.3483	7.21884	0.210274	0.538377	2.53789	0.289217	0.565838	1.14936	0.186227	0.861135	0.673088	0.939554	0.625173	0.936097	0.673088	0.914456	0.625173	0.893765	0.0330406	0.619511	0.457699	0.992312
32346	glycochenodeoxycholate	Lipid	Primary Bile Acid Metabolism	0.0633807	0.369719	1.53341	0.0242668	0.224025	1.69424	0.00652839	0.101933	1.54875	0.00705097	0.0863967	1.74592	0.65407	0.955406	0.852484	0.964834	0.817285	0.979091	0.116127	0.59383	0.514195	0.855866	0.108433	0.741952	0.765182	0.992312
38276	2,3-dihydroxyisovalerate	Xenobiotics	Food Component/Plant	0.0635969	0.369719	1.17076	0.0383321	0.265592	1.37217	0.267521	0.589851	2.65777	0.0246758	0.175386	2.68578	0.654062	0.955406	0.824916	0.964834	0.851514	0.985521	0.995474	1	0.968326	1	0.278589	0.895155	0.296615	0.992312
22036	2-hydroxyoctanoate	Lipid	Fatty Acid, Monohydroxy	0.0644091	0.37251	0.760684	0.108777	0.411956	0.842919	0.349536	0.650461	0.85364	0.098786	0.334953	0.792204	0.977525	0.999845	0.592228	0.933697	0.826054	0.979091	0.639868	0.902172	0.870198	0.982904	0.118782	0.741952	0.171614	0.992312
46630	X - 12816			0.0650977	0.374562	0.609824	0.0440733	0.277563	0.557757	0.0679023	0.311519	0.558325	0.0843713	0.320098	0.588205	0.0893212	0.770742	0.173703	0.867858	0.0725376	0.666155	0.13852	0.621484	0.132193	0.697238	0.524457	0.923274	0.284537	0.992312
32504	docosapentaenoate (DPA; 22:5n3)	Lipid	Long Chain Polyunsaturated Fatty Acid (n3 and n6)	0.0665738	0.381101	0.787979	0.870198	0.951699	0.951578	0.14355	0.439646	0.790358	0.439559	0.686509	0.872767	0.0512824	0.770742	0.473753	0.903045	0.60793	0.930067	0.799816	0.966481	0.680731	0.927145	0.592228	0.943689	0.401185	0.992312
47788	X - 13431			0.0672714	0.38314	0.735629	0.400588	0.719948	0.801897	0.0341243	0.219486	0.607241	0.0473672	0.233755	0.629399	0.0814822	0.770742	0.33199	0.896696	0.873752	0.989605	0.0516649	0.443997	0.189902	0.754679	0.275906	0.895155	0.574388	0.992312
47690	X - 12112			0.0682186	0.38463	0.668352	0.0836185	0.373486	0.659885	0.346178	0.650461	0.75885	0.201847	0.482285	0.706865	0.672479	0.958858	0.0266853	0.600419	0.119263	0.728508	0.119263	0.599243	0.191381	0.754679	0.43043	0.895155	0.891713	0.992312
63358	3-hydroxydecanoylcarnitine	Lipid	Fatty Acid Metabolism (Acyl Carnitine, Hydroxy)	0.0682186	0.38463	0.699378	0.551445	0.792525	0.934856	0.00165792	0.0582345	0.574763	0.0265613	0.183837	0.741481	0.0251294	0.732837	0.0423417	0.700506	0.905809	0.989605	0.000128513	0.0380304	0.00892311	0.517603	0.0236516	0.57781	0.697347	0.992312
54885	1-linoleoyl-GPG (18:2)*	Lipid	Lysophospholipid	0.0692335	0.3884	0.879936	0.0243809	0.224025	0.882607	0.624713	0.825995	1.0304	0.817285	0.9299	1.0099	0.553802	0.947871	0.0720065	0.797284	0.136436	0.73156	0.0423417	0.416527	0.124792	0.683395	0.695508	0.962595	0.440447	0.992312
64393	3-hydroxyoctanoylcarnitine (1)	Lipid	Fatty Acid Metabolism (Acyl Carnitine, Hydroxy)	0.0698963	0.389731	0.738725	0.509342	0.761062	0.920595	0.000619577	0.0290169	0.606273	0.00754596	0.088272	0.7329	0.144898	0.815628	0.0283225	0.612746	0.233015	0.837594	0.00025757	0.0482944	0.0147556	0.517603	0.0222568	0.57781	0.959557	0.992312
52977	glycocholate glucuronide (1)	Lipid	Primary Bile Acid Metabolism	0.0701656	0.389731	1.16379	0.328078	0.663856	1.05989	0.145743	0.44201	1.1213	0.592534	0.798818	1.03958	0.00952442	0.563946	0.889202	0.980737	0.406492	0.863085	0.576446	0.875601	0.851773	0.979617	0.814059	0.979176	0.333613	0.992312
46705	X - 17438			0.0713126	0.392726	1.30876	0.0274033	0.235293	1.29475	0.150236	0.447007	1.58655	0.0816756	0.313043	1.84638	0.477893	0.912068	0.941192	0.991105	0.909619	0.989605	0.772302	0.950355	0.932131	0.999637	0.624914	0.948756	0.781023	0.992312
42092	N-palmitoylglycine	Lipid	Fatty Acid Metabolism (Acyl Glycine)	0.0716073	0.392726	0.854104	0.0990243	0.392248	0.89542	0.283802	0.603012	0.953763	0.516621	0.740953	0.998784	0.56139	0.947952	0.0738471	0.797284	0.127044	0.728508	0.35161	0.780046	0.639868	0.903202	0.834844	0.984209	0.460876	0.992312
54907	hexanoylglutamine	Lipid	Fatty Acid Metabolism (Acyl Glutamine)	0.0717548	0.392726	0.898527	0.0899733	0.381272	0.990323	0.0221675	0.179323	0.934036	0.00636425	0.0810769	0.801206	0.95058	0.999199	0.905809	0.988556	0.136436	0.73156	0.60793	0.884762	0.0585797	0.602962	0.0215745	0.57781	0.15543	0.992312
18497	taurocholate	Lipid	Primary Bile Acid Metabolism	0.0726118	0.395487	1.89071	0.0138096	0.191118	1.63395	0.00779968	0.113855	1.82771	0.00231869	0.046808	2.61581	0.503281	0.913211	0.95058	0.991105	0.995474	1	0.19009	0.681485	0.27362	0.788301	0.417282	0.895155	0.92369	0.992312
46225	glutamine_degradant*	Partially Characterized Molecules	Partially Characterized Molecules	0.0734771	0.397739	0.784847	0.103811	0.402671	0.786388	0.0509273	0.270011	0.801182	0.0899733	0.330128	0.80868	0.829339	0.981501	0.516621	0.909545	0.414032	0.863085	0.748032	0.94237	0.516621	0.855866	0.509342	0.923274	0.597824	0.992312
46992	X - 21815			0.0743072	0.397739	0.374574	0.119046	0.421749	0.454963	0.344134	0.650461	0.805533	0.555233	0.766953	0.722475	0.975588	0.999845	0.0168227	0.571428	0.241967	0.837804	0.0997008	0.575197	0.461884	0.833195	0.356095	0.895155	0.0600062	0.992312
63685	decadienedioic acid (C10:2-DC)	Lipid	Fatty Acid, Dicarboxylate	0.0744802	0.397739	0.682119	0.0905503	0.381272	0.801126	0.0529348	0.274844	0.653014	0.0540816	0.252119	0.664556	0.157555	0.815628	0.977353	0.998833	0.0685162	0.65874	0.334586	0.771831	0.185997	0.754679	0.0213808	0.57781	0.222437	0.992312
35130	N4-acetylcytidine	Nucleotide	Pyrimidine Metabolism, Cytidine containing	0.075119	0.397739	0.781683	0.470879	0.73581	0.900878	0.0667196	0.310158	0.769594	0.278419	0.553969	0.869294	0.222634	0.868234	0.92369	0.991105	0.514185	0.892099	0.270602	0.728294	0.861332	0.981762	0.538776	0.928212	0.731005	0.992312
36752	N6-acetyllysine	Amino Acid	Lysine Metabolism	0.0751308	0.397739	0.912801	0.169151	0.4862	0.953756	0.369382	0.671562	1.02201	0.852484	0.940842	1.01548	0.593895	0.955184	0.0243809	0.571428	0.0942599	0.726963	0.0702032	0.510401	0.193952	0.754679	0.756592	0.979176	0.249528	0.992312
15910	maltotetraose	Carbohydrate	Glycogen Metabolism	0.0769442	0.397739	1.17421	0.0149555	0.197236	1.47948	0.624713	0.825995	1.03037	0.369466	0.651137	1.08926	0.172717	0.831031	0.0243809	0.571428	0.133451	0.73156	0.00332416	0.107031	0.01905	0.517603	0.323073	0.895155	0.680731	0.992312
32984	N-alpha-acetylornithine	Amino Acid	Urea cycle; Arginine and Proline Metabolism	0.0769442	0.397739	1.14539	0.254213	0.584571	1.11358	0.0344896	0.219486	1.21613	0.343491	0.624206	1.05949	0.891713	0.989327	0.473753	0.903045	0.340613	0.857521	0.600056	0.880066	0.569027	0.873336	0.323073	0.895155	0.453066	0.992312
52294	2-hydroxyglutarate	Lipid	Fatty Acid, Dicarboxylate	0.0776579	0.397739	1.19464	0.9864	0.993605	0.972214	0.987037	0.992437	0.943264	0.348486	0.62918	1.04122	0.0343589	0.732837	0.029792	0.620667	0.190025	0.79839	0.755056	0.946977	0.447195	0.826471	0.326426	0.895155	0.0555647	0.992312
61775	nonanoylcarnitine (C9)	Lipid	Fatty Acid Metabolism (Acyl Carnitine, Medium Chain)	0.078075	0.397739	0.963764	0.877938	0.952041	1.23839	0.0138366	0.145349	0.854692	0.428432	0.686509	1.11534	0.0144311	0.610401	0.0905503	0.821525	0.270835	0.837804	0.00345627	0.107031	0.325992	0.819053	0.001177	0.190013	0.495953	0.992312
49688	X - 23787			0.078241	0.397739	0.716636	0.15074	0.462174	0.768504	0.177482	0.481859	0.81071	0.0939577	0.334953	0.778914	0.0572944	0.770742	0.167902	0.867858	0.0738957	0.666155	0.754956	0.946977	0.547556	0.866552	0.521259	0.923274	0.0652147	0.992312
46627	X - 12740			0.0782519	0.397739	2.28947	0.0620701	0.334522	2.2357	0.00945016	0.122046	2.40632	0.0129972	0.119638	1.60038	0.143444	0.815628	0.981858	1	0.811289	0.979091	0.719882	0.929678	0.686099	0.933327	0.0592325	0.674932	0.311584	0.992312
47886	bilirubin (E,Z or Z,E)*	Cofactors and Vitamins	Hemoglobin and Porphyrin Metabolism	0.0788073	0.397739	0.802078	0.0306569	0.24724	0.774097	0.952568	0.984015	0.958309	0.0660629	0.27786	0.76451	0.407564	0.903228	0.0846368	0.800138	0.772355	0.970266	0.026178	0.350599	0.94573	1	0.0129738	0.501646	0.156165	0.992312
37196	5alpha-pregnan-3beta,20beta-diol monosulfate (1)	Lipid	Progestin Steroids	0.0788414	0.397739	1.24537	0.0174676	0.210742	1.21227	0.236324	0.570018	1.1475	0.0856434	0.320807	1.05248	0.763693	0.977094	0.182531	0.867858	0.410787	0.863085	0.0512824	0.443997	0.379285	0.826471	0.0877521	0.695557	0.21991	0.992312
39603	ethyl glucuronide	Xenobiotics	Chemical	0.079134	0.397739	1.2257	0.8789	0.952041	0.687626	0.0454778	0.257268	1.63087	0.0373214	0.211439	1.52399	0.0892766	0.770742	0.605418	0.937334	0.415436	0.863085	0.0737967	0.510401	0.0613272	0.602962	0.83942	0.984209	0.588359	0.992312
63572	X - 25800			0.0792819	0.397739	4.54952	0.141462	0.456601	3.42882	0.971772	0.991172	1.44889	0.211931	0.492027	1.32262	0.628678	0.955406	0.480284	0.903045	0.671862	0.950077	0.624388	0.89255	0.810465	0.972575	0.536886	0.928212	0.533755	0.992312
32619	pregnenediol sulfate (C21H34O5S)*	Lipid	Pregnenolone Steroids	0.0797732	0.397739	0.784216	0.0702032	0.346686	0.767194	0.101565	0.370665	0.763412	0.0472762	0.233755	0.745299	0.861332	0.982757	0.995504	1	0.656093	0.949564	0.697347	0.919713	0.95058	1	0.605726	0.946375	0.873806	0.992312
37186	5alpha-androstan-3alpha,17beta-diol monosulfate (1)	Lipid	Androgenic Steroids	0.0803537	0.397739	0.643819	0.0383321	0.265592	0.598693	0.132543	0.425171	0.695578	0.0287702	0.190052	0.639259	0.109591	0.791109	0.0785963	0.797284	0.593658	0.928415	0.0158923	0.266848	0.995472	1	0.0131431	0.501646	0.789747	0.992312
1868	cysteine	Amino Acid	Methionine, Cysteine, SAM and Taurine Metabolism	0.0806766	0.397739	1.0892	0.203869	0.537734	1.05936	0.0709062	0.3185	1.11651	0.166339	0.444759	1.08455	0.60793	0.955406	0.879079	0.977237	0.843654	0.985521	0.566708	0.868591	0.968539	1	0.315376	0.895155	0.995504	1
64406	bilirubin degradation product, C17H20N2O5 (2)	Partially Characterized Molecules	Partially Characterized Molecules	0.0806766	0.397739	0.805404	0.256053	0.584571	0.912974	0.767563	0.918786	1.02348	0.826054	0.933258	1.01974	0.142561	0.815628	0.125637	0.847282	0.0318538	0.578507	0.60793	0.884762	0.286242	0.791161	0.680731	0.957277	0.265691	0.992312
42381	gamma-CEHC glucuronide*	Cofactors and Vitamins	Tocopherol Metabolism	0.0806816	0.397739	0.737367	0.0398493	0.265592	0.714574	0.142163	0.436588	0.728239	0.197871	0.476859	0.748708	0.117052	0.815628	0.702686	0.939554	1	1	0.31328	0.764513	0.428432	0.826471	0.395517	0.895155	0.569705	0.992312
62923	eicosenedioate (C20:1-DC)*	Lipid	Fatty Acid, Dicarboxylate	0.0807074	0.397739	0.904011	0.0327927	0.255282	0.874638	0.054899	0.280484	0.820137	0.0411775	0.222195	0.832846	0.631819	0.955406	0.600056	0.933697	0.977525	1	0.852484	0.971676	0.92369	0.995355	0.546263	0.93493	0.65407	0.992312
38127	S-methylmethionine	Amino Acid	Methionine, Cysteine, SAM and Taurine Metabolism	0.0812275	0.397739	1.89709	0.033102	0.255912	1.82422	0.402058	0.691334	2.01664	0.356131	0.63726	1.78676	0.104617	0.779431	0.112505	0.847282	0.123188	0.728508	0.449323	0.796579	0.390378	0.826471	0.859188	0.984209	0.221615	0.992312
555	adenosine	Nucleotide	Purine Metabolism, Adenine containing	0.0823426	0.397739	2.55588	0.0671607	0.346686	2.27876	0.926907	0.973107	5.35477	0.770488	0.908004	2.30714	0.776648	0.977094	0.419712	0.896696	0.254095	0.837804	0.285187	0.744008	0.287771	0.791161	0.849739	0.984209	0.815932	0.992312
2134	FAD	Cofactors and Vitamins	Riboflavin Metabolism	0.0824802	0.397739	1.11338	0.0503469	0.303435	1.21785	0.598972	0.812117	1.07384	0.995474	0.999957	1.01554	0.473753	0.909937	0.218293	0.867858	0.165639	0.76753	0.49249	0.82571	0.0585797	0.602962	0.873806	0.984209	0.29607	0.992312
34389	1-methylxanthine	Xenobiotics	Xanthine Metabolism	0.082561	0.397739	0.576422	0.226669	0.560417	0.635429	0.133841	0.42738	0.477514	0.196619	0.476859	0.503344	0.209925	0.863407	0.995473	1	0.746433	0.965403	0.869284	0.983892	0.923147	0.995355	0.485086	0.918504	0.361075	0.992312
33952	myristoylcarnitine (C14)	Lipid	Fatty Acid Metabolism (Acyl Carnitine, Long Chain Saturated)	0.0825965	0.397739	0.832042	0.092172	0.381272	0.855414	0.0149989	0.151042	0.80059	0.00158002	0.038573	0.713358	0.968539	0.999199	0.275573	0.885431	0.0283225	0.578507	0.39412	0.796579	0.0202785	0.517603	0.0389293	0.644051	0.21991	0.992312
33968	5-dodecenoate (12:1n7)	Lipid	Medium Chain Fatty Acid	0.0825965	0.397739	0.742061	0.122003	0.427393	0.910829	0.00900942	0.120555	0.642068	0.0601366	0.26588	0.774313	0.35161	0.903228	0.453066	0.896696	0.791118	0.975523	0.165639	0.642566	0.419732	0.826471	0.494943	0.918504	0.737875	0.992312
47942	X - 12815			0.0844073	0.404722	3.22297	0.100553	0.395585	2.2857	0.0601831	0.297336	1.23925	0.359483	0.639778	1.0046	0.141582	0.815628	0.729691	0.943097	0.941394	0.990889	0.588205	0.877809	0.83417	0.975285	0.515085	0.923274	0.87591	0.992312
47009	X - 17354			0.0852356	0.406294	1.09538	0.215709	0.548321	0.653313	0.0268781	0.198756	2.23914	0.0474587	0.233755	1.49688	0.0354097	0.732837	0.836329	0.964834	0.98575	1	0.229189	0.716215	0.199399	0.754679	0.133043	0.748678	0.873377	0.992312
34387	N-acetylproline	Amino Acid	Urea cycle; Arginine and Proline Metabolism	0.0855126	0.406294	1.27759	0.39412	0.718389	1.1015	0.23794	0.570245	1.19025	0.148891	0.420111	1.12336	0.0815918	0.770742	0.494943	0.903045	0.446284	0.863085	0.334896	0.771831	0.569027	0.873336	0.782446	0.979176	0.312087	0.992312
33587	eicosenoate (20:1n9 or 1n11)	Lipid	Long Chain Monounsaturated Fatty Acid	0.0865458	0.406294	0.82721	0.623812	0.829529	0.939946	0.165597	0.465328	0.833782	0.20326	0.482582	0.781463	0.096697	0.770742	0.826054	0.964834	0.546263	0.904548	0.569027	0.869777	0.176338	0.752048	0.639868	0.949233	0.111329	0.992312
[truncated: 920 more rows]

## Sheet: MALE_WILCOXON
COMP ID	BIOCHEMICAL	SUPER PATHWAY	SUB PATHWAY	D1PRE_p	D1PRE_q	D1PRE_FC	D1POST_p	D1POST_q	D1POST_FC	D2PRE_p	D2PRE_q	D2PRE_FC	D2POST_p	D2POST_q	D2POST_FC	D1POST-D1PRE_p	D1POST-D1PRE_q	D2PRE-D1PRE_p	D2PRE-D1PRE_q	D2POST-D1PRE_p	D2POST-D1PRE_q	D2PRE_D1POST_p	D2PRE-D1POST_q	D2POST-D1POST_p	D2POST-D1POST_q	D2POST-D2PRE_p	D2POST-D2PRE_q	D2POST-D2PRE-D1POST-D1PRE_p	D2POST-D2PRE-D1POST-D1PRE_q
[truncated: 1,157 more rows]
