# Supplementary material for: Plasma metabolomics reveals disrupted response and recovery following maximal exercise in myalgic encephalomyelitis/chronic fatigue syndrome
Source: JCI Insight. 2022 May 9;7(9):e157621. doi: 10.1172/jci.insight.157621 (PMC9090259; doi:10.1172/jci.insight.157621)
Supplement: Supplemental table 5 [file jciinsight-7-157621-s151.xlsx]

## Sheet: D1PRE_KEGG
KEGG	Total Cmpd	Hits	Raw p	-LOG10(p)	Holm adjust	FDR	Impact
Nicotinate and nicotinamide metabolism	15	6	0.00056503	3.2479	0.036162	0.036162	0.33246
Amino sugar and nucleotide sugar metabolism	37	2	0.005769	2.2389	0.36345	0.18461	0.05035
Linoleic acid metabolism	5	1	0.012708	1.8959	0.78787	0.21409	1
Fatty acid elongation	39	1	0.015332	1.8144	0.93524	0.21409	0
Tryptophan metabolism	41	5	0.019401	1.7122	1	0.21409	0.34708
alpha-Linolenic acid metabolism	13	2	0.020685	1.6843	1	0.21409	0.33333
Fatty acid degradation	39	2	0.023416	1.6305	1	0.21409	0
Caffeine metabolism	10	10	0.028165	1.5503	1	0.22532	1
Glycolysis / Gluconeogenesis	26	3	0.037264	1.4287	1	0.25383	0.10065
Pentose phosphate pathway	22	2	0.039661	1.4016	1	0.25383	0.04712
Biosynthesis of unsaturated fatty acids	36	11	0.045467	1.3423	1	0.26454	0
Pentose and glucuronate interconversions	18	6	0.082902	1.0814	1	0.36334	0.59374
Fatty acid biosynthesis	47	5	0.090364	1.044	1	0.36334	0.01473
Primary bile acid biosynthesis	46	10	0.092477	1.034	1	0.36334	0.10161
Steroid hormone biosynthesis	85	7	0.094459	1.0248	1	0.36334	0.06851
Thiamine metabolism	7	1	0.095477	1.0201	1	0.36334	0
Glycerolipid metabolism	16	2	0.096512	1.0154	1	0.36334	0.33022
Pyrimidine metabolism	39	9	0.10508	0.97848	1	0.37122	0.25356
Porphyrin and chlorophyll metabolism	30	5	0.1102	0.9578	1	0.37122	0.28772
Purine metabolism	65	13	0.11641	0.934	1	0.37252	0.25225
Riboflavin metabolism	4	1	0.14716	0.8322	1	0.4312	0
Taurine and hypotaurine metabolism	8	4	0.14822	0.82908	1	0.4312	0.71428
Butanoate metabolism	15	6	0.18372	0.73584	1	0.51123	0
Fructose and mannose metabolism	20	1	0.20108	0.69663	1	0.53622	0.03313
Ether lipid metabolism	20	2	0.24697	0.60735	1	0.6112	0
Pantothenate and CoA biosynthesis	19	8	0.25331	0.59635	1	0.6112	0.05714
Arachidonic acid metabolism	36	1	0.26305	0.57997	1	0.6112	0.3135
D-Arginine and D-ornithine metabolism	4	1	0.2674	0.57284	1	0.6112	0
Phosphatidylinositol signaling system	28	1	0.27776	0.55633	1	0.61135	0.03736
Glycerophospholipid metabolism	36	6	0.28657	0.54277	1	0.61135	0.19746
Drug metabolism - cytochrome P450	55	2	0.33847	0.47049	1	0.68251	0
Ascorbate and aldarate metabolism	8	3	0.35607	0.44847	1	0.68251	0.5
Phenylalanine, tyrosine and tryptophan biosynthesis	4	4	0.36513	0.43755	1	0.68251	1
Steroid biosynthesis	42	1	0.36788	0.43429	1	0.68251	0.0282
Starch and sucrose metabolism	18	2	0.37325	0.428	1	0.68251	0.12329
Selenocompound metabolism	20	1	0.43689	0.35963	1	0.75083	0
Sulfur metabolism	8	1	0.44863	0.34811	1	0.75083	0.21277
Inositol phosphate metabolism	30	2	0.44898	0.34777	1	0.75083	0.12939
Vitamin B6 metabolism	9	1	0.46535	0.33222	1	0.75083	0
Ubiquinone and other terpenoid-quinone biosynthesis	9	2	0.47887	0.31978	1	0.75083	1
Alanine, aspartate and glutamate metabolism	28	14	0.49193	0.3081	1	0.75083	0.67148
Glycine, serine and threonine metabolism	33	14	0.52903	0.27652	1	0.75083	0.72905
Pyruvate metabolism	22	4	0.52974	0.27594	1	0.75083	0.23794
Glutathione metabolism	28	8	0.53581	0.27099	1	0.75083	0.1829
Phenylalanine metabolism	10	6	0.53906	0.26837	1	0.75083	0.61904
Galactose metabolism	27	4	0.54371	0.26464	1	0.75083	0.03888
Glyoxylate and dicarboxylate metabolism	32	9	0.55139	0.25854	1	0.75083	0.33864
Tyrosine metabolism	42	8	0.62149	0.20657	1	0.82126	0.24826
Arginine and proline metabolism	38	15	0.62878	0.2015	1	0.82126	0.56725
Aminoacyl-tRNA biosynthesis	48	19	0.6635	0.17816	1	0.83851	0.16667
Histidine metabolism	16	10	0.66819	0.1751	1	0.83851	0.7213
Propanoate metabolism	23	4	0.69062	0.16076	1	0.84999	0.04061
Sphingolipid metabolism	21	6	0.7441	0.12837	1	0.89854	0.26166
beta-Alanine metabolism	21	8	0.78509	0.10508	1	0.92261	0.5597
Lysine degradation	25	5	0.79394	0.10021	1	0.92261	0.16432
Citrate cycle (TCA cycle)	20	6	0.80729	0.092973	1	0.92261	0.30194
Nitrogen metabolism	6	2	0.85615	0.067451	1	0.92779	0
Valine, leucine and isoleucine biosynthesis	8	8	0.86849	0.061234	1	0.92779	0
Synthesis and degradation of ketone bodies	5	1	0.86956	0.060698	1	0.92779	0
Arginine biosynthesis	14	11	0.87763	0.056691	1	0.92779	0.48223
Cysteine and methionine metabolism	33	10	0.88711	0.052023	1	0.92779	0.54986
Valine, leucine and isoleucine degradation	40	9	0.8988	0.046337	1	0.92779	0.08227
D-Glutamine and D-glutamate metabolism	6	3	0.9531	0.020863	1	0.96823	0.5
Retinol metabolism	17	1	0.98328	0.007321	1	0.98328	0.24227

## Sheet: D1PRE_SMPDB
SMPDB	Total Cmpd	Hits	Raw p	-LOG10(p)	Holm adjust	FDR	Impact
Nicotinate and Nicotinamide Metabolism	32	8	0.0012523	2.9023	0.11396	0.11396	0.0075901
Fructose and Mannose Degradation	28	4	0.0045786	2.3393	0.41207	0.20833	0.18715
Amino Sugar Metabolism	31	5	0.0093805	2.0278	0.83487	0.27904	0.086538
Fatty Acid Elongation In Mitochondria	33	1	0.015332	1.8144	1	0.27904	0
Starch and Sucrose Metabolism	26	5	0.020724	1.6835	1	0.31432	0
Galactose Metabolism	31	7	0.024802	1.6055	1	0.32243	0.0093168
Pantothenate and CoA Biosynthesis	19	3	0.037006	1.4317	1	0.34261	0.068702
Alpha Linolenic Acid and Linoleic Acid Metabolism	16	10	0.042491	1.3717	1	0.34261	0.68889
Fatty Acid Metabolism	40	3	0.042845	1.3681	1	0.34261	0
Fatty Acid Biosynthesis	33	9	0.055444	1.2561	1	0.34261	0.24242
Glycerolipid Metabolism	23	4	0.062419	1.2047	1	0.34261	0.16414
Plasmalogen Synthesis	16	1	0.063694	1.1959	1	0.34261	0
Androstenedione Metabolism	23	1	0.066641	1.1763	1	0.34261	0
Androgen and Estrogen Metabolism	29	2	0.080419	1.0946	1	0.34261	0.023142
Butyrate Metabolism	16	2	0.082561	1.0832	1	0.34261	0
Thyroid hormone synthesis	5	1	0.096247	1.0166	1	0.34261	0
Nucleotide Sugars Metabolism	16	1	0.097217	1.0123	1	0.34261	0
Pentose Phosphate Pathway	27	1	0.097217	1.0123	1	0.34261	0
Folate Metabolism	24	1	0.097217	1.0123	1	0.34261	0
Thiamine Metabolism	9	1	0.097217	1.0123	1	0.34261	0
Lactose Synthesis	14	1	0.097217	1.0123	1	0.34261	0
Lactose Degradation	9	1	0.097217	1.0123	1	0.34261	0
Ethanol Degradation	15	1	0.10096	0.99586	1	0.34261	0.47727
Porphyrin Metabolism	36	5	0.10216	0.99071	1	0.34261	0.20665
Purine Metabolism	63	12	0.1032	0.98634	1	0.34261	0.13869
Bile Acid Biosynthesis	59	15	0.10542	0.97709	1	0.34261	0.10359
Selenoamino Acid Metabolism	28	4	0.12447	0.90493	1	0.38771	0
Phosphatidylinositol Phosphate Metabolism	14	2	0.14054	0.85219	1	0.38771	0.43089
Inositol Metabolism	28	2	0.14054	0.85219	1	0.38771	0.267
Inositol Phosphate Metabolism	22	2	0.14054	0.85219	1	0.38771	0.14523
Phospholipid Biosynthesis	25	4	0.1406	0.85202	1	0.38771	0.1216
Mitochondrial Electron Transport Chain	15	3	0.14525	0.83789	1	0.38875	0.060109
Phytanic Acid Peroxisomal Oxidation	19	5	0.14965	0.82491	1	0.3891	0.21898
Glutathione Metabolism	19	4	0.15706	0.80394	1	0.39582	0.089536
Pyrimidine Metabolism	54	9	0.16094	0.79335	1	0.39582	0.35806
Steroid Biosynthesis	43	2	0.16851	0.77337	1	0.40354	0.013765
Oxidation of Branched Chain Fatty Acids	22	8	0.20652	0.68503	1	0.48189	0
Taurine and Hypotaurine Metabolism	9	2	0.22355	0.65063	1	0.50857	0
Pyruvate Metabolism	37	4	0.24243	0.61541	1	0.51114	0.24778
Trehalose Degradation	11	2	0.25144	0.59956	1	0.51114	0.21053
Riboflavin Metabolism	14	2	0.25144	0.59956	1	0.51114	0
Glutamate Metabolism	45	9	0.25939	0.58605	1	0.51114	0.12883
Arachidonic Acid Metabolism	65	1	0.26305	0.57997	1	0.51114	0.30248
Glycolysis	20	3	0.2631	0.57987	1	0.51114	0.18816
Beta Oxidation of Very Long Chain Fatty Acids	13	3	0.2687	0.57073	1	0.51114	0.049458
Phosphatidylcholine Biosynthesis	18	5	0.26961	0.56926	1	0.51114	0.39024
Sulfate/Sulfite Metabolism	19	3	0.28533	0.54465	1	0.5299	0.23864
Mitochondrial Beta-Oxidation of Long Chain Saturated Fatty Acids	24	3	0.29752	0.52649	1	0.53647	0
Mitochondrial Beta-Oxidation of Short Chain Saturated Fatty Acids	17	1	0.30914	0.50985	1	0.53647	0
Phosphatidylethanolamine Biosynthesis	13	4	0.34488	0.46234	1	0.57632	0.5
Threonine and 2-Oxobutanoate Degradation	13	3	0.34832	0.45802	1	0.57632	0.14286
Aspartate Metabolism	34	11	0.36278	0.44036	1	0.58952	0.85
Homocysteine Degradation	7	4	0.38116	0.41889	1	0.59827	0.5
Glycine and Serine Metabolism	50	17	0.38132	0.41871	1	0.59827	0.15486
Sphingolipid Metabolism	36	9	0.39905	0.39897	1	0.61431	0.24941
Alanine Metabolism	14	4	0.41167	0.38545	1	0.61431	1
Methionine Metabolism	39	14	0.41376	0.38325	1	0.61431	0.14697
Warburg Effect	49	9	0.41854	0.37826	1	0.61431	0.21322
Citric Acid Cycle	26	8	0.43828	0.35825	1	0.63307	0.2299
Ketone Body Metabolism	12	2	0.4488	0.34795	1	0.63813	0
Betaine Metabolism	18	5	0.46075	0.33653	1	0.64162	0.3053
Vitamin B6 Metabolism	15	1	0.46535	0.33222	1	0.64162	0
Phenylalanine and Tyrosine Metabolism	25	6	0.4932	0.30698	1	0.66072	0.46903
Beta-Alanine Metabolism	26	9	0.49372	0.30652	1	0.66072	0.44628
Ammonia Recycling	25	8	0.5375	0.26962	1	0.70576	0.05733
Arginine and Proline Metabolism	48	15	0.54571	0.26304	1	0.70576	0.3633
Transfer of Acetyl Groups into Mitochondria	18	4	0.55168	0.25832	1	0.70576	0.4799
Urea Cycle	23	8	0.55841	0.25305	1	0.70576	0.39081
Phenylacetate Metabolism	8	2	0.59625	0.22457	1	0.74327	0
Catecholamine Biosynthesis	14	2	0.60898	0.2154	1	0.74888	0
Steroidogenesis	42	3	0.66274	0.17866	1	0.78323	0.018844
Ubiquinone Biosynthesis	18	1	0.69894	0.15556	1	0.79701	0
Estrone Metabolism	20	1	0.69894	0.15556	1	0.79701	0
Valine, Leucine and Isoleucine Degradation	51	11	0.70067	0.15449	1	0.79701	0.034579
Carnitine Synthesis	16	7	0.79802	0.097989	1	0.87925	0.38824
Lysine Degradation	20	2	0.80914	0.091978	1	0.87925	0.23667
Histidine Metabolism	35	10	0.81161	0.090652	1	0.87925	0.65611
Malate-Aspartate Shuttle	7	3	0.89052	0.050355	1	0.94387	0.71429
Tyrosine Metabolism	55	8	0.892	0.049633	1	0.94387	0.019656
Retinol Metabolism	30	3	0.91343	0.039325	1	0.94773	0.33566
Pyruvaldehyde Degradation	7	1	0.91648	0.037875	1	0.94773	0
Cardiolipin Biosynthesis	11	1	0.93776	0.02791	1	0.95883	0
Spermidine and Spermine Biosynthesis	14	3	0.94954	0.022485	1	0.96009	0.057143
Glucose-Alanine Cycle	9	2	0.98195	0.0079124	1	0.98195	0.5625

## Sheet: D1POST_KEGG
KEGG	Total Cmpd	Hits	Raw p	-LOG10(p)	Holm adjust	FDR	Impact
Purine metabolism	65	13	0.00037942	3.4209	0.024283	0.018926	0.25225
Alanine, aspartate and glutamate metabolism	28	14	0.00059142	3.2281	0.03726	0.018926	0.67148
Nicotinate and nicotinamide metabolism	15	6	0.0010837	2.9651	0.067187	0.02041	0.33246
Citrate cycle (TCA cycle)	20	6	0.0015111	2.8207	0.092179	0.02041	0.30194
Glyoxylate and dicarboxylate metabolism	32	9	0.0015946	2.7974	0.095674	0.02041	0.33864
Glycolysis / Gluconeogenesis	26	3	0.0021137	2.675	0.12471	0.022546	0.10065
Tyrosine metabolism	42	8	0.0033463	2.4754	0.19409	0.030595	0.24826
Primary bile acid biosynthesis	46	10	0.0071993	2.1427	0.41036	0.057594	0.10161
Pyruvate metabolism	22	4	0.010945	1.9608	0.6129	0.077828	0.23794
Glycerolipid metabolism	16	2	0.01848	1.7333	1	0.10894	0.33022
Pentose phosphate pathway	22	2	0.020205	1.6945	1	0.10894	0.04712
Glycine, serine and threonine metabolism	33	14	0.021827	1.661	1	0.10894	0.72905
Arginine and proline metabolism	38	15	0.022137	1.6549	1	0.10894	0.56725
Glycerophospholipid metabolism	36	6	0.023831	1.6229	1	0.10894	0.19746
Taurine and hypotaurine metabolism	8	4	0.027989	1.553	1	0.11433	0.71428
Fatty acid degradation	39	2	0.028582	1.5439	1	0.11433	0
Tryptophan metabolism	41	5	0.0353	1.4522	1	0.13289	0.34708
Ether lipid metabolism	20	2	0.039876	1.3993	1	0.14178	0
Starch and sucrose metabolism	18	2	0.048643	1.313	1	0.15791	0.12329
Linoleic acid metabolism	5	1	0.05148	1.2884	1	0.15791	1
Cysteine and methionine metabolism	33	10	0.051815	1.2855	1	0.15791	0.54986
Steroid hormone biosynthesis	85	7	0.062946	1.201	1	0.18311	0.06851
Amino sugar and nucleotide sugar metabolism	37	2	0.066169	1.1793	1	0.18412	0.05035
Fatty acid elongation	39	1	0.069925	1.1554	1	0.18647	0
Fructose and mannose metabolism	20	1	0.081936	1.0865	1	0.20975	0.03313
Vitamin B6 metabolism	9	1	0.099802	1.0009	1	0.23427	0
Caffeine metabolism	10	10	0.099932	1.0003	1	0.23427	1
Riboflavin metabolism	4	1	0.10249	0.98931	1	0.23427	0
D-Glutamine and D-glutamate metabolism	6	3	0.11003	0.95847	1	0.24283	0.5
Arginine biosynthesis	14	11	0.11722	0.93101	1	0.25006	0.48223
Porphyrin and chlorophyll metabolism	30	5	0.1433	0.84376	1	0.28145	0.28772
Galactose metabolism	27	4	0.14743	0.83142	1	0.28145	0.03888
Biosynthesis of unsaturated fatty acids	36	11	0.14844	0.82845	1	0.28145	0
alpha-Linolenic acid metabolism	13	2	0.14952	0.82531	1	0.28145	0.33333
Butanoate metabolism	15	6	0.18349	0.73639	1	0.33552	0
Histidine metabolism	16	9	0.20219	0.69425	1	0.35944	0.67212
Sphingolipid metabolism	21	6	0.21011	0.67756	1	0.36343	0.26166
Phosphatidylinositol signaling system	28	1	0.22114	0.65534	1	0.37164	0.03736
Thiamine metabolism	7	1	0.23192	0.63467	1	0.37164	0
Valine, leucine and isoleucine degradation	40	9	0.2373	0.62469	1	0.37164	0.08227
Valine, leucine and isoleucine biosynthesis	8	8	0.24539	0.61014	1	0.37164	0
Glutathione metabolism	28	8	0.24827	0.60508	1	0.37164	0.1829
Fatty acid biosynthesis	47	5	0.2497	0.60259	1	0.37164	0.01473
Pentose and glucuronate interconversions	18	6	0.25653	0.59087	1	0.37313	0.59374
Pantothenate and CoA biosynthesis	19	8	0.29679	0.52755	1	0.4221	0.05714
beta-Alanine metabolism	21	7	0.30984	0.50887	1	0.43108	0.5597
Ubiquinone and other terpenoid-quinone biosynthesis	9	2	0.32788	0.48429	1	0.43736	1
Drug metabolism - cytochrome P450	55	2	0.32802	0.4841	1	0.43736	0.01449
Aminoacyl-tRNA biosynthesis	48	19	0.36459	0.43819	1	0.4762	0.16667
Inositol phosphate metabolism	30	2	0.4129	0.38415	1	0.52852	0.12939
Synthesis and degradation of ketone bodies	5	1	0.44279	0.35381	1	0.54625	0
D-Arginine and D-ornithine metabolism	4	1	0.44383	0.35279	1	0.54625	0
Pyrimidine metabolism	39	9	0.46421	0.33329	1	0.5602	0.25356
Arachidonic acid metabolism	36	1	0.47301	0.32513	1	0.5602	0.3135
Propanoate metabolism	23	4	0.48142	0.31748	1	0.5602	0.04061
Selenocompound metabolism	20	1	0.5356	0.27116	1	0.61211	0
Steroid biosynthesis	42	1	0.59167	0.22792	1	0.65493	0.0282
Phenylalanine, tyrosine and tryptophan biosynthesis	4	4	0.59353	0.22656	1	0.65493	1
Ascorbate and aldarate metabolism	8	3	0.61803	0.20899	1	0.6704	0.5
Phenylalanine metabolism	10	6	0.64371	0.19131	1	0.68663	0.61904
Sulfur metabolism	8	1	0.69491	0.15807	1	0.72908	0.21277
Retinol metabolism	17	1	0.75763	0.12054	1	0.78207	0.24227
Nitrogen metabolism	6	2	0.84089	0.075258	1	0.85424	0
Lysine degradation	25	5	0.89318	0.049062	1	0.89318	0.16432

## Sheet: D1POST_SMPDB
SMPDB	Total Cmpd	Hits	Raw p	-LOG10(p)	Holm adjust	FDR	Impact
Alanine Metabolism	14	4	6.3367e-05	4.1981	0.0057664	0.0044548	1
Glucose-Alanine Cycle	9	2	9.7908e-05	4.0092	0.0088117	0.0044548	0.5625
Amino Sugar Metabolism	31	5	0.00017939	3.7462	0.015966	0.004674	0.086538
Pyruvaldehyde Degradation	7	1	0.00023191	3.6347	0.020408	0.004674	0
Purine Metabolism	63	12	0.00029858	3.5249	0.025976	0.004674	0.13869
Transfer of Acetyl Groups into Mitochondria	18	4	0.00030907	3.5099	0.02658	0.004674	0.4799
Urea Cycle	23	8	0.00035953	3.4443	0.03056	0.004674	0.39081
Glutamate Metabolism	45	9	0.00058779	3.2308	0.049374	0.0059603	0.12883
Pyruvate Metabolism	37	4	0.00058948	3.2295	0.049374	0.0059603	0.24778
Glycolysis	20	3	0.00078124	3.1072	0.064062	0.0068556	0.18816
Ammonia Recycling	25	8	0.00093355	3.0299	0.074684	0.0070794	0.05733
Citric Acid Cycle	26	8	0.0011306	2.9467	0.089316	0.007914	0.2299
Warburg Effect	49	9	0.002057	2.6868	0.15839	0.012138	0.21322
Nicotinate and Nicotinamide Metabolism	32	8	0.0021341	2.6708	0.16219	0.012138	0.0075901
Glycine and Serine Metabolism	50	17	0.002742	2.5619	0.20565	0.014678	0.15486
Aspartate Metabolism	34	11	0.0034451	2.4628	0.25494	0.017417	0.85
Fructose and Mannose Degradation	28	4	0.0086884	2.0611	0.63425	0.041613	0.18715
Starch and Sucrose Metabolism	26	5	0.010202	1.9913	0.73451	0.046417	0
Phospholipid Biosynthesis	25	4	0.013098	1.8828	0.91685	0.054177	0.1216
Bile Acid Biosynthesis	59	15	0.014031	1.8529	0.96814	0.055514	0.10359
Galactose Metabolism	31	7	0.018861	1.7244	1	0.063378	0.0093168
Phytanic Acid Peroxisomal Oxidation	19	5	0.019711	1.7053	1	0.063378	0.21898
Nucleotide Sugars Metabolism	16	1	0.022029	1.657	1	0.063378	0
Pentose Phosphate Pathway	27	1	0.022029	1.657	1	0.063378	0
Folate Metabolism	24	1	0.022029	1.657	1	0.063378	0
Thiamine Metabolism	9	1	0.022029	1.657	1	0.063378	0
Lactose Synthesis	14	1	0.022029	1.657	1	0.063378	0
Lactose Degradation	9	1	0.022029	1.657	1	0.063378	0
Arginine and Proline Metabolism	48	15	0.022287	1.652	1	0.063378	0.3633
Oxidation of Branched Chain Fatty Acids	22	8	0.02569	1.5902	1	0.069066	0
Phosphatidylcholine Biosynthesis	18	5	0.025805	1.5883	1	0.069066	0.39024
Glycerolipid Metabolism	23	4	0.030607	1.5142	1	0.079579	0.16414
Selenoamino Acid Metabolism	28	4	0.031846	1.4969	1	0.0805	0
Phosphatidylinositol Phosphate Metabolism	14	2	0.035637	1.4481	1	0.082451	0.43089
Inositol Metabolism	28	2	0.035637	1.4481	1	0.082451	0.267
Inositol Phosphate Metabolism	22	2	0.035637	1.4481	1	0.082451	0.14523
Malate-Aspartate Shuttle	7	3	0.036242	1.4408	1	0.082451	0.71429
Androgen and Estrogen Metabolism	29	2	0.047327	1.3249	1	0.1035	0.023142
Valine, Leucine and Isoleucine Degradation	51	11	0.047959	1.3191	1	0.1035	0.034579
Phosphatidylethanolamine Biosynthesis	13	4	0.049129	1.3087	1	0.1035	0.5
Fatty Acid Metabolism	40	3	0.05118	1.2909	1	0.1035	0
Lysine Degradation	20	2	0.057037	1.2438	1	0.10863	0.23667
Trehalose Degradation	11	2	0.0579	1.2373	1	0.10863	0.21053
Riboflavin Metabolism	14	2	0.0579	1.2373	1	0.10863	0
Pantothenate and CoA Biosynthesis	19	3	0.058493	1.2329	1	0.10863	0.068702
Glutathione Metabolism	19	4	0.060742	1.2165	1	0.11055	0.089536
Steroid Biosynthesis	43	2	0.063048	1.2003	1	0.11189	0.013765
Sphingolipid Metabolism	36	9	0.063939	1.1942	1	0.11189	0.24941
Mitochondrial Electron Transport Chain	15	3	0.065599	1.1831	1	0.11263	0.060109
Fatty Acid Elongation In Mitochondria	33	1	0.069925	1.1554	1	0.11784	0
Androstenedione Metabolism	23	1	0.08966	1.0474	1	0.14835	0
Vitamin B6 Metabolism	15	1	0.099802	1.0009	1	0.15933	0
Ethanol Degradation	15	1	0.10569	0.97595	1	0.16583	0.47727
Pyrimidine Metabolism	54	9	0.11387	0.94358	1	0.17563	0.35806
Sulfate/Sulfite Metabolism	19	3	0.11962	0.92221	1	0.18142	0.23864
Beta Oxidation of Very Long Chain Fatty Acids	13	3	0.12549	0.9014	1	0.1872	0.049458
Carnitine Synthesis	16	7	0.13691	0.86356	1	0.2005	0.38824
Porphyrin Metabolism	36	5	0.13881	0.85759	1	0.2005	0.20665
Threonine and 2-Oxobutanoate Degradation	13	3	0.15266	0.81628	1	0.21706	0.14286
Alpha Linolenic Acid and Linoleic Acid Metabolism	16	10	0.15977	0.7965	1	0.22368	0.68889
Tyrosine Metabolism	55	8	0.16933	0.77128	1	0.23346	0.019656
Methionine Metabolism	39	14	0.18893	0.7237	1	0.25466	0.14697
Spermidine and Spermine Biosynthesis	14	3	0.19206	0.71656	1	0.25466	0.057143
Histidine Metabolism	35	9	0.19309	0.71424	1	0.25466	0.57692
Fatty Acid Biosynthesis	33	9	0.20048	0.69793	1	0.26062	0.24242
Beta-Alanine Metabolism	26	8	0.2133	0.67102	1	0.27188	0.44628
Phenylalanine and Tyrosine Metabolism	25	6	0.21511	0.66733	1	0.27188	0.46903
Thyroid hormone synthesis	5	1	0.23684	0.62554	1	0.29524	0
Catecholamine Biosynthesis	14	2	0.2722	0.56511	1	0.33143	0
Ketone Body Metabolism	12	2	0.27315	0.56359	1	0.33143	0
Taurine and Hypotaurine Metabolism	9	2	0.27877	0.55475	1	0.33335	0
Butyrate Metabolism	16	2	0.34326	0.46437	1	0.40047	0
Betaine Metabolism	18	5	0.41368	0.38333	1	0.47652	0.3053
Homocysteine Degradation	7	4	0.42869	0.36786	1	0.48763	0.5
Arachidonic Acid Metabolism	65	1	0.47301	0.32513	1	0.53141	0.30248
Cardiolipin Biosynthesis	11	1	0.4832	0.31587	1	0.53624	0
Plasmalogen Synthesis	16	1	0.50439	0.29724	1	0.54818	0
Retinol Metabolism	30	3	0.51767	0.28594	1	0.54818	0.33566
Ubiquinone Biosynthesis	18	1	0.51806	0.28562	1	0.54818	0
Estrone Metabolism	20	1	0.51806	0.28562	1	0.54818	0
Phenylacetate Metabolism	8	2	0.54348	0.26482	1	0.56847	0
Steroidogenesis	42	3	0.55983	0.25194	1	0.57892	0.018844
Mitochondrial Beta-Oxidation of Long Chain Saturated Fatty Acids	24	3	0.7738	0.11137	1	0.79119	0
Mitochondrial Beta-Oxidation of Short Chain Saturated Fatty Acids	17	1	0.93514	0.029123	1	0.93514	0

## Sheet: D2PRE_KEGG
KEGG	Total Cmpd	Hits	Raw p	-LOG10(p)	Holm adjust	FDR	Impact
Nicotinate and nicotinamide metabolism	15	6	0.0017437	2.7585	0.1116	0.1116	0.33246
Primary bile acid biosynthesis	46	10	0.0042667	2.3699	0.2688	0.13653	0.10161
D-Arginine and D-ornithine metabolism	4	1	0.014393	1.8418	0.89237	0.1647	0
Selenocompound metabolism	20	1	0.018687	1.7285	1	0.1647	0
Fatty acid degradation	39	2	0.019074	1.7196	1	0.1647	0
Aminoacyl-tRNA biosynthesis	48	19	0.019793	1.7035	1	0.1647	0.16667
Amino sugar and nucleotide sugar metabolism	37	2	0.020681	1.6844	1	0.1647	0.05035
Pentose phosphate pathway	22	2	0.024489	1.611	1	0.1647	0.04712
Glycine, serine and threonine metabolism	33	14	0.024764	1.6062	1	0.1647	0.72905
Tryptophan metabolism	41	5	0.027614	1.5589	1	0.1647	0.34708
Taurine and hypotaurine metabolism	8	4	0.028908	1.539	1	0.1647	0.71428
Thiamine metabolism	7	1	0.030881	1.5103	1	0.1647	0
Linoleic acid metabolism	5	1	0.040805	1.3893	1	0.16874	1
Glycerolipid metabolism	16	2	0.040868	1.3886	1	0.16874	0.33022
Pantothenate and CoA biosynthesis	19	8	0.0428	1.3686	1	0.16874	0.05714
Glycolysis / Gluconeogenesis	26	3	0.043566	1.3608	1	0.16874	0.10065
Caffeine metabolism	10	10	0.044822	1.3485	1	0.16874	1
Cysteine and methionine metabolism	33	10	0.047468	1.3236	1	0.16877	0.54986
Fatty acid elongation	39	1	0.051735	1.2862	1	0.17427	0
Arginine and proline metabolism	38	15	0.055696	1.2542	1	0.17823	0.56725
Glyoxylate and dicarboxylate metabolism	32	9	0.06312	1.1998	1	0.19236	0.33864
Valine, leucine and isoleucine biosynthesis	8	8	0.070904	1.1493	1	0.20063	0
alpha-Linolenic acid metabolism	13	2	0.072102	1.1421	1	0.20063	0.33333
Pentose and glucuronate interconversions	18	6	0.095364	1.0206	1	0.2543	0.59374
Fructose and mannose metabolism	20	1	0.11223	0.94991	1	0.26376	0.03313
Fatty acid biosynthesis	47	5	0.11463	0.9407	1	0.26376	0.01473
Biosynthesis of unsaturated fatty acids	36	11	0.11528	0.93826	1	0.26376	0
Pyruvate metabolism	22	4	0.1154	0.93781	1	0.26376	0.23794
Valine, leucine and isoleucine degradation	40	9	0.1229	0.91044	1	0.27123	0.08227
Alanine, aspartate and glutamate metabolism	28	14	0.15552	0.80822	1	0.33168	0.67148
Tyrosine metabolism	42	8	0.16377	0.78576	1	0.33168	0.24826
Steroid hormone biosynthesis	85	7	0.16584	0.78031	1	0.33168	0.06851
Ether lipid metabolism	20	2	0.1775	0.75079	1	0.34425	0
Histidine metabolism	16	10	0.26627	0.57468	1	0.48778	0.7213
Retinol metabolism	17	1	0.26676	0.57389	1	0.48778	0.24227
Porphyrin and chlorophyll metabolism	30	5	0.2806	0.55191	1	0.49885	0.28772
Glycerophospholipid metabolism	36	6	0.29484	0.53041	1	0.50485	0.19746
Drug metabolism - cytochrome P450	55	3	0.29976	0.52323	1	0.50485	0.01449
Citrate cycle (TCA cycle)	20	6	0.35388	0.45114	1	0.57943	0.30194
Glutathione metabolism	28	8	0.36214	0.44112	1	0.57943	0.1829
Purine metabolism	65	13	0.41556	0.38137	1	0.64868	0.25225
Sphingolipid metabolism	21	6	0.42623	0.37036	1	0.64949	0.26166
Galactose metabolism	27	4	0.43673	0.35979	1	0.65002	0.03888
Arginine biosynthesis	14	11	0.45049	0.34632	1	0.65526	0.48223
Vitamin B6 metabolism	9	1	0.48481	0.31443	1	0.67638	0
Ubiquinone and other terpenoid-quinone biosynthesis	9	2	0.49315	0.30702	1	0.67638	1
Phenylalanine, tyrosine and tryptophan biosynthesis	4	4	0.49672	0.30389	1	0.67638	1
Steroid biosynthesis	42	1	0.51914	0.28471	1	0.69219	0.0282
Arachidonic acid metabolism	36	1	0.53838	0.26891	1	0.69693	0.3135
Lysine degradation	25	5	0.55256	0.25762	1	0.69693	0.16432
Pyrimidine metabolism	39	9	0.55537	0.25542	1	0.69693	0.25356
Butanoate metabolism	15	6	0.61434	0.21159	1	0.74213	0
Phenylalanine metabolism	10	6	0.61496	0.21115	1	0.74213	0.61904
Riboflavin metabolism	4	1	0.62617	0.20331	1	0.74213	0
Propanoate metabolism	23	4	0.6849	0.16437	1	0.79184	0.04061
Ascorbate and aldarate metabolism	8	3	0.70335	0.15283	1	0.79184	0.5
Synthesis and degradation of ketone bodies	5	1	0.70523	0.15167	1	0.79184	0
Starch and sucrose metabolism	18	2	0.72845	0.1376	1	0.8038	0.12329
Nitrogen metabolism	6	2	0.7792	0.10835	1	0.84524	0
beta-Alanine metabolism	21	8	0.84015	0.075645	1	0.88175	0.5597
Phosphatidylinositol signaling system	28	1	0.84042	0.075505	1	0.88175	0.03736
Sulfur metabolism	8	1	0.86522	0.062874	1	0.89313	0.21277
Inositol phosphate metabolism	30	2	0.91586	0.038169	1	0.91889	0.12939
D-Glutamine and D-glutamate metabolism	6	3	0.91889	0.036735	1	0.91889	0.5

## Sheet: D2PRE_SMPDB
SMPDB	Total Cmpd	Hits	Raw p	-LOG10(p)	Holm adjust	FDR	Impact
Bile Acid Biosynthesis	59	15	0.0040354	2.3941	0.36722	0.21506	0.10359
Nicotinate and Nicotinamide Metabolism	32	8	0.0047265	2.3255	0.42539	0.21506	0.0075901
Amino Sugar Metabolism	31	5	0.0222	1.6537	1	0.31707	0.086538
Pantothenate and CoA Biosynthesis	19	3	0.02246	1.6486	1	0.31707	0.068702
Homocysteine Degradation	7	4	0.022617	1.6456	1	0.31707	0.5
Fructose and Mannose Degradation	28	4	0.024402	1.6126	1	0.31707	0.18715
Fatty Acid Metabolism	40	3	0.031823	1.4973	1	0.31707	0
Fatty Acid Biosynthesis	33	9	0.041709	1.3798	1	0.31707	0.24242
Glycine and Serine Metabolism	50	17	0.041812	1.3787	1	0.31707	0.15486
Porphyrin Metabolism	36	5	0.051373	1.2893	1	0.33628	0.20665
Fatty Acid Elongation In Mitochondria	33	1	0.051735	1.2862	1	0.33628	0
Ammonia Recycling	25	8	0.075694	1.1209	1	0.41892	0.05733
Methionine Metabolism	39	14	0.076891	1.1141	1	0.41892	0.14697
Glutathione Metabolism	19	4	0.088186	1.0546	1	0.41892	0.089536
Galactose Metabolism	31	7	0.090517	1.0433	1	0.41892	0.0093168
Alpha Linolenic Acid and Linoleic Acid Metabolism	16	10	0.091529	1.0384	1	0.41892	0.68889
Taurine and Hypotaurine Metabolism	9	2	0.092071	1.0359	1	0.41892	0
Starch and Sucrose Metabolism	26	5	0.11585	0.9361	1	0.48759	0
Phytanic Acid Peroxisomal Oxidation	19	5	0.12516	0.90255	1	0.48759	0.21898
Aspartate Metabolism	34	11	0.1276	0.89416	1	0.48759	0.85
Androgen and Estrogen Metabolism	29	2	0.12859	0.89078	1	0.48759	0.023142
Pyruvate Metabolism	37	4	0.13665	0.86439	1	0.49559	0.24778
Butyrate Metabolism	16	2	0.14493	0.83885	1	0.49559	0
Pyruvaldehyde Degradation	7	1	0.15845	0.8001	1	0.50517	0
Arginine and Proline Metabolism	48	15	0.16099	0.7932	1	0.50517	0.3633
Oxidation of Branched Chain Fatty Acids	22	8	0.17497	0.75703	1	0.51123	0
Threonine and 2-Oxobutanoate Degradation	13	3	0.18506	0.73269	1	0.51123	0.14286
Transfer of Acetyl Groups into Mitochondria	18	4	0.19302	0.7144	1	0.51123	0.4799
Glutamate Metabolism	45	9	0.1978	0.70378	1	0.51123	0.12883
Glycerolipid Metabolism	23	4	0.21726	0.66301	1	0.51123	0.16414
Ethanol Degradation	15	1	0.22081	0.65598	1	0.51123	0.47727
Phenylacetate Metabolism	8	2	0.23591	0.62726	1	0.51123	0
Urea Cycle	23	8	0.23659	0.626	1	0.51123	0.39081
Selenoamino Acid Metabolism	28	4	0.24113	0.61775	1	0.51123	0
Phosphatidylethanolamine Biosynthesis	13	4	0.25006	0.60196	1	0.51123	0.5
Phospholipid Biosynthesis	25	4	0.2518	0.59894	1	0.51123	0.1216
Beta Oxidation of Very Long Chain Fatty Acids	13	3	0.25766	0.58895	1	0.51123	0.049458
Valine, Leucine and Isoleucine Degradation	51	11	0.2641	0.57823	1	0.51123	0.034579
Nucleotide Sugars Metabolism	16	1	0.26966	0.56918	1	0.51123	0
Pentose Phosphate Pathway	27	1	0.26966	0.56918	1	0.51123	0
Folate Metabolism	24	1	0.26966	0.56918	1	0.51123	0
Thiamine Metabolism	9	1	0.26966	0.56918	1	0.51123	0
Lactose Synthesis	14	1	0.26966	0.56918	1	0.51123	0
Lactose Degradation	9	1	0.26966	0.56918	1	0.51123	0
Purine Metabolism	63	12	0.28963	0.53815	1	0.52401	0.13869
Sulfate/Sulfite Metabolism	19	3	0.29201	0.5346	1	0.52401	0.23864
Thyroid hormone synthesis	5	1	0.30809	0.51132	1	0.52401	0
Alanine Metabolism	14	4	0.31705	0.49888	1	0.52401	1
Tyrosine Metabolism	55	8	0.32004	0.49479	1	0.52401	0.019656
Glycolysis	20	3	0.32114	0.4933	1	0.52401	0.18816
Phosphatidylcholine Biosynthesis	18	5	0.32466	0.48857	1	0.52401	0.39024
Sphingolipid Metabolism	36	9	0.33067	0.4806	1	0.52401	0.24941
Ubiquinone Biosynthesis	18	1	0.33398	0.47628	1	0.52401	0
Estrone Metabolism	20	1	0.33398	0.47628	1	0.52401	0
Pyrimidine Metabolism	54	9	0.36072	0.44283	1	0.55636	0.35806
Glucose-Alanine Cycle	9	2	0.36992	0.4319	1	0.56104	0.5625
Histidine Metabolism	35	10	0.37616	0.42463	1	0.56116	0.65611
Malate-Aspartate Shuttle	7	3	0.38273	0.41711	1	0.56175	0.71429
Citric Acid Cycle	26	8	0.41728	0.37958	1	0.58574	0.2299
Mitochondrial Electron Transport Chain	15	3	0.41839	0.37842	1	0.58574	0.060109
Steroid Biosynthesis	43	2	0.44174	0.35483	1	0.60906	0.013765
Plasmalogen Synthesis	16	1	0.472	0.32605	1	0.6108	0
Androstenedione Metabolism	23	1	0.48359	0.31552	1	0.6108	0
Vitamin B6 Metabolism	15	1	0.48481	0.31443	1	0.6108	0
Warburg Effect	49	9	0.487	0.31247	1	0.6108	0.21322
Riboflavin Metabolism	14	2	0.48957	0.31018	1	0.6108	0
Trehalose Degradation	11	2	0.48957	0.31018	1	0.6108	0.21053
Phosphatidylinositol Phosphate Metabolism	14	2	0.52774	0.27758	1	0.6319	0.43089
Inositol Metabolism	28	2	0.52774	0.27758	1	0.6319	0.267
Inositol Phosphate Metabolism	22	2	0.52774	0.27758	1	0.6319	0.14523
Arachidonic Acid Metabolism	65	1	0.53838	0.26891	1	0.63624	0.30248
Ketone Body Metabolism	12	2	0.54535	0.26333	1	0.63624	0
Beta-Alanine Metabolism	26	9	0.56127	0.25082	1	0.64651	0.44628
Retinol Metabolism	30	3	0.57025	0.24393	1	0.64651	0.33566
Catecholamine Biosynthesis	14	2	0.58257	0.23465	1	0.64651	0
Mitochondrial Beta-Oxidation of Short Chain Saturated Fatty Acids	17	1	0.59633	0.22451	1	0.65381	0
Carnitine Synthesis	16	7	0.6063	0.21731	1	0.65683	0.38824
Lysine Degradation	20	2	0.64536	0.1902	1	0.68442	0.23667
Cardiolipin Biosynthesis	11	1	0.64682	0.18922	1	0.68442	0
Phenylalanine and Tyrosine Metabolism	25	6	0.69268	0.15947	1	0.72453	0.46903
Mitochondrial Beta-Oxidation of Long Chain Saturated Fatty Acids	24	3	0.78182	0.1069	1	0.80847	0
Spermidine and Spermine Biosynthesis	14	3	0.88022	0.055408	1	0.9	0.057143
Betaine Metabolism	18	5	0.90275	0.044433	1	0.91278	0.3053
Steroidogenesis	42	3	0.91394	0.039084	1	0.91394	0.018844

## Sheet: D2POST_KEGG
KEGG	Total Cmpd	Hits	Raw p	-LOG10(p)	Holm adjust	FDR	Impact
Arginine and proline metabolism	38	15	1.8362e-05	4.7361	0.0011752	0.0011752	0.56725
Alanine, aspartate and glutamate metabolism	28	14	0.00023736	3.6246	0.014954	0.0058056	0.67148
Glyoxylate and dicarboxylate metabolism	32	9	0.00027214	3.5652	0.016873	0.0058056	0.33864
Glycine, serine and threonine metabolism	33	14	0.00071314	3.1468	0.043502	0.01141	0.72905
Primary bile acid biosynthesis	46	10	0.0012174	2.9146	0.073042	0.015582	0.10161
Fatty acid degradation	39	2	0.0017974	2.7454	0.10605	0.018357	0
Glycolysis / Gluconeogenesis	26	3	0.0021842	2.6607	0.12668	0.018357	0.10065
Glycerolipid metabolism	16	2	0.0022947	2.6393	0.1308	0.018357	0.33022
Pyruvate metabolism	22	4	0.0058815	2.2305	0.32936	0.039651	0.23794
Purine metabolism	65	13	0.0063758	2.1955	0.35067	0.039651	0.25225
Cysteine and methionine metabolism	33	10	0.006815	2.1665	0.36801	0.039651	0.54986
Aminoacyl-tRNA biosynthesis	48	19	0.0082422	2.084	0.43683	0.042728	0.16667
D-Arginine and D-ornithine metabolism	4	1	0.0096257	2.0166	0.50054	0.042728	0
Tyrosine metabolism	42	8	0.010325	1.9861	0.52657	0.042728	0.24826
Pentose phosphate pathway	22	2	0.010468	1.9802	0.52657	0.042728	0.04712
Citrate cycle (TCA cycle)	20	6	0.010682	1.9713	0.52657	0.042728	0.30194
Pyrimidine metabolism	39	9	0.013455	1.8711	0.64582	0.050653	0.25356
Tryptophan metabolism	41	5	0.015506	1.8095	0.72877	0.055132	0.34708
Nicotinate and nicotinamide metabolism	15	6	0.01653	1.7817	0.76036	0.055679	0.33246
Fructose and mannose metabolism	20	1	0.018861	1.7244	0.84874	0.060355	0.03313
Steroid hormone biosynthesis	85	7	0.020091	1.697	0.884	0.06123	0.06851
Pentose and glucuronate interconversions	18	6	0.023269	1.6332	1	0.067321	0.59374
Galactose metabolism	27	4	0.024193	1.6163	1	0.067321	0.03888
Amino sugar and nucleotide sugar metabolism	37	2	0.026884	1.5705	1	0.067833	0.05035
Fatty acid elongation	39	1	0.02752	1.5604	1	0.067833	0
Linoleic acid metabolism	5	1	0.027557	1.5598	1	0.067833	1
Taurine and hypotaurine metabolism	8	4	0.029203	1.5346	1	0.069222	0.71428
Porphyrin and chlorophyll metabolism	30	5	0.041537	1.3816	1	0.094941	0.28772
Caffeine metabolism	10	10	0.065554	1.1834	1	0.14467	1
Valine, leucine and isoleucine biosynthesis	8	8	0.073667	1.1327	1	0.15716	0
Pantothenate and CoA biosynthesis	19	8	0.076264	1.1177	1	0.15745	0.05714
Biosynthesis of unsaturated fatty acids	36	11	0.083324	1.0792	1	0.16665	0
Fatty acid biosynthesis	47	5	0.099059	1.0041	1	0.19211	0.01473
Selenocompound metabolism	20	1	0.10601	0.97465	1	0.19955	0
alpha-Linolenic acid metabolism	13	2	0.12436	0.90533	1	0.2274	0.33333
Arginine biosynthesis	14	11	0.16343	0.78667	1	0.28824	0.48223
Thiamine metabolism	7	1	0.16664	0.77822	1	0.28824	0
Histidine metabolism	16	10	0.1994	0.70028	1	0.33583	0.7213
Valine, leucine and isoleucine degradation	40	9	0.20963	0.67854	1	0.34401	0.08227
Ether lipid metabolism	20	2	0.244	0.6126	1	0.39041	0
Glycerophospholipid metabolism	36	6	0.31341	0.50388	1	0.48923	0.19746
Vitamin B6 metabolism	9	1	0.32447	0.48883	1	0.49443	0
Sphingolipid metabolism	21	6	0.34262	0.46519	1	0.50539	0.26166
Drug metabolism - cytochrome P450	55	4	0.34745	0.4591	1	0.50539	0.01449
Glutathione metabolism	28	8	0.357	0.44733	1	0.50773	0.1829
Phenylalanine metabolism	10	6	0.3727	0.42864	1	0.51854	0.61904
beta-Alanine metabolism	21	8	0.404	0.39362	1	0.55011	0.5597
Phosphatidylinositol signaling system	28	1	0.41258	0.38449	1	0.55011	0.03736
Propanoate metabolism	23	4	0.44978	0.347	1	0.58747	0.04061
Inositol phosphate metabolism	30	2	0.53364	0.27275	1	0.68306	0.12939
Butanoate metabolism	15	6	0.58845	0.23029	1	0.73845	0
Nitrogen metabolism	6	2	0.60025	0.22167	1	0.73877	0
Starch and sucrose metabolism	18	2	0.67024	0.17377	1	0.79718	0.12329
Synthesis and degradation of ketone bodies	5	1	0.67262	0.17223	1	0.79718	0
Ascorbate and aldarate metabolism	8	3	0.71639	0.14485	1	0.83214	0.5
Lysine degradation	25	5	0.72813	0.13779	1	0.83214	0.16432
D-Glutamine and D-glutamate metabolism	6	3	0.77064	0.11315	1	0.86528	0.5
Ubiquinone and other terpenoid-quinone biosynthesis	9	2	0.79546	0.09938	1	0.87775	1
Phenylalanine, tyrosine and tryptophan biosynthesis	4	4	0.8438	0.073761	1	0.90035	1
Sulfur metabolism	8	1	0.84408	0.073618	1	0.90035	0.21277
Arachidonic acid metabolism	36	1	0.93525	0.029074	1	0.98124	0.3135
Steroid biosynthesis	42	1	0.956	0.019544	1	0.9825	0.0282
Retinol metabolism	17	1	0.97796	0.0096785	1	0.9825	0.24227
Riboflavin metabolism	4	1	0.9825	0.007667	1	0.9825	0

## Sheet: D2POST_SMPDB
SMPDB	Total Cmpd	Hits	Raw p	-LOG10(p)	Holm adjust	FDR	Impact
Glutamate Metabolism	45	9	0.00012369	3.9077	0.011256	0.0059554	0.12883
Pyruvaldehyde Degradation	7	1	0.00018306	3.7374	0.016476	0.0059554	0
Amino Sugar Metabolism	31	5	0.00019633	3.707	0.017474	0.0059554	0.086538
Arginine and Proline Metabolism	48	15	0.00036229	3.4409	0.031881	0.008242	0.3633
Alanine Metabolism	14	4	0.00045967	3.3375	0.039992	0.0083661	1
Transfer of Acetyl Groups into Mitochondria	18	4	0.00064519	3.1903	0.055487	0.0087689	0.4799
Pyruvate Metabolism	37	4	0.00067835	3.1685	0.05766	0.0087689	0.24778
Urea Cycle	23	8	0.00085726	3.0669	0.07201	0.0087689	0.39081
Glucose-Alanine Cycle	9	2	0.00086725	3.0619	0.07201	0.0087689	0.5625
Glycine and Serine Metabolism	50	17	0.0014756	2.831	0.121	0.013428	0.15486
Ammonia Recycling	25	8	0.0017215	2.7641	0.13944	0.014242	0.05733
Glycolysis	20	3	0.0022945	2.6393	0.18356	0.0174	0.18816
Bile Acid Biosynthesis	59	15	0.0034474	2.4625	0.27235	0.022903	0.10359
Fatty Acid Metabolism	40	3	0.0035235	2.453	0.27484	0.022903	0
Purine Metabolism	63	12	0.0042274	2.3739	0.32128	0.024043	0.13869
Aspartate Metabolism	34	11	0.004793	2.3194	0.35947	0.025656	0.85
Galactose Metabolism	31	7	0.0068769	2.1626	0.50889	0.033634	0.0093168
Fructose and Mannose Degradation	28	4	0.0070225	2.1535	0.51264	0.033634	0.18715
Citric Acid Cycle	26	8	0.016985	1.7699	1	0.073093	0.2299
Porphyrin Metabolism	36	5	0.017671	1.7527	1	0.073093	0.20665
Nicotinate and Nicotinamide Metabolism	32	8	0.024919	1.6035	1	0.095844	0.0075901
Pyrimidine Metabolism	54	9	0.026208	1.5816	1	0.095844	0.35806
Fatty Acid Elongation In Mitochondria	33	1	0.02752	1.5604	1	0.095844	0
Warburg Effect	49	9	0.028006	1.5527	1	0.095844	0.21322
Glycerolipid Metabolism	23	4	0.028437	1.5461	1	0.095844	0.16414
Threonine and 2-Oxobutanoate Degradation	13	3	0.039665	1.4016	1	0.12032	0.14286
Methionine Metabolism	39	14	0.043164	1.3649	1	0.12634	0.14697
Androgen and Estrogen Metabolism	29	2	0.048983	1.31	1	0.13507	0.023142
Fatty Acid Biosynthesis	33	9	0.053995	1.2677	1	0.14451	0.24242
Homocysteine Degradation	7	4	0.074039	1.1305	1	0.1925	0.5
Starch and Sucrose Metabolism	26	5	0.081404	1.0894	1	0.20198	0
Glutathione Metabolism	19	4	0.082123	1.0855	1	0.20198	0.089536
Selenoamino Acid Metabolism	28	4	0.097031	1.0131	1	0.23236	0
Alpha Linolenic Acid and Linoleic Acid Metabolism	16	10	0.11213	0.95027	1	0.24498	0.68889
Ethanol Degradation	15	1	0.11243	0.94912	1	0.24498	0.47727
Nucleotide Sugars Metabolism	16	1	0.12384	0.90715	1	0.24498	0
Pentose Phosphate Pathway	27	1	0.12384	0.90715	1	0.24498	0
Folate Metabolism	24	1	0.12384	0.90715	1	0.24498	0
Thiamine Metabolism	9	1	0.12384	0.90715	1	0.24498	0
Lactose Synthesis	14	1	0.12384	0.90715	1	0.24498	0
Lactose Degradation	9	1	0.12384	0.90715	1	0.24498	0
Steroidogenesis	42	3	0.149	0.82681	1	0.28849	0.018844
Beta Oxidation of Very Long Chain Fatty Acids	13	3	0.15794	0.80151	1	0.29173	0.049458
Pantothenate and CoA Biosynthesis	19	3	0.15879	0.79917	1	0.29173	0.068702
Butyrate Metabolism	16	2	0.16371	0.78592	1	0.29211	0
Phosphatidylethanolamine Biosynthesis	13	4	0.17316	0.76155	1	0.30303	0.5
Phosphatidylinositol Phosphate Metabolism	14	2	0.21655	0.66444	1	0.35242	0.43089
Inositol Metabolism	28	2	0.21655	0.66444	1	0.35242	0.267
Inositol Phosphate Metabolism	22	2	0.21655	0.66444	1	0.35242	0.14523
Sulfate/Sulfite Metabolism	19	3	0.21688	0.66379	1	0.35242	0.23864
Sphingolipid Metabolism	36	9	0.22809	0.6419	1	0.36009	0.24941
Plasmalogen Synthesis	16	1	0.2331	0.63245	1	0.36009	0
Phytanic Acid Peroxisomal Oxidation	19	5	0.23347	0.63178	1	0.36009	0.21898
Phospholipid Biosynthesis	25	4	0.24154	0.61701	1	0.36634	0.1216
Phosphatidylcholine Biosynthesis	18	5	0.26586	0.57535	1	0.39661	0.39024
Trehalose Degradation	11	2	0.27945	0.55369	1	0.39746	0.21053
Riboflavin Metabolism	14	2	0.27945	0.55369	1	0.39746	0
Phenylacetate Metabolism	8	2	0.28377	0.54704	1	0.39746	0
Oxidation of Branched Chain Fatty Acids	22	8	0.28594	0.54372	1	0.39746	0
Androstenedione Metabolism	23	1	0.28827	0.5402	1	0.39746	0
Steroid Biosynthesis	43	2	0.30557	0.51489	1	0.41503	0.013765
Vitamin B6 Metabolism	15	1	0.32447	0.48883	1	0.43421	0
Histidine Metabolism	35	10	0.35631	0.44817	1	0.46432	0.65611
Taurine and Hypotaurine Metabolism	9	2	0.35717	0.44713	1	0.46432	0
Mitochondrial Beta-Oxidation of Long Chain Saturated Fatty Acids	24	3	0.3669	0.43545	1	0.47025	0
Thyroid hormone synthesis	5	1	0.38768	0.41153	1	0.48998	0
Valine, Leucine and Isoleucine Degradation	51	11	0.39854	0.39953	1	0.49681	0.034579
Mitochondrial Electron Transport Chain	15	3	0.42476	0.37186	1	0.52233	0.060109
Malate-Aspartate Shuttle	7	3	0.47658	0.32186	1	0.57825	0.71429
Beta-Alanine Metabolism	26	9	0.4872	0.31229	1	0.58336	0.44628
Retinol Metabolism	30	3	0.52251	0.28191	1	0.61751	0.33566
Carnitine Synthesis	16	7	0.59894	0.22262	1	0.69877	0.38824
Spermidine and Spermine Biosynthesis	14	3	0.65503	0.18374	1	0.75453	0.057143
Cardiolipin Biosynthesis	11	1	0.6699	0.17399	1	0.76201	0
Mitochondrial Beta-Oxidation of Short Chain Saturated Fatty Acids	17	1	0.71361	0.14654	1	0.80171	0
Ubiquinone Biosynthesis	18	1	0.75056	0.12462	1	0.8229	0
Estrone Metabolism	20	1	0.75056	0.12462	1	0.8229	0
Catecholamine Biosynthesis	14	2	0.77534	0.11051	1	0.83007	0
Tyrosine Metabolism	55	8	0.89834	0.046562	1	0.94366	0.019656
Betaine Metabolism	18	5	0.90609	0.042829	1	0.94366	0.3053
Ketone Body Metabolism	12	2	0.91255	0.039744	1	0.94366	0
Phenylalanine and Tyrosine Metabolism	25	6	0.93501	0.029184	1	0.94564	0.46903
Arachidonic Acid Metabolism	65	1	0.93525	0.029074	1	0.94564	0.30248
Lysine Degradation	20	2	0.94601	0.024103	1	0.94601	0.23667
