# Supplementary material for: Plasma metabolomics reveals disrupted response and recovery following maximal exercise in myalgic encephalomyelitis/chronic fatigue syndrome
Source: JCI Insight. 2022 May 9;7(9):e157621. doi: 10.1172/jci.insight.157621 (PMC9090259; doi:10.1172/jci.insight.157621)
Supplement: Supplemental table 6 [file jciinsight-7-157621-s152.xlsx]

## Sheet: modeling_results_4
COMP ID	CFSt1_mean	CFSt2_mean	CFSt3_mean	CFSt4_mean	Controlt1_mean	Controlt2_mean	Controlt3_mean	Controlt4_mean	t1_CFSvsControl_p	t2_CFSvsControl_p	t3_CFSvsControl_p	t4_CFSvsControl_p	CFS_t1vst2_p	CFS_t1vst3_p	CFS_t1vst4_p	CFS_t2vst3_p	CFS_t2vst4_p	CFS_t3vst4_p	Control_t1vst2_p	Control_t1vst3_p	Control_t1vst4_p	Control_t2vst3_p	Control_t2vst4_p	Control_t3vst4_p	t2minust1_CFSvsControl_p	t3minust1_CFSvsControl_p	t4minust1_CFSvsControl_p	t3minust2_CFSvsControl_p	t4minust2_CFSvsControl_p	t4minust3_CFSvsControl_p	t1_CFSvsControl_q	t2_CFSvsControl_q	t3_CFSvsControl_q	t4_CFSvsControl_q	CFS_t1vst2_q	CFS_t1vst3_q	CFS_t1vst4_q	CFS_t2vst3_q	CFS_t2vst4_q	CFS_t3vst4_q	Control_t1vst2_q	Control_t1vst3_q	Control_t1vst4_q	Control_t2vst3_q	Control_t2vst4_q	Control_t3vst4_q	t2minust1_CFSvsControl_q	t3minust1_CFSvsControl_q	t4minust1_CFSvsControl_q
39787	-4.45675	-4.45675	-4.45675	-4.45675	-4.45675	-4.45675	-4.45675	-4.45675	3.53e-40	0.29412	0.29412	0.29412	6.72e-23	6.72e-23	6.72e-23	1	1	1	1.59e-09	1.59e-09	1.59e-09	1	1	1	3.73e-25	3.73e-25	3.73e-25	1	1	1	4.03e-37	0.629627	0.633572	0.598514	5.11e-21	6.97e-21	5.11e-21	1	1	1	6.72e-08	6.04e-07	6.72e-08	1	1	1	4.25e-22	4.25e-22	4.25e-22
57710	-0.139147	-0.139147	-0.139147	-0.139147	-0.139147	-0.139147	-0.139147	-0.139147	3.82e-30	0.396747	0.396747	0.396747	7.66e-27	7.66e-27	7.66e-27	1	1	1	0.0102351	0.0102351	0.0102351	1	1	1	1.21e-18	1.21e-18	1.21e-18	1	1	1	1.45e-27	0.72432	0.718245	0.682184	1.25e-24	2.18e-24	1.25e-24	1	1	1	0.0877952	0.176944	0.0575285	1	1	1	6.9e-16	6.9e-16	6.9e-16
38599	-0.0612373	-0.0612373	-0.0612373	-0.0612373	-0.0612373	-0.0612373	-0.0612373	-0.0612373	5.15e-29	0.427329	0.427329	0.427329	6.83e-27	6.83e-27	6.83e-27	1	1	1	0.020287	0.020287	0.020287	1	1	1	4.33e-18	4.33e-18	4.33e-18	1	1	1	1.47e-26	0.733206	0.73876	0.707666	1.25e-24	2.18e-24	1.25e-24	1	1	1	0.139443	0.233813	0.0993454	1	1	1	1.65e-15	1.65e-15	1.65e-15
57707	-7.26443	-7.26443	-7.26443	-7.26443	-7.26443	-7.26443	-7.26443	-7.26443	5.26e-27	0.596792	0.596792	0.596792	1.53e-26	1.53e-26	1.53e-26	1	1	1	0.115924	0.115924	0.115924	1	1	1	3.63e-16	3.63e-16	3.63e-16	1	1	1	8.58e-25	0.841323	0.836536	0.837565	2.12e-24	3.5e-24	2.19e-24	1	1	1	0.440898	0.546666	0.316598	1	1	1	1.04e-13	1.04e-13	1.04e-13
47892	-2.48052	-2.48052	-2.48052	-2.48052	-2.48052	-2.48052	-2.48052	-2.48052	1.19e-27	0.911657	0.911657	0.911657	1.04e-25	1.04e-25	1.04e-25	1	1	1	0.116785	0.116785	0.116785	1	1	1	1.08e-15	1.08e-15	1.08e-15	1	1	1	2.26e-25	0.970145	0.966262	0.984307	1.19e-23	1.99e-23	1.32e-23	1	1	1	0.44183	0.546864	0.316922	1	1	1	2.47e-13	2.47e-13	2.47e-13
52950	-2.28573	-2.28573	-2.28573	-2.28573	-2.28573	-2.28573	-2.28573	-2.28573	3.28e-28	0.603249	0.603249	0.603249	2e-24	2e-24	2e-24	1	1	1	0.123206	0.123206	0.123206	1	1	1	6.4e-15	6.4e-15	6.4e-15	1	1	1	7.49e-26	0.846626	0.839026	0.842975	1.76e-22	2.54e-22	1.76e-22	1	1	1	0.450136	0.553457	0.324713	1	1	1	1.22e-12	1.22e-12	1.22e-12
63285	-1.27332	-1.27332	-1.27332	-1.27332	-1.27332	-1.27332	-1.27332	-1.27332	9.09e-24	0.551957	0.551957	0.551957	1.77e-27	1.77e-27	1.77e-27	1	1	1	0.58318	0.58318	0.58318	1	1	1	2.01e-14	2.01e-14	2.01e-14	1	1	1	1.3e-21	0.803144	0.811999	0.797193	6.72e-25	2.02e-24	5.04e-25	1	1	1	0.923021	0.887947	0.819001	1	1	1	3.27e-12	3.27e-12	3.27e-12
64109	-0.672756	-0.672756	-0.672756	-0.672756	-0.672756	-0.672756	-0.672756	-0.672756	1.77e-22	0.649533	0.649533	0.649533	7.5e-27	7.5e-27	7.5e-27	1	1	1	0.815128	0.815128	0.815128	1	1	1	2.05e-13	2.05e-13	2.05e-13	1	1	1	2.02e-20	0.863446	0.855148	0.876025	1.25e-24	2.18e-24	1.25e-24	1	1	1	1	0.969205	0.961729	1	1	1	2.92e-11	2.92e-11	2.92e-11
34365	-3.80317	-3.80317	-3.80317	-3.80317	-3.80317	-3.80317	-3.80317	-3.80317	7.17e-13	0.00100062	0.00100062	0.00100062	0.592462	0.592462	0.592462	1	1	1	3.95e-20	3.95e-20	3.95e-20	1	1	1	6e-13	6e-13	6e-13	1	1	1	6.29e-11	0.0570656	0.0378936	0.0326203	0.850313	0.830715	0.799998	1	1	1	4.1e-18	2.25e-17	5.63e-18	1	1	1	7.6e-11	7.6e-11	7.6e-11
54809	-1.9951	-1.9951	-1.9951	-1.9951	-1.9951	-1.9951	-1.9951	-1.9951	1.5e-31	0.00890574	0.00890574	0.00890574	1.18e-14	1.18e-14	1.18e-14	1	1	1	0.00223154	0.00223154	0.00223154	1	1	1	1.11e-12	1.11e-12	1.11e-12	1	1	1	8.53e-29	0.162559	0.12392	0.12097	6.14e-13	9.65e-13	6.44e-13	1	1	1	0.0278427	0.0824045	0.0180624	1	1	1	1.26e-10	1.26e-10	1.26e-10
47119	-2.01966	-2.01966	-2.01966	-2.01966	-2.01966	-2.01966	-2.01966	-2.01966	5.34e-23	0.721084	0.721084	0.721084	2.38e-25	2.38e-25	2.38e-25	1	1	1	0.840854	0.840854	0.840854	1	1	1	1.47e-12	1.47e-12	1.47e-12	1	1	1	6.76e-21	0.893701	0.890705	0.906929	2.26e-23	3.39e-23	2.47e-23	1	1	1	1	0.984226	0.970085	1	1	1	1.53e-10	1.53e-10	1.53e-10
43024	-1.8439	-1.8439	-1.8439	-1.8439	-1.8439	-1.8439	-1.8439	-1.8439	1.47e-09	0.00741618	0.00741618	0.00741618	0.00107787	0.00107787	0.00107787	1	1	1	2.37e-22	2.37e-22	2.37e-22	1	1	1	4.87e-10	4.87e-10	4.87e-10	1	1	1	1.12e-07	0.148534	0.119396	0.11435	0.0095337	0.0351385	0.0124227	1	1	1	3.38e-20	2.71e-19	4.51e-20	1	1	1	4.63e-08	4.63e-08	4.63e-08
62484	-5.57275	-5.57275	-5.57275	-5.57275	-5.57275	-5.57275	-5.57275	-5.57275	1.13e-20	0.292625	0.292625	0.292625	1.64e-20	1.64e-20	1.64e-20	1	1	1	1	1	1	1	1	1	1.02e-09	1.02e-09	1.02e-09	1	1	1	1.07e-18	0.628785	0.633572	0.59836	1.04e-18	1.55e-18	1.1e-18	1	1	1	1	1	1	1	1	1	8.92e-08	8.92e-08	8.92e-08
53256	-1.58085	-1.58085	-1.58085	-1.58085	-1.58085	-1.58085	-1.58085	-1.58085	8.3e-21	0.138329	0.138329	0.138329	2.91e-20	2.91e-20	2.91e-20	1	1	1	0.79135	0.79135	0.79135	1	1	1	4.14e-09	4.14e-09	4.14e-09	1	1	1	8.61e-19	0.452189	0.436004	0.418657	1.75e-18	2.55e-18	1.84e-18	1	1	1	1	0.966735	0.946468	1	1	1	3.37e-07	3.37e-07	3.15e-07
40461	-3.66126	-3.66126	-3.66126	-3.66126	-3.66126	-3.66126	-3.66126	-3.66126	1.19e-10	0.838175	0.838175	0.838175	2.35e-25	2.35e-25	2.35e-25	1	1	1	0.0017208	0.0017208	0.0017208	1	1	1	2.13e-06	2.13e-06	2.13e-06	1	1	1	9.69e-09	0.934444	0.937135	0.956502	2.26e-23	3.39e-23	2.47e-23	1	1	1	0.0223117	0.0757189	0.0148289	1	1	1	0.000151765	0.000151765	0.000142837
46661	-1.84642	0.206705	-1.63163	-0.718429	-1.52781	-1.33724	-1.27332	-0.956291	0.365918	1.87e-05	0.309394	0.499475	0.421282	0.283151	0.0165173	0.787245	0.108737	0.181536	7.91e-11	0.47455	0.000217872	4.18e-09	0.00230219	0.00261498	2.1e-06	0.917316	0.146551	1.31e-06	0.000750452	0.11999	0.698182	0.0106665	0.647829	0.755836	0.732366	0.647446	0.0937626	0.898247	0.403898	0.477264	3.47e-09	0.838177	0.00306903	1.77e-07	0.187629	0.0310801	0.000151765	0.989402	0.598854
528	-0.14648	-0.0193123	-0.150184	-0.10366	-0.133963	-0.278722	-0.13054	-0.0767959	0.886636	0.00370721	0.822965	0.759655	0.000925026	0.936745	0.186017	0.000702314	4.96e-06	0.213665	0.02085	0.946001	0.433978	0.0174484	0.124044	0.39534	0.00012481	0.918497	0.836815	8.37e-05	5.54e-05	0.917448	0.962897	0.113579	0.937135	0.923718	0.00872276	0.996308	0.441259	0.00454489	0.0023565	0.533461	0.142454	1	0.686531	0.0930307	0.715808	0.804319	0.00837694	0.989402	0.954778
62559	-0.556893	0.405147	-0.567632	0.212314	-0.375069	0.152657	-0.354902	0.180214	0.159897	0.0517497	0.10056	0.803375	4.41e-12	0.779329	4.34e-13	2.3e-11	0.701834	2.38e-12	3.17e-21	0.906307	4.85e-15	1.39e-21	0.0355035	2.27e-15	0.000234892	0.790289	0.0667052	8.46e-05	0.058943	0.0360812	0.489123	0.311025	0.365411	0.941436	2.01e-10	0.930412	2.15e-11	9.74e-10	0.899405	2.72e-10	3.62e-19	1	5.03e-13	1.44e-19	0.511069	2.36e-13	0.0148896	0.962309	0.480047
48990	-0.217382	0.380104	-0.238546	0.356901	-0.208096	0.146738	-0.172347	0.124021	0.876412	0.000125006	0.268282	0.000128975	1.46e-15	0.385715	4.93e-14	3.53e-13	0.581282	9.84e-12	5.37e-24	0.685213	1.27e-22	2.93e-25	0.656762	7.1e-24	0.000325245	0.3924	0.000334068	1.07e-05	0.994176	1.1e-05	0.96207	0.0237719	0.611678	0.00851523	7.91e-14	0.722777	2.56e-12	1.92e-11	0.832174	8.64e-10	1.23e-21	0.927251	2.9e-20	4.98e-23	0.996642	1.62e-21	0.0195318	0.899117	0.0141175
527	-0.355225	0.605781	-0.411388	0.515515	-0.223707	0.439558	-0.258479	0.330826	0.110153	0.0439545	0.0636154	0.0254055	3.61e-28	0.503232	1.22e-21	2.71e-30	0.0371924	1.06e-23	5.63e-34	0.393891	1.31e-29	1.08e-36	0.171169	2.52e-32	0.000463995	0.798611	0.000206334	0.000180854	0.82567	7.7e-05	0.413431	0.300472	0.298875	0.177554	2.06e-25	0.790893	8.67e-20	1.54e-27	0.238408	4.02e-21	6.42e-31	0.790276	1.49e-26	1.23e-33	0.75699	2.88e-29	0.0264709	0.962309	0.0112108
3127	-0.377686	0.812505	-0.449915	0.522798	-0.294645	0.412092	-0.50777	0.209652	0.498811	0.00127061	0.637384	0.0113308	3.18e-14	0.0148415	2.23e-08	2.33e-21	0.0205782	1.46e-14	5.01e-22	0.512134	2.45e-14	4.75e-24	0.00906646	3.58e-16	0.000674181	0.315724	0.00513407	0.0152971	0.534035	0.0698364	0.77631	0.0600537	0.850591	0.137049	1.58e-12	0.185221	9.44e-07	5.43e-19	0.175557	2.08e-12	6.35e-20	0.855556	2.33e-12	6.03e-22	0.323276	4.09e-14	0.0366305	0.846454	0.130177
62564	-0.62004	0.300688	-0.647374	0.138488	-0.343027	0.150162	-0.365149	0.234412	0.0638279	0.311761	0.0590511	0.518725	1.09e-08	0.789837	4e-11	2.65e-09	0.310633	8.41e-12	6.11e-16	0.795038	9.17e-12	1.11e-16	0.124216	1.94e-12	0.00161517	0.968973	0.177517	0.00141931	0.066981	0.165417	0.31604	0.64794	0.29008	0.776437	2.9e-07	0.932923	1.83e-09	8.63e-08	0.667089	7.99e-10	4.98e-14	0.967386	5.82e-10	9.72e-15	0.715808	1.11e-10	0.0837685	0.997366	0.65548
18368	-0.0134489	-0.0674977	-0.0495559	-0.0967628	-0.0452504	0.122426	-0.11637	-0.0775164	0.734632	0.044768	0.476741	0.837432	0.000189195	0.108539	0.465497	1.68e-07	9.79e-06	0.379626	0.3351	0.519373	0.137921	0.748755	0.601454	0.399734	0.00211555	0.623676	0.474536	0.000391591	0.0174753	0.228482	0.910586	0.300472	0.765083	0.956502	0.00251014	0.451981	0.715221	3.14e-06	0.00279354	0.73567	0.754764	0.860245	0.350486	0.909829	0.989631	0.806893	0.10495	0.937984	0.84046
62562	-0.445686	0.14692	-0.554542	-0.007311	-0.164333	0.187949	-0.17644	0.1986	0.00567157	0.681796	0.000242419	0.0413539	5.42e-12	0.801984	1.44e-12	1.2e-12	0.825376	3.11e-13	1.21e-18	0.076348	1.2e-11	4.76e-24	0.0123562	1.74e-16	0.00229056	0.215319	0.333613	2.3e-05	0.0353393	0.028041	0.122099	0.881658	0.0179707	0.229053	2.38e-10	0.940909	6.85e-11	5.71e-11	0.942815	3.95e-11	1.06e-16	0.465845	6.85e-10	6.03e-22	0.351926	2.2e-14	0.108897	0.750293	0.763124
62103	0.0231681	-0.0490538	-0.00519903	-0.0638659	-0.0349975	0.00714123	-0.0584696	-0.0438611	0.246133	0.262405	0.287917	0.689193	0.0714854	0.314124	0.703569	0.0052493	0.0294314	0.530695	0.0151358	0.337196	0.00351987	0.13848	0.616005	0.0479466	0.00262355	0.896435	0.0386186	0.00394575	0.336397	0.052393	0.58322	0.596421	0.629335	0.895551	0.258936	0.667107	0.849818	0.0230364	0.212539	0.861342	0.116689	0.771024	0.0254188	0.355069	0.996642	0.252106	0.119739	0.985643	0.372133
40008	0.123112	-0.0440769	0.00469124	0.0372484	-0.0797465	0.0991643	-0.0560264	-0.0639966	0.0703227	0.200208	0.58642	0.364687	0.0134787	0.741466	0.826593	0.0317884	0.0240674	0.911721	0.0676546	0.194694	0.34662	0.592695	0.372652	0.720954	0.00316581	0.221559	0.381785	0.0799848	0.036137	0.727019	0.329481	0.541919	0.830844	0.660676	0.0699057	0.916883	0.921037	0.094949	0.186809	1	0.310834	0.646049	0.606982	0.819716	0.89335	1	0.13893	0.750845	0.793473
44526	-0.219187	0.297277	-0.260178	0.232853	-0.207824	0.168131	-0.209922	0.177955	0.863869	0.0533075	0.44881	0.408158	1.68e-26	0.94553	1.64e-27	1.02e-26	0.748983	9.99e-28	9.66e-30	0.292811	1.59e-24	4.28e-33	0.0989063	7.82e-28	0.00497654	0.432959	0.182192	0.000363118	0.135165	0.0348208	0.961466	0.311025	0.754187	0.692759	2.12e-24	0.996308	5.04e-25	3.88e-24	0.92675	1.14e-24	3.67e-27	0.737814	6.04e-22	1.63e-30	0.70255	2.97e-25	0.210305	0.921653	0.65548
61823	-0.323918	-1.20199	-0.719017	-1.15793	-0.4814	-0.765852	-0.202783	-0.610804	0.477987	0.0506667	0.021032	0.0145703	0.0318212	0.0354602	0.326708	2.86e-05	0.240175	0.00219967	3.47e-07	0.0188023	1.21e-06	0.00419777	0.792024	0.00915895	0.00570055	0.00175077	0.00107705	0.706682	0.60209	0.884568	0.761709	0.31081	0.19463	0.144672	0.132996	0.272868	0.594535	0.000322566	0.607627	0.0264523	1.2e-05	0.225826	3.21e-05	0.0332615	1	0.0842771	0.232297	0.0832344	0.0396424
61775	0.0203553	-0.364506	0.0703799	-0.300812	-0.234272	-0.322493	-0.312026	-0.376233	0.132187	0.80277	0.0247306	0.653998	0.211724	0.270843	0.0450951	0.882	0.446291	0.362989	2.49e-05	0.575883	0.000400111	2.17e-06	0.476397	4.67e-05	0.00973816	0.262441	0.116546	0.000243611	0.302937	0.00750288	0.439725	0.922157	0.198074	0.877687	0.506489	0.630578	0.180539	0.953898	0.759103	0.721551	0.00061764	0.887947	0.00480554	4.95e-05	0.915398	0.000985937	0.383146	0.78788	0.55178
1123	-0.403206	0.86297	-0.579902	0.595351	-0.386635	0.407625	-0.578554	0.184035	0.918865	0.0055355	0.993391	0.0120753	1.14e-10	0.102706	2.14e-06	5.48e-15	0.0575577	5.24e-10	2.75e-15	0.235274	1.58e-10	1.03e-18	0.072846	1.33e-13	0.0133237	0.935903	0.0246438	0.0165642	0.816095	0.030167	0.974372	0.134383	1	0.137049	3.84e-09	0.440556	5.55e-05	4.17e-13	0.299978	3.15e-08	2.09e-13	0.678182	7.82e-09	9.75e-17	0.626883	8.41e-12	0.506745	0.992068	0.30128
63358	0.204281	-0.103988	0.313639	-0.0324118	-0.20448	-0.195136	-0.319994	-0.464142	0.0236751	0.609901	0.000557686	0.0170204	0.907313	0.151057	0.00139066	0.120824	0.000937129	0.0735622	0.00271866	0.283103	0.0207915	5.66e-05	0.482006	0.000790125	0.0149374	0.083777	0.859323	4.07e-05	0.00912837	0.120277	0.220459	0.84889	0.0268264	0.147784	0.970239	0.502495	0.0154053	0.259135	0.0464897	0.284524	0.0313332	0.729167	0.100451	0.000909175	0.915398	0.0115581	0.532613	0.626941	0.967904
1508	-0.294528	0.158431	-0.312283	0.128922	-0.0732736	0.255392	-0.0668043	0.233288	0.04489	0.374781	0.026472	0.339588	4.81e-21	0.836502	6.28e-19	2.02e-20	0.480965	2.56e-18	7.53e-24	0.655106	1.45e-21	3.06e-25	0.458029	6.19e-23	0.0147452	0.632313	0.0217252	0.00366954	0.883688	0.00572657	0.277505	0.713898	0.198074	0.637287	3.23e-19	0.949727	3.77e-17	3.85e-18	0.770761	4.86e-16	1.43e-21	0.911709	2.37e-19	4.98e-23	0.915398	1.18e-20	0.532613	0.937984	0.290881
1437	-0.0883559	-0.11115	-0.450777	-0.0916048	-0.347657	0.297155	-0.124033	-0.0710505	0.357031	0.147774	0.246179	0.941722	0.000221934	0.193991	0.108513	0.0149267	0.0330537	0.757846	0.916661	0.0972398	0.9881	0.12002	0.928505	0.100256	0.0168429	0.0356115	0.313701	0.768802	0.163202	0.270449	0.695174	0.470977	0.588867	0.99226	0.00288513	0.551979	0.309439	0.0518818	0.231147	0.948248	1	0.518518	1	0.328399	1	0.377533	0.582355	0.496786	0.737991
31530	-0.378749	-0.544694	-0.462344	-0.480465	-0.582669	-0.301123	-0.613987	-0.604185	0.232972	0.154575	0.374708	0.468772	0.0166605	0.78863	0.853864	0.00790119	0.0100429	0.933124	0.263146	0.572542	0.492388	0.578272	0.664547	0.902606	0.0184159	0.781662	0.670736	0.0370916	0.0525253	0.882306	0.57537	0.480278	0.692936	0.726725	0.0826507	0.932462	0.934093	0.031856	0.139744	1	0.687221	0.88519	0.734796	0.812572	0.996642	1	0.618016	0.962309	0.90911
52294	-0.369793	-0.0798151	-0.199643	-0.230149	-0.146362	-0.126522	-0.211649	-0.136964	0.0494827	0.679692	0.915451	0.41043	0.782866	0.364918	0.89613	0.237769	0.88467	0.30013	0.00168586	0.0633319	0.127022	0.190077	0.100579	0.738209	0.0209188	0.0438195	0.263199	0.765328	0.229575	0.365941	0.283717	0.881658	0.966262	0.693525	0.933469	0.703013	0.95381	0.404362	0.970771	0.658555	0.0223117	0.422751	0.330971	0.434624	0.70255	1	0.681954	0.520813	0.706611
33950	-0.253635	0.0198998	-0.282214	-0.0303178	-0.125126	-0.0255932	-0.198222	-0.00126404	0.121537	0.582223	0.310381	0.725248	0.0365451	0.123784	0.00946933	0.000330821	0.607572	4.55e-05	8.58e-06	0.634168	0.000251248	1e-06	0.403318	3.92e-05	0.0237151	0.560634	0.194294	0.0914902	0.330183	0.472765	0.420426	0.830808	0.647829	0.906929	0.149455	0.473235	0.0646976	0.00245108	0.847887	0.00129774	0.000238783	0.909589	0.00337263	2.44e-05	0.900664	0.000859579	0.751636	0.937984	0.661785
52958	-0.234584	-0.234584	-0.234584	-0.234584	-0.234584	-0.234584	-0.234584	-0.234584	0.00659516	0.716765	0.716765	0.716765	1.82e-23	1.82e-23	1.82e-23	1	1	1	7.33e-09	7.33e-09	7.33e-09	1	1	1	0.0248206	0.0248206	0.0248206	1	1	1	0.125312	0.893292	0.88783	0.906683	1.49e-21	2.08e-21	1.49e-21	1	1	1	2.97e-07	2.09e-06	2.61e-07	1	1	1	0.765414	0.421807	0.30128
47478	-0.538532	-0.788733	-0.410768	-1.03818	-0.175063	-0.932618	-0.25976	-0.554844	0.104802	0.51941	0.498977	0.0315232	1.62e-07	0.545301	0.00714312	2.82e-06	0.0074479	0.0359774	0.159525	0.471805	0.00527241	0.0341157	0.160786	0.000491705	0.0256397	0.347706	0.596001	0.19287	0.00595144	0.142474	0.406579	0.789144	0.777672	0.198919	3.85e-06	0.806103	0.056209	4.02e-05	0.125322	0.179259	0.522702	0.835915	0.0353872	0.143639	0.744755	0.00768542	0.769864	0.879389	0.899093
62566	-0.518178	0.267992	-0.65357	0.200368	-0.34558	0.21368	-0.33758	0.206493	0.163165	0.659678	0.0113999	0.960377	5.43e-16	0.900186	1.13e-15	1.23e-15	0.910278	2.55e-15	9.23e-19	0.0951063	2.5e-16	7.56e-24	0.403327	2.81e-21	0.0284505	0.164753	0.107043	0.000395724	0.557442	0.00290453	0.493261	0.868865	0.142937	0.994365	3.1e-14	0.974149	6.46e-14	1.08e-13	0.976552	4.16e-13	8.78e-17	0.516744	2.86e-14	8.63e-22	0.900664	4.01e-19	0.816465	0.711706	0.542826
62479	-0.201586	-0.211586	-0.206652	-0.207205	-0.211586	-0.211586	-0.211586	-0.211586	0.0351539	1	0.295952	0.353317	1	1	1	1	1	1	0.00556107	0.157363	0.116936	0.168374	0.221182	0.876842	0.0289343	0.266491	0.217848	0.279072	0.336464	0.903155	0.257119	1	0.634739	0.647086	1	1	1	1	1	1	0.0542323	0.610718	0.316922	0.403603	0.816727	1	0.816465	0.792867	0.677288
31938	-0.813013	-0.411006	-0.809115	-0.77064	-0.816451	-0.833404	-0.719398	-0.657896	0.987388	0.0537623	0.680038	0.604341	0.886166	0.412829	0.181509	0.336207	0.139331	0.603623	0.00791526	0.979283	0.777767	0.00853028	0.0173291	0.797743	0.0293384	0.626219	0.543612	0.00790422	0.00554608	0.904143	1	0.311025	0.870199	0.842975	0.958925	0.741834	0.435087	0.515609	0.459146	0.878176	0.0711127	1	0.935124	0.0565875	0.38952	1	0.816465	0.937984	0.8764
40045	0.0811941	-0.110273	-0.00170358	-0.0217496	-0.0668628	0.0739807	-0.125061	-0.1209	0.323733	0.219782	0.410762	0.508373	0.139971	0.541094	0.570378	0.0374814	0.0416087	0.96513	0.113637	0.492331	0.394002	0.368717	0.463469	0.868063	0.0315196	0.872328	0.750353	0.0463537	0.0662578	0.87485	0.663159	0.554804	0.731923	0.767178	0.38858	0.804725	0.784536	0.107724	0.252529	1	0.436566	0.845842	0.646119	0.64132	0.915398	1	0.836369	0.981942	0.934554
40605	-0.0325317	-0.149793	-0.201779	-0.203923	0.157569	-0.184587	-0.00397448	-0.0261558	0.0490992	0.717372	0.0406983	0.0655828	2.38e-07	0.0124283	0.00455486	0.00527486	0.0141962	0.729549	0.150325	0.0383922	0.0360279	0.52287	0.505885	0.978962	0.0308258	0.940716	0.905221	0.0255865	0.0411434	0.84662	0.283691	0.893292	0.236917	0.277505	5.42e-06	0.171869	0.0403202	0.0230598	0.161978	0.941608	0.50006	0.344925	0.145772	0.765877	0.933975	1	0.836369	0.992068	0.970319
22116	-0.215234	0.325809	-0.257434	0.271905	-0.251912	0.171898	-0.190159	0.182776	0.605527	0.0318049	0.344135	0.210751	5.91e-27	0.072079	5.86e-28	2.38e-21	0.750475	2.54e-22	3.15e-27	0.330976	2.42e-23	2.59e-30	0.214643	2.23e-26	0.034718	0.0608582	0.342757	8.41e-05	0.241548	0.00501834	0.842111	0.26881	0.668811	0.533187	1.25e-24	0.40746	3.34e-25	5.43e-19	0.92675	7.24e-20	8.98e-25	0.762917	6.91e-21	7.4e-28	0.81563	6.36e-24	0.9003	0.573878	0.769123
46512	-0.195261	-0.0610441	-0.121019	-0.0590408	0.0706438	-0.0235503	-0.0792548	-0.0954297	0.0678771	0.795385	0.772694	0.801284	0.167986	0.0287717	0.0155427	0.414202	0.292311	0.812453	0.121448	0.390698	0.116019	0.487925	0.981506	0.473527	0.0389442	0.0427091	0.00647886	0.969049	0.502294	0.47794	0.326245	0.919487	0.912675	0.941436	0.440976	0.246538	0.0904809	0.599751	0.653092	0.963627	0.449911	0.789636	0.316598	0.741308	1	0.853701	0.903208	0.520813	0.144949
15676	-0.23574	0.226966	-0.272317	0.177235	-0.217397	0.133049	-0.157282	0.165829	0.78739	0.168981	0.0926869	0.8668	2.25e-21	0.0702736	2e-24	5.18e-16	0.322322	6.86e-19	1.02e-22	0.383561	3.97e-19	1.99e-25	0.236482	9.31e-22	0.036548	0.0713532	0.577718	0.000121074	0.123477	0.0186885	0.934871	0.494378	0.347881	0.97179	1.61e-19	0.405691	1.76e-22	5.38e-14	0.672857	1.57e-16	1.66e-20	0.784307	5.04e-17	4.54e-23	0.843206	1.52e-19	0.903208	0.599428	0.894814
48152	-0.131977	-0.0257346	-0.0990137	-0.0224995	-0.0149346	0.0065629	-0.0118418	-0.0198662	0.00381584	0.419225	0.0302493	0.947439	0.389805	0.90145	0.843482	0.461476	0.290612	0.748026	0.000925664	0.298464	0.000648716	0.0214508	0.91862	0.016388	0.0365654	0.459178	0.00494445	0.174544	0.462277	0.0370191	0.101253	0.728841	0.203026	0.99226	0.701897	0.974149	0.927772	0.646861	0.652732	0.946228	0.0135408	0.739364	0.00698288	0.10415	1	0.124647	0.903208	0.921777	0.130177
1110	0.0132516	-0.0678124	-0.0974777	-0.0486037	-0.0841563	0.018956	-0.14848	-0.0583639	0.415815	0.46842	0.669727	0.934922	0.0604785	0.240369	0.637345	0.00246082	0.158465	0.100531	0.243149	0.111369	0.372831	0.668862	0.781792	0.481183	0.0380069	0.599409	0.321568	0.119834	0.275093	0.640609	0.728793	0.772351	0.869799	0.988643	0.226993	0.598824	0.820779	0.0124791	0.491327	0.34865	0.668929	0.541022	0.634187	0.867569	1	0.856521	0.903208	0.937984	0.746952
46690	-0.262113	0.0971855	-0.353683	0.00184963	-0.0785414	0.0306913	-0.115852	0.0613681	0.512688	0.812342	0.396769	0.831711	0.143086	0.616156	0.0611178	0.0499197	0.680182	0.0179726	0.000179349	0.332186	0.00555135	3.19e-06	0.312731	0.00020854	0.0383596	0.651605	0.302404	0.0119264	0.294849	0.138766	0.784048	0.92411	0.718245	0.956502	0.394352	0.841375	0.217923	0.135615	0.890989	0.109662	0.00341061	0.764162	0.0366132	6.86e-05	0.87065	0.00366069	0.903208	0.937984	0.733579
40475	-0.000273769	-0.128548	-0.0498663	-0.038651	-0.0808418	0.0697058	-0.14049	-0.122795	0.612005	0.213154	0.568379	0.596318	0.0732029	0.476408	0.616371	0.0126833	0.0222903	0.832608	0.227583	0.640376	0.717681	0.45875	0.397358	0.915839	0.0401188	0.940701	0.978894	0.0335218	0.0376556	0.961769	0.845396	0.549458	0.81907	0.837565	0.262656	0.780871	0.814924	0.0456518	0.182269	0.973367	0.641166	0.909621	0.898138	0.716075	0.900664	1	0.903208	0.992068	0.991934
2730	0.0572554	-0.0911507	0.0310424	-0.100723	0.00471198	-0.0466125	-0.022233	-0.0797868	0.332947	0.41159	0.326281	0.699229	0.079736	0.356366	0.00413998	0.403917	0.256395	0.0496373	8.21e-05	0.47891	2.89e-05	0.0011088	0.79587	0.000448392	0.0403713	0.987607	0.119987	0.038901	0.616586	0.116362	0.670005	0.728784	0.660083	0.89661	0.276531	0.700907	0.038719	0.588594	0.622076	0.220374	0.00170362	0.843266	0.000584035	0.0131786	1	0.00710576	0.903208	0.997826	0.558796
57519	-0.342751	-0.248726	-0.311023	-0.173033	-0.208634	-0.365982	-0.270208	-0.424342	0.362059	0.425351	0.781168	0.0889678	0.0407048	0.421284	0.00521229	0.211467	0.445892	0.0449498	0.332864	0.743605	0.0812295	0.520877	0.435473	0.155796	0.0428615	0.450389	0.00203441	0.201554	0.278516	0.018803	0.698182	0.732015	0.916046	0.329585	0.164787	0.743559	0.0424801	0.380574	0.759103	0.209338	0.754622	0.94012	0.255325	0.765211	0.910026	0.479145	0.936728	0.921777	0.0725395
39603	-1.417	-1.34904	-1.46209	-1.56471	-0.861016	-1.43296	-0.87408	-1.1053	0.0357387	0.750146	0.0264486	0.0822499	0.0037486	0.946688	0.212009	0.00460243	0.0946039	0.237388	0.783797	0.85557	0.5511	0.648167	0.384309	0.678688	0.0435115	0.919154	0.759519	0.0341119	0.086094	0.683592	0.258088	0.908506	0.198074	0.312824	0.0259221	0.996308	0.470325	0.0206826	0.374802	0.570232	0.99844	0.985548	0.793946	0.857957	0.893396	0.982719	0.936728	0.989402	0.936877
46632	-0.13957	0.153208	-0.30993	0.111637	-0.0796061	0.0776053	-0.0993247	0.0331881	0.414231	0.303622	0.0046451	0.285848	0.000222517	0.638016	0.00759902	3.51e-05	0.28976	0.00177063	9.89e-08	0.00152803	4e-06	7.53e-16	0.434197	1.11e-13	0.0461096	0.026846	0.0417645	3.4e-05	0.966443	2.86e-05	0.728255	0.642015	0.094644	0.596257	0.00288513	0.854261	0.0578032	0.000370963	0.652594	0.0229578	3.53e-06	0.0757189	9.71e-05	5.05e-14	0.910026	7.44e-12	0.97428	0.423184	0.375892
64394	0.0232802	0.0465312	0.121585	0.0801643	-0.309203	-0.10342	-0.385417	-0.308939	0.0160584	0.272103	0.000311164	0.00506019	0.000374307	0.181994	0.996312	1.48e-06	0.000380654	0.180494	0.747596	0.17452	0.431375	0.299453	0.641613	0.566552	0.0483021	0.0589254	0.538495	0.000136574	0.00991284	0.200942	0.179634	0.608763	0.0198551	0.0916457	0.00410658	0.536576	1	2.28e-05	0.0289551	0.476047	0.993402	0.620228	0.685733	0.568685	0.996642	0.923479	0.984155	0.573878	0.874829
48195	-0.0971583	-0.31125	0.067687	-0.351653	0.584368	0.0638862	0.644148	0.115245	0.000340763	0.0447107	0.00227502	0.0128647	1.4e-07	0.532119	1.8e-06	5.65e-09	0.591385	9.02e-08	0.0785126	0.174882	0.0367718	0.00199891	0.738987	0.000646201	0.0482686	0.496501	0.165525	0.193217	0.552529	0.478279	0.0176732	0.300472	0.0603673	0.138954	3.39e-06	0.802045	4.8e-05	1.65e-07	0.835111	4.47e-06	0.343229	0.620228	0.147734	0.0205473	1	0.00983086	0.984155	0.930329	0.631653
57516	-0.112564	-0.0439145	-0.135708	-0.0576836	-0.0271328	-0.0342174	-0.0688902	-0.0518037	0.237104	0.892832	0.354399	0.934891	0.765659	0.0800087	0.299863	0.145602	0.459619	0.472457	0.0235296	0.442722	0.0696142	0.00257743	0.647757	0.0101841	0.0494654	0.627745	0.0391494	0.137646	0.920768	0.113362	0.575692	0.962369	0.675074	0.988643	0.930779	0.40746	0.575999	0.292486	0.764696	0.818731	0.155663	0.81911	0.233617	0.0242039	0.996642	0.089815	0.990175	0.937984	0.372133
47802	-0.395612	-0.0703382	-0.127535	0.171055	-0.324231	-0.0817419	-0.575448	-0.360209	0.618703	0.936589	0.00226106	0.000331017	7.56e-05	4.22e-05	0.549844	1.99e-14	6.2e-06	0.000420616	2.93e-05	0.00052702	2.42e-12	0.453426	0.00174918	0.000118884	0.394323	2.22e-07	2.69e-09	1.11e-05	2.16e-07	0.391107	0.847467	0.984022	0.0603673	0.0151076	0.00114251	0.00258276	0.769646	1.34e-12	0.0023565	0.00792265	0.000710494	0.0429521	1.84e-10	0.713213	0.181438	0.00226078	1	1.69e-05	2.19e-07
52988	0.0339063	0.0762964	0.213101	0.237661	-0.0497031	-0.0217162	-0.207918	-0.157185	0.579503	0.51611	0.00626762	0.0101714	0.569663	0.00148693	0.029841	0.000197195	0.00635284	0.303138	0.49703	0.00443717	0.00125355	0.0291984	0.0102655	0.693841	0.856153	3.17e-05	0.000118488	6.62e-05	0.000236204	0.74188	0.824113	0.787315	0.117235	0.130809	0.843042	0.044647	0.137293	0.00165441	0.115997	0.660077	0.878622	0.114164	0.0115347	0.128631	0.323965	0.98549	1	0.00213091	0.00675975
47804	-0.140703	0.0759656	0.118222	0.285213	-0.1643	-0.015034	-0.32893	-0.233646	0.856358	0.485572	0.000818994	0.000117439	0.0168078	0.00845855	0.264156	8.72e-07	0.000510177	0.125445	0.00629637	0.0011431	1.57e-07	0.591038	0.00829305	0.0345986	0.501071	3.4e-05	1.49e-06	0.000455459	2.85e-05	0.474173	0.961466	0.775963	0.0322232	0.00851523	0.0830206	0.14193	0.534514	1.46e-05	0.0306375	0.387895	0.0603711	0.0686461	4.99e-06	0.818415	0.323036	0.205609	1	0.00215458	0.000106463
63109	0.0114442	-0.00787037	-0.176307	-0.160566	-0.0739791	-0.0927702	-0.0922889	-0.0859684	0.299328	0.302282	0.307299	0.364409	0.486766	0.497981	0.657134	0.985781	0.801148	0.814951	0.572767	1.13e-07	1.04e-06	1.68e-06	1.29e-05	0.645724	0.99042	0.000133691	0.000301796	0.00014001	0.000315433	0.828945	0.636689	0.641085	0.647829	0.660676	0.793466	0.787789	0.831252	1	0.936746	0.964584	0.923021	2.59e-05	2.82e-05	3.92e-05	0.00492513	0.971886	1	0.00802848	0.013774
36098	-0.185327	-0.239024	-0.00769976	0.0346951	0.133522	0.0736014	-0.22712	-0.213766	0.259252	0.268597	0.436653	0.378654	0.503175	7.57e-05	0.000135601	0.00090556	0.00150096	0.881337	0.635937	0.118324	0.0533997	0.0423592	0.016512	0.708566	0.965633	0.00024458	0.000113782	0.000287006	0.000134406	0.840654	0.600012	0.605315	0.743771	0.669835	0.801847	0.00411337	0.00233109	0.00552537	0.0644788	0.993224	0.952033	0.548812	0.192813	0.167238	0.38952	0.991863	1	0.0136097	0.00675975
46905	-0.0382619	-0.0128191	0.125173	0.165991	-0.0564175	-0.0336444	-0.20028	-0.161729	0.926322	0.915527	0.100202	0.0978964	0.656276	0.00532705	0.0405148	0.00129185	0.0129331	0.451397	0.694877	0.0123648	0.00184792	0.0342967	0.00627632	0.529278	0.974216	0.000250485	0.000226078	0.000282411	0.000255068	0.978101	0.975931	0.971736	0.365411	0.344753	0.876828	0.113939	0.1681	0.00736999	0.154778	0.792376	0.974269	0.198707	0.015577	0.143851	0.286451	0.894951	1	0.0136097	0.0117252
1284	0.0505563	-0.0394305	-0.0678897	-0.14231	0.0197816	-0.0427013	0.0502093	-0.00472914	0.648733	0.961365	0.0827244	0.0438378	0.0140377	0.229112	0.332365	0.000292418	0.133764	0.030528	0.00535679	0.000270937	7.14e-09	0.374553	0.00149849	0.0209091	0.500284	0.00032428	5.15e-05	0.00322213	0.000657549	0.632959	0.867348	0.997198	0.331123	0.233733	0.071825	0.589833	0.598566	0.00224294	0.447579	0.159745	0.0531487	0.0321646	2.61e-07	0.644222	0.170978	0.146363	1	0.0168183	0.00326326
62947	-0.00486859	-0.0177693	0.0436257	0.0197605	-0.131211	-0.114723	-0.180844	-0.144523	0.00365293	0.02453	6.88e-07	0.000191429	0.377851	0.00840784	0.476358	0.000484781	0.111717	0.0528988	0.58606	0.0415776	0.298961	0.0101022	0.114089	0.31416	0.330418	0.00130997	0.209288	3.43e-05	0.0264665	0.0470208	0.100266	0.244078	0.000392483	0.0106876	0.694111	0.14193	0.722915	0.00331219	0.409867	0.227381	0.923021	0.35403	0.57234	0.0640091	0.703654	0.714158	1	0.0649862	0.673525
47662	-0.708483	-0.762243	-1.08603	-1.088	-1.09587	-1.1932	-1.01179	-1.10092	0.22534	0.17785	0.815509	0.967609	0.295386	0.36583	0.956681	0.0518671	0.321071	0.337828	0.648098	0.00153359	0.00145032	0.00642003	0.0061092	0.986614	0.771491	0.00233237	0.013187	0.000885663	0.0057417	0.561349	0.572887	0.504792	0.935351	0.996428	0.604273	0.703013	0.988283	0.139576	0.672857	0.694202	0.956637	0.0757189	0.0129283	0.0460708	0.286451	1	1	0.106449	0.204662
45970	0.0634161	-0.0904906	-0.18214	-0.136044	-0.222962	-0.197151	-0.130483	-0.150593	0.00787141	0.318009	0.628281	0.8915	0.706258	0.177754	0.291191	0.330775	0.496771	0.769019	0.07731	0.00506717	0.0223887	0.291687	0.59986	0.595515	0.105126	0.0024894	0.0146295	0.153144	0.405157	0.549459	0.135695	0.653756	0.844079	0.978078	0.90387	0.53134	0.565048	0.51071	0.781814	0.952335	0.340582	0.121447	0.104721	0.557478	0.989631	0.936625	1	0.109246	0.216783
47022	-0.762884	-1.04582	-1.24441	-1.323	-1.00671	-1.28777	-0.946462	-1.16926	0.427359	0.430923	0.332505	0.616379	0.0114365	0.585014	0.141569	0.00220999	0.283253	0.0443898	0.0440225	0.000680829	8.38e-05	0.156499	0.0484642	0.574225	0.991567	0.00261395	0.0264514	0.00270343	0.0271655	0.418448	0.735518	0.737592	0.663266	0.849383	0.0618439	0.823896	0.370926	0.011567	0.646039	0.209292	0.23582	0.0456956	0.00142741	0.386596	0.542013	0.92693	1	0.110464	0.313374
1898	-0.018693	-0.0614984	-0.0887399	-0.106569	0.00178618	-0.0311935	0.0370683	0.0437712	0.742103	0.626412	0.0454977	0.0173559	0.134956	0.10991	0.0574414	0.00215556	0.000774826	0.760683	0.125952	0.0126774	0.00184372	0.329335	0.107231	0.522928	0.782144	0.00334019	0.000318879	0.00768616	0.0008549	0.49014	0.910586	0.859058	0.248387	0.147784	0.380548	0.455836	0.208066	0.0113865	0.0401853	0.949606	0.451923	0.200901	0.015577	0.600273	0.70255	0.892053	1	0.136113	0.0139939
33947	0.0604755	-0.053435	-0.0593262	-0.132802	-0.0747362	-0.145097	-0.0461278	-0.09699	0.0406104	0.16304	0.840154	0.584398	0.0248056	0.359095	0.475436	0.00169498	0.123709	0.103735	0.00429474	0.0026968	1.91e-06	0.881465	0.045556	0.0639818	0.387203	0.003502	0.000796754	0.0381367	0.0119199	0.653213	0.268156	0.492138	0.93798	0.826268	0.110846	0.702792	0.722915	0.00943401	0.439046	0.352267	0.0445481	0.0854735	4.85e-05	1	0.542013	0.290849	1	0.137786	0.0313481
60	0.0433293	-0.0372893	-0.0301117	-0.0845839	-0.0403741	-0.0934182	0.0264103	-0.0450999	0.151108	0.334599	0.331239	0.496885	0.0766981	0.0261516	0.874233	8.13e-05	0.106641	0.017345	0.0341064	0.0533725	0.000851426	0.849596	0.212288	0.151076	0.567462	0.00396994	0.0112084	0.0202296	0.0483431	0.723798	0.47772	0.671445	0.662055	0.754921	0.270101	0.240637	0.942918	0.000767857	0.400254	0.108348	0.197023	0.395442	0.00852173	0.983525	0.81563	0.473252	1	0.148693	0.199824
1649	0.00158019	-0.0632373	-0.0641224	-0.129534	-0.0269623	-0.0627636	0.0313739	-0.00552267	0.606674	0.993178	0.0868181	0.0268196	0.17698	0.0283644	0.418154	0.000454289	0.0314369	0.164155	0.0543712	0.0511874	0.000122518	0.978951	0.0491387	0.0522152	0.497279	0.00403986	0.00043356	0.0270161	0.00418798	0.504726	0.842111	1	0.335795	0.181072	0.459988	0.246538	0.670732	0.00314147	0.224184	0.451329	0.274502	0.394627	0.00196982	1	0.542013	0.258381	1	0.148693	0.0176676
34437	-0.254681	-0.328734	-0.544104	-0.354809	-0.454979	-0.455541	-0.39972	-0.441134	0.167352	0.380972	0.318712	0.550572	0.994107	0.468195	0.855702	0.463687	0.849911	0.586563	0.443208	0.00299824	0.300114	0.0265068	0.787039	0.050862	0.550091	0.00545784	0.354306	0.0282524	0.741938	0.0615947	0.497262	0.719684	0.654047	0.797193	1	0.77268	0.935207	0.649161	0.955409	0.874861	0.854949	0.0924593	0.573388	0.120977	1	0.256786	1	0.194606	0.776636
43400	0.228402	0.19463	-0.051811	-0.183967	0.108095	0.0481961	0.192831	0.0997953	0.61946	0.545665	0.313596	0.242924	0.471639	0.30884	0.920501	0.083093	0.535146	0.263968	0.748752	0.00838592	0.000121263	0.0201966	0.000402792	0.210866	0.845735	0.00704731	0.00290349	0.00392773	0.00154561	0.770826	0.847487	0.800564	0.649747	0.560856	0.787906	0.661138	0.970695	0.197108	0.801314	0.603581	0.993402	0.170863	0.00196982	0.101113	0.0574482	0.575594	1	0.243666	0.0946538
22001	0.0330189	-0.0259305	0.227595	0.0489588	-0.150465	-0.20289	-0.270758	-0.225687	0.189148	0.205259	0.000477188	0.0503048	0.474894	0.101967	0.305551	0.355149	0.755904	0.538947	0.52617	0.0372938	0.863854	0.00685215	0.420805	0.0556899	0.956054	0.00834594	0.441632	0.00711338	0.409699	0.0598853	0.536101	0.546717	0.0266139	0.252539	0.789874	0.440089	0.576566	0.536713	0.928403	0.864893	0.896538	0.344579	0.98774	0.0479651	0.90468	0.26811	1	0.257371	0.831038
1302	0.0378937	-0.0287291	-0.0414598	-0.0853485	0.00342124	-0.0544841	0.0540033	-0.00822364	0.514584	0.626208	0.0725185	0.146021	0.055215	0.0936553	0.698643	0.000379383	0.125025	0.0395044	0.0816339	0.0383637	0.0014035	0.738469	0.138529	0.250388	0.857529	0.00795983	0.0223625	0.0131987	0.035061	0.70573	0.784947	0.859058	0.32196	0.430517	0.210001	0.42916	0.849818	0.00275717	0.439046	0.191807	0.350045	0.344925	0.0126094	0.90407	0.729421	0.637707	1	0.257371	0.290881
64571	-0.0370133	-0.0156972	-0.031023	-0.0513998	-0.0814232	-0.0452925	-0.164183	-0.0985441	0.26956	0.461259	0.00116167	0.241321	0.0806554	8.06e-05	0.406489	2.69e-08	0.0103475	0.0016442	0.41493	0.818659	0.582005	0.55763	0.172708	0.435755	0.656246	0.00816532	0.934511	0.00208623	0.598051	0.0103198	0.610743	0.764965	0.0401656	0.560789	0.278507	0.00418076	0.665428	6.67e-07	0.140038	0.0220709	0.846932	0.970288	0.819001	0.791162	0.760504	0.832536	1	0.257371	0.977326
48394	-0.234225	-0.42139	-0.501618	-0.525994	-0.661562	-0.718549	-0.523316	-0.628882	0.219887	0.392481	0.9501	0.766725	0.544529	0.142386	0.728138	0.0387812	0.340654	0.262131	0.117331	0.0257	0.0150411	0.50103	0.380492	0.837927	0.391479	0.00803743	0.0334806	0.0706233	0.201428	0.592833	0.568913	0.72432	0.984197	0.92575	0.827307	0.489031	0.865604	0.110073	0.695323	0.602377	0.44183	0.269162	0.0783697	0.752204	0.893396	1	1	0.257371	0.357995
52974	-0.306848	-0.44175	-0.693731	-0.566075	-0.219762	-0.312205	-0.02903	-0.0848662	0.689612	0.552557	0.00263662	0.0284318	0.496973	0.161808	0.321882	0.0383236	0.0957295	0.681498	0.434348	0.0257131	0.133783	0.144938	0.471187	0.459402	0.846708	0.00908141	0.0738112	0.0155244	0.1104	0.403835	0.884677	0.803144	0.066853	0.187519	0.798793	0.520063	0.594535	0.109318	0.377949	0.919136	0.854949	0.269162	0.345353	0.366683	0.915398	0.848093	1	0.262943	0.491696
22137	0.118706	0.0616135	0.0278423	-0.0114142	0.0161495	-0.0400937	0.0166765	-0.0266782	0.316501	0.320501	0.912879	0.881113	0.00966261	0.980504	0.048048	0.00901362	0.534048	0.0453878	0.0377229	0.00103153	3.49e-06	0.217525	0.00806534	0.151991	0.980531	0.00921799	0.0128167	0.0098792	0.0137035	0.906308	0.661195	0.655362	0.966262	0.975121	0.0554022	1	0.187749	0.0349814	0.800937	0.209666	0.212029	0.0653876	8.65e-05	0.466535	0.323036	0.473252	1	0.262943	0.204662
61867	-0.371045	-0.33225	-0.282472	-0.21242	-0.30478	-0.297536	-0.360079	-0.346701	0.572454	0.767306	0.508727	0.254104	0.830449	0.103186	0.216087	0.0655526	0.147121	0.692548	0.366135	0.0398703	0.000271278	0.246496	0.00562206	0.103445	0.563675	0.00897874	0.000300041	0.0407322	0.00221389	0.300081	0.821739	0.915897	0.777672	0.568496	0.951685	0.440957	0.475058	0.166582	0.470211	0.926374	0.786743	0.347268	0.00351737	0.504941	0.280576	0.381975	1	0.262943	0.013774
46997	0.122626	0.099356	-0.0752979	-0.0255223	-0.0910311	-0.169447	-0.0861542	-0.0960544	0.0379059	0.00938697	0.915201	0.489513	0.107967	0.92013	0.917739	0.0878768	0.132325	0.838709	0.705919	0.0015133	0.0170018	0.00500938	0.0438344	0.419858	0.482797	0.0103923	0.0694537	0.00117837	0.0122068	0.447625	0.263078	0.166549	0.966262	0.746713	0.338942	0.985791	0.968945	0.205466	0.445378	0.978494	0.981064	0.0757189	0.0854584	0.0380791	0.53809	0.82454	1	0.28921	0.480283
46417	-0.0237651	0.0598241	0.105544	0.167561	0.00319636	0.0333019	-0.185083	-0.123003	0.87046	0.872552	0.0808044	0.0808688	0.698672	0.0161732	0.105654	0.00538468	0.0454183	0.424985	0.396841	0.190479	0.0533049	0.642864	0.275081	0.529441	0.670176	0.0120435	0.0120601	0.0363693	0.0364131	0.999603	0.961466	0.951799	0.329278	0.311931	0.900774	0.194865	0.305194	0.0232724	0.264399	0.765985	0.82568	0.642906	0.192813	0.853909	0.860903	0.894951	1	0.327182	0.204662
44618	-0.312076	-0.415154	-0.52358	-0.544071	-0.201867	-0.141515	-0.0997016	-0.0607072	0.433759	0.0532996	0.00301916	0.000762159	0.440645	0.192353	0.0721811	0.593039	0.302122	0.618185	0.299145	0.0338514	0.020076	0.274832	0.194417	0.836283	0.196504	0.0136614	0.00344303	0.234951	0.0978517	0.637705	0.737584	0.311025	0.069156	0.0263634	0.74846	0.548686	0.242946	0.760289	0.665058	0.887382	0.723214	0.31921	0.0987358	0.53604	0.785254	1	1	0.332988	0.106175
15705	-0.176878	-0.13446	-0.375012	-0.323279	-0.314383	-0.325397	-0.111268	-0.114248	0.50806	0.358488	0.205405	0.314943	0.91269	0.04418	0.0473522	0.0339733	0.036511	0.97634	0.739094	0.120792	0.251034	0.059958	0.139165	0.684625	0.74186	0.0140375	0.0335718	0.00547167	0.014342	0.735909	0.781565	0.702809	0.533867	0.62064	0.974162	0.315727	0.186951	0.0999062	0.236752	1	0.9922	0.552383	0.513316	0.210551	0.729421	0.98462	1	0.332988	0.357995
34457	-0.112497	-0.175896	-0.206341	-0.293204	-0.0935266	-0.163447	-0.0352059	-0.0968553	0.83308	0.889992	0.0594026	0.0309885	0.0730394	0.134415	0.931736	0.00111762	0.0876653	0.113681	0.198969	0.0578353	0.000303638	0.536751	0.0179973	0.0789313	0.917221	0.0160104	0.00509394	0.0120587	0.0037075	0.687837	0.952449	0.962369	0.29008	0.19753	0.262656	0.482576	0.972654	0.00660727	0.363174	0.371661	0.597432	0.404847	0.00380715	0.774252	0.38952	0.325129	1	0.332988	0.130177
18477	-0.270775	-0.895252	-0.582383	-0.732865	-0.00342142	-0.54176	0.196789	-0.126145	0.296895	0.168535	0.0027759	0.0189787	5.38e-05	0.12676	0.348441	4.98e-08	0.00167922	0.014193	0.000210027	0.0611893	0.00573236	0.0601574	0.327804	0.364434	0.683333	0.0160511	0.109028	0.0447796	0.231148	0.414391	0.636689	0.494378	0.0673895	0.152361	0.000864539	0.473235	0.608837	1.05e-06	0.0660687	0.0963942	0.00374439	0.421324	0.0375898	0.210551	0.87065	0.787821	1	0.332988	0.543144
46111	-0.296128	-0.343394	-0.183371	-0.198352	0.0263523	0.0340792	-0.296338	-0.352858	0.144058	0.0877985	0.607406	0.482455	0.943071	0.00315999	0.000549306	0.00251998	0.00042525	0.601547	0.730456	0.411448	0.476239	0.244137	0.290981	0.913036	0.752973	0.0133451	0.00679723	0.00540908	0.00259167	0.812084	0.464321	0.389755	0.839026	0.74089	0.984195	0.0801233	0.00720411	0.0127226	0.0303257	0.878176	0.9922	0.793234	0.7226	0.502817	0.868232	1	1	0.332988	0.146333
57515	-0.0235375	0.0298662	0.0535793	0.0511088	0.0279699	0.0608805	-0.0450238	-0.0277161	0.51324	0.693647	0.211845	0.317649	0.38288	0.0537758	0.140476	0.00535449	0.0194858	0.646092	0.264299	0.107527	0.119198	0.619715	0.656625	0.958754	0.73629	0.0142949	0.0331168	0.0340818	0.0721116	0.74516	0.784048	0.887277	0.542549	0.621676	0.696771	0.353867	0.369317	0.0232299	0.174112	0.895244	0.688505	0.533428	0.322288	0.835973	0.996642	1	1	0.332988	0.357995
33953	-0.149324	-0.0821799	-0.307117	-0.233903	0.0101439	0.048331	-0.0306472	0.05518	0.118208	0.199951	0.00756884	0.00531642	0.199277	0.170447	0.130358	0.00833556	0.817584	0.00419966	0.0755408	3.97e-05	0.0254974	9.17e-09	7.6e-05	0.0528112	0.546015	0.015367	0.00734635	0.00259508	0.00109027	0.7925	0.418867	0.541919	0.119396	0.093418	0.484046	0.523761	0.349972	0.0329096	0.939056	0.0431695	0.335378	0.00755569	0.115906	3.61e-07	0.0189157	0.258381	1	0.332988	0.149682
32807	0.103396	0.184362	-0.0176566	-0.011405	-0.0801017	-0.0891035	0.0137119	0.0500763	0.235164	0.0782589	0.838575	0.689785	0.864943	0.0773748	0.014586	0.0530916	0.00908583	0.492252	0.228315	0.0722704	0.0881505	0.00288579	0.00386154	0.925763	0.293051	0.0125596	0.00451612	0.000438894	0.000117419	0.724586	0.575692	0.369919	0.937135	0.895551	0.958238	0.40746	0.0870695	0.141269	0.134042	0.829631	0.641644	0.463039	0.26893	0.0263415	0.259177	1	1	0.332988	0.12568
54	0.0864781	-0.0890791	-0.00318933	-0.140741	0.0390236	-0.0912537	0.0416627	-0.0646332	0.26244	0.958947	0.289395	0.0733415	4.78e-08	0.908777	1.09e-05	2.66e-08	0.248492	6.62e-06	7.55e-09	0.0023833	2.88e-13	0.00358701	0.0779168	4.34e-06	0.224185	0.0137226	0.00103568	0.20688	0.0362441	0.401039	0.603718	0.997198	0.631357	0.296268	1.24e-06	0.974544	0.000234494	6.67e-07	0.614493	0.000215848	2.97e-07	0.0824045	2.35e-11	0.0300939	0.635022	0.000126869	1	0.332988	0.0393902
46521	-0.673365	-0.683519	-1.28602	-1.34134	-0.356167	-0.392311	-0.306597	-0.267786	0.472876	0.509811	0.0284225	0.0165735	0.82904	0.767133	0.597592	0.60869	0.457179	0.816641	0.961836	0.00424166	0.00185667	0.00490671	0.00216956	0.794331	0.923385	0.0149611	0.00554757	0.0114901	0.00414511	0.72765	0.758863	0.784952	0.198074	0.147737	0.951685	0.927371	0.804072	0.768269	0.764696	0.964584	1	0.112552	0.015577	0.0380791	0.187629	1	1	0.332988	0.13062
47642	0.288462	0.314846	0.407359	0.420979	-0.147822	-0.0749057	-0.252396	-0.179903	0.012167	0.0245908	0.000206817	0.00067124	0.198168	0.065521	0.570697	0.00191641	0.0644463	0.200774	0.712922	0.0983286	0.0656305	0.197806	0.139806	0.849344	0.610462	0.0150902	0.0725515	0.00342233	0.0215788	0.519318	0.165269	0.244078	0.0168556	0.0255295	0.484046	0.391843	0.784536	0.0102658	0.312907	0.515894	0.983609	0.518849	0.224205	0.443399	0.729421	1	1	0.332988	0.491695
52877	0.0953215	0.0582512	0.17893	0.147936	-0.0356996	-0.0190272	-0.131375	-0.149453	0.282515	0.525341	0.0120554	0.0159862	0.714475	0.036705	0.0131921	0.0143514	0.00457619	0.691599	0.521226	0.148767	0.362836	0.0376535	0.121561	0.591679	0.46537	0.015515	0.0245825	0.00174246	0.0030662	0.860636	0.618998	0.790784	0.143283	0.144672	0.907948	0.277913	0.081363	0.0505399	0.111094	0.926191	0.896538	0.589117	0.626357	0.152715	0.713903	0.93505	1	0.332988	0.30128
64395	-0.195249	-0.341922	-0.0319824	-0.210347	-0.494307	-0.548971	-0.624264	-0.665864	0.105988	0.261432	0.00167603	0.0146383	0.458274	0.0787426	0.0206353	0.307249	0.113557	0.572345	0.117274	0.0814545	0.871544	0.00104712	0.159763	0.0571546	0.43944	0.0143554	0.189205	0.00137261	0.037647	0.250877	0.406579	0.596042	0.0540322	0.144672	0.772364	0.40746	0.108472	0.484214	0.415283	0.870728	0.44183	0.48406	0.992447	0.0125765	0.744755	0.271722	1	0.332988	0.661785
61864	-0.190623	-0.255052	-0.105245	-0.146709	0.0504098	-0.185942	-0.251801	-0.165738	0.177999	0.698484	0.411827	0.915038	0.0183931	0.00267982	0.0308996	0.508661	0.83925	0.387935	0.609965	0.499143	0.728022	0.236206	0.391254	0.742645	0.285679	0.0166685	0.106915	0.180811	0.583771	0.428115	0.518105	0.888761	0.731923	0.984307	0.0885506	0.0711087	0.141026	0.691215	0.950943	0.74019	0.938372	0.846261	0.904367	0.497252	0.897253	1	1	0.333661	0.542826
47917	-0.795457	-1.02274	-1.20348	-1.27768	-0.636619	-0.720794	-0.621933	-0.748989	0.569872	0.281107	0.0394621	0.0606943	0.43794	0.892277	0.300707	0.36242	0.794882	0.242096	0.0993615	0.00330468	0.000543208	0.189501	0.0647404	0.589487	0.414136	0.0164933	0.0356131	0.111366	0.1962	0.762797	0.821739	0.614896	0.236261	0.267383	0.74692	0.974149	0.576566	0.541051	0.934349	0.57789	0.394396	0.0947914	0.00626061	0.434624	0.611935	0.93505	1	0.333661	0.368416
541	-0.284742	-0.321134	-0.538454	-0.349024	-0.229747	-0.17647	-0.112093	-0.0889265	0.751216	0.404805	0.0150058	0.135261	0.584935	0.228382	0.14968	0.509334	0.369744	0.812211	0.768476	0.0411134	0.603162	0.0798244	0.821504	0.126459	0.569143	0.0191036	0.19356	0.0746663	0.463733	0.291593	0.916834	0.727367	0.164631	0.417118	0.850313	0.589833	0.38552	0.691215	0.716261	0.963627	0.998114	0.352709	0.829249	0.258016	1	0.429435	1	0.369444	0.661785
36752	0.0523565	0.0248058	-0.0199898	0.00383489	-0.0412037	-0.0332053	-0.00775313	0.00288062	0.105487	0.31382	0.831397	0.986751	0.773132	0.228704	0.113109	0.359383	0.194227	0.701543	0.433747	0.0406653	0.168648	0.203631	0.551157	0.498372	0.42777	0.0189484	0.0396799	0.117885	0.203613	0.768417	0.406579	0.649852	0.937135	1	0.932347	0.589833	0.316317	0.538838	0.536593	0.931299	0.854949	0.351508	0.398583	0.450278	0.966007	0.868672	1	0.369444	0.372133
54840	-0.299468	-0.212368	-0.190464	-0.112936	0.0188616	-0.025634	-0.211436	-0.197925	0.0382743	0.222019	0.890638	0.577586	0.61867	0.0105544	0.0159883	0.0385864	0.054922	0.879834	0.442344	0.336518	0.100758	0.846701	0.380577	0.49403	0.362268	0.0194782	0.00560945	0.151032	0.0607608	0.657385	0.263078	0.55599	0.960378	0.820704	0.866138	0.160568	0.0926021	0.109793	0.295751	0.993224	0.854949	0.771019	0.292532	0.982794	0.893396	0.867171	1	0.37041	0.13062
63357	-0.13803	-0.17285	-0.024894	-0.0529203	-0.00594725	-0.134856	-0.173889	-0.0623371	0.419124	0.815982	0.362277	0.953999	0.0957623	0.0303696	0.465029	0.612947	0.347639	0.149122	0.721816	0.24803	0.384529	0.131299	0.220846	0.774436	0.450288	0.0248687	0.256633	0.134294	0.703501	0.263129	0.731223	0.925482	0.680985	0.99226	0.317397	0.2511	0.715221	0.771648	0.700087	0.430755	0.987172	0.699405	0.637714	0.348901	0.816727	1	1	0.421807	0.703159
62796	-1.1916	-1.04677	-0.990079	-0.973876	-1.17959	-1.14012	-1.61144	-1.60603	0.966915	0.74725	0.0331811	0.0302845	0.820956	0.0139417	0.0151648	0.00736479	0.00805726	0.975279	0.512632	0.36249	0.325269	0.797623	0.741633	0.941576	0.708337	0.0253444	0.0229791	0.0618333	0.0567331	0.969408	0.996869	0.907034	0.215112	0.195224	0.95083	0.180905	0.0887333	0.0302274	0.130336	1	0.892997	0.772962	0.589844	0.947966	1	1	1	0.421807	0.294597
34093	-0.655347	-0.611992	-0.474103	-0.292702	-0.420658	-0.557375	-0.835319	-0.635761	0.391132	0.841632	0.187602	0.210633	0.39885	0.0110352	0.184917	0.0871322	0.628389	0.218583	0.832726	0.377679	0.0783549	0.501957	0.120871	0.377264	0.491202	0.0234749	0.0279934	0.112767	0.129262	0.944635	0.717971	0.93534	0.504895	0.533187	0.714423	0.16434	0.44048	0.204143	0.865932	0.541004	1	0.782091	0.251132	0.752605	0.713903	0.793509	1	0.421807	0.322631
34534	0.139877	-0.0847171	0.288802	0.0145292	-0.16522	-0.264592	-0.265932	-0.475592	0.0791113	0.2981	0.00170478	0.0053218	0.148447	0.14308	9.83e-06	0.984423	0.00234693	0.00249863	0.0103877	0.0878978	0.150476	2.6e-05	0.254507	0.0018219	0.258972	0.0250611	0.0959168	0.000837875	0.00550994	0.55983	0.342647	0.63576	0.0540322	0.093418	0.40521	0.489031	0.000219958	1	0.0841386	0.0290912	0.0877952	0.496837	0.36844	0.000442683	0.853854	0.0228691	1	0.421807	0.540969
62309	-0.017884	-0.0660398	-0.128508	-0.107202	0.0773153	0.0425379	0.0483769	0.0176945	0.170557	0.118641	0.0119391	0.0732836	0.12205	0.197839	0.00837541	0.794622	0.268694	0.172251	0.0914185	0.000131347	0.00189808	0.0289129	0.148707	0.453957	0.711858	0.0249442	0.412569	0.0603336	0.65235	0.152115	0.499687	0.437298	0.143283	0.296268	0.356163	0.554205	0.0600521	0.899467	0.632123	0.464629	0.37253	0.0214096	0.0155807	0.128006	0.731356	0.843271	1	0.421807	0.820126
64	0.059175	-0.0346872	-0.00331625	-0.063302	0.00786248	-0.0516389	0.0123119	-0.0380768	0.180888	0.657349	0.682563	0.509432	0.00132047	0.807947	0.0127176	0.000570473	0.459007	0.00635459	7.18e-05	0.00757168	3.11e-07	0.17731	0.218323	0.0103118	0.245719	0.0243505	0.010179	0.270975	0.154527	0.745415	0.522514	0.868096	0.870199	0.767178	0.0110783	0.940909	0.0792939	0.00380649	0.764696	0.0580047	0.00152505	0.162319	9.34e-06	0.417136	0.81563	0.089815	1	0.421807	0.187326
12261	-0.677394	-0.944443	-0.906575	-1.01328	-0.617433	-0.744239	-0.311215	-0.653928	0.875648	0.601561	0.122534	0.349399	0.390627	0.0389691	0.804701	0.00367184	0.540755	0.0210179	0.154461	0.221406	0.0736918	0.83961	0.712977	0.568608	0.55634	0.0255081	0.209821	0.0983434	0.504449	0.322532	0.96207	0.846136	0.413237	0.644046	0.701897	0.290613	0.910118	0.0173841	0.806538	0.119907	0.510841	0.675606	0.243955	0.977546	1	0.92549	1	0.421807	0.673525
63853	-0.151567	-0.555103	0.154374	-0.146889	0.210979	0.0052065	0.0210225	-0.243355	0.254218	0.0793449	0.674104	0.760926	0.128846	0.160766	0.000904084	0.906826	0.0669226	0.0514422	0.0192586	0.0751922	0.978214	4.88e-05	0.0179199	0.0797256	0.365187	0.0238717	0.0363553	0.00167586	0.00289377	0.865756	0.593175	0.371706	0.870199	0.923718	0.367996	0.519774	0.0108585	0.969399	0.319492	0.226624	0.135937	0.465845	1	0.000806265	0.38952	0.327219	1	0.421807	0.368416
54885	0.0385415	0.0527628	-0.103587	-0.00819379	-0.113425	-0.0816488	-0.0840956	-0.00946558	0.0502546	0.0829449	0.800597	0.98685	0.506089	0.539357	0.030421	0.959145	0.131753	0.119226	0.814326	0.0196883	0.440536	0.0104014	0.314658	0.11622	0.819948	0.0270749	0.0517404	0.0469977	0.0853697	0.787776	0.285276	0.380081	0.930225	1	0.805367	0.804725	0.139399	0.993089	0.445378	0.379936	1	0.231591	0.688328	0.065209	0.87065	0.403063	1	0.423184	0.418146
63739	-0.0970901	-0.0983222	-0.214317	-0.214929	-0.331869	-0.32361	-0.247741	-0.262919	0.154314	0.171474	0.838415	0.769712	0.882693	0.133844	0.218805	0.176181	0.278876	0.786269	0.986147	0.0995863	0.0978417	0.103173	0.101378	0.993116	0.916361	0.0267466	0.0397252	0.0346954	0.0508133	0.87196	0.483538	0.497842	0.937135	0.926129	0.958925	0.482576	0.478268	0.335596	0.642823	0.957189	1	0.518849	0.287725	0.30597	0.70255	1	1	0.423184	0.372133
43374	-0.564406	-0.96729	-0.82556	-0.679489	-0.849589	-0.963353	-0.635568	-0.698063	0.119204	0.98279	0.298506	0.918943	0.390042	0.106639	0.25259	0.0138515	0.045854	0.636592	0.0169805	0.120334	0.492654	0.39827	0.0871112	0.384005	0.176648	0.0269243	0.212639	0.383981	0.916035	0.329214	0.41979	1	0.637647	0.984307	0.701897	0.446615	0.520226	0.0492208	0.265581	0.894466	0.127101	0.552383	0.734796	0.668694	0.676452	0.801004	1	0.423184	0.673946
18369	-0.031253	-0.135703	-0.0883843	-0.197989	-0.0951533	-0.213023	-0.0209486	-0.10647	0.427387	0.337201	0.402342	0.256377	0.00151148	0.0442738	0.757935	3.9e-07	0.00405285	0.0206312	0.0256843	0.220469	0.000415707	0.309918	0.181749	0.0193004	0.820925	0.027609	0.0092994	0.0153114	0.00478111	0.684619	0.735518	0.673812	0.724089	0.570303	0.0122312	0.315727	0.87976	6.84e-06	0.104904	0.119493	0.16464	0.675606	0.00494085	0.578751	0.77084	0.139804	1	0.424985	0.176844
33967	-0.43325	-0.159831	-0.677657	-0.315683	-0.328458	-0.175063	-0.268027	-0.101439	0.41979	0.906565	0.00184315	0.100016	0.0739875	0.480118	0.00847361	0.27775	0.389774	0.0524938	0.012314	0.0250441	0.278916	3.25e-06	0.151616	0.000981699	0.38523	0.0281789	0.428398	0.00234301	0.0976745	0.158113	0.731267	0.970145	0.0541435	0.346866	0.263812	0.782126	0.0600521	0.452733	0.735095	0.227381	0.0999182	0.269162	0.54681	6.86e-05	0.736143	0.0140015	1	0.424985	0.824287
61822	-0.00508742	-0.382221	-0.189781	-0.375574	0.0166545	-0.169154	0.104269	-0.113061	0.846884	0.0596122	0.00962871	0.0205966	0.0158101	0.25262	0.0909062	0.000425749	0.463501	0.00486785	0.000131484	0.0578066	0.000170949	0.0481516	0.945335	0.0563437	0.122293	0.0283075	0.0522089	0.512108	0.688862	0.798417	0.957758	0.317839	0.13203	0.159869	0.0791198	0.611973	0.277586	0.00301726	0.764696	0.0478812	0.00267898	0.404847	0.00253315	0.183549	1	0.268988	1	0.424985	0.418146
15778	-0.452779	-0.381174	-0.171548	-0.32908	-0.477445	-0.474965	-0.520352	-0.48707	0.849395	0.470518	0.00775272	0.224674	0.978527	0.64153	0.916806	0.622397	0.895481	0.717976	0.540032	0.0167791	0.290226	0.0737901	0.655684	0.178368	0.64227	0.0302538	0.370614	0.0875909	0.666157	0.200499	0.957758	0.774691	0.119396	0.545747	0.996874	0.854489	0.968945	0.775279	0.973019	0.937362	0.903795	0.212721	0.563176	0.245569	0.996642	0.513933	1	0.448306	0.783094
44872	0.0962889	-0.110558	0.0198539	-0.19803	0.0100269	-0.181965	0.084015	-0.0703188	0.306984	0.397438	0.446925	0.13138	1.54e-05	0.0896348	0.0654666	4.21e-09	0.0107629	0.000462764	0.000219358	0.166139	2.26e-07	0.0186462	0.113295	0.000101862	0.832294	0.0329287	0.00254646	0.0543253	0.00491971	0.365419	0.648646	0.72432	0.752126	0.411825	0.000280752	0.419153	0.229838	1.3e-07	0.141155	0.00812329	0.00385057	0.615469	6.97e-06	0.0971477	0.70255	0.00200387	1	0.479318	0.0854562
61887	-0.64187	-0.948295	-0.896241	-1.11073	-0.397221	-0.779349	-0.0957825	-0.354168	0.596534	0.714569	0.0855598	0.10386	0.0182049	0.0618478	0.788867	3.11e-05	0.00870509	0.109064	0.133725	0.212818	0.022228	0.798418	0.425778	0.293223	0.770584	0.0331868	0.0496238	0.0156841	0.0244301	0.865719	0.837682	0.893292	0.334852	0.351645	0.0880159	0.379502	0.899198	0.000340695	0.132433	0.360702	0.469479	0.670787	0.104721	0.947966	0.90468	0.695963	1	0.479318	0.41111
1125	-0.0275959	-0.101248	-0.0584997	-0.128778	-0.0271487	-0.0789092	0.0470021	-0.0143256	0.993995	0.707018	0.0776458	0.055861	0.0922181	0.0162245	0.675614	5.54e-05	0.0359855	0.0463301	0.0589805	0.426571	0.00974769	0.271743	0.478704	0.0714638	0.658179	0.0346445	0.0220003	0.0938271	0.0636665	0.85642	1	0.893292	0.32452	0.259307	0.310386	0.194865	0.836655	0.000550111	0.236752	0.2123	0.283952	0.805823	0.05506	0.532747	0.915398	0.308198	1	0.494117	0.290881
1493	0.100481	-0.0869113	0.0146206	-0.174803	0.0555218	-0.128082	0.0702435	-0.0863266	0.492668	0.529768	0.396269	0.178319	2.46e-09	0.617916	2.81e-06	1.55e-10	0.157994	2.71e-07	1.11e-06	0.0225246	3.75e-12	0.00711713	0.019559	8.63e-07	0.936607	0.0357024	0.00551137	0.0431818	0.00697457	0.490681	0.772162	0.793261	0.718245	0.481276	7.19e-08	0.841375	6.98e-05	5.7e-09	0.491201	1.24e-05	3.62e-05	0.249521	2.68e-10	0.0494414	0.398514	3.28e-05	1	0.496786	0.13062
15685	0.0532002	-0.0253609	-0.0613489	-0.109376	0.0449413	-0.0234718	0.0735405	0.00829035	0.928769	0.983686	0.146203	0.204446	0.109359	0.502236	0.390014	0.0236023	0.456216	0.126644	0.146761	0.0348632	0.00289223	0.505398	0.12084	0.374292	0.882716	0.038397	0.0682227	0.054214	0.0934274	0.802302	0.977607	1	0.444309	0.525389	0.340632	0.790415	0.651547	0.0743929	0.764696	0.388444	0.491067	0.326057	0.0220003	0.755128	0.713903	0.793509	1	0.503242	0.480047
64408	0.087323	0.0321573	-0.0829751	-0.122493	-0.229987	-0.271553	-0.200078	-0.215782	0.0172521	0.0225082	0.374125	0.478636	0.486988	0.616862	0.812136	0.232498	0.351214	0.79275	0.466815	0.0254465	0.00605412	0.129642	0.0422232	0.60207	0.887923	0.038986	0.0210551	0.0541839	0.0301186	0.805087	0.189276	0.242282	0.692936	0.738005	0.793466	0.841375	0.913419	0.398918	0.70345	0.959263	0.867205	0.269162	0.038855	0.345886	0.529414	0.939756	1	0.503242	0.285998
35172	-0.335286	-0.325132	-0.49055	-0.311322	-0.626679	-0.59587	-0.566797	-0.612468	0.0709199	0.0929844	0.633912	0.0621248	0.631308	0.351314	0.82478	0.650641	0.795958	0.476985	0.900688	0.0574162	0.768375	0.0430483	0.865221	0.0284995	0.842031	0.038863	0.925014	0.0616181	0.76922	0.0309056	0.330284	0.392945	0.846949	0.269625	0.870635	0.697562	0.921037	0.799119	0.934349	0.820875	1	0.404847	0.927741	0.169373	1	0.179657	1	0.503242	0.970319
21151	-0.458583	-0.548329	-0.322002	-0.463556	-0.729985	-0.733595	-0.847336	-0.923832	0.252482	0.43379	0.028324	0.0539423	0.962068	0.123148	0.0112604	0.13504	0.0128464	0.314142	0.351499	0.156774	0.958785	0.0194445	0.378775	0.142293	0.482439	0.0392537	0.124351	0.00595925	0.0257	0.595664	0.590333	0.738738	0.198074	0.254323	0.990517	0.473235	0.0734178	0.278124	0.154778	0.675022	0.768316	0.610511	1	0.0990456	0.893396	0.457342	1	0.503242	0.564479
47690	0.301642	0.221307	0.0908246	0.110914	-0.0724399	-0.114467	-0.0849807	-0.223179	0.0436421	0.0695274	0.33866	0.0709099	0.476542	0.831689	0.0112287	0.617353	0.0664764	0.0199472	0.283476	0.00522824	0.0113842	0.082168	0.140993	0.788274	0.687675	0.0383839	0.674736	0.0942091	0.985914	0.0976979	0.275114	0.352581	0.668034	0.292087	0.790312	0.949727	0.0734178	0.772368	0.318696	0.116745	0.704704	0.121447	0.0627508	0.262815	0.729421	1	1	0.503242	0.90911
47014	-0.852195	-0.660492	-0.662394	-0.47429	-1.0036	-0.87291	-1.11983	-1.03603	0.439553	0.27879	0.02087	0.00479886	0.149241	0.199361	0.719759	0.00676712	0.0722193	0.354397	0.0954319	0.0987422	0.00112708	0.986761	0.10526	0.101775	0.675972	0.0369735	0.00533943	0.0942874	0.0174311	0.47509	0.741909	0.612908	0.19463	0.0910922	0.405438	0.554806	0.86167	0.0281799	0.334968	0.716963	0.382062	0.518849	0.0106281	1	0.70255	0.380738	1	0.503242	0.13062
47995	-1.75182	-1.80345	-1.96573	-1.86189	-1.18675	-1.36499	-0.91814	-1.0304	0.0586703	0.141152	0.000576445	0.00581885	0.216339	0.0630432	0.277952	0.00213595	0.0208659	0.435701	0.777192	0.241773	0.546471	0.374206	0.748765	0.569408	0.585979	0.0388221	0.252304	0.00930812	0.0918438	0.352889	0.301544	0.456243	0.0268264	0.0990941	0.511354	0.382618	0.554446	0.0113354	0.175557	0.773148	0.998114	0.689567	0.789397	0.644222	1	0.92549	1	0.503242	0.703159
61861	-0.0362564	-0.0140276	0.011409	0.0920552	0.0899566	0.0704799	-0.0313606	-0.0224685	0.342938	0.524892	0.747417	0.389293	0.700665	0.0173592	0.0273354	0.0453943	0.0675948	0.86066	0.729269	0.45823	0.0467258	0.692087	0.0996295	0.210024	0.610234	0.0398075	0.00356907	0.120734	0.0156626	0.380769	0.680557	0.790784	0.90079	0.680637	0.902324	0.202111	0.129957	0.126638	0.321015	0.990774	0.991771	0.82859	0.177123	0.884905	0.70255	0.574725	1	0.50467	0.107166
54762	-5.42615	-5.42615	-5.346	-5.42615	-4.98965	-5.2466	-5.29531	-5.29442	0.0406882	0.396811	0.810687	0.533913	0.0279995	0.00911504	0.00931524	0.675371	0.680951	0.993915	1	0.586776	1	0.586776	1	0.586776	0.172065	0.0408744	0.105599	0.492764	0.798973	0.666098	0.268156	0.72432	0.934337	0.789112	0.121473	0.148575	0.0644163	0.819276	0.890989	1	1	0.891214	1	0.816477	1	0.93505	1	0.512136	0.542826
1648	0.0325979	-0.0836004	-0.0123438	-0.107656	0.0647402	-0.0114534	0.0855195	0.011303	0.579985	0.215739	0.0942787	0.0427136	0.000160322	0.295786	0.00759321	1.97e-06	0.252333	0.000233547	6.55e-06	0.0751814	7.25e-08	0.00502245	0.339593	0.000194477	0.212789	0.041294	0.00723383	0.42268	0.145123	0.510604	0.824113	0.550995	0.352645	0.230423	0.00220395	0.65254	0.0578032	2.89e-05	0.619166	0.00543831	0.000186793	0.465845	2.43e-06	0.0380791	0.87065	0.00352219	1	0.512136	0.149682
48569	-3.97624	-4.01552	-3.57003	-3.35105	-3.58118	-3.63444	-3.91928	-3.9359	0.532913	0.547481	0.581374	0.35654	0.814588	0.13758	0.119358	0.210611	0.185282	0.941643	0.891484	0.159245	0.0308039	0.122831	0.02181	0.447208	0.969582	0.0433816	0.00804402	0.0474323	0.00897503	0.520745	0.797784	0.800564	0.829146	0.64986	0.94798	0.485313	0.328162	0.379633	0.52454	1	1	0.611781	0.131147	0.333143	0.421783	0.838559	1	0.520813	0.161021
33941	0.268762	-0.178815	0.389479	-0.0981877	0.0490135	-0.205529	-0.0881753	-0.388112	0.265314	0.891948	0.0166839	0.142583	0.00137601	0.0819912	7.71e-08	0.136434	0.0209735	0.000174686	1.13e-05	0.226497	0.000287918	3.76e-08	0.418771	1.9e-06	0.129284	0.0431312	0.580426	0.000461564	0.0390531	0.140089	0.60666	0.962369	0.174767	0.427001	0.0113602	0.412123	3.14e-06	0.279984	0.175557	0.00442925	0.000293304	0.678182	0.00365016	1.3e-06	0.903247	6.01e-05	1	0.520813	0.894814
36803	-0.140631	-0.0685527	-0.0283069	-0.0857231	-0.168923	-0.0797587	-0.29598	-0.121557	0.8282	0.931497	0.0415328	0.783431	0.227034	0.0857243	0.520533	0.00366774	0.570674	0.018681	0.440648	0.229963	0.556813	0.666644	0.854163	0.538953	0.885812	0.0452217	0.949451	0.0320302	0.836014	0.0523732	0.948291	0.98229	0.237261	0.935163	0.52497	0.415508	0.751988	0.0173841	0.823299	0.112882	0.854949	0.678182	0.79545	0.867321	1	0.900099	1	0.530215	0.98571
48153	-0.153204	-0.0439465	-0.0736617	-0.0376505	-0.0751566	-0.016311	-0.113974	-0.0550456	0.351575	0.741067	0.629893	0.835206	0.107851	0.288015	0.581632	0.00794078	0.289041	0.10736	0.0189344	0.0865775	0.013132	0.520795	0.891731	0.436572	0.392567	0.04554	0.106288	0.249499	0.444963	0.697327	0.689256	0.903373	0.844079	0.956502	0.338942	0.649222	0.79149	0.0319029	0.652594	0.358951	0.135026	0.496837	0.0706596	0.765211	1	0.832536	1	0.530215	0.542826
53230	0.0254935	0.01605	0.227342	0.0756779	-0.107977	-0.18605	-0.12229	-0.126915	0.268444	0.0947439	0.00420893	0.0939498	0.243833	0.830558	0.777077	0.34094	0.377044	0.944862	0.911319	0.018032	0.554097	0.0133586	0.482153	0.0747411	0.525295	0.0463388	0.522328	0.172838	0.996359	0.174271	0.610148	0.394253	0.0889332	0.33604	0.542326	0.949727	0.888421	0.521464	0.724255	1	1	0.221406	0.79545	0.0777663	0.915398	0.319399	1	0.534067	0.863731
63120	0.115022	0.048153	0.166762	0.124124	-0.0391255	-0.0958976	-0.124109	-0.145724	0.185572	0.215787	0.0135482	0.0216948	0.189054	0.049864	0.0141426	0.513336	0.248813	0.616431	0.222235	0.344605	0.867816	0.0310063	0.165732	0.435919	0.884743	0.05069	0.0977762	0.0359958	0.0719909	0.762815	0.530671	0.550995	0.153055	0.162548	0.476241	0.33866	0.0849301	0.693187	0.614493	0.887382	0.630771	0.772962	0.990178	0.134008	0.74743	0.832536	1	0.567859	0.542826
36099	-0.121044	-0.0711816	0.0123554	0.125499	0.302114	0.238914	0.128058	0.0963296	0.229935	0.378027	0.741713	0.933759	0.515068	0.0739441	0.0348957	0.254014	0.142742	0.743726	0.685293	0.278854	0.0460701	0.497331	0.110932	0.358192	0.470813	0.0507639	0.0042475	0.215555	0.0312808	0.355652	0.572887	0.717555	0.90079	0.988643	0.806098	0.40746	0.151969	0.424971	0.462696	0.944636	0.968921	0.729167	0.17522	0.75083	0.70255	0.781447	1	0.567859	0.12116
33936	0.206498	-0.162054	0.29722	-0.0861153	0.0180159	-0.140761	-0.104007	-0.317791	0.321074	0.91051	0.0363853	0.223232	0.018654	0.0698877	1.12e-06	0.583755	0.00882634	0.00162756	2.2e-05	0.286535	0.000685062	1.7e-07	0.372155	1.05e-05	0.0537384	0.0504643	0.689999	0.000125585	0.0202572	0.118424	0.661918	0.970145	0.226861	0.545747	0.0894295	0.405691	3.2e-05	0.7542	0.132511	0.0220709	0.00055713	0.734688	0.00723755	4.97e-06	0.89335	0.000272227	1	0.567859	0.90911
62853	0.0302962	-0.0627353	-0.0731468	-0.116794	0.00724094	-0.0608458	-0.0178847	-0.0912179	0.698456	0.974662	0.353929	0.667397	0.00813424	0.325322	0.000148482	0.0933236	0.234698	0.00441795	0.00439108	0.00157559	8.91e-06	0.747584	0.0957659	0.178159	0.545047	0.0583692	0.238618	0.196041	0.565499	0.471461	0.888384	1	0.675074	0.885465	0.0492139	0.676124	0.00245533	0.213391	0.602848	0.0440334	0.0451371	0.0757189	0.000199309	0.909829	0.70255	0.513933	1	0.573878	0.691023
62863	-0.0392496	-0.0107499	-0.188412	-0.126943	-0.0222998	0.0236076	-0.0715548	0.0486786	0.818216	0.641424	0.115159	0.0187522	0.153439	0.125762	0.0278219	0.00332309	0.434867	0.000226158	0.483731	0.000304615	0.0319964	1.91e-05	0.00465538	0.131733	0.736873	0.0548246	0.00244557	0.112318	0.00686013	0.257351	0.948291	0.860445	0.403058	0.151994	0.412799	0.473235	0.131177	0.0161347	0.754113	0.00537597	0.87047	0.0321646	0.13423	0.000346728	0.264113	0.441375	1	0.573878	0.0845573
64393	0.0140114	-0.0103991	0.128102	0.0421033	-0.362623	-0.181661	-0.462921	-0.433604	0.0237655	0.299114	0.000489827	0.00458272	0.00942339	0.147926	0.305257	6.57e-05	0.000332615	0.671651	0.780677	0.193976	0.74865	0.115178	0.549394	0.327124	0.0669284	0.0558883	0.37534	0.000216256	0.00686454	0.302294	0.220459	0.636456	0.0266139	0.0901532	0.0546986	0.496254	0.576566	0.000640245	0.0289551	0.912325	0.998114	0.646049	0.913593	0.322613	0.966007	0.730428	1	0.573878	0.788698
1638	-0.110174	-0.141604	-0.175749	-0.155597	-0.0217169	0.0172935	0.0197469	0.0579522	0.218141	0.0280657	0.00718456	0.0034137	0.261718	0.232988	0.022521	0.943645	0.242157	0.271662	0.475276	0.137141	0.302501	0.438046	0.750493	0.64702	0.209603	0.0571784	0.0264666	0.513915	0.329986	0.74737	0.568913	0.25271	0.119396	0.0763732	0.562688	0.589833	0.113701	0.985102	0.609157	0.616236	0.867205	0.580233	0.574298	0.705947	1	0.971886	1	0.573878	0.313374
64407	0.0943841	0.0920536	-0.0438272	-0.0649952	-0.201512	-0.209757	-0.165826	-0.19169	0.0283883	0.0254399	0.361489	0.34338	0.884291	0.528966	0.862371	0.438418	0.749832	0.6481	0.974115	0.0553654	0.0273611	0.0595703	0.0296733	0.768231	0.948446	0.0583671	0.0654427	0.050377	0.0566393	0.959058	0.233662	0.248094	0.680985	0.639146	0.958925	0.80158	0.938956	0.626861	0.92675	0.895244	1	0.397308	0.121949	0.210551	0.472654	1	1	0.573878	0.480047
35320	-0.357184	-0.414036	-0.25635	-0.324647	0.0633757	0.00731337	-0.157794	-0.247296	0.0307141	0.0304074	0.609599	0.68853	0.589745	0.0342823	0.00309294	0.113225	0.0149892	0.389585	0.666195	0.44443	0.804972	0.232195	0.497747	0.604346	0.996245	0.0560707	0.041839	0.0554758	0.0413746	0.899452	0.2384	0.266883	0.839026	0.895551	0.850313	0.267918	0.0315093	0.246859	0.16439	0.741955	0.957067	0.819216	0.955561	0.491531	0.927989	0.941638	1	0.573878	0.375892
62477	-0.183322	-0.176843	-0.176707	-0.178697	-0.183322	-0.183322	-0.183322	-0.183322	1	0.113424	0.106136	0.257341	1	1	1	1	1	1	0.0170417	0.0148879	0.0875271	0.959876	0.492075	0.460981	0.0603846	0.0552409	0.179195	0.968492	0.589533	0.56261	1	0.428948	0.381516	0.571258	1	1	1	1	1	1	0.127101	0.204663	0.267744	1	0.921355	0.848093	1	0.573878	0.65548
33364	-0.0518356	-0.106124	-0.178808	-0.229373	-0.0394025	-0.0901182	-0.0626478	-0.0823506	0.869455	0.832442	0.126699	0.0540087	0.134135	0.491433	0.204261	0.416271	0.818073	0.559713	0.205574	0.0033231	4.76e-05	0.0906004	0.00434876	0.238281	0.947752	0.0581621	0.0142411	0.0672887	0.0169896	0.571507	0.961466	0.931193	0.418174	0.254323	0.379773	0.784803	0.464301	0.601704	0.939056	0.870649	0.613302	0.0947914	0.000866592	0.283904	0.264113	0.620161	1	0.573878	0.213803
62066	-0.249154	-0.447152	-0.298562	-0.425838	0.0347883	-0.12446	0.252164	0.134294	0.317412	0.256262	0.0543706	0.0504635	0.0697581	0.0136158	0.256037	2.49e-05	0.00340854	0.17875	0.0752673	0.656001	0.112163	0.181187	0.84759	0.251815	0.783834	0.0599739	0.0515676	0.107491	0.0938289	0.946904	0.661195	0.590696	0.27695	0.252539	0.255109	0.180905	0.525428	0.000286789	0.0914435	0.474312	0.335378	0.911709	0.310627	0.422769	1	0.639913	1	0.573878	0.418146
32346	-0.218113	-0.916326	-0.435837	-0.62763	0.142098	-0.336788	0.286827	-0.00677013	0.0836503	0.00576844	0.00063114	0.00315913	7.61e-05	0.224013	0.21109	3.59e-07	0.00591015	0.0141494	6.07e-06	0.149342	0.00702951	0.00161827	0.0563457	0.203789	0.253689	0.0599268	0.175217	0.45596	0.829483	0.595799	0.350901	0.137121	0.0276973	0.0750203	0.00114251	0.587585	0.470242	6.41e-06	0.115997	0.0963942	0.000177462	0.589117	0.0435906	0.0175255	0.58982	0.564867	1	0.573878	0.653343
57659	-0.0417249	-0.14531	-0.292008	-0.200706	-0.0464792	-0.218611	-0.0518048	-0.0483614	0.96643	0.516634	0.0344451	0.178422	0.0315231	0.946666	0.981138	0.0371092	0.0334083	0.965501	0.305323	0.0138082	0.116262	0.147079	0.583225	0.366114	0.593987	0.0577561	0.22247	0.0154333	0.0802808	0.494539	0.996869	0.787315	0.219564	0.481276	0.132235	0.996308	1	0.107194	0.231147	1	0.730342	0.202169	0.316598	0.369751	0.984705	0.788181	1	0.573878	0.684921
38127	-1.4844	-1.61722	-0.914719	-1.09905	-0.69648	-0.874299	-0.705705	-0.815474	0.0269913	0.03684	0.553893	0.422183	0.340552	0.960525	0.523367	0.366139	0.752316	0.55604	0.574148	0.0166264	0.103976	0.00325006	0.0291944	0.435621	0.881147	0.0554402	0.0948332	0.0771162	0.127945	0.804325	0.227442	0.286156	0.811999	0.702202	0.66536	0.996308	0.754946	0.545384	0.926966	0.869097	0.923021	0.212721	0.298513	0.0287782	0.472654	0.832536	1	0.573878	0.540969
48733	-0.528794	-0.848263	-0.0288819	-0.315741	-0.183987	-0.541692	-0.189548	-0.507225	0.351304	0.407071	0.663562	0.60422	0.0288185	0.972736	0.0480014	0.0313702	0.832257	0.0519391	0.122505	0.0160873	0.302295	9.57e-05	0.0104189	0.165302	0.884294	0.0554179	0.0422266	0.0764297	0.0590654	0.906628	0.689256	0.727367	0.867267	0.842975	0.123256	0.996312	0.187749	0.0939458	0.947131	0.227337	0.450136	0.212721	0.574298	0.00143685	0.323965	0.495039	1	0.573878	0.376411
46962	-1.59122	-1.3021	-1.20924	-0.954547	-0.92353	-0.600038	-1.01164	-0.549828	0.0237091	0.0175142	0.499302	0.167651	0.035025	0.563952	0.0150548	0.00750182	0.742248	0.00275853	0.136198	0.0494291	0.00115753	0.631441	0.073591	0.189046	0.889106	0.0575491	0.286669	0.0416838	0.228488	0.401121	0.220459	0.2123	0.777672	0.462054	0.143754	0.816585	0.0885437	0.0305699	0.92675	0.0314748	0.471538	0.390631	0.0108258	0.845628	0.626883	0.531285	1	0.573878	0.72046
48001	-0.125808	-0.0848839	-0.481613	-0.36362	-0.264181	-0.247226	-0.37987	-0.290821	0.563427	0.49803	0.670835	0.760994	0.824898	0.132145	0.728147	0.0845404	0.569569	0.245951	0.673626	0.000310088	0.0150568	6.15e-05	0.00448235	0.225319	0.846404	0.0533439	0.0889598	0.0337494	0.0584334	0.815054	0.821035	0.779437	0.869799	0.923718	0.951685	0.48154	0.865604	0.199711	0.823299	0.583431	0.96076	0.0321646	0.0783697	0.000948151	0.264113	0.602083	1	0.573878	0.538589
47342	-0.117015	-0.213873	-0.194209	-0.316234	-0.23913	-0.304179	-0.0170925	-0.0643028	0.41504	0.546512	0.237615	0.0936393	0.508582	0.0248189	0.07656	0.00384842	0.0154296	0.631311	0.437584	0.536021	0.111156	0.874689	0.412041	0.328289	0.84125	0.0605919	0.019273	0.0932731	0.032079	0.637655	0.728556	0.800564	0.576798	0.33604	0.805623	0.239986	0.249442	0.0179249	0.16439	0.894466	0.854949	0.871516	0.308585	1	0.902711	0.730467	1	0.573878	0.268176
46998	-0.468374	-0.580419	-0.783787	-0.860349	-0.528983	-0.569038	-0.544269	-0.590812	0.805388	0.963093	0.331318	0.274604	0.684023	0.876552	0.529971	0.801278	0.824882	0.636305	0.369533	0.0120809	0.00189232	0.104116	0.0256873	0.539561	0.65055	0.0599536	0.0386878	0.152024	0.105273	0.850147	0.941545	0.998083	0.662055	0.590505	0.898553	0.967259	0.756802	0.90306	0.942815	0.894466	0.788107	0.196919	0.0155807	0.30597	0.450911	0.900099	1	0.573878	0.372133
37196	0.548667	0.618675	0.522816	0.561918	0.0660786	0.138504	0.166955	0.14216	0.11614	0.117947	0.244817	0.170871	0.0861464	0.0171939	0.0715339	0.498965	0.930727	0.555652	0.190063	0.627876	0.803731	0.0732746	0.287742	0.463602	0.971612	0.0630888	0.355343	0.0682426	0.374115	0.347239	0.416331	0.436941	0.586841	0.467539	0.291671	0.202111	0.241545	0.684277	0.986034	0.869097	0.579427	0.909589	0.955268	0.24518	0.868232	0.848258	1	0.576573	0.776636
512	0.0143038	-0.0776539	-0.015384	-0.0941789	0.0649714	-0.0208464	0.0991595	0.0237378	0.322223	0.267359	0.0266896	0.0226281	6.76e-05	0.106859	0.0521261	4.3e-08	0.0358756	0.000437447	0.000710389	0.268597	7.08e-05	0.0209304	0.537626	0.0036002	0.857237	0.0623344	0.0498235	0.0917957	0.0744578	0.921272	0.661918	0.604072	0.198074	0.165504	0.00105728	0.446615	0.200946	9.63e-07	0.236752	0.00792265	0.0105592	0.721514	0.00124354	0.102496	0.9555	0.0406716	1	0.576573	0.41111
1114	-0.0561749	-0.273938	-0.338996	-0.377279	-0.170826	-0.376618	-0.197563	-0.314502	0.565097	0.606343	0.478093	0.75263	0.0156191	0.751812	0.0902871	0.0351112	0.462749	0.167516	0.0431524	0.0088492	0.00302327	0.543979	0.335425	0.720962	0.930112	0.0617003	0.194524	0.074788	0.226243	0.564594	0.821739	0.848325	0.765083	0.922396	0.0788559	0.918838	0.277586	0.10168	0.764696	0.457901	0.233334	0.173319	0.0226944	0.781713	0.87065	1	1	0.576573	0.661785
20705	-1.44902	-1.41267	-1.37403	-1.3753	-0.951838	-0.912238	-1.18377	-1.12339	0.0151364	0.0145013	0.347594	0.21425	0.697954	0.0238382	0.093757	0.00829703	0.039466	0.554074	0.778699	0.562203	0.568832	0.765146	0.772642	0.992171	0.984253	0.0635061	0.137537	0.0607751	0.132425	0.708236	0.17314	0.19374	0.668811	0.536737	0.900774	0.235881	0.283576	0.0328712	0.246576	0.869097	0.998114	0.88288	0.809273	0.922866	1	1	1	0.576573	0.58556
46992	-0.64193	-0.714459	-0.895059	-0.874165	-1.1633	-1.19978	-1.01845	-1.06896	0.090748	0.115045	0.687007	0.52497	0.782936	0.274507	0.476282	0.171691	0.32359	0.702837	0.665667	0.132484	0.167345	0.282495	0.341767	0.900918	0.866039	0.0636706	0.127565	0.0914806	0.175002	0.738367	0.369457	0.43038	0.870199	0.781972	0.933469	0.634032	0.722915	0.329242	0.673752	0.931299	0.957067	0.573834	0.397262	0.546316	0.87065	1	1	0.576573	0.56635
52235	-0.430527	-0.209406	-0.208027	-0.0344247	-0.119278	0.0408307	-0.202457	-0.0526742	0.0869321	0.167963	0.975434	0.919637	0.119369	0.417485	0.516075	0.0183835	0.362158	0.144978	0.0899314	0.0879589	0.00256601	0.991533	0.179073	0.182509	0.712464	0.0658511	0.047535	0.140375	0.105858	0.885577	0.358085	0.494378	0.996203	0.984307	0.354167	0.743559	0.751073	0.0607989	0.706363	0.425907	0.367784	0.496837	0.0201918	1	0.768131	0.524542	1	0.58245	0.398805
47135	-0.638333	-0.636853	-0.714764	-0.684336	-0.59967	-0.712542	-0.526807	-0.614724	0.828612	0.671828	0.294138	0.69679	0.0248698	0.146165	0.763454	0.000256789	0.0515264	0.0798648	0.981385	0.228826	0.468396	0.219973	0.454232	0.63139	0.157755	0.0655752	0.701589	0.0012605	0.0730634	0.143807	0.948291	0.87807	0.633572	0.895551	0.110846	0.494879	0.883559	0.00202066	0.282652	0.300745	1	0.678182	0.717369	0.470018	0.915398	0.962424	1	0.58245	0.919073
48009	-0.228066	-0.16326	-0.19518	-0.120988	-0.127179	-0.0741012	-0.173361	-0.113946	0.355784	0.414185	0.84131	0.948472	0.0462093	0.0824808	0.617667	0.000227987	0.133731	0.0258228	0.0547822	0.328186	0.00163235	0.342579	0.209157	0.0281063	0.784028	0.0657015	0.029192	0.116611	0.0560293	0.729883	0.693932	0.728784	0.938353	0.99226	0.185651	0.412752	0.815171	0.00187064	0.447579	0.141642	0.275359	0.76146	0.0142176	0.616534	0.81563	0.179158	1	0.58245	0.333081
48255	-0.176763	-0.131621	-0.145644	-0.183653	0.0527449	0.0690997	-0.037278	0.0362401	0.00985192	0.0235066	0.217612	0.0132922	0.688237	0.0280547	0.685531	0.00960303	0.420407	0.0723056	0.382663	0.547111	0.893905	0.786078	0.314439	0.462186	0.661828	0.0666889	0.883831	0.161419	0.77079	0.0911739	0.145988	0.243602	0.554231	0.1393	0.898553	0.246538	0.841349	0.0367686	0.747549	0.282574	0.812877	0.877715	1	0.938195	0.87065	0.848093	1	0.585323	0.970319
64409	0.0612927	0.102488	-0.0886891	-0.0636619	-0.240643	-0.211353	-0.215547	-0.183858	0.025648	0.0204851	0.343829	0.369663	0.621712	0.672435	0.339144	0.94366	0.64322	0.593473	0.58412	0.0472175	0.0978119	0.0116639	0.0280945	0.739422	0.901128	0.068756	0.0589309	0.0520504	0.0442946	0.944571	0.2217	0.227719	0.668811	0.664814	0.866145	0.87386	0.600622	0.985102	0.871631	0.877217	0.923021	0.382038	0.287725	0.0704154	0.464578	1	1	0.594323	0.457416
63688	-0.119161	-0.280939	-0.379135	-0.421027	-0.14708	-0.199704	-0.0841268	-0.208848	0.9102	0.742837	0.23489	0.392157	0.630245	0.564755	0.572098	0.290902	0.933325	0.254515	0.243704	0.0616662	0.0302556	0.478743	0.312549	0.762405	0.536397	0.0683313	0.174579	0.226536	0.458356	0.638887	0.972415	0.9036	0.5718	0.681052	0.870635	0.816711	0.785517	0.466835	0.986395	0.596306	0.668929	0.421324	0.13027	0.732797	0.87065	1	1	0.594323	0.653098
57554	-0.134725	-0.0305169	0.100586	-0.0563306	-0.231218	-0.222611	-0.19819	-0.240958	0.377758	0.0801299	0.00684071	0.0924724	0.9008	0.632511	0.887825	0.723624	0.790477	0.535847	0.234642	0.00768207	0.370934	0.135234	0.768098	0.0741191	0.391592	0.0707042	0.429571	0.339155	0.946607	0.306509	0.709991	0.373176	0.118261	0.336022	0.966898	0.851088	0.946737	0.853832	0.932714	0.863561	0.656193	0.162319	0.632639	0.35286	1	0.317932	1	0.599428	0.825153
27718	0.0588432	0.0425021	-0.034093	-0.0596903	0.137695	0.082735	0.104128	0.0568946	0.298787	0.595106	0.0704327	0.125939	0.00737795	0.0999593	9.56e-05	0.293535	0.204789	0.0210179	0.526451	0.000383925	7.17e-06	0.00327872	9.91e-05	0.321415	0.240403	0.0717298	0.251315	0.00314641	0.0208744	0.510252	0.636689	0.841323	0.317656	0.403641	0.0456543	0.440089	0.00173073	0.470397	0.552398	0.119907	0.896538	0.0336968	0.000163728	0.0287782	0.0189157	0.721812	1	0.599428	0.703159
62299	-0.266925	-0.447898	-0.473718	-0.599096	-0.43757	-0.506283	-0.42534	-0.455222	0.467332	0.803352	0.83652	0.539831	0.358508	0.870053	0.813351	0.279594	0.494841	0.68942	0.0572502	0.0300166	0.000548799	0.785307	0.111703	0.186773	0.352866	0.0706885	0.00973537	0.376891	0.094908	0.429225	0.756473	0.922157	0.937135	0.791862	0.67996	0.963816	0.913419	0.45444	0.780175	0.925446	0.281837	0.292726	0.00626179	0.938195	0.70255	0.529397	1	0.599428	0.182099
33983	-0.637679	-0.739267	-0.689868	-0.799261	-0.374435	-0.497548	-0.157149	-0.279489	0.374752	0.414887	0.0744667	0.081658	0.183655	0.0194676	0.304769	0.000286682	0.019045	0.186407	0.386234	0.656015	0.168725	0.673304	0.608656	0.350871	0.885295	0.0719734	0.0866307	0.0521637	0.0634398	0.930847	0.707934	0.728784	0.32257	0.312657	0.46899	0.212283	0.576566	0.0022252	0.173843	0.486705	0.817613	0.911709	0.398583	0.870033	0.99638	0.766942	1	0.599428	0.537204
64328	0.0424863	0.0878842	-0.0446791	0.0390147	-0.0685331	0.0700057	-0.0114664	0.0335704	0.139197	0.811241	0.657346	0.94202	0.00610292	0.255166	0.0424432	0.104809	0.467126	0.368901	0.474791	0.17067	0.956389	0.0377438	0.441724	0.18827	0.250074	0.0755302	0.192528	0.52765	0.877783	0.632665	0.45639	0.92411	0.861116	0.99226	0.0386857	0.614229	0.173576	0.23131	0.768087	0.725038	0.867205	0.619249	1	0.152715	0.913522	0.530411	1	0.613067	0.661785
62557	0.0605272	0.248321	0.106961	0.213698	-0.153476	-0.0667147	-0.25819	-0.155688	0.0252422	0.0011141	0.000173828	0.000147272	0.0996042	0.0471823	0.966406	0.000329679	0.091319	0.0520025	0.00519351	0.485783	0.0222262	0.0346788	0.603152	0.109962	0.234258	0.0757603	0.0679707	0.554686	0.521769	0.960174	0.2217	0.0577812	0.016269	0.00884409	0.323785	0.328262	0.993396	0.00245108	0.366884	0.227337	0.0519807	0.844208	0.104721	0.144411	0.990211	0.395793	1	0.613067	0.480047
37184	-1.52751	-1.90258	-1.83041	-1.73119	-2.11141	-2.12813	-1.91965	-2.07614	0.0591545	0.463587	0.77163	0.262924	0.92237	0.26447	0.837157	0.225179	0.761921	0.362247	0.0857594	0.16476	0.349615	0.740083	0.431099	0.648398	0.196761	0.07529	0.388872	0.622843	0.666574	0.356533	0.30267	0.766718	0.912362	0.576916	0.977181	0.623472	0.923787	0.391353	0.930512	0.721551	0.355824	0.615469	0.609956	0.905075	0.909211	0.971886	1	0.613067	0.802315
63841	-0.266092	-0.308541	-0.140907	-0.209043	-0.202809	-0.378352	-0.384793	-0.303964	0.793644	0.772919	0.314478	0.694849	0.100142	0.0883644	0.342393	0.951741	0.484834	0.447879	0.753079	0.353981	0.672486	0.2149	0.461137	0.613662	0.438959	0.0749435	0.357729	0.311655	0.88383	0.38644	0.936451	0.915897	0.650035	0.895551	0.324609	0.416627	0.603944	0.989014	0.77366	0.788626	0.995142	0.772962	0.875107	0.465234	0.915398	0.948764	1	0.613067	0.776636
38165	0.103428	0.0215458	-0.0181014	0.0299093	-0.0788506	-0.106066	-0.0785303	-0.116073	0.00496808	0.0479911	0.347067	0.0239207	0.521603	0.993979	0.380954	0.516719	0.813643	0.376877	0.12912	0.0247599	0.172792	0.461529	0.876488	0.372717	0.425425	0.0765028	0.596506	0.327501	0.788691	0.212757	0.117165	0.310388	0.668811	0.168479	0.809674	1	0.643002	0.694436	0.938134	0.732567	0.458699	0.269162	0.404836	0.719405	1	0.793171	1	0.614716	0.899093
61865	-0.554549	-0.382304	-0.441136	-0.29034	-0.417986	-0.404361	-0.477714	-0.513784	0.338515	0.87688	0.797262	0.118708	0.821664	0.323602	0.114028	0.225688	0.0713102	0.550819	0.0254317	0.139846	0.000670459	0.442914	0.230842	0.0500946	0.105159	0.0771219	0.000281394	0.881719	0.0400391	0.0565731	0.677623	0.953784	0.927295	0.383701	0.95083	0.674579	0.318107	0.391353	0.333463	0.869097	0.163941	0.580233	0.00714948	0.710441	0.836162	0.254718	1	0.615358	0.013774
57514	-0.438143	-0.364754	-0.269129	-0.0882063	-0.341214	-0.249556	-0.407584	-0.323937	0.476865	0.398027	0.309984	0.0848531	0.26756	0.421766	0.834231	0.0566371	0.368037	0.311519	0.4834	0.107387	0.000963455	0.361333	0.00876286	0.0849358	0.890985	0.0784984	0.013224	0.0581028	0.00901077	0.465802	0.760983	0.72432	0.647829	0.320587	0.567446	0.743559	0.923787	0.148559	0.714167	0.671699	0.87047	0.533428	0.00947674	0.635241	0.323036	0.342008	1	0.621991	0.204662
63687	-0.259468	-0.211574	-0.222882	-0.166877	-0.0512481	-0.0538028	-0.119625	-0.0276788	0.0971615	0.207231	0.407869	0.265323	0.945006	0.0659318	0.524725	0.0766114	0.480842	0.0137056	0.308284	0.436174	0.0496328	0.809685	0.341626	0.23372	0.399277	0.0803085	0.249159	0.362453	0.756147	0.548003	0.388099	0.54734	0.730578	0.579948	0.984195	0.391843	0.754995	0.185986	0.770761	0.0953541	0.731292	0.813846	0.185069	0.954391	0.87065	0.618043	1	0.623052	0.703159
32405	0.156819	0.165725	-0.0837578	-0.0546163	-0.149892	-0.179791	-0.214352	-0.215854	0.274888	0.21916	0.640952	0.564893	0.63109	0.301022	0.289928	0.57888	0.562506	0.98075	0.91014	0.00256075	0.00788109	0.00177658	0.00565578	0.711959	0.699481	0.0808166	0.148791	0.0334227	0.0678103	0.760481	0.61491	0.554461	0.853357	0.807088	0.870635	0.652978	0.564519	0.751113	0.822024	1	1	0.0834805	0.0473192	0.0189446	0.280576	0.994303	1	0.623052	0.599629
1299	0.0828436	0.019081	0.0261471	-0.0414049	0.0101314	-0.0629272	0.0368549	-0.00358062	0.226007	0.172459	0.858066	0.527889	0.0137908	0.364732	0.641642	0.000828276	0.0449318	0.170763	0.0888014	0.129964	0.00101895	0.849918	0.106343	0.0715231	0.845041	0.0805176	0.0209118	0.0522806	0.0123814	0.568723	0.572887	0.498167	0.943211	0.783253	0.0712006	0.703013	0.822322	0.00522134	0.264031	0.463907	0.364469	0.570343	0.00985278	0.983525	0.70255	0.308198	1	0.623052	0.285998
48026	-0.777486	-0.929471	-0.97903	-1.05499	-0.568237	-0.648368	-0.492278	-0.648165	0.249267	0.122434	0.00802583	0.0261127	0.412165	0.436884	0.413347	0.11094	0.998344	0.111401	0.220281	0.104522	0.025815	0.68891	0.311109	0.539586	0.648611	0.0794366	0.210932	0.192942	0.425502	0.612251	0.587377	0.440345	0.119396	0.178709	0.725741	0.751348	0.670732	0.243896	1	0.366308	0.628468	0.533428	0.116885	0.882207	0.87065	0.900099	1	0.623052	0.673525
37207	0.12288	0.143384	-0.0467402	0.0968717	-0.365335	-0.276249	-0.390631	-0.40424	0.0070289	0.0198186	0.0549424	0.0057175	0.0824175	0.62075	0.44685	0.0260865	0.0129179	0.790052	0.751684	0.00940217	0.688189	0.00367029	0.47312	0.0275402	0.406341	0.0814081	0.875815	0.359204	0.324047	0.0578228	0.125312	0.224971	0.277597	0.0988434	0.283248	0.841375	0.701315	0.0812574	0.154778	0.95797	0.995061	0.176944	0.884261	0.0305679	0.915398	0.177575	1	0.623225	0.970199
38100	-1.50943	-1.52262	-1.16008	-1.18052	-0.707393	-0.805096	-0.920946	-0.827	0.087536	0.125858	0.608165	0.448826	0.624749	0.285531	0.549368	0.561973	0.912655	0.63812	0.958454	0.168536	0.194743	0.153103	0.177514	0.935639	0.79325	0.0819314	0.165172	0.13891	0.259644	0.722806	0.359275	0.440345	0.839026	0.714931	0.869056	0.648631	0.769646	0.736178	0.977784	0.894466	1	0.618328	0.438267	0.381421	0.764313	1	1	0.623225	0.631653
61888	-1.14859	-1.51557	-1.42959	-1.56855	-0.885165	-1.15357	-0.766016	-0.937414	0.480355	0.332696	0.077462	0.0928442	0.0619614	0.405784	0.715265	0.00728833	0.132228	0.232144	0.0442437	0.122709	0.0215116	0.635909	0.770418	0.444342	0.669956	0.0846178	0.112841	0.193036	0.245194	0.888428	0.762289	0.671445	0.32452	0.33604	0.231039	0.736088	0.858167	0.0300216	0.445378	0.559991	0.235897	0.553402	0.102697	0.849617	1	0.837672	1	0.626941	0.549618
43255	-0.17886	-0.0444073	-0.343759	-0.207359	-0.12944	-0.0998613	-0.179559	-0.116699	0.739029	0.708567	0.269961	0.541431	0.471225	0.222671	0.756184	0.0531153	0.681574	0.126533	0.0103168	0.00172541	0.58387	2.88e-08	0.00195063	0.00927916	0.114462	0.0842498	0.533785	0.00106039	0.0282968	0.267651	0.910586	0.893292	0.611678	0.791862	0.787906	0.585408	0.87976	0.141269	0.890989	0.388444	0.0877952	0.0757189	0.819001	1.03e-06	0.185472	0.0845685	1	0.626941	0.872026
63061	-0.261111	-0.4214	-0.37104	-0.40546	-0.11229	-0.2036	0.0389252	-0.155813	0.406817	0.225474	0.0235188	0.165117	0.328027	0.105955	0.640776	0.00986625	0.608438	0.0377309	0.176059	0.352913	0.222869	0.670168	0.892741	0.770944	0.646939	0.0839312	0.50331	0.20272	0.832496	0.287624	0.724296	0.558061	0.198074	0.458911	0.649791	0.446106	0.822322	0.0374	0.847887	0.18605	0.554927	0.772962	0.474429	0.867947	1	1	1	0.626941	0.85078
62636	-0.192624	0.399191	-0.262654	0.308784	-0.271479	0.133941	-0.158569	0.0758652	0.397049	0.00474588	0.26393	0.0129543	3.13e-09	0.0864139	2.9e-07	1.31e-05	0.376612	0.000430838	1.61e-11	0.400305	7e-09	9.83e-14	0.277832	6.68e-11	0.0796475	0.0853428	0.146958	0.000587609	0.760292	0.00166902	0.7191	0.12893	0.605693	0.138954	8.5e-08	0.415508	1.03e-05	0.00015753	0.724255	0.00792265	8.36e-10	0.791539	2.61e-07	5.34e-12	0.860903	3.18e-09	1	0.628233	0.598854
6146	-0.513265	-0.430451	-0.647869	-0.401479	-0.624626	-0.404487	-0.494736	-0.418846	0.550268	0.889157	0.411698	0.925727	0.0230806	0.178327	0.0335435	0.34917	0.881476	0.430995	0.497786	0.270903	0.360319	0.0760115	0.812425	0.0445746	0.377588	0.0900276	0.545689	0.413815	0.78052	0.273534	0.808051	0.962369	0.731923	0.986887	0.105763	0.53134	0.148922	0.530215	0.969879	0.769586	0.878622	0.723888	0.62386	0.251389	1	0.241041	1	0.63684	0.876946
21158	0.0757459	0.131642	0.183504	0.160484	-0.124832	0.127012	-0.255739	-0.00499637	0.220904	0.977393	0.00800098	0.312083	0.00417102	0.133697	0.169616	1.7e-05	0.130473	0.0043359	0.612644	0.329427	0.44293	0.63851	0.793853	0.834789	0.164293	0.0906247	0.802851	0.0022294	0.25324	0.0525136	0.569847	1	0.119396	0.617527	0.0281605	0.482576	0.413739	0.000199851	0.445378	0.0440334	0.940817	0.762426	0.689928	0.852093	1	1	1	0.63684	0.954778
59	0.0495408	0.00586172	0.029492	-0.0349489	0.0407712	-0.00709628	0.075869	0.00310869	0.84566	0.773655	0.304437	0.398991	0.0169246	0.0789827	0.0595717	4.39e-05	0.608334	0.000319056	0.0845904	0.427307	0.000950309	0.349612	0.106939	0.011274	0.896333	0.0873231	0.14618	0.0659814	0.113558	0.795796	0.957758	0.915897	0.644458	0.683557	0.0832371	0.40746	0.21383	0.000451289	0.847887	0.00713809	0.355186	0.80588	0.00942872	0.624134	0.70255	0.0967187	1	0.63684	0.598854
18349	-0.0543519	-0.0167985	-0.141205	-0.0978174	-0.0767462	-0.0636599	-0.109472	-0.0799239	0.734015	0.477571	0.630285	0.785982	0.508151	0.0988715	0.872281	0.0212639	0.410979	0.135967	0.134987	0.000629547	0.0838986	1.37e-06	0.00140062	0.0844501	0.443623	0.0909772	0.207681	0.0144738	0.0434641	0.664622	0.910586	0.775963	0.844079	0.935163	0.805623	0.440089	0.942918	0.0687312	0.742498	0.409337	0.471538	0.0448946	0.26084	3.26e-05	0.170978	0.342008	1	0.63684	0.673525
15586	-0.437731	-0.0230704	-0.338674	-0.0436124	-0.144923	0.385012	-0.328145	0.122335	0.110758	0.0268838	0.954059	0.364592	5.47e-07	0.0754627	0.00981583	4.31e-11	0.011128	1.77e-05	0.00164264	0.447013	0.00273912	0.0160469	0.874621	0.0242563	0.487157	0.0897522	0.444516	0.0172319	0.145198	0.349075	0.413431	0.250347	0.984331	0.660676	1.13e-05	0.40746	0.0663028	1.64e-09	0.144285	0.000545539	0.02205	0.821323	0.0212608	0.0880262	1	0.162873	1	0.63684	0.831038
48757	-0.448949	-0.405807	-0.594956	-0.447356	-0.349445	-0.250967	-0.321918	-0.233755	0.592183	0.40506	0.143671	0.251549	0.117975	0.661278	0.0665676	0.259363	0.784079	0.161398	0.588083	0.0677868	0.984035	0.0182812	0.601931	0.0648638	0.585466	0.0881566	0.261297	0.244592	0.562479	0.558001	0.836275	0.727367	0.443049	0.567918	0.354167	0.869261	0.232184	0.430761	0.93198	0.445897	0.923021	0.447079	1	0.0961237	0.989631	0.291128	1	0.63684	0.703159
46354	-0.075338	-0.0956513	-0.117624	-0.0806466	-0.113576	-0.118665	-0.0625181	-0.0902581	0.634474	0.774691	0.493499	0.904825	0.880514	0.132519	0.491181	0.0982801	0.401781	0.412904	0.636067	0.325019	0.901557	0.608768	0.726653	0.389309	0.780625	0.0887752	0.600591	0.153937	0.806323	0.237188	0.857743	0.915897	0.776666	0.98174	0.958925	0.48154	0.732707	0.222495	0.739407	0.758653	0.952033	0.76146	1	0.825927	1	0.804319	1	0.63684	0.900048
46356	-0.839657	-0.873928	-0.638644	-0.631059	-0.860971	-0.951407	-0.937133	-0.867443	0.93087	0.752546	0.226088	0.337086	0.371778	0.451824	0.948985	0.887788	0.406915	0.491129	0.789311	0.118072	0.104902	0.0676327	0.0593114	0.952836	0.73099	0.090797	0.188837	0.176966	0.331168	0.703836	0.978318	0.908506	0.561217	0.637287	0.689754	0.76095	0.981679	0.959248	0.741027	0.829631	0.99956	0.548812	0.299233	0.230355	0.605377	1	1	0.63684	0.661785
32497	0.17901	0.201176	0.22354	0.256507	-0.229319	-0.15407	-0.321367	-0.289639	0.00369076	0.0110954	0.000138766	0.000134333	0.135296	0.068059	0.230774	0.00101247	0.00746878	0.527979	0.727911	0.484793	0.224595	0.725582	0.385513	0.604926	0.51318	0.0934018	0.0904867	0.0201954	0.0194041	0.987818	0.100266	0.185088	0.016269	0.00851523	0.380548	0.398232	0.491116	0.00604834	0.125322	0.858155	0.991771	0.844208	0.477213	0.899274	0.893396	0.941638	1	0.644578	0.540552
63681	0.122488	0.119959	0.0167075	0.0891023	-0.353747	-0.325895	-0.387317	-0.345389	0.00213803	0.00391089	0.0086096	0.00486996	0.295517	0.20762	0.753291	0.0216967	0.463777	0.115892	0.940208	0.00191845	0.322534	0.00244546	0.360458	0.0326702	0.479453	0.093673	0.331448	0.330452	0.791273	0.478207	0.0717498	0.113579	0.122794	0.0910922	0.604273	0.566646	0.879048	0.0699319	0.764696	0.375652	1	0.0810722	0.588317	0.0236463	0.890221	0.198967	1	0.644578	0.760931
37183	-0.565831	-0.575085	-0.615265	-0.525593	-0.790815	-0.784871	-0.743522	-0.723162	0.270462	0.303903	0.528735	0.332738	0.868195	0.18755	0.0599426	0.248994	0.085953	0.569833	0.838496	0.276899	0.375896	0.376597	0.276327	0.049281	0.792711	0.0954621	0.635532	0.159536	0.832687	0.231451	0.610743	0.642015	0.792769	0.636069	0.958238	0.54335	0.214403	0.417797	0.361618	0.870728	1	0.729167	0.634464	0.645191	0.860903	0.253729	1	0.644578	0.90281
21134	-0.157354	-0.0501481	-0.050212	-0.0187629	-0.107283	-0.109547	-0.216552	-0.02138	0.677433	0.621724	0.16801	0.98265	0.977398	0.172496	0.283099	0.181524	0.270637	0.0153005	0.290641	0.290928	0.172292	0.999496	0.756765	0.756285	0.396668	0.094622	0.683118	0.407647	0.660002	0.205396	0.883927	0.85584	0.48331	1	0.996614	0.524848	0.559819	0.340164	0.633653	0.100912	0.711633	0.737814	0.404495	1	1	1	1	0.644578	0.90911
64415	0.0227974	-0.0344436	-0.29448	-0.170489	-0.260982	-0.333375	-0.312357	-0.340601	0.114516	0.0965849	0.920439	0.342685	0.460674	0.600477	0.417213	0.830301	0.941262	0.77336	0.64529	0.0113136	0.121058	0.0374324	0.274493	0.31916	0.923767	0.0941788	0.473114	0.0769856	0.416267	0.336862	0.416125	0.396415	0.967497	0.638894	0.775264	0.832848	0.670732	0.91993	0.987521	0.953182	0.954687	0.187085	0.323483	0.152537	0.860903	0.720473	1	0.644578	0.84046
47938	-0.846942	-0.822524	-0.977756	-0.754494	-0.967638	-1.0702	-0.666095	-0.536825	0.678139	0.394917	0.284755	0.454518	0.522662	0.0611122	0.00771776	0.012368	0.00102335	0.42052	0.904395	0.520117	0.649364	0.445423	0.737927	0.272781	0.623952	0.096037	0.192167	0.0316745	0.0733842	0.716643	0.883927	0.72432	0.627231	0.716305	0.809674	0.379502	0.0578967	0.0449424	0.0486518	0.764934	1	0.860245	0.86054	0.710441	1	0.668508	1	0.644578	0.661785
57714	-0.0345181	-0.0279931	-0.11696	-0.0136994	-0.340676	-0.332292	-0.344089	-0.302605	0.184866	0.187516	0.323976	0.210562	0.774614	0.907202	0.194371	0.687048	0.311187	0.157488	0.86046	0.0272164	0.575011	0.0172676	0.700213	0.0058301	0.968624	0.0956662	0.715194	0.103678	0.744748	0.192188	0.530671	0.520574	0.658924	0.533187	0.932347	0.974544	0.453065	0.821207	0.667089	0.442258	1	0.279765	0.813204	0.0924992	1	0.0599292	1	0.644578	0.925306
43256	-0.400679	-0.418966	-0.678199	-0.607577	-0.431834	-0.390814	-0.479147	-0.413729	0.886865	0.897707	0.364347	0.376971	0.631802	0.580486	0.832461	0.302585	0.788898	0.444923	0.866146	0.011127	0.0575645	0.0176123	0.0832045	0.515278	0.667846	0.0967925	0.104526	0.216983	0.231259	0.969954	0.962897	0.964486	0.682627	0.668867	0.870635	0.823641	0.923745	0.479513	0.93198	0.784632	1	0.186705	0.202096	0.0934679	0.662799	0.885441	1	0.645849	0.542826
48047	-0.150913	0.0152037	-0.0457119	0.0629581	-0.215958	-0.132962	-0.256997	-0.24183	0.609001	0.245203	0.0986114	0.0179816	0.129331	0.45234	0.635526	0.0238679	0.0470663	0.781084	0.017075	0.129389	0.00223207	0.379019	0.490269	0.117291	0.346025	0.0980658	0.0069855	0.474054	0.076574	0.289263	0.844314	0.580449	0.364128	0.15086	0.367996	0.76095	0.820779	0.0747633	0.268493	0.953182	0.127101	0.570343	0.0180624	0.648367	0.92083	0.405544	1	0.649221	0.147601
49557	0.172209	0.133367	0.124569	0.0875005	-0.546334	-0.56214	-0.771957	-0.814646	3.7e-05	6.25e-05	4.78e-07	4.13e-07	0.81211	0.000812072	7.46e-05	0.00181139	0.000187373	0.521057	0.645028	0.572097	0.315503	0.916867	0.586477	0.660187	0.830119	0.0984357	0.0883207	0.0622213	0.0553122	0.958245	0.00248623	0.0164125	0.000392483	0.000471329	0.946494	0.0319508	0.00141876	0.00979526	0.0194357	0.852703	0.954687	0.88519	0.583918	1	0.985523	0.97601	1	0.649221	0.538589
62558	-0.610531	-0.535345	-0.867031	-0.437535	-0.251848	-0.0506068	-0.158771	-0.153761	0.0646495	0.0128389	0.000313227	0.143152	0.131568	0.484605	0.461435	0.416767	0.438644	0.969974	0.655965	0.129505	0.305829	0.0503576	0.562283	0.0115251	0.55766	0.104887	0.727451	0.298915	0.350218	0.0492716	0.317064	0.188913	0.0198551	0.427127	0.37343	0.783194	0.714018	0.601704	0.756031	1	0.957067	0.570343	0.576599	0.189007	0.973543	0.0981352	1	0.649561	0.928879
47031	-3.38522	-3.4034	-3.53017	-3.53017	-3.36217	-3.37658	-3.2416	-3.31213	0.888542	0.870478	0.0807403	0.186103	0.886948	0.235052	0.621705	0.183906	0.525138	0.486777	0.887513	0.260074	0.260074	0.324468	0.324468	1	0.981641	0.105835	0.234339	0.110847	0.24347	0.666573	0.962897	0.950446	0.329278	0.49613	0.958925	0.592041	0.815471	0.343432	0.798909	0.829631	1	0.712052	0.526977	0.593299	0.87065	1	1	0.649561	0.688611
53229	0.0395942	-0.0999293	-0.147701	-0.089398	0.0781295	-0.0143272	0.117073	0.0795774	0.803398	0.580414	0.0887808	0.275958	0.289848	0.655373	0.986757	0.133027	0.28238	0.667397	0.207935	0.0914274	0.24421	0.665831	0.924135	0.598175	0.7383	0.109304	0.354903	0.204223	0.554078	0.496664	0.941545	0.82989	0.339929	0.590746	0.599124	0.865226	1	0.275971	0.646039	0.909797	0.615915	0.512165	0.505832	0.867253	1	0.937433	1	0.649561	0.776636
55072	-0.218155	-0.0666799	-0.3877	-0.283837	-0.0259164	0.0421412	-0.0816371	0.0542126	0.158147	0.422545	0.0258934	0.0141616	0.12048	0.203204	0.0678224	0.00501765	0.782417	0.00211349	0.00672278	0.00246943	0.236614	2.37e-08	0.000117567	0.0619221	0.237954	0.107831	0.0397899	0.00560918	0.00133206	0.650436	0.486544	0.729951	0.198074	0.143341	0.354167	0.561032	0.233088	0.0221048	0.93198	0.0259301	0.0639224	0.0828713	0.497194	9e-07	0.0191635	0.283813	1	0.649561	0.372133
62567	-1.41162	-1.42054	-1.47556	-1.4782	-1.47899	-1.50197	-1.45429	-1.47053	0.398919	0.308306	0.789651	0.923327	0.499851	0.468369	0.803681	0.162277	0.35613	0.633468	0.836236	0.139418	0.123902	0.203153	0.182407	0.95126	0.798126	0.107866	0.173082	0.0627516	0.106059	0.804602	0.720201	0.646179	0.920344	0.986438	0.801241	0.77268	0.910118	0.319239	0.704659	0.894466	1	0.580233	0.325743	0.450093	0.77084	1	1	0.649561	0.649627
46165	-0.22903	-0.357316	-0.178077	-0.216918	-0.0315322	-0.142846	-0.436741	-0.587586	0.572363	0.539863	0.45986	0.29013	0.523278	0.0208824	0.0016168	0.092865	0.0113332	0.387237	0.561702	0.817651	0.956289	0.417653	0.525392	0.86048	0.951915	0.106139	0.0445213	0.093832	0.038586	0.690715	0.821739	0.800099	0.755623	0.59836	0.809674	0.218594	0.0175692	0.213197	0.145294	0.740097	0.916883	0.970288	1	0.690078	0.953056	1	1	0.649561	0.39076
12032	-1.56185	-1.57792	-1.74233	-1.74912	-1.59258	-1.64665	-1.53801	-1.54808	0.817916	0.60669	0.127023	0.133184	0.539634	0.535983	0.613686	0.218464	0.264008	0.909074	0.885617	0.107261	0.0947502	0.142113	0.12644	0.951516	0.789414	0.0996331	0.104406	0.0560354	0.0590181	0.981656	0.948291	0.848325	0.418174	0.414067	0.821426	0.803249	0.814163	0.384657	0.623671	1	1	0.533428	0.281569	0.360335	0.718947	1	1	0.649561	0.542826
35433	0.0421381	0.0598171	0.0344882	0.0497402	-0.064686	-0.039193	-0.198349	-0.100562	0.236101	0.271968	0.010565	0.0963895	0.594609	0.00567348	0.454054	0.00103255	0.20088	0.0421456	0.770915	0.899727	0.90035	0.676583	0.868172	0.801651	0.919506	0.10424	0.574059	0.0845815	0.507326	0.286435	0.575692	0.608763	0.137907	0.340729	0.851253	0.113939	0.707753	0.00613614	0.54965	0.200367	0.998114	0.999599	1	0.872295	1	1	1	0.649561	0.891158
64406	0.097074	-0.142046	-0.0511907	-0.343253	-0.186806	-0.36185	-0.120532	-0.300002	0.161157	0.276999	0.73094	0.830136	0.0305263	0.410572	0.160513	0.00300045	0.44248	0.0266047	0.0198628	0.14714	2.38e-05	0.373607	0.0496108	0.00457148	0.622022	0.0998011	0.0124505	0.247629	0.043926	0.386632	0.491658	0.610146	0.898837	0.956502	0.128526	0.741111	0.400755	0.0146932	0.759103	0.143867	0.138192	0.589117	0.000493965	0.644222	0.542013	0.0501544	1	0.649561	0.204662
64390	0.165224	0.349825	0.151325	0.314757	-0.452871	-0.304245	-0.618292	-0.493097	0.00232325	0.00131581	0.000185361	9.29e-05	0.010758	0.00460327	0.486929	1.48e-07	0.00125615	0.0313079	0.012435	0.849639	0.0423762	0.00725949	0.632494	0.0266639	0.700085	0.105717	0.043129	0.216739	0.100645	0.682241	0.072758	0.0600537	0.016269	0.00815814	0.0598773	0.10719	0.730022	2.81e-06	0.0573305	0.161639	0.0999182	0.985548	0.163349	0.0495992	0.996642	0.173849	1	0.649561	0.381474
32388	0.124776	0.105863	0.303089	0.21752	0.0964193	0.0540723	0.0311915	-0.0107223	0.888498	0.797915	0.180601	0.260465	0.646285	0.479781	0.24622	0.804127	0.4827	0.64966	0.871532	0.128371	0.428104	0.0927977	0.340224	0.464646	0.874992	0.103123	0.18054	0.140507	0.236947	0.769484	0.962897	0.919825	0.498115	0.572621	0.874535	0.782126	0.511725	0.90306	0.771374	0.895244	1	0.57017	0.683823	0.287723	0.87065	0.848258	1	0.649561	0.65548
33009	-0.0698512	-0.0789912	-0.152109	-0.142074	0.0770693	0.0462717	-0.0955318	-0.0576261	0.409261	0.481445	0.750198	0.634774	0.375453	1.33e-06	0.000136883	6.13e-05	0.00305692	0.275559	0.83549	0.062683	0.10187	0.0977192	0.152747	0.819636	0.699277	0.108099	0.265763	0.221266	0.466811	0.619155	0.724296	0.775963	0.90079	0.86183	0.69319	0.000100921	0.00233109	0.000602962	0.0894345	0.621369	1	0.422751	0.295009	0.298921	0.737372	1	1	0.649561	0.707301
40473	-0.644871	-0.554411	-0.872621	-0.581416	-1.06982	-0.917629	-0.954596	-0.623518	0.203141	0.276157	0.805299	0.899247	0.240073	0.373431	0.000664649	0.775037	0.0238024	0.0110735	0.581294	0.165789	0.698809	0.0533376	0.869188	0.076817	0.767549	0.101603	0.0678428	0.179002	0.125184	0.848587	0.549251	0.610146	0.930228	0.980243	0.539219	0.712517	0.00842628	0.888761	0.186017	0.0825809	0.923021	0.615469	0.890368	0.195058	1	0.321001	1	0.649561	0.480047
40730	0.0596992	-0.00332761	0.0184856	-0.0986915	-0.0113256	0.00532666	0.116661	0.0930293	0.579406	0.946122	0.443865	0.136183	0.794951	0.0467758	0.104437	0.0833494	0.171986	0.712287	0.438093	0.611976	0.0522077	0.788288	0.24112	0.150113	0.441497	0.103009	0.0117078	0.387268	0.0778808	0.366329	0.824113	0.989482	0.74808	0.4174	0.939974	0.32743	0.303677	0.197306	0.510307	0.935506	0.854949	0.903831	0.19154	0.93985	0.846638	0.473146	1	0.649561	0.204662
64093	-6.07485	-6.07485	-6.07485	-6.07485	-5.47704	-5.47837	-5.52968	-5.53542	0.0916128	0.0923264	0.123327	0.127258	0.947221	0.00971998	0.00420588	0.0117041	0.00514299	0.776435	1	1	1	1	1	1	0.967298	0.107593	0.0745516	0.116771	0.0813925	0.860389	0.369457	0.392945	0.413871	0.405589	0.985214	0.154035	0.0387357	0.0429402	0.115997	0.953182	1	1	1	1	1	1	1	0.649561	0.491696
1587	-0.31842	-0.0606695	-0.38306	-0.0163091	-0.213796	-0.0203551	-0.131891	0.0156745	0.29302	0.68484	0.0123827	0.747429	0.000634668	0.143488	5.56e-05	0.0468237	0.519035	0.0087673	0.000336185	0.361707	2.92e-05	8.66e-06	0.531131	4.98e-07	0.476009	0.105204	0.420857	0.0201534	0.926392	0.015776	0.634413	0.881944	0.144326	0.917994	0.00613691	0.489031	0.00107555	0.129048	0.793437	0.0720677	0.00555923	0.772962	0.000584035	0.000176533	0.953827	2.11e-05	1	0.649561	0.823354
39732	-0.324355	-0.184162	-0.558786	-0.319845	-0.43117	-0.214019	-0.373579	-0.372951	0.570235	0.873855	0.325454	0.777662	0.0540949	0.608022	0.604121	0.156164	0.157791	0.99554	0.325094	0.100553	0.974715	0.00901512	0.340868	0.0942154	0.671195	0.108209	0.767006	0.236166	0.897934	0.189454	0.821739	0.95231	0.660083	0.931866	0.207819	0.836856	0.808092	0.308809	0.491201	1	0.745536	0.521505	1	0.0587009	0.87065	0.365529	1	0.649561	0.941025
53224	-0.302368	-0.23446	-0.217865	-0.219903	-0.144132	-0.0886924	-0.26428	-0.256706	0.32875	0.368143	0.774107	0.819964	0.482384	0.128729	0.154491	0.0268746	0.0340996	0.923506	0.497286	0.398452	0.409904	0.86819	0.884251	0.983743	0.922011	0.109142	0.1267	0.132326	0.152689	0.939845	0.667444	0.709388	0.913398	0.95127	0.793466	0.473235	0.39012	0.0828753	0.23298	1	0.878622	0.791539	0.663405	0.998594	1	1	1	0.649561	0.564704
47650	-0.0383235	-0.034741	-0.126978	-0.071605	-0.206524	-0.211703	-0.201303	-0.166363	0.542459	0.52169	0.787603	0.731265	0.885333	0.884428	0.264212	0.772162	0.207673	0.331205	0.937288	0.0525718	0.465107	0.0437975	0.418528	0.224751	0.879908	0.106583	0.206238	0.0778461	0.157328	0.724619	0.803826	0.7905	0.920344	0.909895	0.958925	0.972476	0.534514	0.887579	0.556232	0.689608	1	0.395442	0.71329	0.171728	0.903247	0.601975	1	0.649561	0.673525
63361	-0.835062	-0.957065	-0.665712	-0.899727	-0.993506	-1.4009	-1.24259	-1.18151	0.53855	0.0861396	0.0261627	0.274653	0.0124541	0.124806	0.246082	0.328468	0.176119	0.705912	0.552217	0.409473	0.752635	0.156536	0.779892	0.254726	0.275408	0.110363	0.636997	0.610762	0.535314	0.259469	0.801155	0.38695	0.198074	0.590505	0.06612	0.473235	0.511725	0.507834	0.511328	0.932229	0.91405	0.793234	0.916496	0.386596	1	0.644158	1	0.652458	0.90281
46488	-0.618446	-0.64723	-0.663644	-0.667172	-0.340759	-0.319258	-0.141063	-0.156812	0.525875	0.453978	0.234116	0.245137	0.821492	0.0370774	0.0546099	0.0625534	0.0893336	0.868737	0.811686	0.708349	0.686756	0.891928	0.868892	0.976703	0.743838	0.112535	0.131518	0.206796	0.236644	0.936694	0.797784	0.758403	0.5718	0.562335	0.95083	0.278324	0.202964	0.160751	0.363215	0.992005	1	0.931359	0.884261	1	1	1	1	0.661768	0.574952
47936	-0.305785	-0.466186	-0.542602	-0.672685	-0.133715	-0.315735	-0.0726604	-0.258344	0.53321	0.585791	0.0907451	0.135262	0.117951	0.59906	0.283671	0.0372345	0.62114	0.110779	0.276425	0.108654	0.01332	0.603711	0.161544	0.377191	0.908179	0.113098	0.197064	0.0893819	0.160151	0.76678	0.797784	0.832363	0.341717	0.417118	0.354167	0.832848	0.559981	0.107284	0.858494	0.365314	0.700033	0.534372	0.0710195	0.823682	0.744755	0.793509	1	0.661768	0.665236
39379	-0.19296	-0.617849	-0.302342	-0.510375	0.0651701	-0.245364	0.168043	-0.00917482	0.325817	0.15747	0.0752168	0.0583072	0.000227031	0.215375	0.370187	1.23e-06	0.00475821	0.0334393	7.22e-05	0.298493	0.00279749	0.00296299	0.306983	0.0487453	0.393247	0.1138	0.0704092	0.464739	0.336684	0.817905	0.666232	0.480446	0.32257	0.262052	0.00289433	0.572844	0.629483	1.95e-05	0.113107	0.170331	0.00152505	0.739364	0.0214224	0.0268315	0.87065	0.25286	1	0.66248	0.483957
32452	0.0236808	0.021748	-0.0745901	-0.108484	-0.0938928	-0.13839	-0.10273	-0.106076	0.131473	0.0408269	0.716759	0.975223	0.204455	0.800676	0.727809	0.308851	0.356344	0.923839	0.965255	0.0276525	0.0031953	0.0308234	0.00366044	0.445243	0.451639	0.114585	0.0346889	0.0202894	0.00438738	0.588944	0.439545	0.299085	0.88783	0.99909	0.494243	0.940909	0.865604	0.485397	0.704659	1	1	0.28171	0.0238275	0.133724	0.259177	0.837672	1	0.663664	0.36312
42374	0.0107134	-0.0540199	0.0526344	-0.0183587	0.0291539	-0.0168023	0.00119058	-0.0366872	0.834651	0.673663	0.560683	0.83564	0.0975704	0.312427	0.017999	0.515414	0.472298	0.171648	0.0658505	0.232492	0.407257	0.00260918	0.309559	0.0438314	0.674117	0.118554	0.41054	0.0480612	0.214261	0.458526	0.95329	0.878375	0.814282	0.956502	0.319907	0.665073	0.0990437	0.694318	0.769704	0.4641	0.306134	0.678182	0.660997	0.0242039	0.87065	0.238151	1	0.664866	0.820126
36746	-0.161432	-0.0334117	-0.29072	-0.166692	-0.0921158	-0.0751926	-0.037349	-0.0125726	0.585297	0.742146	0.0474693	0.225971	0.817722	0.456014	0.279309	0.60637	0.394134	0.735812	0.16996	0.165789	0.954934	0.00614387	0.153161	0.183612	0.349199	0.121589	0.474676	0.0134451	0.0995249	0.402872	0.829595	0.9036	0.257189	0.547007	0.949157	0.763833	0.555212	0.768269	0.738194	0.941608	0.540181	0.615469	1	0.0446507	0.737372	0.525112	1	0.664866	0.84046
33161	-2.63965	-2.64677	-2.84559	-2.84559	-2.66751	-2.67199	-2.63051	-2.62434	0.850544	0.864526	0.146948	0.135765	0.962738	0.700191	0.653245	0.66592	0.619936	0.948783	0.953371	0.0918941	0.0918941	0.103614	0.103614	1	0.986455	0.118335	0.109325	0.122354	0.113101	0.968266	0.957758	0.947076	0.444309	0.4174	0.990517	0.893644	0.830014	0.815252	0.858494	1	1	0.512165	0.275924	0.30597	0.70255	1	1	0.664866	0.543144
43507	-0.299313	-0.334492	-0.332179	-0.254028	-0.055908	-0.140422	-0.219231	-0.238177	0.168084	0.270783	0.520576	0.928071	0.102235	0.00173971	0.000492189	0.127401	0.0590072	0.713306	0.59054	0.615171	0.48865	0.971776	0.219109	0.232595	0.553584	0.118141	0.00672977	0.330357	0.0332168	0.244214	0.498139	0.608197	0.78871	0.986887	0.32675	0.0496253	0.00660692	0.26826	0.301916	0.935506	0.923021	0.904523	0.734796	1	0.81563	0.617188	1	0.664866	0.146333
15736	-3.19488	-3.19273	-3.39026	-3.39026	-3.23523	-3.24193	-3.12966	-3.1228	0.824044	0.786307	0.152161	0.141715	0.955511	0.379889	0.349747	0.350444	0.321839	0.954431	0.988733	0.200343	0.200343	0.195453	0.195453	1	0.963599	0.121785	0.113556	0.111258	0.103602	0.971769	0.948291	0.915897	0.453162	0.425517	0.988717	0.717637	0.609562	0.531018	0.672857	1	1	0.65331	0.446467	0.440735	0.785254	1	1	0.664866	0.549618
42040	-1.09076	-1.30581	-1.20943	-1.47524	-0.973128	-1.37622	-0.814685	-1.1443	0.513307	0.695433	0.0293379	0.0671391	0.000328151	0.152676	0.122496	7.98e-07	0.0368225	0.00315919	0.125863	0.397395	0.00652314	0.491786	0.227363	0.0588719	0.292635	0.121505	0.23274	0.00970635	0.0253615	0.720734	0.784048	0.887653	0.198074	0.282678	0.0037442	0.50511	0.333806	1.36e-05	0.23737	0.0347438	0.451923	0.791323	0.041121	0.744201	0.828822	0.276432	1	0.664866	0.688611
1591	-0.0781111	0.0421296	-0.170403	-0.000436715	-0.0786049	0.0197425	-0.0898074	-0.00968147	0.993535	0.713434	0.187505	0.879433	0.00255135	0.728332	0.0335049	0.000801225	0.362004	0.0136264	0.00359178	0.0248186	0.0584889	4.56e-07	0.298386	4.57e-05	0.674206	0.120438	0.866536	0.0489746	0.800744	0.0855375	1	0.893292	0.504895	0.975121	0.0181943	0.913126	0.148922	0.00509462	0.706363	0.0953541	0.0390306	0.269162	0.203463	1.21e-05	0.87065	0.000983831	1	0.664866	0.969238
43549	-0.300767	-0.347224	-0.468481	-0.433756	-0.398144	-0.357319	-0.335188	-0.453083	0.583676	0.954668	0.4534	0.913336	0.654058	0.489666	0.546542	0.808026	0.29368	0.196393	0.687477	0.147349	0.250143	0.294258	0.453893	0.76363	0.553004	0.117811	0.595725	0.330087	0.949945	0.299972	0.828326	0.993865	0.755623	0.984307	0.874889	0.784803	0.767986	0.904605	0.653196	0.508129	0.969605	0.589117	0.512411	0.561452	0.915398	1	1	0.664866	0.899093
42092	0.128734	0.101397	0.0233281	0.0420474	-0.070916	-0.0289889	-0.049207	-0.00909999	0.0205433	0.128387	0.396366	0.549565	0.404959	0.666132	0.219943	0.6878	0.692619	0.425625	0.668232	0.0994367	0.174975	0.22169	0.352518	0.769136	0.394199	0.118638	0.0685782	0.476577	0.329822	0.792322	0.207407	0.440345	0.718245	0.797193	0.72084	0.873472	0.479838	0.821207	0.894607	0.765985	0.957067	0.518849	0.408276	0.4728	0.882069	1	1	0.664866	0.480047
62071	-0.157824	-0.155743	-0.252093	-0.194082	0.0179292	0.00720586	-0.0228465	0.0133917	0.294773	0.331105	0.172873	0.216835	0.615339	0.0570318	0.831586	0.159928	0.771887	0.0904933	0.938674	0.000588076	0.180984	0.000446776	0.157316	0.0328967	0.71017	0.121513	0.357635	0.0553378	0.197066	0.527559	0.635795	0.669842	0.489562	0.537779	0.865324	0.36558	0.923745	0.31516	0.930996	0.323677	1	0.044733	0.418871	0.00590272	0.744755	0.198967	1	0.664866	0.776636
46980	-1.2425	-1.27835	-1.63875	-1.66618	-1.27442	-1.29778	-1.1999	-1.22538	0.918333	0.950247	0.159922	0.158089	0.900594	0.690256	0.793103	0.600746	0.698646	0.891603	0.879787	0.0956705	0.0749582	0.129439	0.102886	0.907883	0.966989	0.119968	0.118453	0.13006	0.128445	0.994855	0.974372	0.992886	0.465486	0.452078	0.966898	0.885919	0.902971	0.763309	0.899405	0.993784	1	0.517346	0.245768	0.345886	0.70255	1	1	0.664866	0.556191
62968	-2.57439	-2.57439	-2.57439	-2.57439	-2.07256	-2.16185	-2.21577	-2.20157	0.0134138	0.0408915	0.0746244	0.064032	0.117783	0.0125023	0.0242564	0.343934	0.485487	0.802977	1	1	1	1	1	1	0.331832	0.120222	0.161364	0.557525	0.665644	0.877195	0.17052	0.299085	0.32257	0.273635	0.354167	0.171869	0.119812	0.525172	0.77366	0.963583	1	1	1	1	1	1	1	0.664866	0.626247
48460	-0.817472	-0.780699	-0.989579	-0.942035	-1.00854	-0.928243	-0.838195	-0.833524	0.540618	0.63645	0.627705	0.72806	0.560398	0.217386	0.205082	0.513816	0.492248	0.97297	0.833346	0.325252	0.476245	0.232765	0.356382	0.785592	0.844981	0.124959	0.179249	0.180189	0.250719	0.847262	0.803184	0.860445	0.844079	0.906929	0.84165	0.575494	0.464446	0.693187	0.780077	1	1	0.76146	0.7226	0.491825	0.887843	1	1	0.678943	0.65548
47437	-0.379778	-0.537544	-0.22282	-0.318089	-0.170389	-0.248431	-0.293596	-0.234128	0.352792	0.200228	0.753084	0.709039	0.490117	0.276329	0.572926	0.689497	0.899297	0.598893	0.271534	0.273993	0.666868	0.0289443	0.126651	0.506328	0.66228	0.125772	0.492129	0.0496284	0.261647	0.396886	0.689273	0.541919	0.90079	0.902917	0.794284	0.635668	0.785708	0.821207	0.973528	0.878176	0.694272	0.728731	0.875107	0.128006	0.718947	0.876662	1	0.680122	0.844856
62287	0.221556	0.170078	0.0797673	0.185645	-0.29084	-0.243963	-0.26689	-0.293292	0.00655832	0.0269875	0.0630277	0.0108581	0.485189	0.721267	0.970864	0.732716	0.46268	0.694118	0.545375	0.0967363	0.673075	0.28918	0.854847	0.214232	0.364604	0.127242	0.757559	0.534295	0.549487	0.223073	0.125312	0.250347	0.298875	0.136143	0.793466	0.907349	0.996183	0.862165	0.764696	0.927387	0.908211	0.518518	0.875107	0.554789	1	0.580005	1	0.684825	0.936877
40459	-0.142667	-0.145576	-0.147558	-0.149429	-0.149429	-0.149429	-0.149429	-0.149429	0.032887	0.222002	0.552631	1	1	1	1	1	1	1	0.250108	0.0537934	0.0079211	0.432738	0.12812	0.45921	0.366254	0.129351	0.0364864	0.537814	0.231746	0.561065	0.246869	0.55599	0.811999	1	1	1	1	1	1	1	0.676754	0.395989	0.0473192	0.701355	0.722048	0.848093	1	0.692908	0.368416
57655	-0.00192739	-0.0458167	0.0542485	-0.117474	-0.159779	-0.202689	-0.250994	-0.0992751	0.15767	0.160244	0.00682419	0.870129	0.483603	0.137254	0.323558	0.430427	0.0922588	0.0138689	0.571871	0.469448	0.137558	0.198156	0.356335	0.0278036	0.992098	0.136964	0.0759962	0.134389	0.0776294	0.00122947	0.486544	0.486271	0.118261	0.972194	0.793466	0.485313	0.594535	0.616981	0.368068	0.0954144	0.923021	0.834159	0.350486	0.443399	0.887843	0.178224	1	0.701413	0.495495
35635	-0.308944	-0.284536	-0.806304	-0.732236	-0.0558849	-0.0623622	-0.205256	-0.139643	0.436234	0.49412	0.0661852	0.0700295	0.96404	0.299105	0.560061	0.320498	0.590772	0.647975	0.893399	0.00678518	0.0209169	0.00454495	0.0146528	0.684312	0.894088	0.134618	0.144299	0.103497	0.111382	0.970924	0.738491	0.778135	0.306981	0.290559	0.990964	0.65254	0.776463	0.499459	0.835111	0.895244	1	0.148883	0.100451	0.0355191	0.371529	0.98462	1	0.701413	0.596541
27672	-0.0782226	-0.0812253	-0.150279	-0.131374	-0.163016	-0.153949	-0.12142	-0.0995961	0.491218	0.5548	0.81457	0.796212	0.848754	0.382018	0.183103	0.494053	0.253632	0.646265	0.960263	0.232635	0.378255	0.252618	0.405736	0.753792	0.875064	0.139729	0.12989	0.186618	0.174323	0.969662	0.77201	0.804354	0.935351	0.938961	0.954909	0.719278	0.437073	0.680814	0.619688	0.895244	1	0.678182	0.635625	0.509664	0.900664	1	1	0.701413	0.570018
1126	-0.0839607	0.0626435	-0.141274	0.0312017	-0.0408236	0.0899196	-0.0244978	0.106592	0.385891	0.583241	0.0197946	0.130587	2.88e-05	0.593989	2.72e-06	0.000235186	0.586182	2.75e-05	0.000202382	0.140779	0.00331338	3.5e-07	0.418251	1.39e-05	0.748355	0.137341	0.514327	0.0713007	0.330948	0.402873	0.716648	0.830808	0.188213	0.410469	0.000497684	0.830715	6.9e-05	0.00188625	0.833957	0.000824797	0.00371047	0.580547	0.0243908	9.65e-06	0.903247	0.000352391	1	0.701413	0.857047
47886	-0.0934628	0.096546	-0.189743	0.0685992	-0.301209	-0.154193	-0.23757	-0.189607	0.117693	0.059562	0.717422	0.0524669	0.0288975	0.34206	0.0964103	0.213563	0.596735	0.473753	0.025949	0.257073	0.0571146	0.00086494	0.741835	0.00258551	0.690727	0.139831	0.640542	0.0614233	0.944897	0.052541	0.418341	0.317839	0.88783	0.254323	0.123256	0.686713	0.286909	0.381188	0.840157	0.819019	0.165407	0.709448	0.201135	0.0106118	1	0.0310533	1	0.701413	0.90281
64405	0.101602	-0.154275	-0.035278	-0.375495	-0.145312	-0.365188	-0.085504	-0.295475	0.229699	0.304408	0.806306	0.69613	0.00740232	0.462821	0.0661706	0.000700712	0.392213	0.0104849	0.0138278	0.18564	6.4e-06	0.249634	0.0329986	0.0011316	0.784195	0.135588	0.013534	0.222343	0.0277545	0.322306	0.572887	0.642015	0.930228	0.895551	0.0456543	0.768674	0.231597	0.00454489	0.73788	0.0800747	0.108065	0.630636	0.000149082	0.507276	0.495413	0.0153709	1	0.701413	0.205897
64132	-0.459657	-0.459657	-0.459657	-0.459657	-0.431803	-0.435404	-0.453923	-0.438758	0.190263	0.253638	0.786634	0.324864	0.697474	0.0176885	0.453097	0.0466176	0.717426	0.102685	1	1	1	1	1	1	0.809728	0.140192	0.642043	0.216518	0.822637	0.311217	0.537168	0.590696	0.920344	0.632542	0.900774	0.203864	0.707229	0.128877	0.910903	0.350966	1	1	1	1	1	1	1	0.701413	0.90281
47112	-0.0522473	-0.039835	-0.230065	-0.263852	-0.4673	-0.391293	-0.368138	-0.497246	0.0483727	0.0939309	0.508642	0.264602	0.507167	0.387044	0.793759	0.839804	0.355422	0.260366	0.931879	0.221533	0.146036	0.191056	0.12393	0.816019	0.730982	0.135244	0.326524	0.249321	0.523423	0.606374	0.283639	0.394026	0.777672	0.579484	0.805623	0.722777	0.902971	0.922319	0.704659	0.602377	1	0.675606	0.363023	0.435119	0.715808	1	1	0.701413	0.751137
1301	0.0590601	-0.0348749	-0.00454918	-0.0931306	0.0227772	-0.0502661	0.0151995	-0.0295639	0.501628	0.775424	0.714359	0.240159	0.00198339	0.745597	0.0258639	0.00547059	0.375788	0.0563102	0.00171089	0.0325925	6.01e-07	0.306269	0.0501255	0.00306339	0.579679	0.138303	0.00862445	0.351868	0.0372225	0.245954	0.778378	0.915897	0.88783	0.560789	0.015087	0.916883	0.125046	0.0235545	0.724255	0.238628	0.0223117	0.309901	1.71e-05	0.575285	0.542013	0.0356666	1	0.701413	0.166788
57687	0.109619	0.128848	0.0708642	0.0739882	-0.116605	-0.111101	-0.201556	-0.155663	0.0835212	0.0667549	0.0380131	0.0790384	0.776539	1.81e-05	0.0449806	5.32e-06	0.0223643	0.0186983	0.434373	0.115945	0.148191	0.0190948	0.0264938	0.898871	0.661165	0.141079	0.912832	0.300282	0.742235	0.172854	0.350901	0.345336	0.230757	0.308945	0.932347	0.00121618	0.180539	6.97e-05	0.182269	0.112882	0.854949	0.546666	0.36678	0.0984471	0.451185	1	1	0.701413	0.970319
1585	0.0552576	0.00761263	0.0191789	0.000721909	-0.0579446	-0.0759533	-0.0541584	-0.0871844	0.00275914	0.0257028	0.0496658	0.0190952	0.274141	0.817919	0.0764738	0.18596	0.494865	0.0456204	0.0231125	0.0846055	0.00945181	0.579163	0.741029	0.376412	0.265061	0.134288	0.341269	0.700123	0.870158	0.583354	0.0807224	0.248533	0.262355	0.152361	0.576014	0.943626	0.249442	0.346302	0.780175	0.209891	0.155125	0.49227	0.0541935	0.812823	1	0.793509	1	0.701413	0.769081
57664	0.0540504	-0.136561	-0.0300658	-0.113263	0.0475285	-0.0356991	0.0879044	-0.0192634	0.936301	0.217491	0.149523	0.250284	0.109564	0.436529	0.198605	0.0178888	0.751309	0.0397448	0.00408584	0.201568	0.0115353	0.106308	0.723076	0.206517	0.200529	0.138076	0.230711	0.838108	0.93468	0.774682	0.981009	0.55269	0.450148	0.567742	0.340632	0.751348	0.456872	0.0602099	0.92675	0.192156	0.0431662	0.65331	0.063278	0.309129	1	0.567798	1	0.701413	0.688611
38271	-0.751461	-0.651814	-0.43849	-0.489596	-0.939209	-0.771479	-1.05988	-0.804096	0.470083	0.645099	0.0175231	0.226816	0.354066	0.504752	0.455193	0.111766	0.85685	0.158143	0.663827	0.173064	0.253997	0.352513	0.479384	0.823576	0.815616	0.138468	0.664237	0.0867806	0.504759	0.2938	0.757578	0.862905	0.174767	0.54714	0.676559	0.791102	0.708561	0.244827	0.958495	0.442258	0.957067	0.620228	0.518445	0.626644	0.915398	1	1	0.701413	0.90911
2772	-3.2114	-3.2114	-3.2114	-3.2114	-3.03516	-3.0409	-3.05542	-3.05747	0.219369	0.234591	0.276477	0.282782	0.500933	0.0181956	0.00940789	0.0895015	0.0529099	0.810026	1	1	1	1	1	1	0.676711	0.141964	0.106059	0.291961	0.229343	0.881643	0.568913	0.574395	0.617589	0.594207	0.801634	0.205556	0.0646651	0.206912	0.287477	0.963627	1	1	1	1	1	1	1	0.701413	0.542826
46633	-0.157575	-0.0604616	-0.134444	-0.0423003	0.0139095	0.0520072	-0.025314	0.0112085	0.0719978	0.235404	0.249477	0.57113	0.14742	0.135883	0.917993	0.00352251	0.120937	0.164807	0.00383412	0.486973	0.000629139	0.0269772	0.585127	0.00602901	0.164492	0.142004	0.0057742	0.937182	0.16489	0.190026	0.332789	0.574487	0.594266	0.813558	0.404343	0.482999	0.968945	0.0168874	0.434074	0.45203	0.041271	0.844431	0.00698288	0.121664	0.984705	0.0614206	1	0.701413	0.131767
47301	-0.0483376	-0.0996238	0.0174286	-0.0251152	-0.0730966	-0.132525	-0.112614	-0.146407	0.845058	0.795114	0.306044	0.339556	0.169953	0.360885	0.0908428	0.645008	0.748036	0.43449	0.349624	0.230682	0.671668	0.0335391	0.174691	0.437671	0.907092	0.132309	0.167419	0.164769	0.206031	0.900183	0.957758	0.919487	0.646659	0.637287	0.444761	0.703013	0.277586	0.796487	0.92675	0.772201	0.768316	0.678182	0.875107	0.141734	0.760768	0.832536	1	0.701413	0.634634
46359	-1.53682	-1.54307	-1.52066	-1.52433	-1.52786	-1.54307	-1.57127	-1.58968	0.96009	0.999996	0.777699	0.715503	0.538735	0.0803922	0.0131068	0.255127	0.0606379	0.457048	0.84216	0.606323	0.690367	0.475102	0.550293	0.906815	0.822354	0.136859	0.0638887	0.206031	0.102929	0.712176	0.996781	1	0.913857	0.906683	0.821426	0.40746	0.0812763	0.426208	0.308199	0.799834	1	0.901975	0.885456	0.730582	0.966007	1	1	0.701413	0.480047
64267	-0.107005	-0.137037	-0.15608	-0.17427	0.0280701	-0.0668414	0.0586248	-0.0249175	0.10454	0.3966	0.0106361	0.0731086	0.00416437	0.352116	0.107316	0.000169023	0.202103	0.0114835	0.470467	0.238736	0.106842	0.647094	0.371061	0.661881	0.221421	0.133767	0.787517	0.00683342	0.136075	0.218089	0.406579	0.72432	0.137907	0.296268	0.0281605	0.697562	0.308432	0.00147218	0.550991	0.0843505	0.867205	0.683987	0.301751	0.857531	0.89335	0.97601	1	0.701413	0.950854
62952	-0.0812995	-0.100981	-0.0392442	-0.0961187	-0.0419068	-0.0714203	-0.0846381	-0.0717047	0.614366	0.705288	0.561578	0.754753	0.409118	0.232446	0.404626	0.711443	0.993648	0.717381	0.663952	0.353603	0.743546	0.17378	0.914506	0.210044	0.864669	0.142621	0.795141	0.194699	0.928907	0.227018	0.845617	0.893156	0.814282	0.923015	0.7241	0.589833	0.664285	0.841198	1	0.937362	0.957067	0.772962	0.911117	0.414818	1	0.574725	1	0.701427	0.954778
22132	-0.122262	0.229904	-0.296581	0.125097	-0.193595	-0.00388415	-0.212726	0.03211	0.498216	0.027455	0.426044	0.37752	0.00433494	0.771491	0.000722918	0.00172371	0.584875	0.000253417	3.58e-05	0.0377984	0.00336321	1.57e-09	0.210266	9.22e-07	0.127673	0.145519	0.838669	0.00311607	0.186439	0.0974356	0.77631	0.25263	0.737967	0.668867	0.0290951	0.92865	0.00906428	0.00954732	0.833957	0.00578298	0.000816906	0.344925	0.0245989	6.89e-08	0.81563	3.39e-05	1	0.707375	0.954778
47015	-1.041	-0.990296	-0.961102	-0.993874	-0.770508	-0.776295	-0.846534	-0.866858	0.11507	0.211412	0.502239	0.457074	0.930349	0.251586	0.1466	0.289384	0.172301	0.758892	0.545941	0.341646	0.574607	0.728014	0.966	0.69626	0.597312	0.145691	0.180478	0.352804	0.416196	0.907307	0.416331	0.549458	0.777672	0.717361	0.980324	0.610766	0.378441	0.465053	0.510307	0.948407	0.908211	0.772962	0.813204	0.899312	1	0.98549	1	0.707375	0.65548
63572	-1.36242	-1.44843	-1.23022	-1.2948	-0.908089	-1.01972	-1.10607	-1.15827	0.0415061	0.0542598	0.575305	0.537878	0.425271	0.158009	0.0748203	0.537279	0.32257	0.709104	0.62784	0.456339	0.703032	0.219411	0.386799	0.715842	0.909678	0.144846	0.160436	0.178522	0.196744	0.956323	0.269082	0.311025	0.823278	0.791862	0.733922	0.51511	0.248168	0.715965	0.672857	0.935362	0.948828	0.82859	0.890368	0.469695	0.893396	0.998503	1	0.707375	0.624769
48182	0.117269	0.0441286	0.1961	0.161072	-0.119582	-0.115095	-0.251787	-0.334219	0.231453	0.420313	0.0248221	0.0133074	0.960261	0.143105	0.0179006	0.130086	0.0156706	0.360487	0.521958	0.490128	0.701269	0.184056	0.306282	0.759008	0.59357	0.147691	0.0766007	0.0481489	0.0216282	0.744458	0.574	0.728841	0.198074	0.1393	0.989754	0.489031	0.0990437	0.271847	0.16439	0.721551	0.896538	0.845842	0.890368	0.428587	0.87065	1	1	0.711034	0.496599
39730	-0.031413	-0.103447	-0.232626	-0.0752487	-0.133674	0.0100263	-0.164481	-0.0896506	0.443627	0.395403	0.609479	0.91399	0.0490571	0.67174	0.54489	0.0170836	0.171193	0.303824	0.434681	0.029884	0.63435	0.161893	0.75961	0.088724	0.0670988	0.147495	0.45437	0.699372	0.276553	0.482076	0.746527	0.72432	0.839026	0.984307	0.191692	0.87386	0.766973	0.0580129	0.510307	0.660311	0.854949	0.292726	0.849522	0.397248	1	0.350418	1	0.711034	0.83216
31943	-0.213968	0.136137	-0.0685748	0.178602	-0.30014	-0.0377082	-0.362204	-0.206022	0.643921	0.351764	0.117039	0.0408262	0.00367323	0.488006	0.293316	0.000352187	0.0609304	0.0818757	0.00225989	0.200633	0.000638534	0.0721006	0.708082	0.0301736	0.543988	0.151863	0.0397593	0.407261	0.145444	0.528849	0.86234	0.6932	0.407138	0.227233	0.0256522	0.784803	0.568206	0.00257594	0.308199	0.306295	0.0278427	0.65331	0.00698288	0.242675	1	0.188132	1	0.711673	0.372133
37475	-2.99819	-2.95326	-3.21532	-3.21183	-3.03231	-3.05032	-2.95488	-2.97255	0.86739	0.634883	0.203576	0.242559	0.886783	0.540657	0.63672	0.45087	0.538872	0.888918	0.779358	0.176685	0.183702	0.103308	0.107946	0.982665	0.757987	0.150264	0.181635	0.0811573	0.100696	0.917517	0.961466	0.860445	0.530679	0.560856	0.958925	0.804725	0.820779	0.639855	0.804781	0.993395	0.998114	0.623026	0.421737	0.30597	0.70255	1	1	0.711673	0.65548
64404	0.0295123	0.0988756	-0.0198658	-0.00856297	-0.243299	-0.189717	-0.159322	-0.175492	0.0567613	0.0440937	0.326869	0.24105	0.355179	0.147907	0.242262	0.599692	0.805917	0.780035	0.345122	0.501314	0.604029	0.106762	0.144237	0.877612	0.865941	0.154684	0.258062	0.111688	0.193969	0.768866	0.300629	0.300472	0.660102	0.560789	0.676559	0.496254	0.506781	0.763309	0.937027	0.953182	0.761672	0.846261	0.829249	0.309129	0.729421	1	1	0.711673	0.703159
43829	-0.045638	-0.134897	-0.125237	-0.158535	-0.0545418	-0.0584233	-0.0489581	-0.0755389	0.908489	0.324544	0.325771	0.285165	0.915613	0.87885	0.566656	0.796118	0.640412	0.468337	0.0556431	0.0875986	0.0157577	0.835228	0.610837	0.473613	0.149878	0.150804	0.12129	0.997377	0.912184	0.909577	0.971495	0.661259	0.660083	0.596257	0.974937	0.968857	0.782753	0.900269	0.871631	0.814591	0.277243	0.496837	0.0809889	0.974433	0.996642	0.853701	1	0.711673	0.561001
52975	-0.389681	-0.359147	-0.407949	-0.332062	-0.202376	-0.223652	0.0545648	-0.185746	0.479698	0.608953	0.0827169	0.580699	0.858372	0.0320734	0.889072	0.0204037	0.750563	0.0448441	0.839908	0.903796	0.703086	0.746808	0.857784	0.615707	0.787844	0.15381	0.831393	0.0904494	0.955177	0.101553	0.762289	0.84889	0.331123	0.824101	0.958238	0.259545	0.947181	0.066138	0.92675	0.209338	1	1	0.890368	0.909829	1	0.949798	1	0.711673	0.954778
52608	0.197882	0.0670461	0.0338999	-0.0355967	-0.260464	-0.273146	-0.231977	-0.338079	0.00156631	0.0180456	0.063613	0.0351451	0.879218	0.73288	0.352856	0.621894	0.43687	0.20446	0.217043	0.122205	0.028212	0.754086	0.332499	0.511477	0.381015	0.154184	0.248149	0.581429	0.779612	0.785913	0.0622458	0.213177	0.298875	0.20995	0.958925	0.914897	0.612798	0.775279	0.754113	0.519604	0.62504	0.553402	0.123333	0.913388	0.87065	0.880235	1	0.711673	0.703159
38609	-6.07485	-6.07485	-6.07485	-6.07485	-5.86593	-5.89243	-5.93139	-5.93985	0.281804	0.346897	0.458958	0.485769	0.345559	0.0204646	0.00898464	0.166028	0.092202	0.7632	1	1	1	1	1	1	0.558853	0.149583	0.103934	0.390337	0.296014	0.851972	0.618998	0.685978	0.755623	0.743976	0.670549	0.217686	0.063212	0.323428	0.368068	0.950667	1	1	1	1	1	1	1	0.711673	0.542826
39592	0.05262	-0.0554296	0.0480536	-0.0156179	0.0574733	-0.0556573	0.160719	0.0525935	0.970824	0.998631	0.396787	0.607482	0.0157074	0.027308	0.916444	5.63e-06	0.0207349	0.0208809	0.067957	0.938271	0.247901	0.0803403	0.499787	0.280873	0.94606	0.152112	0.399262	0.133807	0.362605	0.554063	0.996869	1	0.718245	0.84426	0.078952	0.246538	0.968945	7.3e-05	0.175557	0.119907	0.310834	1	0.509648	0.25895	0.928756	0.680417	1	0.711673	0.810601
32398	-0.281286	-0.323045	-0.0953151	-0.157255	-0.217102	-0.365832	-0.2959	-0.235369	0.734865	0.82137	0.290666	0.680252	0.196548	0.493229	0.873729	0.54308	0.257069	0.598568	0.774452	0.202717	0.395059	0.119137	0.255932	0.670843	0.564504	0.154666	0.443553	0.395587	0.849043	0.509533	0.910586	0.92678	0.632919	0.894202	0.484046	0.78585	0.942918	0.720529	0.622076	0.878176	0.998114	0.65331	0.646119	0.326768	0.853854	0.979374	1	0.711673	0.831038
46613	-0.316974	-0.434778	-0.453358	-0.683333	-0.437027	-0.440383	-0.317705	-0.426944	0.718716	0.986579	0.684056	0.442369	0.975615	0.277791	0.926825	0.264537	0.902577	0.320318	0.397741	0.3277	0.00902603	0.89381	0.0752193	0.0995554	0.518752	0.15018	0.0346577	0.425902	0.140453	0.496066	0.902432	1	0.870199	0.714931	0.996314	0.637745	0.970781	0.437336	0.975318	0.678076	0.82568	0.76146	0.0526835	1	0.627247	0.376398	1	0.711673	0.36312
46672	-0.423611	-0.511348	-0.671926	-0.710418	-0.0829724	-0.111904	-0.0242852	-0.103708	0.227459	0.157482	0.0228573	0.0327669	0.828147	0.659745	0.876359	0.511102	0.950961	0.55137	0.60366	0.142635	0.0906688	0.342394	0.239449	0.819789	0.784657	0.154651	0.217104	0.24948	0.335973	0.849149	0.572887	0.480446	0.198074	0.202092	0.951685	0.868382	0.942918	0.692357	0.991816	0.869097	0.934567	0.583366	0.27345	0.616534	0.846638	1	1	0.711673	0.677288
48445	-1.19575	-1.37629	-1.48189	-1.41439	-0.857501	-0.875037	-0.68706	-0.802036	0.332278	0.151564	0.0236917	0.0803086	0.931228	0.401972	0.7849	0.355398	0.719438	0.571651	0.483649	0.267338	0.396408	0.681886	0.882408	0.793299	0.619422	0.164991	0.403848	0.371334	0.734916	0.578226	0.669839	0.475096	0.198074	0.311931	0.980324	0.735298	0.895571	0.536713	0.911057	0.870728	0.87047	0.721514	0.64707	0.87715	1	1	1	0.711706	0.814645
531	-0.101987	-0.0643037	-0.0749485	-0.0398524	0.0597939	0.0582918	0.0064766	0.0465821	0.018796	0.0736364	0.233101	0.20576	0.965793	0.128989	0.706072	0.140064	0.738175	0.252928	0.396469	0.542746	0.162679	0.810552	0.582	0.429637	0.488634	0.15634	0.183683	0.46691	0.522767	0.929419	0.198576	0.362182	0.5718	0.527579	0.991677	0.473235	0.849818	0.283059	0.925806	0.593809	0.82568	0.873568	0.389952	0.954427	0.984705	0.832536	1	0.711706	0.65548
63683	0.171171	-0.274582	0.27587	-0.0511914	-0.122448	-0.360596	-0.368654	-0.42273	0.28628	0.754318	0.0201858	0.177769	0.125857	0.113617	0.0539939	0.958579	0.688877	0.727489	0.0242805	0.594657	0.258991	0.00555116	0.256802	0.0974424	0.40767	0.16228	0.755812	0.0266599	0.255139	0.276541	0.62456	0.908506	0.190347	0.481276	0.362632	0.458849	0.201813	0.993089	0.894607	0.941608	0.158309	0.895123	0.525817	0.0408637	0.854259	0.371693	1	0.711706	0.936877
44664	-0.0953821	-0.0937002	-0.0968865	-0.102215	-0.0842601	-0.05326	-0.144626	-0.0839478	0.903715	0.660216	0.603866	0.842522	0.238447	0.0222971	0.99051	0.000598957	0.243194	0.0216219	0.959697	0.963948	0.837347	0.923733	0.798095	0.872807	0.489417	0.165919	0.866152	0.0384782	0.601042	0.120492	0.968205	0.868865	0.839026	0.957126	0.539219	0.228134	1	0.00397331	0.609856	0.122739	1	1	0.967017	1	1	1	1	0.711706	0.969238
32882	-4.68855	-4.68855	-4.68855	-4.68855	-4.46925	-4.47275	-4.49279	-4.48661	0.240532	0.248047	0.294297	0.279443	0.735793	0.0240838	0.095297	0.0544196	0.182433	0.551482	1	1	1	1	1	1	0.834452	0.16085	0.300588	0.232301	0.408346	0.712182	0.57989	0.585966	0.633572	0.591681	0.921558	0.235881	0.285066	0.143401	0.520391	0.869097	1	1	1	1	1	1	1	0.711706	0.733579
33441	-0.136722	-0.147367	-0.29577	-0.30834	0.00394783	0.00419443	-0.0589876	-0.0139213	0.346901	0.311052	0.115096	0.0510074	0.995393	0.141586	0.675708	0.14004	0.671494	0.291945	0.844129	0.00363187	0.00172852	0.00658233	0.00325078	0.816418	0.874497	0.16434	0.0266409	0.217342	0.0392729	0.403642	0.683618	0.647646	0.403058	0.253041	1	0.489031	0.836655	0.283059	0.888834	0.645852	1	0.101072	0.0148289	0.0469403	0.247276	1	1	0.711706	0.313374
18374	-0.0316406	-0.12822	-0.0943748	-0.178125	0.140519	0.0344241	0.168362	0.0978946	0.0488341	0.0624751	0.00295496	0.00183122	0.00791471	0.482448	0.282648	0.00084845	0.110218	0.0763839	0.0555437	0.212491	0.00387789	0.500633	0.320977	0.0965042	0.88176	0.157778	0.105546	0.11872	0.0774318	0.835523	0.283691	0.328498	0.069156	0.0509614	0.0482924	0.782126	0.559819	0.00526131	0.406988	0.28859	0.277243	0.670787	0.0278281	0.752204	0.87065	0.371693	1	0.711706	0.542826
43591	-0.220384	-0.27041	-0.440957	-0.410822	-0.0774807	-0.125259	-0.147158	-0.142052	0.464406	0.457434	0.134397	0.170424	0.47416	0.29692	0.333644	0.742762	0.801283	0.938995	0.554361	0.00966897	0.0251951	0.0447573	0.0979597	0.721654	0.983357	0.162245	0.243387	0.168561	0.251878	0.816281	0.755903	0.761944	0.431964	0.467437	0.789806	0.65254	0.598566	0.868241	0.936746	1	0.915377	0.176944	0.115311	0.173701	0.70255	1	1	0.711706	0.699508
38102	0.0929448	0.00613379	-0.044157	-0.0317337	-0.0751873	-0.0876394	-0.0723735	-0.150892	0.111796	0.373748	0.788725	0.258753	0.841241	0.963895	0.224085	0.806019	0.309485	0.207395	0.271318	0.082985	0.114682	0.523562	0.630948	0.874739	0.459077	0.16428	0.625693	0.513874	0.800353	0.365369	0.413431	0.713885	0.920344	0.572164	0.951685	0.996308	0.48701	0.903989	0.667089	0.524696	0.694272	0.488071	0.31504	0.765877	0.996642	1	1	0.711706	0.90281
1505	0.0106678	0.0391826	-0.103286	-0.0215256	-0.102186	-0.0737353	-0.132613	-0.137583	0.121674	0.121466	0.686164	0.11155	0.441204	0.410182	0.338162	0.111792	0.0847983	0.892924	0.542502	0.0155968	0.491755	0.00259681	0.195442	0.0817155	0.999145	0.16209	0.957147	0.161771	0.958001	0.146661	0.420426	0.440345	0.870199	0.364438	0.74846	0.741111	0.600434	0.244827	0.361066	0.993784	0.906288	0.211856	0.734796	0.0242039	0.785254	0.334184	1	0.711706	0.98571
64568	-0.138436	-0.508823	-0.117274	-0.515399	0.0203896	-0.200274	-0.158866	-0.0858945	0.264668	0.0311261	0.769811	0.00287689	0.0124591	0.0418514	0.226125	0.63674	0.192834	0.405533	0.000999519	0.848977	0.000815182	0.000513581	0.95281	0.00041517	0.290768	0.157751	0.0568763	0.0140378	0.393188	0.00101539	0.606398	0.267883	0.912362	0.0713594	0.06612	0.304155	0.488154	0.787984	0.536593	0.750458	0.0142556	0.985548	0.00829286	0.00658422	1	0.00667196	1	0.711706	0.444492
40703	-0.176065	-0.386944	-0.257764	-0.352986	-0.010604	-0.0975806	0.0883982	0.0671582	0.321672	0.0844382	0.0395494	0.0128635	0.270845	0.210265	0.324749	0.0191477	0.0377126	0.78773	0.035905	0.414273	0.0779259	0.197278	0.734195	0.341472	0.331162	0.156925	0.0465454	0.655691	0.305082	0.561469	0.661918	0.383841	0.236261	0.138954	0.572285	0.56717	0.594535	0.0624217	0.239816	0.957189	0.203819	0.793234	0.251132	0.443399	1	0.756258	1	0.711706	0.396331
62793	-1.16438	-1.12002	-1.05551	-1.0671	-1.15253	-1.12402	-1.15654	-1.1731	0.925559	0.97484	0.426223	0.40389	0.564838	0.935527	0.677887	0.511531	0.322084	0.738007	0.48005	0.0839658	0.122303	0.304748	0.399681	0.853483	0.842943	0.159013	0.141526	0.22572	0.20291	0.950415	0.975931	1	0.737967	0.688847	0.84165	0.996308	0.837063	0.692357	0.672857	0.941608	0.87047	0.491307	0.323988	0.57474	0.900664	1	1	0.711706	0.590282
48408	-0.512666	-0.593516	-0.633421	-0.705873	0.100895	-0.0824338	0.238215	0.143481	0.0192865	0.0503749	0.00102954	0.00136287	0.108957	0.229281	0.708847	0.00533008	0.048591	0.40647	0.576101	0.403906	0.182285	0.782525	0.437335	0.616336	0.577941	0.161973	0.201176	0.051231	0.067245	0.903675	0.200961	0.31081	0.0378936	0.0398728	0.340604	0.589833	0.851363	0.0232123	0.270695	0.750458	0.923021	0.791539	0.420177	0.936817	0.910583	0.949798	1	0.711706	0.672271
46607	-0.409689	-0.413463	-0.446651	-0.470085	-0.284689	-0.236465	-0.195664	-0.172171	0.741474	0.640525	0.508182	0.432506	0.389513	0.112915	0.0454948	0.466481	0.2516	0.674859	0.957598	0.602685	0.395259	0.6402	0.425407	0.741332	0.56535	0.164427	0.0568577	0.413516	0.182002	0.603839	0.910586	0.860445	0.777672	0.710056	0.701897	0.458849	0.181502	0.649883	0.618697	0.915594	1	0.901975	0.646119	0.85335	0.90468	1	1	0.711706	0.444492
62967	-2.50493	-2.39525	-2.45321	-2.46256	-1.73264	-1.79094	-1.87657	-1.90181	0.00926859	0.0402011	0.0500066	0.0565183	0.503168	0.099235	0.0529399	0.32567	0.203487	0.771753	0.320699	0.639343	0.700996	0.599397	0.54195	0.932504	0.232703	0.164791	0.133231	0.843938	0.756555	0.909893	0.144869	0.299085	0.262938	0.26003	0.801847	0.440089	0.201813	0.506253	0.551874	0.953182	0.743734	0.909589	0.890368	0.822878	0.960195	1	1	0.711706	0.57801
63577	-1.50695	-1.63831	-1.32316	-1.44639	-1.15506	-1.30881	-1.27951	-1.39021	0.113751	0.138442	0.843889	0.799915	0.264128	0.365817	0.0882784	0.831243	0.553971	0.421067	0.451348	0.292257	0.728247	0.07165	0.2715	0.479793	0.919655	0.165914	0.18373	0.198717	0.219046	0.954974	0.416033	0.452189	0.939408	0.941436	0.563439	0.703013	0.274457	0.91993	0.820884	0.764934	0.858344	0.737814	0.904367	0.242675	0.860903	0.856521	1	0.711706	0.65548
20675	0.0833704	0.0500301	0.0655537	0.0228448	-0.231299	-0.295194	-0.22148	-0.266194	0.000262755	7.19e-05	0.000799067	0.000738632	5.16e-07	0.427036	0.00512725	9.58e-09	0.0196626	0.000362764	0.0341898	0.255952	0.000144919	0.322093	0.0836486	0.00685316	0.126575	0.166835	0.199643	0.00386568	0.00525075	0.919946	0.0142764	0.0164125	0.0322232	0.0263634	1.09e-05	0.743559	0.0423927	2.65e-07	0.174112	0.00741555	0.197023	0.709448	0.0022345	0.589901	0.662799	0.0679952	1	0.712619	0.669979
35675	0.0628577	-0.0455165	-0.0247246	-0.0611241	-0.0391123	-0.0542167	-0.0374531	-0.051667	0.127829	0.896243	0.848694	0.887274	0.705556	0.966889	0.753469	0.674984	0.949137	0.722169	0.0333863	0.0849931	0.0151059	0.681622	0.758095	0.47281	0.149398	0.167685	0.0853362	0.95023	0.778468	0.731062	0.433694	0.96382	0.941051	0.976258	0.90387	0.996308	0.879048	0.819276	0.991373	0.940476	0.19688	0.49227	0.0783697	0.87715	1	0.853701	1	0.712619	0.532069
47992	-2.5145	-2.44392	-2.4592	-2.38758	-2.23927	-2.25734	-2.39476	-2.45901	0.453252	0.610814	0.860371	0.845408	0.848334	0.100899	0.0208199	0.146817	0.0337312	0.496667	0.555835	0.644381	0.28992	0.898482	0.638147	0.550011	0.56132	0.168006	0.0238944	0.423703	0.0918566	0.373526	0.750186	0.84889	0.943807	0.957906	0.954909	0.440089	0.108472	0.294409	0.231851	0.832617	0.916485	0.910683	0.563176	1	0.996642	0.908424	1	0.712619	0.299599
33173	-1.98306	-1.98453	-2.05651	-2.05651	-1.98627	-2.00336	-1.91904	-1.95109	0.97105	0.83138	0.121006	0.233878	0.788309	0.29135	0.580487	0.18605	0.411788	0.614594	0.98547	0.363027	0.363027	0.372686	0.372686	1	0.879184	0.171874	0.29102	0.129241	0.227352	0.755114	0.996869	0.930922	0.413237	0.554624	0.93499	0.65138	0.79149	0.346302	0.742498	0.887382	1	0.772962	0.626357	0.644222	0.89335	1	1	0.71569	0.72343
22842	-0.432951	-0.664205	-0.261604	-0.490515	0.141552	0.00998645	-0.0499508	-0.123796	0.0740291	0.0364904	0.508099	0.252353	0.425816	0.246778	0.109043	0.716591	0.418071	0.654718	0.269848	0.4133	0.783291	0.0554358	0.406954	0.274716	0.708457	0.174364	0.436001	0.0837807	0.249439	0.560894	0.332789	0.286156	0.777672	0.567918	0.733922	0.604236	0.309455	0.846409	0.747549	0.897876	0.694272	0.793234	0.938797	0.200165	0.900664	0.6712	1	0.71569	0.827853
32415	0.141308	0.155429	-0.0318924	0.111378	-0.254021	-0.100944	-0.277055	-0.164093	0.00393598	0.059003	0.0708051	0.0427061	0.0265921	0.737197	0.191002	0.0108838	0.358007	0.100868	0.871078	0.0475455	0.730896	0.0322509	0.61277	0.100715	0.210727	0.176337	0.280115	0.919429	0.863179	0.784496	0.102067	0.317839	0.317656	0.230423	0.116251	0.916693	0.447847	0.040583	0.705502	0.34876	1	0.382038	0.904503	0.138339	0.996642	0.378014	1	0.71569	0.718168
48715	-0.971443	-1.19069	-0.88257	-0.919869	-0.0442043	-0.313968	-0.475417	-0.636028	0.0250959	0.0340219	0.321957	0.489519	0.256562	0.0704004	0.0133276	0.496713	0.175854	0.498945	0.46661	0.767798	0.863948	0.30655	0.368673	0.901372	0.89516	0.175799	0.09435	0.221408	0.123001	0.747725	0.2217	0.281297	0.657161	0.746713	0.555479	0.405691	0.0817568	0.682831	0.511328	0.832617	0.867205	0.951817	0.98774	0.575285	0.89335	1	1	0.71569	0.540969
18245	-0.00187763	-0.0249943	-0.0656097	-0.0861051	-0.0877515	-0.0263287	-0.0581367	-0.0530157	0.19556	0.983915	0.910106	0.617248	0.150736	0.487615	0.415669	0.456004	0.53161	0.904411	0.668992	0.239186	0.120266	0.452759	0.258998	0.704635	0.220324	0.176108	0.0851091	0.898217	0.617203	0.709902	0.540219	1	0.966262	0.849553	0.40756	0.784803	0.670732	0.64314	0.800937	0.99787	0.957067	0.683987	0.323315	0.713213	0.855693	0.991863	1	0.71569	0.532069
15122	-0.150285	0.403832	-0.109363	0.319055	-0.11071	0.282916	-0.206542	0.0912457	0.714545	0.264695	0.369671	0.0366177	1.5e-09	0.125329	0.00137346	1.89e-13	0.00235972	3.24e-06	2.95e-11	0.604766	1.12e-08	5.6e-10	0.284124	1.56e-07	0.111959	0.175269	0.0084304	0.813613	0.288969	0.195315	0.898893	0.600431	0.689207	0.216481	4.51e-08	0.473235	0.0154053	1.08e-11	0.0841386	0.000115545	1.4e-09	0.901975	3.87e-07	2.55e-08	0.863633	6.83e-06	1	0.71569	0.165846
61866	0.00158172	0.0416736	0.118681	0.204301	-0.638491	-0.46088	-0.699229	-0.548098	0.00149085	0.0118103	6.38e-05	0.000215719	0.0286607	0.452047	0.263449	0.00346255	0.280544	0.0622125	0.695248	0.253186	0.0485987	0.451999	0.113047	0.403121	0.291967	0.17333	0.389169	0.0162464	0.0562798	0.615295	0.0622458	0.18716	0.0112611	0.0107342	0.123256	0.76095	0.534514	0.0167405	0.645365	0.254425	0.974269	0.708052	0.182405	0.713213	0.70255	0.80979	1	0.71569	0.802315
18037	-0.401224	-0.401224	-0.401224	-0.401224	-0.377667	-0.381404	-0.392308	-0.386176	0.163258	0.24011	0.596154	0.371737	0.576561	0.0295333	0.204276	0.104206	0.475953	0.359826	1	1	1	1	1	1	0.729405	0.176229	0.431208	0.313359	0.658755	0.570404	0.493261	0.576828	0.836536	0.664814	0.848847	0.246538	0.464301	0.23131	0.769704	0.721551	1	1	1	1	1	1	1	0.71569	0.82626
39835	-0.39492	-0.503325	-0.563242	-0.493457	-0.335789	-0.319459	-0.238188	-0.315463	0.734564	0.292357	0.0634571	0.308001	0.891541	0.415451	0.865232	0.497614	0.973383	0.51897	0.475478	0.268262	0.51653	0.693155	0.948176	0.645851	0.519096	0.170018	0.538942	0.465586	0.975774	0.447262	0.910586	0.628785	0.298875	0.613174	0.962392	0.743559	0.940218	0.683246	1	0.852006	0.867205	0.721514	0.758509	0.884905	1	0.971886	1	0.71569	0.874829
33935	0.0537974	-0.0527251	-0.0606832	-0.237813	-0.172117	-0.37635	0.00552433	-0.106239	0.485966	0.31885	0.838029	0.684664	0.12788	0.185119	0.622502	0.0046873	0.0444798	0.403849	0.530123	0.499884	0.0866128	0.962573	0.275782	0.296899	0.651092	0.177177	0.0990017	0.0721943	0.0360398	0.762208	0.766926	0.653756	0.937135	0.895551	0.366611	0.540207	0.815471	0.0208915	0.264031	0.750458	0.896873	0.846261	0.266575	1	0.860903	0.696076	1	0.71569	0.542826
46602	0.365309	0.366582	0.352732	0.36858	-0.214835	-0.293524	-0.369592	-0.428539	0.00290042	0.000765687	0.000251999	6.12e-05	0.2213	0.0166919	0.00101865	0.237024	0.0364895	0.359183	0.987529	0.877238	0.96796	0.864931	0.980425	0.845679	0.440974	0.171298	0.0373732	0.548694	0.187327	0.471023	0.0827345	0.0513911	0.0179707	0.00657841	0.51833	0.198391	0.0119608	0.404252	0.236752	0.721551	1	0.992985	1	0.996855	1	1	1	0.71569	0.372133
46616	-0.141776	-0.194587	-0.100285	-0.145282	0.0623239	0.0163444	-0.0182237	0.0139593	0.142991	0.130226	0.554106	0.252109	0.40786	0.147754	0.384014	0.533633	0.965727	0.562214	0.453265	0.555613	0.96026	0.181134	0.483773	0.522737	0.939243	0.174254	0.61683	0.151469	0.564282	0.389584	0.46219	0.444873	0.811999	0.567918	0.7241	0.496254	0.645302	0.712135	0.998093	0.870649	0.858344	0.881483	1	0.422769	0.915398	0.892053	1	0.71569	0.90281
47971	-0.354345	-0.107023	-0.582506	-0.218703	-0.442507	-0.20704	-0.488865	-0.312366	0.730701	0.696211	0.714686	0.714622	0.0051099	0.578091	0.119358	0.000843264	0.207041	0.0350956	0.0199888	0.0316879	0.199959	1.09e-05	0.291008	0.000679945	0.929781	0.177511	0.967382	0.151008	0.962331	0.164808	0.910586	0.887653	0.88783	0.906683	0.0333166	0.822122	0.328162	0.00525773	0.555844	0.176405	0.138226	0.303831	0.446467	0.000209903	0.868232	0.0102081	1	0.71569	0.988167
62664	-0.0185333	0.00748622	-0.00311961	0.0238324	-0.0296209	-0.0339451	-0.0671277	-0.0629302	0.868169	0.535496	0.339119	0.195996	0.855908	0.116302	0.16284	0.164439	0.224335	0.860088	0.389157	0.609755	0.161473	0.725387	0.588312	0.372417	0.430349	0.169662	0.0500826	0.557249	0.239178	0.554152	0.961466	0.797651	0.668034	0.513479	0.958238	0.460472	0.405678	0.321827	0.583068	0.990774	0.822275	0.903077	0.387876	0.899274	0.985934	0.793171	1	0.71569	0.41111
48425	-0.658314	-0.666939	-0.79485	-0.823639	-0.430916	-0.448681	-0.374493	-0.519621	0.341619	0.361283	0.0804928	0.204442	0.841052	0.524325	0.317176	0.402669	0.42354	0.102403	0.938774	0.224819	0.141951	0.255382	0.16383	0.797675	0.949048	0.178208	0.592272	0.158608	0.548922	0.416328	0.680257	0.70586	0.329278	0.525389	0.951685	0.800877	0.589411	0.588278	0.75157	0.350966	1	0.678182	0.35597	0.513916	0.744755	1	1	0.715969	0.897549
33934	0.00942476	0.0759172	-0.0583638	-0.0695408	-0.108829	-0.0753273	-0.0446204	-0.0870849	0.237139	0.131079	0.890484	0.860478	0.582847	0.292964	0.721429	0.614658	0.847105	0.486421	0.390109	0.380953	0.3076	0.0834549	0.060941	0.885039	0.737602	0.180947	0.306956	0.0948704	0.175408	0.75068	0.575692	0.445123	0.960378	0.96825	0.850313	0.65138	0.861938	0.772108	0.953201	0.829631	0.822763	0.782833	0.576599	0.265242	0.605377	1	1	0.724422	0.733579
33969	0.0412333	0.19257	-0.144118	0.0885633	-0.417305	-0.0515244	-0.35386	-0.0781018	0.0342682	0.256862	0.32961	0.438226	0.00169234	0.581818	0.00354482	0.0092033	0.817494	0.0173774	0.300533	0.205089	0.745823	0.0219087	0.476478	0.11205	0.249543	0.181813	0.11755	0.853438	0.677177	0.816811	0.253896	0.590885	0.662055	0.714931	0.0133169	0.823641	0.0354793	0.0355965	0.939056	0.108348	0.723214	0.656372	0.911117	0.105033	0.915398	0.398326	1	0.725345	0.554233
64596	-0.223357	-0.260538	-0.379629	-0.380852	-0.490038	-0.494432	-0.474831	-0.457131	0.271382	0.334333	0.693712	0.752312	0.956213	0.849312	0.681008	0.806539	0.641246	0.824974	0.714062	0.124542	0.121637	0.241238	0.236455	0.990383	0.799727	0.18542	0.141648	0.283802	0.223385	0.88358	0.610743	0.671445	0.873649	0.922396	0.988717	0.95181	0.83822	0.903989	0.871631	0.968411	0.983991	0.557262	0.323988	0.501255	0.843206	1	1	0.729213	0.590282
57778	-0.00904074	-0.00904074	-0.00904074	-0.00904074	-0.00904074	-0.0088554	-0.00872458	-0.00882429	1	0.494433	0.244592	0.425038	0.208713	0.0326097	0.142339	0.374484	0.832579	0.498306	1	1	1	1	1	1	0.435714	0.184249	0.362796	0.582087	0.895834	0.674837	1	0.778135	0.586841	0.704895	0.502408	0.261657	0.370926	0.55564	0.947131	0.832617	1	1	1	1	1	1	1	0.729213	0.776848
62924	-0.00613949	-0.0408966	-0.0140127	-0.0869776	-0.0720959	-0.133251	-0.136289	-0.137372	0.22237	0.0884807	0.0247672	0.350528	0.0209492	0.015433	0.0138037	0.908122	0.875608	0.967189	0.298197	0.813481	0.0161212	0.420781	0.168228	0.029665	0.534691	0.186014	0.714274	0.48166	0.324038	0.0918499	0.571452	0.389793	0.198074	0.64453	0.0979631	0.189345	0.0835677	0.969399	0.968173	1	0.723214	0.969205	0.0821173	0.690807	0.751242	0.185977	1	0.729213	0.925306
43493	-0.0613179	0.112589	-0.175444	-0.0886516	-0.161421	-0.119034	-0.146337	-0.0461358	0.470971	0.0970886	0.833783	0.759228	0.480785	0.801798	0.0560717	0.649611	0.225833	0.0964623	0.023251	0.135086	0.719751	0.000199217	0.00877661	0.255247	0.176144	0.183828	0.142559	0.0076977	0.00511539	0.890071	0.757937	0.397054	0.937135	0.923718	0.793466	0.940909	0.205707	0.798713	0.584299	0.336674	0.155142	0.577276	0.899492	0.00284133	0.323036	0.644158	1	0.729213	0.59149
1589	0.0323806	0.127397	-0.0844457	0.135709	-0.0576648	0.0887946	-0.0955379	0.0317331	0.130402	0.515514	0.85169	0.0810743	9.77e-05	0.305588	0.0161774	1.2e-06	0.12327	0.000672962	0.0433538	0.0132129	0.0281563	9.76e-06	0.85906	4.48e-06	0.388597	0.186278	0.81525	0.644544	0.273497	0.12027	0.438905	0.787315	0.941492	0.311931	0.00141104	0.657879	0.0926169	1.94e-05	0.439046	0.0108148	0.233334	0.202169	0.123333	0.000195466	1	0.000127863	1	0.729213	0.954778
594	-0.222989	-0.0607441	-0.199406	0.0258751	-0.0906643	0.163359	-0.187168	0.00909319	0.214179	0.0364334	0.908266	0.874455	1e-05	0.0870345	0.0769712	2.27e-09	0.00650645	0.000573945	0.0236018	0.74067	0.000572292	0.0526645	0.224872	0.00177342	0.312404	0.186617	0.101424	0.0203404	0.00846432	0.749145	0.566626	0.286156	0.965826	0.973418	0.000187421	0.415508	0.249501	7.62e-08	0.115998	0.00944415	0.155663	0.940049	0.0064652	0.193216	0.826446	0.0227357	1	0.729213	0.542826
553	-1.35908	-1.36124	-1.41947	-1.41259	-1.42054	-1.42443	-1.4111	-1.45063	0.434885	0.422193	0.915175	0.628621	0.905772	0.77354	0.359695	0.68469	0.424941	0.229139	0.958483	0.147466	0.19913	0.162458	0.21785	0.86848	0.974121	0.188289	0.658367	0.177692	0.635082	0.381422	0.737647	0.729951	0.966262	0.861053	0.969499	0.929062	0.619957	0.821207	0.752366	0.559406	1	0.589117	0.44638	0.397777	0.81563	1	1	0.733235	0.907753
32350	-0.0556668	-0.0434435	-0.0822431	-0.0933938	-0.00447588	0.0129399	0.0178443	0.0331049	0.408468	0.362778	0.107835	0.0429521	0.454903	0.338416	0.107693	0.833228	0.387017	0.512535	0.678948	0.368529	0.202203	0.189718	0.0917818	0.705734	0.890186	0.194413	0.0462431	0.245927	0.0633268	0.482741	0.724296	0.70586	0.384497	0.230423	0.767817	0.686478	0.308707	0.920025	0.734754	0.843871	0.962572	0.772962	0.448339	0.434624	0.688967	0.991863	1	0.741735	0.396331
17945	0.0301509	-0.0708189	-0.0519576	-0.041906	-0.0120549	0.00617295	0.000623867	0.0037559	0.578097	0.310882	0.488498	0.547402	0.688687	0.780476	0.728195	0.90291	0.957624	0.945107	0.0810472	0.155474	0.212307	0.743646	0.616212	0.861632	0.105689	0.197743	0.232357	0.739661	0.66977	0.924943	0.824113	0.647646	0.774133	0.797193	0.898553	0.930537	0.865604	0.968252	0.994919	1	0.348962	0.607521	0.464722	0.908458	0.996642	1	1	0.741735	0.688611
15677	-0.145995	-0.247243	-0.43818	-0.557512	-0.385902	-0.466832	-0.392442	-0.402116	0.502091	0.538902	0.898063	0.66352	0.555696	0.962007	0.90599	0.58805	0.637452	0.943825	0.560901	0.0942736	0.0188182	0.273292	0.075717	0.493177	0.926971	0.198416	0.0756258	0.23212	0.0918043	0.620924	0.778378	0.800099	0.96396	0.883403	0.838689	0.996308	0.962509	0.754741	0.871631	1	0.916883	0.516744	0.0933544	0.534864	0.627247	0.867171	1	0.741735	0.495495
57585	-1.06688	-1.00614	-1.01787	-1.07277	-0.858426	-0.775507	-0.942595	-0.941573	0.0625314	0.0395994	0.498962	0.239419	0.197088	0.190447	0.195864	0.00976895	0.0102187	0.98729	0.455466	0.546967	0.942328	0.885302	0.41306	0.499961	0.830502	0.199456	0.456067	0.134728	0.33763	0.589488	0.312931	0.299085	0.777672	0.560789	0.484046	0.547202	0.453065	0.0371546	0.140038	1	0.858344	0.877715	1	1	0.902711	0.869597	1	0.741735	0.832283
37073	-0.781803	-0.696553	-0.689645	-0.672554	-0.525699	-0.420365	-0.618862	-0.578606	0.0972798	0.0739601	0.645303	0.54135	0.238691	0.297183	0.55349	0.027019	0.0773168	0.652035	0.451485	0.415723	0.3348	0.951317	0.832036	0.87994	0.889165	0.199328	0.261208	0.155045	0.206875	0.872295	0.388099	0.362182	0.855148	0.791862	0.539219	0.65254	0.771323	0.0830963	0.346755	0.896871	0.858344	0.793234	0.598133	1	1	1	1	0.741735	0.703159
57461	-0.151467	-0.115242	-0.305351	-0.270503	-0.0275289	-0.0156407	-0.0860632	-0.0366374	0.454226	0.547311	0.187029	0.159688	0.796401	0.204776	0.843289	0.127429	0.648668	0.284026	0.535313	0.00896213	0.0425447	0.00130292	0.00837661	0.550924	0.743596	0.20081	0.140509	0.108717	0.0721849	0.844651	0.750186	0.800564	0.504895	0.453382	0.939974	0.56301	0.927772	0.26826	0.874387	0.634373	0.899546	0.173319	0.163446	0.0147191	0.323036	0.908424	1	0.741735	0.590282
36808	0.0403366	-0.0173932	-0.0174915	-0.0538179	-0.0146797	-0.0396231	-0.0320261	-0.0607815	0.112189	0.519405	0.673448	0.839954	0.198701	0.370944	0.0180553	0.694953	0.275351	0.138676	0.0194947	0.019291	0.000162954	0.996806	0.138993	0.140057	0.295116	0.196418	0.125472	0.805658	0.625556	0.808733	0.413431	0.789144	0.870199	0.956502	0.484046	0.708957	0.0990437	0.824264	0.638567	0.414214	0.136463	0.229282	0.00247907	1	0.729421	0.455854	1	0.741735	0.564704
62277	-0.567787	-0.562096	-0.62446	-0.578531	0.173252	0.178332	0.154432	0.164486	0.0124743	0.0125439	0.00878727	0.0122515	0.779383	0.299949	0.628894	0.188402	0.445437	0.579417	0.804493	0.0143679	0.640346	0.00714972	0.474942	0.0467384	0.983357	0.196952	0.94616	0.189851	0.929567	0.221281	0.165503	0.188913	0.123781	0.137049	0.933133	0.652978	0.817187	0.349539	0.759103	0.872407	1	0.202169	0.855544	0.0494414	0.915398	0.249199	1	0.741735	0.984511
35107	-0.141409	-0.152944	-0.211449	-0.293675	-0.0191626	-0.0329338	0.046327	0.0829523	0.393302	0.401988	0.0734802	0.0094901	0.832652	0.315513	0.11819	0.224703	0.0764502	0.574258	0.888969	0.39697	0.0663994	0.479112	0.0895767	0.320175	0.983041	0.198628	0.0163471	0.191348	0.0154397	0.259412	0.717971	0.725168	0.322465	0.125909	0.951685	0.667904	0.326525	0.391353	0.346755	0.872407	1	0.791323	0.224812	0.732797	0.68138	0.720551	1	0.741735	0.236102
62862	0.164511	0.136405	0.106151	0.0779606	0.0272101	0.017275	0.0308267	0.0609631	0.193977	0.259146	0.474533	0.871614	0.738139	0.903127	0.256696	0.648414	0.142485	0.311054	0.455878	0.122357	0.0223943	0.422233	0.121819	0.454524	0.704927	0.197305	0.0128006	0.361685	0.0342122	0.224892	0.540219	0.593747	0.76367	0.972194	0.922471	0.974149	0.525836	0.798102	0.462696	0.671699	0.858344	0.553402	0.104721	0.692195	0.713903	0.843271	1	0.741735	0.204662
35126	-0.284591	-0.2619	-0.38214	-0.340962	-0.197314	-0.179785	-0.173856	-0.141351	0.631258	0.651557	0.253522	0.27368	0.759686	0.682295	0.32925	0.917577	0.502578	0.570653	0.754767	0.180204	0.438032	0.0989308	0.277058	0.570933	0.955497	0.191775	0.225463	0.173576	0.20493	0.925315	0.855422	0.863446	0.595523	0.590505	0.930779	0.882651	0.596308	0.971201	0.785537	0.870728	0.995595	0.624965	0.686531	0.301818	0.860903	0.926131	1	0.741735	0.684921
22130	0.038578	0.0378168	-0.044067	-0.019459	-0.00648257	0.00794354	0.00459515	0.00780702	0.626294	0.746757	0.599009	0.768187	0.749653	0.806422	0.751943	0.940952	0.99759	0.943356	0.989401	0.150248	0.31176	0.154022	0.318135	0.667692	0.835177	0.199987	0.322279	0.282585	0.434047	0.769437	0.85173	0.907034	0.837585	0.926129	0.928723	0.940909	0.879048	0.985102	1	1	1	0.589117	0.580291	0.382874	0.87065	0.979344	1	0.741735	0.746952
46595	0.17468	0.169931	0.082667	0.142353	-0.16521	-0.154375	-0.204747	-0.139458	0.00260875	0.00398175	0.0102824	0.0117972	0.664401	0.114387	0.302975	0.0446642	0.550394	0.0094835	0.880734	0.00399483	0.307718	0.00628302	0.384053	0.0604135	0.699137	0.19393	0.150693	0.360627	0.292498	0.889484	0.0783311	0.113579	0.136421	0.137049	0.884575	0.458849	0.576566	0.125065	0.816873	0.0746253	1	0.108526	0.576599	0.045373	0.893396	0.280211	1	0.741735	0.599629
46347	-0.0610768	-0.0792289	-0.0645798	-0.0912691	-0.204764	-0.226212	-0.2388	-0.233873	0.219869	0.209578	0.137805	0.223331	0.143059	0.0206048	0.047331	0.389308	0.600159	0.735938	0.327572	0.849986	0.104126	0.429297	0.51583	0.150552	0.888852	0.196403	0.963368	0.248975	0.852695	0.181054	0.568913	0.549458	0.435556	0.545747	0.394352	0.217686	0.186951	0.571687	0.843327	0.941608	0.749017	0.985548	0.298513	0.69776	0.943374	0.473222	1	0.741735	0.987604
47671	0.452124	0.439361	0.428954	0.456144	-0.320413	-0.205272	-0.498055	-0.413985	0.000102335	0.00104118	4.47e-06	1.47e-05	0.124027	0.0180788	0.21088	0.000116344	0.00559476	0.260805	0.892721	0.806604	0.966122	0.91244	0.859249	0.773904	0.289274	0.200873	0.418504	0.019926	0.0624443	0.637093	0.00614548	0.0570656	0.00127427	0.00335477	0.359175	0.205556	0.470242	0.00107055	0.115997	0.602377	1	0.968836	1	1	1	1	1	0.741735	0.820469
64396	-0.428856	-0.161164	-0.239264	-0.236151	-0.570756	-0.576843	-0.614699	-0.601541	0.48709	0.0431636	0.0674162	0.0749889	0.956656	0.694849	0.783437	0.735395	0.825479	0.906475	0.0604416	0.18269	0.17564	0.582411	0.597523	0.982509	0.131075	0.197444	0.217341	0.823903	0.780962	0.9557	0.767638	0.300472	0.310169	0.300435	0.988717	0.888814	0.894797	0.863512	0.942815	0.998347	0.288552	0.627504	0.408989	0.814602	0.989512	1	1	0.741735	0.677288
38296	0.100182	0.173207	-0.00500946	0.150948	-0.228549	-0.0389993	-0.210473	-0.0571237	0.00633163	0.075404	0.085034	0.0811951	0.00190379	0.764604	0.00489749	0.00488556	0.76399	0.0116804	0.340429	0.170165	0.507261	0.0206459	0.77116	0.0425282	0.232626	0.206791	0.216526	0.944844	0.966166	0.978646	0.125312	0.364559	0.334565	0.311931	0.0146744	0.927371	0.0417018	0.0216063	0.930512	0.0843505	0.758651	0.619249	0.749722	0.102422	1	0.233292	1	0.744798	0.677288
31787	-0.574922	-0.581299	-0.641704	-0.60398	0.126331	0.136436	0.097147	0.10844	0.0169305	0.0146027	0.012043	0.0153198	0.582346	0.113183	0.330631	0.0333775	0.128525	0.538864	0.784213	0.00450253	0.212935	0.0100601	0.330618	0.106307	0.578526	0.20577	0.706573	0.476771	0.857774	0.373298	0.18755	0.19374	0.143283	0.144672	0.850313	0.458849	0.597153	0.0989188	0.444385	0.864893	0.99844	0.114164	0.464722	0.0640091	0.87065	0.387327	1	0.744798	0.921227
40007	-0.0329309	-0.00034305	-0.155436	0.0471303	-0.164256	-0.0666411	-0.160505	-0.0188379	0.109159	0.417726	0.950557	0.420043	0.115742	0.951667	0.0195457	0.130332	0.440129	0.0228779	0.677901	0.119429	0.308046	0.0490636	0.545243	0.0103984	0.515371	0.207214	0.513245	0.540184	0.997365	0.542367	0.411057	0.728784	0.984197	0.702202	0.352163	0.996308	0.105687	0.271862	0.757149	0.127959	0.962572	0.551696	0.576599	0.185985	0.963332	0.0898835	1	0.744798	0.857047
64389	0.0837331	0.205796	0.0798559	0.205365	-0.406162	-0.346142	-0.49023	-0.46424	0.00225883	0.000637481	0.000432683	4.55e-05	0.126535	0.0328037	0.139214	0.000292899	0.0028529	0.507276	0.0146619	0.937772	0.0150105	0.0118352	0.993076	0.0121233	0.327214	0.205741	0.00488301	0.774208	0.0639213	0.1167	0.072758	0.0486819	0.0259838	0.00576569	0.363667	0.261657	0.368189	0.00224294	0.0856622	0.836418	0.113805	1	0.0783697	0.0710733	1	0.100635	1	0.744798	0.130177
62919	0.258143	0.34927	0.281624	0.386148	-0.525426	-0.492501	-0.655797	-0.632703	0.000145126	4.93e-05	7.59e-06	1.42e-06	0.660403	0.0829369	0.153183	0.0301991	0.0623735	0.757934	0.337875	0.804753	0.178692	0.476609	0.697882	0.271821	0.630538	0.20432	0.0528332	0.429488	0.144268	0.501111	0.00827942	0.0164125	0.00173161	0.00053888	0.88028	0.412752	0.389267	0.0913984	0.308199	0.948248	0.757894	0.968836	0.414405	0.731296	1	0.668508	1	0.744798	0.41863
37097	-0.0204264	-0.0427245	-0.0672681	-0.0597166	0.040582	0.0369472	0.0504383	0.0576566	0.82692	0.775254	0.673267	0.674137	0.895199	0.72097	0.536216	0.624976	0.45322	0.793641	0.52402	0.181447	0.262041	0.483144	0.627221	0.829087	0.675344	0.204008	0.206669	0.393667	0.397818	0.994032	0.948291	0.915897	0.870199	0.891299	0.963606	0.907349	0.760974	0.777642	0.76272	0.959263	0.896538	0.626958	0.528249	0.736869	0.996642	1	1	0.744798	0.673525
63613	0.139305	0.120915	0.212595	0.170177	-0.316427	-0.297702	-0.369628	-0.443012	0.00158206	0.00358706	6.91e-05	2.98e-05	0.762355	0.390627	0.0419031	0.246126	0.0197082	0.236711	0.814774	0.350954	0.694154	0.243568	0.530468	0.589049	0.7105	0.206645	0.116325	0.102818	0.052671	0.756789	0.0622458	0.113579	0.0112611	0.00425235	0.930779	0.725905	0.171984	0.414055	0.174112	0.569803	1	0.772962	0.887249	0.502552	0.953827	0.93505	1	0.744798	0.55178
46460	-0.138421	-0.0501626	-0.130961	-0.0757476	-0.151458	-0.112851	-0.191936	-0.156767	0.900682	0.548894	0.559846	0.438874	0.10169	0.0862537	0.821405	0.000900681	0.0628792	0.135754	0.00337977	0.802412	0.0364685	0.00719829	0.391142	0.0650637	0.191851	0.207577	0.074449	0.964004	0.629333	0.59767	0.967682	0.800706	0.814282	0.714931	0.32675	0.415508	0.920652	0.00552515	0.308199	0.409337	0.0380901	0.968836	0.147034	0.0494774	0.897253	0.291128	1	0.744798	0.491696
46610	-0.912329	-0.808808	-0.742959	-0.452993	-0.205495	-0.132594	-0.364523	-0.0877957	0.0365958	0.04536	0.259841	0.276791	0.648428	0.320368	0.461828	0.147801	0.779305	0.0845074	0.609569	0.403658	0.0242487	0.745252	0.0802007	0.153446	0.905566	0.204107	0.186526	0.249357	0.228993	0.959092	0.260974	0.300906	0.604521	0.590786	0.874535	0.673185	0.714018	0.295549	0.93198	0.312984	0.938372	0.791539	0.112015	0.909447	0.649	0.473252	1	0.744798	0.66095
52914	-0.337024	-0.382764	-0.422003	-0.513059	-0.49633	-0.535488	-0.436459	-0.531752	0.387949	0.407784	0.937437	0.919158	0.583774	0.402412	0.62015	0.166675	0.958296	0.183184	0.613664	0.348621	0.0529881	0.664914	0.151263	0.31531	0.954497	0.210088	0.223682	0.231476	0.246041	0.970704	0.716648	0.727367	0.976818	0.984307	0.850313	0.735298	0.815471	0.323428	0.994919	0.479388	0.941116	0.772962	0.192754	0.867253	0.736143	0.715247	1	0.750293	0.684921
37186	-0.219536	-0.122553	-0.249041	-0.109545	-0.783131	-0.657717	-0.715229	-0.733721	0.0377257	0.0481839	0.0842732	0.0217966	0.010071	0.161221	0.307472	0.235084	0.117062	0.702194	0.114698	0.630397	0.0738553	0.04006	0.831962	0.0237055	0.715807	0.21303	0.438127	0.377444	0.254997	0.0440289	0.263078	0.310388	0.332719	0.162548	0.0566059	0.519774	0.577016	0.402748	0.422683	0.931299	0.437695	0.909589	0.243955	0.160945	1	0.161	1	0.750293	0.828811
43807	-0.030962	0.148251	-0.0516334	0.109828	-0.257097	-0.0670152	-0.181878	-0.0945945	0.0314398	0.0403594	0.212074	0.0513442	9.4e-05	0.116631	0.000794316	0.0169895	0.564106	0.068921	0.00341487	0.733041	0.020953	0.00112396	0.526229	0.00822583	0.88801	0.214913	0.778484	0.271322	0.888271	0.337029	0.240204	0.299085	0.542549	0.253609	0.00137534	0.460472	0.00985124	0.0578658	0.822024	0.273051	0.0380901	0.937184	0.100451	0.0131931	0.953059	0.0775675	1	0.750293	0.945953
15765	0.149396	0.126947	0.174922	0.175758	0.0357576	0.0268589	0.0138965	0.00754167	0.34052	0.400887	0.178114	0.159737	0.705267	0.353216	0.231139	0.58175	0.411921	0.787069	0.451878	0.392439	0.377161	0.108744	0.10276	0.977652	0.721311	0.213023	0.151744	0.109708	0.0739536	0.849865	0.680257	0.725168	0.498115	0.453382	0.90387	0.698474	0.491116	0.752582	0.742498	0.957189	0.858344	0.789724	0.635625	0.312537	0.70255	1	1	0.750293	0.599629
22138	-0.141905	-0.230997	-0.115965	-0.15214	-0.0442835	-0.115639	-0.139355	-0.202953	0.494659	0.419879	0.869888	0.722019	0.23733	0.115848	0.00903028	0.694081	0.148516	0.292077	0.244473	0.734327	0.893476	0.133311	0.302758	0.636065	0.855422	0.214632	0.12832	0.155025	0.0888845	0.778173	0.772979	0.728841	0.948799	0.906929	0.539035	0.460472	0.063212	0.824086	0.473343	0.645852	0.668929	0.937184	1	0.352103	0.87065	0.965631	1	0.750293	0.567491
57531	-0.401113	-0.246744	-0.365097	-0.150698	-0.276334	-0.158455	-0.407663	-0.21253	0.338016	0.497541	0.743498	0.634609	0.156322	0.114472	0.442159	0.00295109	0.514727	0.0194371	0.143169	0.732044	0.0180115	0.261155	0.361586	0.0424871	0.785322	0.212395	0.164542	0.329172	0.263116	0.885638	0.677623	0.779437	0.90079	0.86183	0.416387	0.458849	0.697453	0.0145766	0.793437	0.116508	0.484735	0.937184	0.0901365	0.520032	0.89108	0.233292	1	0.750293	0.631653
46592	-0.0774809	-0.0456426	-0.153338	-0.110882	-0.212399	-0.22346	-0.21357	-0.183343	0.662153	0.564889	0.84526	0.81438	0.766812	0.974958	0.436225	0.790882	0.282708	0.417996	0.500895	0.109668	0.480132	0.0235597	0.168552	0.369634	0.476467	0.215685	0.300234	0.0518872	0.0812617	0.839081	0.875856	0.811048	0.940002	0.948186	0.930779	0.997693	0.693222	0.898535	0.646039	0.763624	0.880617	0.537044	0.725613	0.111081	0.751242	0.790766	1	0.750293	0.733579
46970	0.0493854	-0.00939686	-0.0522367	-0.0508593	-0.0397113	-0.0634036	-0.0588459	-0.0518528	0.456292	0.651262	0.955862	0.993362	0.561934	0.639451	0.766236	0.911132	0.777299	0.864028	0.256882	0.0506723	0.0538566	0.408305	0.423517	0.978773	0.594713	0.211752	0.182389	0.472496	0.421731	0.932126	0.750186	0.863446	0.984331	1	0.84165	0.854348	0.883999	0.971148	0.93198	0.990774	0.678987	0.393314	0.19385	0.679119	0.90468	1	1	0.750293	0.65548
49679	0.144239	0.17344	-0.0626149	-0.0635093	-0.161177	-0.132824	-0.166582	-0.190578	0.157759	0.156618	0.629242	0.555246	0.776994	0.956938	0.768986	0.735953	0.564094	0.810549	0.818002	0.104139	0.10266	0.0639115	0.0629195	0.994376	0.995811	0.213427	0.270483	0.211512	0.268217	0.886341	0.486544	0.480379	0.844079	0.799488	0.932347	0.996308	0.885382	0.863512	0.822024	0.963627	1	0.533428	0.296544	0.220311	0.607919	1	1	0.750293	0.710287
62915	-0.284808	-0.194703	-0.194477	-0.106248	-0.441871	-0.303652	-0.544331	-0.532031	0.472403	0.617948	0.111149	0.0531938	0.156921	0.293537	0.355187	0.0141614	0.0198375	0.899533	0.465909	0.464792	0.149213	0.998539	0.474107	0.475236	0.759718	0.221141	0.088651	0.126676	0.0449899	0.629389	0.758863	0.854641	0.392634	0.254323	0.416387	0.65138	0.615909	0.0500254	0.174112	0.996473	0.867205	0.831235	0.366934	1	0.915398	0.854146	1	0.750845	0.538589
62733	-0.602698	-0.607393	-0.539001	-0.710522	-0.630152	-0.6737	-0.398344	-0.531532	0.879331	0.713938	0.437275	0.323308	0.609815	0.00705526	0.248389	0.00142595	0.0966794	0.119504	0.96537	0.556028	0.319311	0.527315	0.34079	0.113794	0.777907	0.223082	0.134951	0.133975	0.0760164	0.780806	0.962876	0.893292	0.743771	0.631669	0.864423	0.13154	0.514834	0.00805448	0.379076	0.379936	1	0.881483	0.588317	0.766493	0.87065	0.399516	1	0.750845	0.58209
36776	-0.0762826	0.0258592	-0.0871938	-0.0253874	-0.0553538	0.0452793	-0.125688	-0.0205831	0.767737	0.784043	0.587178	0.945938	0.000972208	0.0203207	0.24907	4.32e-08	0.0296646	0.000579396	0.00798033	0.775086	0.183475	0.00337974	0.180481	0.106591	0.975252	0.222573	0.740258	0.234498	0.763795	0.373751	0.921416	0.915897	0.830844	0.99226	0.00903461	0.217686	0.514834	9.63e-07	0.212876	0.00944415	0.0711372	0.956079	0.421737	0.0287782	0.77084	0.387327	1	0.750845	0.933741
53243	-1.02787	-1.12068	-0.960614	-1.0237	-0.921568	-0.953085	-1.04787	-1.15569	0.488187	0.274939	0.569257	0.389585	0.747623	0.198036	0.0175621	0.333644	0.0395473	0.271629	0.455035	0.588154	0.973213	0.198189	0.435062	0.611477	0.698354	0.22175	0.132866	0.108108	0.0592165	0.777305	0.768305	0.610146	0.81907	0.680637	0.927666	0.554205	0.0977479	0.513056	0.246576	0.616236	0.858344	0.891214	1	0.443399	0.910026	0.948331	1	0.750845	0.57801
18476	-0.298435	-0.679337	-0.438043	-0.718951	0.197711	-0.135763	0.291017	0.0707905	0.025034	0.0142706	0.00112589	0.000438174	0.00458652	0.423649	0.276744	0.000310288	0.0773875	0.0598334	0.0105102	0.345148	0.00480265	0.103466	0.788595	0.0582893	0.801008	0.216587	0.119722	0.324776	0.191655	0.747099	0.2217	0.19374	0.0401451	0.0192291	0.0306036	0.743559	0.553004	0.00234462	0.346755	0.24916	0.0881771	0.772962	0.0328133	0.30597	1	0.275647	1	0.750845	0.558796
34109	-1.77019	-1.77019	-1.77019	-1.77019	-1.69065	-1.6935	-1.69979	-1.69723	0.237124	0.254184	0.294908	0.277837	0.537401	0.0487418	0.154947	0.173864	0.419081	0.579566	1	1	1	1	1	1	0.702408	0.220942	0.377702	0.399037	0.61661	0.731453	0.575692	0.590696	0.63369	0.591441	0.821426	0.33302	0.39012	0.33285	0.747549	0.872407	1	1	1	1	1	1	1	0.750845	0.789301
63254	-0.171863	-0.158965	-0.264678	-0.214821	-0.118664	-0.105797	-0.164711	-0.118665	0.792867	0.792984	0.621909	0.635232	0.583218	0.0505398	0.999991	0.0126061	0.58321	0.0505412	0.664357	0.00201427	0.149319	0.000455249	0.0612432	0.0945058	0.999352	0.217441	0.257142	0.21714	0.256803	0.919801	0.936451	0.919487	0.844079	0.86183	0.850313	0.341218	1	0.0455177	0.832844	0.223517	0.957067	0.0820815	0.366934	0.00590272	0.605377	0.365529	1	0.750845	0.703159
32553	-0.0196719	-0.00812735	-0.124667	-0.0928519	0.0906547	0.0811029	0.092976	0.0888886	0.41071	0.505582	0.10632	0.176626	0.860441	0.965918	0.974066	0.827013	0.886049	0.940026	0.866885	0.128426	0.28863	0.0917098	0.219455	0.644205	0.80996	0.221994	0.415949	0.144232	0.29224	0.68239	0.724296	0.783911	0.381516	0.479834	0.958238	0.996308	0.99857	0.918813	0.970771	1	1	0.57017	0.56235	0.285895	0.81563	0.971886	1	0.750845	0.820126
38170	0.0580015	0.207603	-0.192927	0.112103	-0.311963	-0.135216	-0.439914	-0.276564	0.0411282	0.0580334	0.17003	0.0321167	0.00475101	0.0400681	0.568273	1.74e-06	0.023478	0.00897618	0.0581065	0.00160768	0.491587	7.47e-07	0.225263	0.000136855	0.786334	0.220203	0.851833	0.339055	0.647117	0.158058	0.268156	0.317839	0.484592	0.20067	0.0313347	0.296868	0.784038	2.61e-05	0.186017	0.0729322	0.281994	0.0757189	0.734796	1.89e-05	0.826446	0.00255986	1	0.750845	0.963272
1358	0.0132314	0.083951	-0.0689633	0.0896148	-0.179177	0.0190812	-0.150822	-0.0292553	0.0647466	0.531128	0.42955	0.251947	0.000492694	0.613264	0.00802246	0.00272176	0.389173	0.0311008	0.320459	0.248395	0.283326	0.0324217	0.936507	0.0265881	0.159984	0.222977	0.417111	0.851187	0.551127	0.682812	0.317064	0.794256	0.741021	0.567918	0.00506454	0.841051	0.0583033	0.0135613	0.735095	0.1613	0.743734	0.699405	0.554503	0.138551	1	0.173849	1	0.750845	0.820126
62857	-1.06423	-1.01568	-0.903467	-0.709936	-0.930351	-0.906589	-1.01755	-0.954327	0.563001	0.637358	0.622045	0.291742	0.851133	0.491238	0.84981	0.381239	0.706183	0.617632	0.762309	0.317108	0.0281734	0.484731	0.0578517	0.228704	0.903491	0.225955	0.0653334	0.275645	0.0848764	0.524048	0.821035	0.860445	0.844079	0.59836	0.954909	0.784803	0.932339	0.563463	0.901292	0.887382	0.998114	0.758149	0.123333	0.737437	0.60008	0.609698	1	0.755132	0.480047
33422	-0.0360938	-0.108395	-0.0611911	-0.171695	-0.0563484	-0.158265	-0.0278479	-0.117269	0.769596	0.471294	0.629808	0.43188	0.000249831	0.298698	0.0270061	3.46e-06	0.135479	0.00126012	0.0382905	0.470083	0.000124153	0.174939	0.0693823	0.00165817	0.503306	0.226341	0.0923748	0.0609568	0.0191261	0.633667	0.921416	0.77485	0.844079	0.710056	0.00309612	0.65254	0.12912	4.76e-05	0.450674	0.0173228	0.214164	0.834159	0.00196982	0.415844	0.625962	0.0214997	1	0.755132	0.540969
62494	-0.0140759	-0.206536	-0.331905	-0.0726674	-0.0476196	-0.0565507	-0.162534	-0.164321	0.779441	0.211101	0.158055	0.444358	0.931351	0.26837	0.261018	0.307244	0.299178	0.986246	0.144107	0.0163131	0.655819	0.34066	0.309009	0.0495894	0.2736	0.22625	0.728525	0.907807	0.149875	0.119978	0.930274	0.549458	0.462819	0.714931	0.980324	0.626196	0.532775	0.484214	0.663491	1	0.486049	0.212721	0.867218	0.61502	0.87065	0.253729	1	0.755132	0.928879
38623	-1.10352	-1.10352	-1.10352	-1.10352	-1.07487	-1.08117	-1.10352	-1.07703	0.318138	0.435681	1	0.355694	0.668243	0.0521631	0.883568	0.129102	0.777809	0.0723153	1	1	1	1	1	1	0.79066	0.227864	0.927731	0.346455	0.861262	0.264589	0.661195	0.740853	1	0.649355	0.886587	0.348059	0.944586	0.270285	0.93198	0.282574	1	1	1	1	1	1	1	0.755792	0.97203
52655	-0.450244	-0.139907	-0.594177	-0.166715	-0.21549	0.304258	-0.147197	0.248757	0.158202	0.00802095	0.00763812	0.0130307	3.17e-06	0.530061	2.88e-05	4.66e-05	0.609785	0.000334166	0.0251855	0.296928	0.0406433	0.00113315	0.845775	0.00215926	0.233648	0.227444	0.303827	0.987205	0.870159	0.857551	0.486544	0.157791	0.119396	0.138954	6.13e-05	0.802045	0.000576171	0.000474715	0.848494	0.00719403	0.163277	0.739364	0.15975	0.0131931	1	0.0264916	1	0.755792	0.733579
42087	-0.611698	-0.698682	-0.733066	-0.732046	-0.345957	-0.410893	-0.361324	-0.399933	0.133607	0.10466	0.0370216	0.0617757	0.237629	0.779556	0.326045	0.367011	0.841764	0.482121	0.212184	0.0822582	0.084846	0.621371	0.631745	0.988312	0.803579	0.232538	0.454289	0.344088	0.61715	0.654897	0.443071	0.41321	0.228333	0.269625	0.539035	0.930412	0.594535	0.54597	0.950943	0.827218	0.62237	0.486304	0.262959	0.835973	0.996642	1	1	0.769059	0.83216
48698	-0.0795296	-0.0792385	-0.156297	-0.141115	-0.167566	-0.175883	-0.131856	-0.138847	0.566337	0.529077	0.873407	0.988205	0.887291	0.542996	0.624646	0.453379	0.528135	0.905167	0.996878	0.302697	0.408124	0.300872	0.405916	0.83829	0.92761	0.235956	0.341058	0.202123	0.297128	0.814978	0.821739	0.793261	0.94896	1	0.958925	0.804725	0.816355	0.642417	0.79982	0.99787	1	0.745955	0.661463	0.568685	0.900664	1	1	0.771261	0.769081
32328	0.142907	-0.121073	0.165615	-0.106968	-0.027093	-0.157797	-0.115105	-0.287511	0.281925	0.815661	0.07716	0.253337	0.0246051	0.12893	1.07e-05	0.460494	0.0256993	0.00315883	0.000386932	0.756701	0.000767362	0.000120983	0.847382	0.000251261	0.154322	0.236328	0.910076	0.00950441	0.124415	0.283821	0.618998	0.925482	0.32452	0.568496	0.110529	0.473235	0.000234494	0.646278	0.195486	0.0347438	0.00630699	0.947466	0.00788793	0.00179275	1	0.00434376	1	0.771261	0.970319
15910	-0.262519	-0.259239	-0.187206	-0.0581132	-0.111183	0.122291	-0.235098	-0.0552289	0.435089	0.0505079	0.804705	0.988118	0.0257382	0.234587	0.590972	0.000705035	0.0891603	0.0850352	0.980165	0.568284	0.122383	0.585241	0.128463	0.328422	0.171698	0.236583	0.377472	0.0112128	0.0250994	0.762563	0.737647	0.31081	0.930228	1	0.112951	0.592041	0.79988	0.00454489	0.363215	0.312984	1	0.88288	0.323988	0.815374	0.722048	0.730467	1	0.771261	0.789301
48048	-0.58778	-0.223101	-0.572443	-0.331195	-0.789818	-0.673341	-1.03313	-0.897411	0.382762	0.0529629	0.0477535	0.0153143	0.388786	0.072643	0.425916	0.00822686	0.0981209	0.315424	0.0340848	0.928611	0.134933	0.0422729	0.527946	0.159725	0.25569	0.236278	0.0959437	0.961772	0.594905	0.628488	0.714781	0.311025	0.257189	0.144672	0.701897	0.40746	0.679925	0.0328212	0.382102	0.67507	0.197023	1	0.347537	0.167238	0.953827	0.484143	1	0.771261	0.540969
46409	0.0818682	0.113228	-0.0421574	-0.00654844	-0.224806	-0.200152	-0.257966	-0.235208	0.00976147	0.00832133	0.0666727	0.0522473	0.602087	0.48326	0.825841	0.222124	0.458609	0.630308	0.600881	0.0394648	0.141114	0.010089	0.046655	0.552538	0.930001	0.23463	0.307319	0.201994	0.267708	0.866292	0.145988	0.160926	0.30799	0.254323	0.858727	0.782126	0.921037	0.388122	0.764696	0.894466	0.932797	0.347268	0.355025	0.0640091	0.542013	0.908424	1	0.771261	0.733579
39600	-0.222056	-0.13477	-0.540293	-0.510197	0.0433758	0.118973	-0.0311881	0.0867071	0.352428	0.373954	0.0760486	0.0380391	0.554413	0.559833	0.734655	0.240865	0.800733	0.356848	0.590261	0.0505822	0.0764695	0.0129796	0.021317	0.85267	0.954834	0.238526	0.109342	0.216821	0.0974655	0.670618	0.689273	0.713885	0.32257	0.220318	0.838689	0.813719	0.867745	0.408362	0.936746	0.719371	0.923021	0.393314	0.249092	0.0769378	0.421299	1	1	0.773328	0.543144
64131	-0.00230707	-0.0863712	-0.224497	-0.37165	0.305774	0.270682	0.304531	0.2269	0.360564	0.289698	0.118057	0.0775532	0.762114	0.991442	0.496455	0.770299	0.705693	0.50326	0.567431	0.131563	0.0125954	0.347743	0.0532603	0.317214	0.793607	0.238573	0.121728	0.358656	0.197828	0.710353	0.698182	0.626032	0.40819	0.305132	0.930779	1	0.734586	0.887579	0.901292	0.83341	0.923021	0.572951	0.068353	0.623134	0.567943	0.718138	1	0.773328	0.561001
1418	-0.148587	0.111364	-0.0851161	-0.00143893	-0.17766	-0.0343853	-0.233872	-0.0371713	0.74822	0.10865	0.101595	0.693219	0.0241849	0.374063	0.0270461	0.00180038	0.964828	0.00207907	0.00134424	0.428442	0.0672599	0.0148515	0.159994	0.296772	0.253466	0.241476	0.94795	0.976488	0.281492	0.268587	0.916007	0.421666	0.368	0.895551	0.109504	0.712531	0.12912	0.00978208	0.998068	0.025785	0.0184792	0.806687	0.227052	0.0834759	0.744755	0.696076	1	0.775919	0.985074
32342	-0.118855	-0.0125038	-0.108207	-0.0808966	0.0397431	0.144591	-0.0579615	0.0167526	0.120526	0.124054	0.621465	0.337825	0.0691593	0.0901858	0.689169	0.000511441	0.0269851	0.194451	0.145351	0.883797	0.602466	0.189867	0.34835	0.707809	0.987074	0.24368	0.511498	0.250263	0.521959	0.609556	0.420426	0.440345	0.844079	0.637287	0.253732	0.420008	0.842493	0.00347353	0.202566	0.504246	0.487781	0.994489	0.829249	0.434624	0.88088	0.991863	1	0.775919	0.855747
43333	-1.01478	-0.957308	-1.09429	-1.00292	-1.59992	-1.6263	-1.38677	-1.45248	0.0693587	0.0382818	0.361434	0.161698	0.864172	0.167829	0.339528	0.121383	0.26037	0.670042	0.768779	0.684252	0.951619	0.483712	0.815518	0.640285	0.736316	0.240578	0.586219	0.131508	0.378594	0.528277	0.328266	0.295132	0.680985	0.45413	0.958238	0.522067	0.600622	0.259822	0.622076	0.911225	0.998114	0.927251	1	0.736869	1	0.968919	1	0.775919	0.896565
1574	-2.06038	-2.133	-2.36933	-2.04046	-2.18522	-1.63366	-2.04481	-1.81551	0.670909	0.0900573	0.269861	0.444108	0.0213874	0.555705	0.121696	0.0854318	0.445529	0.336278	0.809972	0.306854	0.947422	0.43418	0.759308	0.276802	0.105696	0.243421	0.363576	0.649555	0.475872	0.795734	0.882882	0.391264	0.611678	0.714931	0.0996041	0.811677	0.332985	0.200571	0.759103	0.693942	1	0.749306	1	0.702694	1	0.674853	1	0.775919	0.776848
48696	-0.810169	-1.276	-0.81077	-1.20492	-0.987797	-1.27667	-0.672905	-1.06576	0.597636	0.998414	0.681994	0.679177	0.0861208	0.0615367	0.642146	0.000390514	0.209464	0.0199521	0.0293715	0.997745	0.0644626	0.0295789	0.738221	0.064867	0.513716	0.244812	0.242888	0.609107	0.605769	0.996187	0.837718	1	0.870199	0.894202	0.291671	0.379502	0.822322	0.0028201	0.557106	0.116745	0.178925	1	0.221542	0.129806	1	0.291128	1	0.775919	0.699508
37432	0.00183965	0.0166172	-0.0691375	-0.00644271	-0.182591	-0.136468	-0.175367	-0.178851	0.00967707	0.0311715	0.133265	0.0154401	0.26745	0.861919	0.92824	0.34945	0.308083	0.933154	0.778985	0.178563	0.875008	0.104444	0.661477	0.234528	0.640276	0.244313	0.857721	0.48499	0.773253	0.324269	0.145988	0.267883	0.429535	0.144672	0.567446	0.956663	0.970781	0.530215	0.667089	1	0.998114	0.624172	0.992488	0.30597	0.996642	0.618043	1	0.775919	0.967352
52747	-0.53044	-0.45738	-0.65164	-0.546084	-0.452042	-0.348889	-0.399789	-0.357865	0.720262	0.620302	0.251359	0.390635	0.26229	0.569712	0.305972	0.579742	0.922187	0.648268	0.530706	0.298726	0.893169	0.0964543	0.446658	0.365297	0.839272	0.243107	0.459448	0.334426	0.591118	0.668066	0.903098	0.855821	0.595023	0.680637	0.562688	0.81897	0.576566	0.751113	0.980419	0.895244	0.896873	0.739364	1	0.296643	0.915398	0.787909	1	0.775919	0.834761
62976	-1.21942	-1.21942	-1.21942	-1.21942	-1.1203	-1.13087	-1.17631	-1.2002	0.0746228	0.110793	0.435804	0.727993	0.722568	0.0609296	0.00776353	0.127876	0.0206248	0.422467	1	1	1	1	1	1	0.825951	0.244598	0.0974742	0.344902	0.150103	0.619174	0.333606	0.426358	0.743771	0.906929	0.912852	0.379502	0.0578967	0.268705	0.175557	0.765135	1	1	1	1	1	1	1	0.775919	0.542826
47788	-0.0420434	-0.213078	0.00812224	-0.079407	-0.369499	-0.325518	-0.472069	-0.471113	0.0815206	0.547206	0.0112833	0.0377698	0.589857	0.209397	0.213661	0.0734513	0.0753353	0.990642	0.0991851	0.627659	0.71788	0.033347	0.196973	0.397667	0.103617	0.246896	0.625744	0.00565243	0.0349078	0.501882	0.348371	0.800564	0.142937	0.219874	0.850313	0.566646	0.472456	0.179845	0.346603	1	0.394396	0.909589	0.898138	0.141446	0.788582	0.8045	1	0.780356	0.90281
48752	-0.537584	-0.606516	-0.750092	-0.687643	-0.533971	-0.556364	-0.501471	-0.688851	0.98703	0.821514	0.26436	0.995661	0.864703	0.804684	0.239343	0.676226	0.313959	0.154891	0.679115	0.202974	0.3682	0.389211	0.626388	0.707819	0.826408	0.248975	0.981869	0.350116	0.808756	0.23981	1	0.92678	0.605693	1	0.958238	0.940909	0.502945	0.819276	0.667089	0.440726	0.962572	0.65331	0.631343	0.659145	0.996642	0.991863	1	0.780405	0.992305
558	-0.231085	-0.0214975	-0.210865	0.102802	-0.166847	0.203196	-0.317431	-0.0130434	0.690063	0.164393	0.508481	0.472339	7.16e-05	0.100783	0.0937508	3.99e-08	0.0188364	0.0010176	0.0717728	0.861574	0.00434611	0.103529	0.284398	0.00731506	0.277958	0.248222	0.22353	0.02576	0.0219335	0.949904	0.884677	0.492946	0.777672	0.731261	0.00110456	0.440089	0.283576	9.36e-07	0.173843	0.0146973	0.323687	0.987996	0.0306106	0.30597	0.863633	0.0707329	1	0.780405	0.684921
1645	0.0699245	0.252206	0.234229	0.386728	-0.0272866	0.217755	-0.0448434	0.255111	0.605326	0.854625	0.139453	0.48434	0.0128101	0.85744	0.00421378	0.00771052	0.70234	0.00239806	0.142245	0.185709	0.0111615	0.88464	0.27826	0.219205	0.690903	0.249881	0.827421	0.122157	0.538256	0.350586	0.842111	0.941242	0.437132	0.742784	0.0673264	0.954477	0.0387357	0.0313085	0.899405	0.028502	0.483445	0.630636	0.0618215	1	0.860903	0.589888	1	0.780405	0.954778
62059	-0.244573	0.0345848	-0.275858	-0.00341194	-0.191404	-0.0195772	-0.308314	-0.136357	0.687823	0.682313	0.806186	0.316173	0.000228299	0.0114378	0.23101	1.68e-09	0.0115289	0.000225876	2.92e-06	0.590784	4.78e-05	2.33e-07	0.513793	4.89e-06	0.148381	0.248491	0.0126331	0.769546	0.288208	0.17588	0.884677	0.881658	0.930228	0.620917	0.00289433	0.1657	0.491116	5.79e-08	0.146161	0.00537597	8.76e-05	0.892827	0.000866592	6.66e-06	0.942504	0.000136004	1	0.780405	0.204662
15336	-0.138171	-0.451198	-0.37651	-0.684865	-0.0155296	-0.048197	0.0538464	-0.0266839	0.681981	0.179455	0.151888	0.0292168	0.843556	0.675187	0.946274	0.537758	0.896593	0.626699	0.136791	0.256759	0.00974286	0.721935	0.266172	0.142715	0.29481	0.250331	0.0461095	0.918479	0.34021	0.394384	0.883927	0.506828	0.453162	0.189411	0.952025	0.875442	0.981265	0.715965	0.973019	0.89214	0.471538	0.709448	0.05506	0.898381	0.860903	0.45741	1	0.780405	0.396331
63589	0.129596	0.162237	0.0949177	0.155207	-0.360542	-0.348224	-0.455102	-0.35253	0.00183822	0.00121159	0.000522521	0.00128202	0.704038	0.00387644	0.804828	0.00113175	0.894339	0.00176355	0.427448	0.399211	0.533409	0.10252	0.864182	0.143429	0.69791	0.253404	0.736779	0.450156	0.958492	0.419615	0.0676583	0.0600537	0.0268264	0.0395346	0.90387	0.0941068	0.910118	0.00665631	0.973019	0.0229578	0.854949	0.791539	0.777292	0.30597	1	0.45841	1	0.787831	0.932291
45968	-0.368463	-0.479083	-0.516744	-0.387222	-0.301027	-0.384715	-0.216531	-0.176414	0.677312	0.560416	0.0647841	0.193966	0.515499	0.511464	0.33319	0.191927	0.106433	0.755157	0.497769	0.363643	0.908419	0.817359	0.57335	0.427368	0.896832	0.263087	0.490246	0.322191	0.575186	0.666921	0.883927	0.807367	0.302945	0.509943	0.806098	0.795069	0.598566	0.35264	0.400254	0.948248	0.878622	0.772962	1	0.96046	0.979053	0.832536	1	0.78788	0.844856
4968	-0.0316529	-0.305186	-0.127748	-0.0625085	-0.159928	-0.341416	-0.085279	-0.311786	0.515657	0.854205	0.829458	0.207671	0.052737	0.423894	0.104597	0.006488	0.750785	0.0158783	0.0215177	0.416792	0.794162	0.134509	0.0411368	0.581289	0.541284	0.257654	0.422098	0.601425	0.158178	0.0537817	0.785534	0.941242	0.937135	0.531283	0.203287	0.743559	0.303677	0.0271165	0.92675	0.102938	0.146141	0.793234	0.946925	0.35286	0.52922	0.934156	1	0.78788	0.823354
39625	-1.71925	-1.71925	-1.71925	-1.71925	-1.62858	-1.62831	-1.68904	-1.6718	0.178711	0.177447	0.653013	0.480417	0.99363	0.071321	0.196458	0.0700913	0.193723	0.605896	1	1	1	1	1	1	0.996055	0.26291	0.423159	0.260817	0.420309	0.749275	0.518854	0.504792	0.857409	0.739752	1	0.406886	0.453065	0.175767	0.536593	0.879552	1	1	1	1	1	1	1	0.78788	0.823354
38306	-5.80914	-5.80914	-5.63765	-5.80914	-5.80914	-5.68005	-5.80914	-5.80914	1	0.224931	0.107284	1	0.16642	1	1	0.16642	0.16642	1	1	0.147123	1	0.147123	1	0.147123	0.390777	0.254559	1	0.0465112	0.390777	0.254559	1	0.557926	0.383732	1	0.43955	1	1	0.323428	0.507716	1	1	0.589117	1	0.369751	1	0.466297	1	0.78788	1
42989	-1.54397	-1.56081	-1.66834	-1.79147	-1.27374	-1.30759	-1.19766	-1.09969	0.447596	0.476612	0.187399	0.0540496	0.759634	0.491792	0.116654	0.320862	0.0612364	0.376228	0.904443	0.375582	0.0786615	0.443496	0.101074	0.380356	0.924115	0.26243	0.0190282	0.22419	0.0147553	0.216578	0.746527	0.775963	0.504895	0.254323	0.930779	0.784803	0.323063	0.499459	0.308199	0.732552	1	0.78058	0.251408	0.710441	0.70255	0.79534	1	0.78788	0.268039
62860	0.373401	0.338467	0.337888	0.301793	0.177418	0.162018	0.178233	0.164891	0.293829	0.344244	0.391846	0.462503	0.437693	0.967241	0.527762	0.413887	0.884774	0.501308	0.165591	0.158727	0.00477422	0.981638	0.145604	0.152032	0.541992	0.257274	0.0660758	0.600049	0.217592	0.477553	0.634959	0.6831	0.717552	0.718959	0.74692	0.996308	0.756504	0.599751	0.970771	0.832617	0.530729	0.611781	0.0328133	1	0.729421	0.473252	1	0.78788	0.480047
31932	-0.13781	-0.0954711	-0.32614	-0.246537	0.0713537	0.100102	0.0134659	0.0832721	0.163445	0.192328	0.0246226	0.0289771	0.687887	0.418835	0.867707	0.226745	0.814047	0.329782	0.640744	0.0388404	0.231436	0.0116016	0.0969003	0.380592	0.906355	0.259571	0.296966	0.213329	0.246009	0.932424	0.493261	0.531348	0.198074	0.189411	0.898553	0.743559	0.942011	0.392589	0.938134	0.689608	0.954687	0.346226	0.489015	0.070412	0.70255	0.79534	1	0.78788	0.731313
18497	-0.473134	-0.920142	-0.61404	-0.852621	0.137719	-0.186813	0.24986	0.0787422	0.0456457	0.0168533	0.00508619	0.00259752	0.019446	0.416743	0.669141	0.00175809	0.0553353	0.215754	0.0112094	0.420879	0.0309634	0.0812217	0.699549	0.173537	0.582647	0.256773	0.151262	0.558	0.374526	0.762067	0.277505	0.20677	0.100058	0.0658615	0.092066	0.743559	0.836655	0.00968948	0.296421	0.536329	0.0924964	0.797712	0.131335	0.261053	1	0.506408	1	0.78788	0.599629
61798	-0.498656	-0.315408	-0.340971	-0.120952	-0.843759	-0.657068	-0.939158	-0.822104	0.201566	0.206071	0.0278472	0.0102033	0.181244	0.493825	0.876509	0.0439351	0.237045	0.40129	0.300198	0.372512	0.0334432	0.884946	0.27168	0.213791	0.98779	0.261373	0.114609	0.254959	0.111164	0.647304	0.546818	0.546717	0.198074	0.130809	0.466815	0.78585	0.942918	0.123473	0.603725	0.748158	0.723214	0.779163	0.138759	1	0.860903	0.580005	1	0.78788	0.549618
47959	-0.0724589	0.0125692	-0.0612496	0.00315862	-0.057006	0.0572898	-0.093155	-0.00408057	0.824899	0.522381	0.647948	0.917441	1.91e-05	0.167982	0.0440667	2.95e-08	0.019757	0.000779988	0.010949	0.735404	0.0234327	0.0268965	0.776621	0.0531698	0.488631	0.262926	0.591248	0.0707511	0.219481	0.559415	0.948291	0.7905	0.855148	0.984307	0.000340115	0.522067	0.177668	7.17e-07	0.174112	0.0121913	0.0911884	0.937184	0.108686	0.121664	1	0.258381	1	0.78788	0.897549
47009	-1.31398	-1.36816	-1.45204	-1.41269	-0.866962	-1.09603	-0.763541	-0.854338	0.153702	0.383663	0.029069	0.0755696	0.0833436	0.433054	0.923711	0.0122901	0.0678043	0.491202	0.745794	0.409104	0.554889	0.615841	0.789901	0.813879	0.411646	0.257298	0.601035	0.0514811	0.179633	0.541092	0.483538	0.722375	0.198074	0.300435	0.285571	0.749794	0.970781	0.0448018	0.321015	0.829631	0.993402	0.793234	0.79545	0.832553	1	1	1	0.78788	0.900048
46428	0.251645	0.346401	0.150975	0.224441	-0.505568	-0.454357	-0.536216	-0.446148	0.00127092	0.000687498	0.00326304	0.00404586	0.183613	0.425534	0.123132	0.0341157	0.830871	0.0198801	0.052836	0.0397873	0.576744	8.21e-05	0.0129543	0.132619	0.48311	0.259872	0.163704	0.0683117	0.0368984	0.78908	0.0557737	0.0490272	0.0730026	0.0854874	0.46899	0.743559	0.333806	0.100067	0.947077	0.116745	0.268269	0.347268	0.81343	0.0012494	0.351926	0.441375	1	0.78788	0.631653
49517	-0.538295	-0.367944	-0.436939	-0.362972	-0.463161	-0.477278	-0.483782	-0.419302	0.687783	0.558887	0.802114	0.763151	0.833982	0.759486	0.515123	0.92306	0.389753	0.338888	0.0470426	0.235967	0.0410198	0.419404	0.953557	0.386736	0.090915	0.262713	0.2275	0.56569	0.626074	0.930483	0.884677	0.807203	0.930228	0.924369	0.951685	0.925827	0.750645	0.973394	0.735095	0.694202	0.247353	0.678182	0.15975	0.690534	1	0.803736	1	0.78788	0.686714
37480	-0.459736	-0.530979	-0.488082	-0.521714	-0.505792	-0.586693	-0.436124	-0.555911	0.870383	0.843528	0.853952	0.903565	0.137827	0.200991	0.35717	0.00606054	0.571475	0.0284904	0.301991	0.680989	0.369067	0.533948	0.893094	0.625731	0.912406	0.264984	0.892557	0.22089	0.806409	0.327018	0.961466	0.93534	0.941492	0.98174	0.385443	0.557983	0.617226	0.0255169	0.823299	0.151905	0.723889	0.927251	0.631343	0.772161	1	0.958335	1	0.791484	0.970319
57794	-3.55435	-3.55435	-3.55435	-3.55435	-3.47467	-3.47608	-3.44237	-3.44542	0.451932	0.459968	0.291368	0.304582	0.937379	0.0737979	0.105126	0.06211	0.0894508	0.865729	1	1	1	1	1	1	0.961193	0.267071	0.314645	0.246754	0.291884	0.916597	0.749498	0.763935	0.633239	0.61077	0.982307	0.40746	0.304437	0.160334	0.363215	0.990774	1	1	1	1	1	1	1	0.792867	0.737991
1444	0.13345	0.0830699	-0.0241112	-0.0919253	0.208696	0.130952	0.17101	0.15447	0.593217	0.73382	0.167509	0.0820959	0.245682	0.573149	0.417722	0.549265	0.725073	0.80463	0.552436	0.0641195	0.00836033	0.20691	0.0399487	0.424036	0.799926	0.267532	0.113959	0.173557	0.0670235	0.634923	0.836664	0.897962	0.48331	0.312824	0.545375	0.819701	0.670732	0.72285	0.913144	0.963627	0.91405	0.425351	0.0494256	0.454995	0.52922	0.829888	1	0.792867	0.549618
42574	-0.402204	-0.546614	-0.309259	-0.488319	-0.113241	-0.242516	0.158685	0.00746081	0.239414	0.215859	0.0581436	0.0449479	0.198011	0.00714768	0.2293	8.49e-05	0.0132862	0.132399	0.256476	0.464783	0.498187	0.062838	0.646481	0.159757	0.925493	0.269459	0.202151	0.31194	0.237037	0.863445	0.57989	0.550995	0.288443	0.236339	0.484046	0.13154	0.489946	0.000793782	0.155884	0.401774	0.678987	0.831235	0.74111	0.217927	0.996642	0.484143	1	0.796509	0.672271
43264	-0.330719	0.0119988	-0.309604	-0.0160484	-0.332693	-0.0781652	-0.465576	-0.240069	0.993302	0.70152	0.507658	0.341938	0.00381119	0.128159	0.288253	1.37e-05	0.0641345	0.0102034	0.00214557	0.848361	0.00475813	0.00392699	0.799516	0.00837146	0.530822	0.274216	0.115446	0.639941	0.341744	0.628598	1	0.89054	0.777672	0.638545	0.0261962	0.473235	0.563348	0.000162471	0.312724	0.0786624	0.0272011	0.985548	0.0328133	0.0317312	1	0.0782938	1	0.804321	0.551147
57691	-5.05146	-5.05146	-5.05146	-5.05146	-4.69847	-4.7189	-4.81993	-4.82451	0.113762	0.135905	0.29758	0.307184	0.765696	0.0774098	0.0669488	0.141393	0.124305	0.946694	1	1	1	1	1	1	0.853561	0.273015	0.255383	0.361653	0.340336	0.966971	0.416033	0.452189	0.637034	0.613101	0.930779	0.40746	0.232184	0.284966	0.439046	1	1	1	1	1	1	1	1	0.804321	0.703159
57517	-0.1474	-0.0636336	-0.119663	-0.105729	-0.0582298	0.0133804	-0.098096	-0.0771382	0.271303	0.341734	0.789673	0.723663	0.0618501	0.297167	0.620629	0.00384891	0.0185368	0.583303	0.0846901	0.566863	0.389824	0.247915	0.385019	0.773531	0.843731	0.273628	0.32646	0.369023	0.432641	0.909312	0.610743	0.680437	0.920344	0.906929	0.231039	0.65254	0.815471	0.0179249	0.173843	0.873556	0.355186	0.88288	0.642759	0.506938	0.893396	1	1	0.804321	0.751137
63264	-0.349285	-0.358219	-0.503415	-0.457675	0.10284	0.148228	0.103203	0.130672	0.0398748	0.0216871	0.00624929	0.00793172	0.60427	0.996692	0.750589	0.607162	0.841072	0.753734	0.935843	0.165874	0.329306	0.191689	0.370646	0.680318	0.700821	0.275111	0.335748	0.47882	0.562492	0.897164	0.268156	0.236648	0.117235	0.11819	0.860765	1	0.878381	0.768269	0.950943	0.948248	1	0.615469	0.593586	0.435692	0.89335	0.983831	1	0.804876	0.763124
61881	-1.66573	-1.8566	-1.8451	-2.03041	-1.39487	-1.55264	-1.3459	-1.32793	0.455254	0.402248	0.170308	0.0548459	0.226405	0.70685	0.607224	0.113369	0.0854406	0.890205	0.248257	0.277826	0.0280281	0.944444	0.292962	0.26227	0.874881	0.278063	0.0410444	0.353523	0.0590599	0.33409	0.750186	0.725168	0.484592	0.256472	0.52497	0.897126	0.811291	0.246859	0.361066	0.993784	0.674432	0.729167	0.123333	1	0.868232	0.65292	1	0.805254	0.375892
61876	-0.998007	-1.17901	-1.02581	-1.26732	-0.966631	-1.24102	-0.789761	-0.977644	0.898296	0.800594	0.337227	0.239406	0.0193975	0.130379	0.924759	0.000142413	0.0247621	0.10822	0.221643	0.850829	0.0695806	0.300694	0.550435	0.103415	0.620028	0.277712	0.171076	0.114497	0.0628663	0.775821	0.96694	0.920845	0.668013	0.560789	0.092066	0.476803	0.970781	0.00126948	0.190903	0.358951	0.63066	0.985548	0.233617	0.568685	0.966007	0.381975	1	0.805254	0.646189
46384	0.216731	0.267785	0.167934	0.221948	-0.301811	-0.294005	-0.305227	-0.29608	0.000587761	0.000215541	0.00159822	0.000594647	0.762185	0.894635	0.824145	0.663567	0.935907	0.722872	0.119482	0.136622	0.873228	0.00251893	0.161929	0.099625	0.29966	0.276519	0.990144	0.0342632	0.293963	0.281985	0.0279431	0.0351332	0.0536342	0.0233963	0.930779	0.974149	0.921037	0.813244	0.986395	0.940476	0.445226	0.580233	0.992488	0.0239508	0.744755	0.376398	1	0.805254	0.997136
64399	-0.51997	-0.507729	-0.659804	-0.568399	-0.708348	-0.80573	-0.768047	-0.792081	0.428721	0.212007	0.648851	0.347781	0.033625	0.191297	0.0673562	0.408904	0.764693	0.598221	0.832298	0.0162675	0.402487	0.00905465	0.294506	0.114849	0.137492	0.277032	0.631642	0.0105344	0.313308	0.11792	0.73601	0.549458	0.855148	0.642101	0.139008	0.547202	0.232889	0.595101	0.930512	0.878176	1	0.212721	0.655244	0.0587009	0.869965	0.401972	1	0.805254	0.90281
35136	-0.0518955	-0.0691197	-0.0954216	-0.0581435	0.0218713	-0.0123649	0.0159832	0.0112735	0.12608	0.238182	0.021754	0.149748	0.115634	0.786113	0.625324	0.192247	0.276601	0.828162	0.531364	0.114605	0.820313	0.339466	0.689906	0.176251	0.627344	0.283308	0.901187	0.119818	0.717812	0.231494	0.432005	0.576541	0.196798	0.436988	0.352163	0.932319	0.816355	0.352658	0.640167	0.970157	0.896873	0.546666	0.961729	0.614811	1	0.511884	1	0.810162	0.970319
35678	0.0405238	0.175778	0.0873438	0.167095	-0.00280036	0.0985428	-0.0611014	-0.0523845	0.735971	0.547976	0.24922	0.0895575	0.0954605	0.336425	0.413485	0.00895176	0.0133888	0.885599	0.0793244	0.54231	0.100443	0.250304	0.909987	0.299721	0.728889	0.283213	0.0728278	0.466932	0.146927	0.468032	0.910586	0.800564	0.594266	0.329786	0.317397	0.686478	0.670732	0.0348599	0.155884	0.993395	0.344141	0.873568	0.292362	0.507276	1	0.696076	1	0.810162	0.491695
64102	-0.76357	-0.76357	-0.76357	-0.76357	-0.733665	-0.737963	-0.763318	-0.760925	0.234549	0.308509	0.992015	0.916116	0.801275	0.0835633	0.111482	0.138622	0.179675	0.88853	1	1	1	1	1	1	0.87612	0.282828	0.323396	0.358284	0.405372	0.930824	0.575692	0.646179	1	0.984307	0.943503	0.412752	0.312534	0.28198	0.51679	0.993395	1	1	1	1	1	1	1	0.810162	0.746952
1512	-0.376219	-0.411178	-0.481173	-0.465586	-0.385982	-0.378783	-0.330862	-0.328285	0.946672	0.824371	0.303876	0.347518	0.93754	0.548706	0.53019	0.602071	0.582698	0.97762	0.764085	0.367982	0.443223	0.548032	0.640485	0.893542	0.776284	0.281215	0.322064	0.42703	0.479715	0.930117	0.988246	0.928536	0.644458	0.642101	0.982307	0.808414	0.756802	0.764141	0.832844	1	0.998114	0.772962	0.689928	0.784572	0.996642	1	1	0.810162	0.746952
57695	-1.03564	-1.03564	-1.03564	-1.03564	-1.01102	-1.01031	-1.01713	-1.01435	0.394283	0.380817	0.521514	0.461073	0.839667	0.083474	0.344493	0.0535048	0.251434	0.429475	1	1	1	1	1	1	0.900282	0.282688	0.557982	0.230514	0.477107	0.624457	0.717971	0.719684	0.78871	0.718959	0.951685	0.412752	0.604174	0.141974	0.618697	0.769191	1	1	1	1	1	1	1	0.810162	0.885302
38662	-0.410226	-0.410226	-0.410226	-0.410226	-0.400064	-0.402208	-0.410226	-0.410226	0.218087	0.33083	1	1	0.717769	0.0876987	0.0876987	0.17729	0.17729	1	1	1	1	1	1	1	0.822858	0.289221	0.289221	0.402783	0.402783	1	0.568913	0.669842	1	1	0.909972	0.416627	0.2734	0.336585	0.512788	1	1	1	1	1	1	1	1	0.82317	0.720744
20699	-0.0409916	-0.234237	-0.0373996	-0.343492	0.237744	-0.0373855	0.0317241	0.00944009	0.242578	0.408568	0.7714	0.139626	0.0253808	0.0932844	0.0631037	0.57231	0.701971	0.85548	0.213629	0.981523	0.0521759	0.20527	0.481436	0.0494688	0.67857	0.2893	0.70727	0.518122	0.429816	0.151807	0.581474	0.727367	0.912362	0.42035	0.112246	0.42916	0.223607	0.74459	0.899405	0.987958	0.623402	1	0.19154	0.453023	0.915398	0.253729	1	0.82317	0.921227
62946	-0.101414	0.000286173	-0.228452	-0.197221	-0.320951	-0.315565	-0.314209	-0.271634	0.388264	0.215559	0.735635	0.769521	0.945379	0.931652	0.530623	0.986232	0.576415	0.588238	0.308088	0.203265	0.3369	0.0225373	0.0485211	0.754019	0.448284	0.292533	0.253633	0.0709496	0.0582127	0.928792	0.716648	0.550995	0.90079	0.926129	0.984195	0.995079	0.756802	1	0.827283	0.875315	0.731292	0.65331	0.598133	0.107594	0.542013	1	1	0.827493	0.703159
1494	0.0897946	-0.0380511	0.0748711	-0.0995605	0.0136946	-0.0886392	0.0469577	-0.0913889	0.111179	0.288526	0.557613	0.863632	0.000383863	0.242138	0.000268988	3.25e-06	0.922848	2.09e-06	0.000463888	0.678489	3.39e-07	0.00192339	0.088559	2.36e-06	0.578013	0.293843	0.0671055	0.620984	0.200808	0.431547	0.413431	0.624682	0.814282	0.970841	0.00417131	0.599344	0.00398591	4.57e-05	0.980419	8.23e-05	0.00745488	0.927133	9.9e-06	0.0200294	0.67816	7.28e-05	1	0.827493	0.480047
15500	-0.0152392	-0.061976	-0.0275667	-0.0732437	-0.0217085	-0.0668229	-0.05763	-0.0611806	0.857802	0.893207	0.405857	0.738354	0.00137437	0.0104951	0.00499136	0.509475	0.685473	0.798809	0.00865656	0.485352	0.00117747	0.0523781	0.523604	0.0102665	0.942498	0.294774	0.410309	0.26291	0.452426	0.0621242	0.961466	0.962369	0.728118	0.912551	0.0113602	0.160568	0.0421862	0.691215	0.891819	0.961436	0.076567	0.844208	0.0109227	0.193145	0.951326	0.089815	1	0.827493	0.820126
62873	-0.0876443	-0.174765	-0.111037	-0.256822	-0.328266	-0.350642	-0.587589	-0.417506	0.384537	0.524742	0.0864614	0.561114	0.871802	0.0625149	0.520039	0.0885584	0.62974	0.220767	0.620258	0.894131	0.336352	0.716985	0.640717	0.407278	0.772456	0.292601	0.721092	0.180193	0.945896	0.159258	0.716445	0.790784	0.335795	0.80431	0.958925	0.381441	0.751988	0.206215	0.866747	0.544051	0.943619	0.998901	0.598133	0.895745	0.996642	0.812419	1	0.827493	0.927928
33973	-0.0463977	-0.0496254	-0.119136	-0.0711168	-0.449814	-0.447956	-0.484814	-0.446368	0.0466938	0.0494543	0.0707097	0.0638023	0.933594	0.117542	0.877186	0.0994052	0.943225	0.0857504	0.909093	0.0106635	0.382282	0.0146128	0.447384	0.0904486	0.887671	0.295171	0.434369	0.364901	0.521694	0.790336	0.281892	0.310388	0.317656	0.273635	0.98178	0.460878	0.942918	0.224153	0.988013	0.314102	1	0.181598	0.636765	0.0825405	0.915398	0.355278	1	0.827493	0.827853
47672	-1.99978	-2.02279	-2.09157	-2.1145	-1.55742	-1.5695	-1.44023	-1.45784	0.106188	0.0979333	0.0181567	0.0172559	0.921777	0.341492	0.418796	0.294145	0.364695	0.886213	0.882774	0.556475	0.462438	0.659382	0.556795	0.88315	0.956171	0.293584	0.281498	0.319476	0.306679	0.97864	0.406579	0.399078	0.177067	0.147784	0.977181	0.686713	0.670732	0.470714	0.708888	0.993395	1	0.881483	0.712775	0.863783	0.972898	1	1	0.827493	0.718544
33384	-1.01232	-0.934113	-0.811579	-0.837918	-1.22554	-1.2574	-1.26623	-1.24836	0.438641	0.241001	0.100057	0.137247	0.823889	0.776206	0.87333	0.950774	0.949668	0.900637	0.666576	0.269352	0.337072	0.49978	0.596191	0.884606	0.634032	0.296853	0.393918	0.56994	0.706164	0.848313	0.741465	0.576828	0.365411	0.4174	0.951685	0.929559	0.942918	0.988909	0.991373	0.996728	0.957067	0.721514	0.598133	0.752204	0.988741	1	1	0.83017	0.805108
45721	-3.2122	-3.25411	-3.33998	-3.34544	-3.24239	-3.25293	-3.19089	-3.1915	0.880999	0.995317	0.460143	0.445717	0.921877	0.631866	0.635945	0.563888	0.567762	0.995427	0.758406	0.34884	0.328662	0.528756	0.502891	0.968013	0.856548	0.30216	0.289308	0.394435	0.37915	0.977714	0.962897	1	0.755623	0.714931	0.977181	0.851088	0.820779	0.73784	0.823299	1	0.996938	0.772962	0.593586	0.766595	0.931492	1	1	0.83693	0.720744
43470	-0.635444	-0.635444	-0.635444	-0.635444	-0.607909	-0.61314	-0.634416	-0.635444	0.223046	0.323355	0.963623	1	0.742044	0.0964031	0.0842333	0.18156	0.161429	0.948382	1	1	1	1	1	1	0.838459	0.302204	0.283874	0.407406	0.385143	0.968018	0.5719	0.660015	0.989643	1	0.925325	0.436492	0.264888	0.340164	0.497153	1	1	1	1	1	1	1	1	0.83693	0.719554
38178	0.353633	0.0373708	0.368981	0.068427	-0.0382333	-0.200453	-0.121482	-0.334647	0.0137194	0.130816	0.0022306	0.0113185	0.00640521	0.159097	1.03e-06	0.181525	0.0237302	0.000370452	3.41e-05	0.837384	0.000175935	1.44e-05	0.67796	7.94e-05	0.10685	0.301153	0.906321	0.00850949	0.0838015	0.359311	0.170656	0.445123	0.0603673	0.137049	0.0403776	0.517179	3.02e-05	0.340164	0.186017	0.00741555	0.000793302	0.984226	0.00257361	0.000265727	1	0.00161001	1	0.83693	0.970319
49688	-0.0624497	-0.115304	-0.157572	-0.163995	-0.523338	-0.468965	-0.515601	-0.462778	0.0298187	0.0936199	0.0897051	0.155665	0.378154	0.900109	0.326406	0.449606	0.920041	0.391873	0.49903	0.224293	0.194655	0.588688	0.533392	0.934491	0.281974	0.30198	0.104436	0.965008	0.581492	0.551826	0.234642	0.394026	0.341717	0.446267	0.694111	0.974149	0.594535	0.638854	0.980174	0.741955	0.878693	0.678182	0.438267	0.818141	0.953827	1	1	0.83693	0.542826
35437	-0.119479	-0.265784	-0.277307	-0.291736	0.145815	0.0910093	0.101388	0.129649	0.0276827	0.00326874	0.00183351	0.000553191	0.422346	0.515312	0.81279	0.879149	0.571456	0.678884	0.0919518	0.0692281	0.0475259	0.894061	0.764251	0.86756	0.406783	0.304096	0.157651	0.842484	0.557966	0.698529	0.230555	0.109695	0.0541435	0.0233774	0.732366	0.796709	0.913419	0.951716	0.823299	0.917781	0.37337	0.451367	0.178967	1	1	1	1	0.840131	0.616025
36754	0.109913	0.0924151	0.117123	0.0510902	-0.140836	-0.0784431	-0.0329259	-0.090799	0.0639836	0.204985	0.26526	0.291983	0.305657	0.0771681	0.411146	0.454619	0.839056	0.341945	0.820524	0.925511	0.445932	0.748709	0.592187	0.392278	0.416385	0.305869	0.268438	0.83223	0.768075	0.933796	0.31604	0.546717	0.606536	0.59836	0.619458	0.40746	0.669212	0.642417	0.950943	0.697373	1	1	0.693165	0.909829	0.985934	0.804319	1	0.840954	0.710287
40406	-0.0990759	-0.183299	-0.0718734	-0.159616	0.0937691	0.04261	0.0312986	0.00622936	0.104363	0.0576549	0.382879	0.161856	0.344913	0.249016	0.106763	0.834417	0.501577	0.643221	0.220322	0.69174	0.377903	0.105361	0.729929	0.201711	0.70514	0.305302	0.757317	0.161032	0.492011	0.473421	0.406579	0.317839	0.702355	0.45413	0.670435	0.605816	0.307617	0.920025	0.785047	0.895244	0.628468	0.930227	0.635625	0.307459	1	0.561348	1	0.840954	0.936877
32197	0.0101775	0.105408	-0.0527612	0.0288148	-0.093162	-0.0276935	-0.115822	-0.0585376	0.124957	0.049057	0.347227	0.193853	0.00819513	0.356658	0.159549	0.000406461	0.209981	0.0204589	0.00247893	0.0442256	0.549591	7.99e-07	0.0145695	0.00933886	0.453217	0.310326	0.686884	0.0784255	0.249353	0.540318	0.429444	0.310388	0.668811	0.509943	0.0492139	0.700907	0.399222	0.00289858	0.557183	0.1191	0.03009	0.368332	0.792773	1.98e-05	0.371529	0.0845685	1	0.846454	0.90911
555	-0.960639	-1.02713	-0.835548	-0.685962	-0.555359	-0.567581	-0.698957	-0.639268	0.114477	0.0737894	0.593592	0.8552	0.941226	0.386771	0.612836	0.428397	0.665482	0.718836	0.751746	0.551846	0.192086	0.362438	0.105571	0.476848	0.83935	0.316029	0.18126	0.228391	0.124013	0.737007	0.416125	0.362182	0.835127	0.964212	0.98346	0.722777	0.814163	0.615267	0.886016	0.937362	0.995061	0.881483	0.434861	0.635241	0.70255	0.854146	1	0.846454	0.65548
22163	-0.0321447	-0.0371262	-0.0347448	-0.0315582	-0.00715534	-0.0254376	-0.0616851	-0.0604457	0.596876	0.804552	0.568572	0.540982	0.5675	0.0891004	0.0965583	0.257512	0.274093	0.969071	0.902163	0.94884	0.988451	0.953137	0.890711	0.93732	0.796648	0.314912	0.297153	0.454483	0.432095	0.969904	0.837682	0.922607	0.81907	0.791862	0.841864	0.418369	0.286909	0.428311	0.638084	1	1	1	1	1	1	1	1	0.846454	0.731313
57709	-1.01758	-1.09876	-1.11695	-1.05972	-1.04504	-1.07934	-1.00899	-1.00975	0.791487	0.851667	0.298984	0.630446	0.681354	0.666078	0.67274	0.399997	0.405128	0.992698	0.443585	0.348466	0.690671	0.863555	0.712422	0.588966	0.728181	0.315855	0.566016	0.511649	0.820781	0.667227	0.935841	0.940942	0.637647	0.86183	0.898553	0.873472	0.836655	0.585123	0.740787	1	0.854949	0.772962	0.885456	0.996276	1	0.93505	1	0.846454	0.888794
32599	-0.00534291	-0.017504	-0.0533816	-0.0916198	-0.0870009	-0.117424	-0.071443	-0.0619409	0.322547	0.226596	0.826451	0.718683	0.434333	0.689149	0.519492	0.237798	0.154619	0.806968	0.805164	0.330366	0.0811816	0.467028	0.133753	0.438272	0.771187	0.311706	0.0772784	0.193216	0.0399925	0.447362	0.661918	0.559624	0.937135	0.906929	0.745224	0.885671	0.751988	0.404362	0.485894	0.963627	1	0.762917	0.255325	0.724885	0.729421	0.832536	1	0.846454	0.498162
44688	-0.311387	-0.244207	-0.287202	-0.11063	-0.112999	0.242214	-0.246282	0.0259792	0.234005	0.00392943	0.805649	0.411908	0.000313941	0.170687	0.153218	1e-06	0.0267789	0.00544795	0.585263	0.844209	0.103892	0.726839	0.278392	0.152325	0.0671878	0.315641	0.693526	0.00486505	0.0264943	0.541709	0.575692	0.113579	0.930228	0.69422	0.00361825	0.523761	0.389267	1.66e-05	0.202349	0.0518135	0.923021	0.98437	0.298513	0.899312	0.860903	0.473252	1	0.846454	0.911651
37076	-0.0272166	-0.0126196	-0.063677	-0.0211018	-0.0853675	-0.0668485	-0.0878623	-0.0582506	0.219707	0.252185	0.608691	0.43205	0.376395	0.905058	0.195706	0.31564	0.681088	0.157835	0.582122	0.170076	0.817635	0.0552166	0.749087	0.109428	0.907553	0.315138	0.534221	0.374143	0.613153	0.70115	0.568913	0.590696	0.839026	0.710056	0.693808	0.974149	0.453065	0.492674	0.890989	0.442258	0.923021	0.619249	0.961729	0.200007	1	0.39512	1	0.846454	0.872026
63057	-0.109665	0.00948591	-0.174669	-0.12393	-0.1683	-0.133171	-0.149866	-0.116875	0.653874	0.276526	0.849502	0.956948	0.49388	0.719483	0.316873	0.744968	0.750849	0.520505	0.0681057	0.318276	0.826449	0.00503939	0.0412801	0.435774	0.311162	0.314533	0.428252	0.0442879	0.0718761	0.830415	0.869502	0.610146	0.941051	0.99226	0.797677	0.907105	0.589411	0.868241	0.92675	0.852703	0.310834	0.758149	0.963724	0.0380791	0.52922	0.832536	1	0.846454	0.824287
62295	-0.0888739	-0.142461	-0.149848	-0.193123	-0.230596	-0.316465	-0.11804	-0.149362	0.601172	0.521165	0.906545	0.871695	0.416645	0.287284	0.442206	0.0613896	0.114734	0.766864	0.689098	0.648961	0.436625	0.956009	0.705251	0.746618	0.849892	0.309557	0.2775	0.228361	0.202561	0.944134	0.839581	0.7905	0.965826	0.972194	0.731372	0.649222	0.697453	0.158833	0.418023	0.951078	0.970693	0.91078	0.686531	1	1	1	1	0.846454	0.714734
18494	-0.196984	-0.762329	-0.492579	-0.592955	0.0720333	-0.439641	0.0273168	-0.0292764	0.363614	0.276166	0.0804706	0.0583358	0.00103649	0.771569	0.510868	0.00269979	0.00822451	0.713313	0.00413501	0.131057	0.0435487	0.168036	0.38608	0.607285	0.829128	0.313611	0.236811	0.428093	0.333023	0.860247	0.698182	0.610146	0.329278	0.262052	0.00931884	0.92865	0.747263	0.0135108	0.130336	0.935506	0.0432849	0.572935	0.166184	0.403603	0.893396	0.944022	1	0.846454	0.688611
27665	0.160875	0.304304	0.185285	0.247665	-0.161311	0.0466569	-0.217246	-0.0855585	0.0059102	0.0267206	0.000659922	0.00446182	4.14e-05	0.26142	0.128754	2.71e-07	0.00836974	0.00862871	0.0237446	0.698679	0.169596	0.0601231	0.369455	0.323031	0.421929	0.317617	0.890677	0.0722754	0.347135	0.388503	0.12488	0.250347	0.0278878	0.0901532	0.000685283	0.621586	0.346481	4.92e-06	0.130729	0.0718639	0.155705	0.930658	0.399811	0.210551	0.89335	0.722702	1	0.848715	0.970319
38395	-0.106464	0.0242991	-0.131496	0.021262	-0.187173	-0.054125	-0.04141	-0.0299539	0.679418	0.688004	0.644631	0.793095	0.21174	0.171425	0.140321	0.904831	0.820211	0.914215	0.332618	0.852707	0.343945	0.248587	0.982027	0.257902	0.989383	0.320466	0.863632	0.326968	0.874105	0.410939	0.883927	0.884023	0.855148	0.938715	0.506489	0.524106	0.369317	0.969399	0.939619	1	0.754622	0.985548	0.604686	0.507276	1	0.645319	1	0.852334	0.969238
15443	-0.152337	-0.313333	-0.16019	-0.13327	-0.230204	-0.216654	-0.0760816	-0.259537	0.643053	0.565104	0.616689	0.452618	0.893024	0.127141	0.770976	0.163923	0.670458	0.0697166	0.208364	0.950973	0.881347	0.231339	0.159602	0.83309	0.28397	0.319994	0.766111	0.938415	0.171508	0.196845	0.86234	0.811048	0.844079	0.715287	0.963081	0.473235	0.885884	0.321735	0.888493	0.275248	0.615915	1	0.995111	0.490759	0.744755	1	1	0.852334	0.941025
62735	-0.51704	-0.276448	-0.374225	-0.156415	-0.915337	-0.682943	-0.905337	-0.947242	0.0559117	0.0511365	0.0113634	0.000216378	0.00546348	0.903973	0.700341	0.00779519	0.0016242	0.613263	0.0228618	0.175034	0.000709631	0.35259	0.254045	0.0391612	0.951153	0.321565	0.00368501	0.352274	0.00444901	0.053351	0.299508	0.311025	0.142937	0.0107342	0.0350216	0.974149	0.849818	0.0315401	0.0660687	0.887382	0.154351	0.620228	0.00742833	0.626644	0.853854	0.221203	1	0.853268	0.10781
35637	-0.103684	0.0760592	-0.274747	-0.0106479	-0.0946045	0.0721919	-0.189595	-0.0175556	0.93116	0.970648	0.41854	0.947599	0.000606591	0.0487374	0.10935	1.3e-07	0.0624607	0.000410311	0.00343846	0.00532194	0.127142	2.71e-08	0.154967	2.14e-05	0.867272	0.326647	0.836504	0.251236	0.968693	0.23546	0.978318	1	0.736492	0.99226	0.00591556	0.33302	0.309455	2.56e-06	0.308199	0.00792265	0.0380901	0.121447	0.330971	9.96e-07	0.739821	0.000518354	1	0.864743	0.954778
63436	-0.198494	-0.434921	-0.155679	-0.230965	-0.471482	-0.421468	-0.639597	-0.599678	0.229405	0.952659	0.0340315	0.105203	0.708471	0.209574	0.338293	0.103957	0.183591	0.765355	0.164124	0.800645	0.84812	0.100627	0.229773	0.657075	0.185584	0.32921	0.657626	0.0220729	0.0778471	0.593807	0.572887	0.993865	0.219329	0.353472	0.904213	0.566646	0.600434	0.23131	0.522388	0.951078	0.530729	0.968754	0.975509	0.304549	0.83494	0.975285	1	0.869509	0.907753
19265	-0.260859	-0.089122	-0.206699	0.0846433	-0.0591716	0.226798	-0.162733	0.103027	0.196013	0.0435529	0.777558	0.905958	0.00485882	0.303861	0.107953	0.000141003	0.21938	0.00877951	0.179021	0.671136	0.00722658	0.357032	0.173963	0.0231677	0.48214	0.332081	0.259821	0.0951574	0.0680608	0.87486	0.540219	0.300472	0.913857	0.98174	0.0318616	0.655398	0.308707	0.0012668	0.574818	0.0720677	0.560174	0.923742	0.0445704	0.63061	0.760504	0.158289	1	0.869713	0.703159
62520	0.0139681	-0.0871596	-0.0540054	-0.0596324	-0.414947	-0.490018	-0.367914	-0.430781	0.0980151	0.11982	0.224168	0.151386	0.30766	0.522424	0.829439	0.0977295	0.420619	0.392762	0.278434	0.465963	0.429918	0.722012	0.767687	0.951844	0.826217	0.333033	0.626521	0.45384	0.789335	0.629668	0.388317	0.437298	0.561217	0.438404	0.621309	0.800877	0.923307	0.221689	0.747549	0.741955	0.702513	0.832024	0.685106	0.898381	1	1	1	0.869713	0.90281
52913	-0.347857	-0.347857	-0.347857	-0.347857	-0.333433	-0.335102	-0.346629	-0.347857	0.240901	0.299541	0.920374	1	0.842546	0.117369	0.0871563	0.171071	0.130087	0.88388	1	1	1	1	1	1	0.902088	0.331284	0.288391	0.395957	0.347697	0.927926	0.57989	0.636456	0.967497	1	0.951827	0.460878	0.272453	0.329159	0.445378	0.993395	1	1	1	1	1	1	1	0.869713	0.720744
39767	-0.81396	-0.81396	-0.81396	-0.81396	-0.784387	-0.786519	-0.812336	-0.81396	0.250499	0.286184	0.949592	1	0.904993	0.118743	0.0989076	0.149399	0.125553	0.927553	1	1	1	1	1	1	0.941073	0.333098	0.305831	0.371216	0.341939	0.955094	0.588105	0.62316	0.984197	1	0.969499	0.463993	0.29086	0.296976	0.439046	1	1	1	1	1	1	1	1	0.869713	0.733579
46630	-1.24935	-1.22667	-1.57207	-1.58047	-2.14413	-2.14986	-2.35635	-2.34584	0.0576638	0.0503498	0.0952281	0.103322	0.935187	0.00286844	0.00455855	0.00370058	0.00582329	0.881397	0.799579	0.000369984	0.000261853	0.000143135	9.95e-05	0.925135	0.802819	0.331692	0.255855	0.222703	0.166187	0.868018	0.300971	0.31081	0.352777	0.351645	0.982307	0.0743838	0.0403202	0.0174478	0.115997	0.993224	1	0.0336968	0.00347411	0.0020938	0.0189157	1	1	0.869713	0.703159
15667	-1.69458	-1.52191	-2.25324	-2.17275	-0.783071	-0.924512	-0.930803	-1.08946	0.0727398	0.237873	0.00972002	0.0334083	0.593974	0.577678	0.248763	0.981078	0.534192	0.549885	0.607692	0.0977049	0.155983	0.0305401	0.0539597	0.810838	0.463564	0.337828	0.688401	0.0915471	0.257279	0.57671	0.332789	0.576541	0.13203	0.203844	0.851253	0.822122	0.514834	1	0.800937	0.869097	0.938263	0.518518	0.378673	0.133001	0.570074	1	1	0.872222	0.90911
61769	0.32116	0.105533	0.309295	0.069965	-0.131702	-0.215785	-0.254658	-0.462268	0.0116906	0.0713647	0.00185065	0.00322173	0.240588	0.0867294	6.45e-06	0.586975	0.000676447	0.00405186	0.0181702	0.895905	0.00604347	0.0255024	0.694953	0.00884856	0.255483	0.33668	0.492214	0.0366292	0.0689212	0.783629	0.16267	0.35871	0.0541435	0.0750203	0.539314	0.415508	0.000147276	0.754741	0.0367536	0.0420288	0.131216	0.998901	0.038855	0.117498	1	0.082083	1	0.872222	0.844856
2829	-0.034909	0.0390471	-0.0638753	0.0177717	-0.0870808	-0.0265786	-0.0867655	-0.0194184	0.24439	0.143884	0.608579	0.405887	0.00156044	0.98669	0.000419749	0.00164901	0.704883	0.000445795	0.00226939	0.22754	0.02881	2.6e-05	0.375067	0.000773741	0.659423	0.337881	0.623618	0.162415	0.351994	0.639493	0.58322	0.461411	0.839026	0.690189	0.0125384	1	0.00584065	0.00922317	0.901292	0.0079477	0.0278427	0.678182	0.12499	0.000442683	0.893396	0.0114654	1	0.872222	0.90281
46989	-1.70049	-1.90618	-2.00608	-1.99181	-1.77978	-1.96342	-1.76217	-1.88032	0.849865	0.891325	0.560651	0.790141	0.378385	0.932608	0.629412	0.334451	0.689953	0.570689	0.436284	0.247865	0.270572	0.705233	0.745756	0.956897	0.947692	0.337044	0.570645	0.370993	0.615975	0.69382	0.957758	0.962369	0.814282	0.938138	0.694111	0.995079	0.817187	0.513605	0.894607	0.870728	0.854949	0.699405	0.538783	0.890642	1	1	1	0.872222	0.890705
46923	-0.699722	-0.65398	-0.720278	-0.698006	-0.888773	-0.852306	-0.857921	-0.861438	0.60048	0.582765	0.702855	0.650656	0.27162	0.352144	0.409631	0.865395	0.782796	0.915437	0.2767	0.624564	0.967403	0.115439	0.295071	0.59596	0.86233	0.336987	0.632043	0.257264	0.514355	0.629761	0.839581	0.830808	0.881272	0.876055	0.572861	0.697562	0.668654	0.940395	0.93198	1	0.700033	0.909589	1	0.322613	0.869965	0.936625	1	0.872222	0.90281
57547	-0.258346	-0.428459	-0.363197	-0.379232	-0.148485	-0.0783254	-0.137617	-0.209287	0.395238	0.00735263	0.0820402	0.189207	0.359131	0.886936	0.426666	0.438224	0.0877183	0.348903	0.0802347	0.279865	0.213015	0.500838	0.611529	0.868567	0.0525847	0.348916	0.626455	0.313434	0.145279	0.652208	0.717971	0.148534	0.331123	0.503229	0.67996	0.972476	0.679925	0.626861	0.363174	0.70836	0.346772	0.729167	0.464722	0.752204	0.996642	1	1	0.879389	0.90281
43761	-0.169871	-0.164599	-0.123946	-0.174017	-0.0599965	-0.0835204	-0.0886472	-0.0995425	0.299651	0.443556	0.738426	0.48147	0.629618	0.557007	0.41775	0.916271	0.742519	0.823214	0.932034	0.457844	0.946533	0.511012	0.878916	0.418331	0.714616	0.344078	0.653081	0.561117	0.933159	0.618908	0.636689	0.747559	0.90079	0.740373	0.870635	0.811677	0.670732	0.971148	0.92675	0.968411	1	0.82859	1	0.759199	1	0.823971	1	0.879389	0.907753
31850	-0.257018	-0.268417	-0.43548	-0.264468	-0.215044	-0.0855151	-0.243243	-0.11258	0.814943	0.308648	0.284704	0.397592	0.194537	0.777212	0.304434	0.114521	0.785947	0.190674	0.928105	0.158724	0.952977	0.186923	0.975061	0.176759	0.38153	0.350857	0.49477	0.953736	0.847159	0.802007	0.948291	0.646179	0.627231	0.682184	0.482536	0.929559	0.576566	0.247575	0.93198	0.495888	1	0.611781	1	0.43174	1	0.511884	1	0.879389	0.845109
36747	-0.0102561	-0.0116008	-0.0341621	-0.0506585	-0.0435577	-0.0273542	-0.0928792	-0.0519247	0.445937	0.718106	0.180365	0.976845	0.330272	0.00331745	0.614874	0.000107908	0.14044	0.0144401	0.949129	0.257395	0.0562902	0.285051	0.0649257	0.434128	0.513506	0.344251	0.233491	0.110551	0.589539	0.0332705	0.746527	0.893292	0.498115	0.99909	0.653103	0.0822871	0.814163	0.001001	0.459146	0.0974917	1	0.709448	0.198846	0.550327	0.611935	0.832536	1	0.879389	0.688611
62524	-0.998218	-1.02342	-0.804439	-0.743007	-0.470565	-0.532512	-0.496658	-0.593413	0.0730011	0.0950216	0.293507	0.609016	0.667323	0.856305	0.394301	0.803505	0.672614	0.50214	0.890277	0.289409	0.163338	0.231401	0.125806	0.736674	0.874505	0.345145	0.105246	0.431561	0.143382	0.496795	0.332789	0.394253	0.633572	0.845361	0.886397	0.954144	0.65383	0.90306	0.889159	0.832763	1	0.737088	0.39071	0.490759	0.718947	1	1	0.879389	0.542826
35651	0.126809	0.147617	0.0330298	0.0361277	-0.148197	-0.118925	-0.104627	-0.0602388	0.14273	0.155322	0.461607	0.606075	0.747986	0.632535	0.334793	0.875283	0.519632	0.626163	0.857018	0.417126	0.432657	0.321647	0.334874	0.978599	0.954111	0.350909	0.225359	0.38133	0.248033	0.778948	0.46219	0.480278	0.756743	0.843332	0.927666	0.851088	0.59916	0.948431	0.793437	0.89214	1	0.793234	0.685733	0.589901	0.87065	1	1	0.879389	0.684921
63152	-0.433007	-0.463422	-0.360801	-0.331892	-0.502167	-0.491908	-0.636487	-0.564755	0.819642	0.925172	0.364277	0.443235	0.939519	0.321057	0.643517	0.285574	0.590166	0.595862	0.859166	0.673633	0.555411	0.549543	0.443185	0.86607	0.852209	0.344654	0.453644	0.25822	0.349688	0.844497	0.948291	0.979241	0.682627	0.714931	0.983017	0.673393	0.823051	0.459577	0.835111	0.878176	1	0.923742	0.79545	0.784766	0.913522	1	1	0.879389	0.83216
2134	-0.271766	-0.0259967	-0.373834	0.00113461	-0.104491	0.142733	-0.30314	0.00319886	0.0908829	0.0881304	0.473396	0.983285	0.000129996	0.00197996	0.0909878	2.76e-11	0.0288832	2.61e-06	0.00252512	0.205681	0.000821291	2.33e-05	0.736127	5.49e-06	0.988677	0.346708	0.108177	0.339507	0.105125	0.503495	0.369457	0.389755	0.76367	1	0.00183118	0.053789	0.277586	1.12e-09	0.209909	9.6e-05	0.030328	0.656372	0.00829286	0.000409638	1	0.000149055	1	0.879389	0.543144
48429	0.344061	0.445739	0.368748	0.596906	-0.134554	-0.0123701	0.0845698	0.308586	0.198409	0.218148	0.443741	0.437149	0.340461	0.0880936	0.000640932	0.449285	0.0128288	0.081272	0.531233	0.879117	0.120352	0.635361	0.352187	0.160804	0.920992	0.347466	0.357812	0.400568	0.411862	0.984016	0.541739	0.553127	0.74808	0.714931	0.66536	0.416627	0.00821689	0.638854	0.154778	0.305037	0.896873	0.993141	0.323315	0.849617	0.882069	0.48539	1	0.879389	0.776636
33943	-0.592184	-0.173102	-0.651514	-0.3441	-0.445104	-0.174685	-0.393839	-0.253485	0.331238	0.991642	0.0900536	0.548925	0.000266824	0.482902	0.00923436	0.00297662	0.281186	0.0556435	9.72e-06	0.521783	0.00786817	5.28e-07	0.0657911	0.00104207	0.208206	0.348744	0.632103	0.0287785	0.434565	0.157489	0.669839	1	0.341717	0.797193	0.00320469	0.782126	0.0642463	0.0146393	0.645539	0.2369	0.000264024	0.860338	0.0473192	1.37e-05	0.611935	0.014679	1	0.879389	0.90281
34445	-0.0567811	0.00575946	-0.0166625	0.0182488	-0.0125222	0.0128094	-0.0484114	-0.0440626	0.567953	0.927489	0.681994	0.421608	0.615612	0.477009	0.531947	0.225636	0.26022	0.931292	0.328579	0.530575	0.241395	0.725882	0.845148	0.58521	0.647836	0.351165	0.191575	0.633878	0.394798	0.707505	0.821739	0.979875	0.870199	0.702202	0.865324	0.780871	0.75708	0.391353	0.622076	1	0.749817	0.86962	0.504196	0.899274	1	0.93505	1	0.879389	0.661785
46960	0.0342227	0.00600336	-0.0154766	-0.0338081	0.00586797	-0.0124931	-0.0142214	-0.0252167	0.532968	0.684061	0.977961	0.850035	0.350848	0.307464	0.114923	0.929952	0.517733	0.576127	0.258265	0.0471691	0.00680934	0.389208	0.111265	0.462326	0.756173	0.351447	0.24524	0.534001	0.393903	0.81725	0.797784	0.881936	0.99705	0.961238	0.676519	0.660672	0.319296	0.978852	0.793437	0.872407	0.678987	0.382038	0.042456	0.659145	0.70255	0.848093	1	0.879389	0.700762
46511	-0.0911079	-0.112913	-0.420865	-0.184914	-0.542305	-0.663737	-0.666134	-0.485235	0.0315781	0.00889623	0.240388	0.150966	0.368281	0.358922	0.672188	0.985819	0.186476	0.180656	0.898502	0.0547719	0.583307	0.0727066	0.673674	0.168447	0.647331	0.344748	0.488576	0.161462	0.250652	0.800397	0.240204	0.162559	0.581107	0.438302	0.688272	0.702792	0.836655	1	0.525357	0.476047	1	0.39624	0.819001	0.243995	1	0.499566	1	0.879389	0.843366
46331	-1.50788	-1.50241	-1.5635	-1.57133	-1.59924	-1.59266	-1.62074	-1.6104	0.312986	0.318839	0.526438	0.665309	0.772673	0.345005	0.623699	0.217942	0.435918	0.649506	0.849642	0.0548694	0.0287046	0.035135	0.017613	0.785927	0.976004	0.353639	0.155636	0.369419	0.164519	0.620854	0.657675	0.653756	0.792435	0.884585	0.932347	0.689406	0.816101	0.384657	0.754113	0.895244	1	0.39624	0.12499	0.145778	0.38952	1	1	0.881145	0.610479
1356	0.0330308	0.0546431	-0.0208209	0.0723826	-0.140008	-0.0261818	-0.122401	-0.0394155	0.0339808	0.319143	0.210994	0.168851	0.0177811	0.712119	0.0359403	0.0447208	0.781502	0.0830441	0.720878	0.373703	0.515485	0.212966	0.769311	0.124354	0.23206	0.354076	0.426956	0.787617	0.687683	0.894474	0.253413	0.653756	0.542549	0.46424	0.0863328	0.900807	0.155924	0.125065	0.93198	0.308643	0.987172	0.779517	0.757948	0.465234	1	0.424813	1	0.881145	0.824287
47988	-0.665732	-0.258922	-0.818274	-0.281096	-0.37393	-0.282764	-0.759564	-0.270477	0.249674	0.924911	0.816485	0.966517	0.558466	0.0139524	0.50675	0.00245801	0.937118	0.00190417	0.0403427	0.440085	0.0524425	0.00500385	0.910583	0.0069875	0.21026	0.354466	0.264211	0.742738	0.891005	0.848347	0.587377	0.979241	0.935351	0.996202	0.840646	0.180905	0.744147	0.0124791	0.986395	0.0241407	0.220532	0.816482	0.191785	0.0380791	1	0.0681431	1	0.881145	0.706893
63990	-0.0389793	0.00402903	-0.0819711	-0.0242748	-0.0938868	-0.0406168	-0.108444	-0.0807868	0.45997	0.547741	0.721307	0.447008	0.00558285	0.44505	0.491872	0.000449254	0.035912	0.147518	0.0759951	0.0761067	0.542753	0.000448352	0.241923	0.0176237	0.738685	0.355711	0.958397	0.554779	0.699692	0.329279	0.752977	0.800564	0.890705	0.714931	0.0355868	0.756784	0.732707	0.00314147	0.236752	0.427203	0.336087	0.465845	0.786889	0.00590272	0.846638	0.131143	1	0.882124	0.98571
32401	0.00954461	0.172664	-0.145913	0.0974077	-0.0369133	0.104142	-0.318604	-0.15387	0.856432	0.789616	0.501773	0.329073	0.0968707	0.00102286	0.168214	1.21e-06	0.00257683	0.0527893	0.129706	0.148614	0.413499	0.00331078	0.483575	0.0242668	0.871819	0.356406	0.135192	0.446486	0.182296	0.565639	0.961466	0.917466	0.777672	0.635089	0.318529	0.0351385	0.412705	1.94e-05	0.0856622	0.227381	0.458699	0.589117	0.66733	0.0287782	0.915398	0.162873	1	0.882124	0.58209
37202	0.0529673	0.0915774	-0.0145332	0.0330487	-0.299166	-0.337874	-0.419888	-0.367695	0.0381679	0.0120162	0.0175065	0.0187828	0.281318	0.000896548	0.0571873	0.0230879	0.406265	0.146758	0.396365	0.138824	0.661521	0.0204423	0.199049	0.296138	0.182917	0.358742	0.401812	0.677519	0.620329	0.936563	0.263078	0.187815	0.174767	0.151994	0.585736	0.0329988	0.207805	0.0735847	0.741027	0.426084	0.82568	0.580233	0.873605	0.101854	0.794106	0.696076	1	0.882795	0.814329
32417	-0.0653389	-0.16301	-0.271708	-0.102152	-0.513866	-0.348405	-0.520687	-0.388354	0.0291828	0.364721	0.22392	0.162388	0.220789	0.959672	0.352631	0.202408	0.767138	0.327135	0.56805	0.228316	0.829568	0.525219	0.721973	0.322	0.22781	0.360057	0.456408	0.770366	0.643573	0.864307	0.233662	0.707732	0.561217	0.45413	0.51833	0.996308	0.612798	0.368926	0.930996	0.686253	0.923021	0.678182	0.963887	0.766336	1	0.721812	1	0.882795	0.832283
57428	-0.195154	0.0395009	-0.180965	0.211235	-0.158104	0.25423	-0.315329	-0.038362	0.827581	0.207733	0.429935	0.143374	0.000447895	0.175379	0.301605	1.69e-06	0.0121201	0.0174789	0.110927	0.922987	0.00606151	0.134087	0.242713	0.00804417	0.342371	0.35963	0.126214	0.0629023	0.0136566	0.537783	0.948291	0.547399	0.741021	0.427127	0.00473192	0.529386	0.576566	2.57e-05	0.151967	0.108388	0.431972	1	0.038855	0.35286	0.846638	0.0764866	1	0.882795	0.564704
38595	-2.35599	-2.35599	-2.35599	-2.35599	-2.12434	-2.1348	-2.24148	-2.25575	0.191908	0.212596	0.517637	0.571057	0.894986	0.140394	0.0983651	0.179192	0.128009	0.857117	1	1	1	1	1	1	0.934845	0.360442	0.30505	0.404849	0.345071	0.911213	0.539326	0.549458	0.78855	0.813558	0.963606	0.489031	0.290012	0.339208	0.443947	0.988848	1	1	1	1	1	1	1	0.882795	0.733579
46627	-1.28759	-1.28604	-1.55438	-1.44028	-0.456214	-0.49577	-0.346483	-0.432773	0.0457239	0.0573953	0.00393605	0.0157668	0.876824	0.667277	0.926815	0.558717	0.805034	0.735301	0.996191	0.409952	0.63705	0.407251	0.633648	0.724363	0.920548	0.361319	0.669131	0.311408	0.59819	0.626839	0.277505	0.317839	0.0847365	0.144672	0.958925	0.873472	0.970781	0.733598	0.937027	0.941608	1	0.793234	0.852138	0.678356	0.996642	1	1	0.882795	0.90911
48185	-0.384791	-0.827553	-0.409992	-0.655311	-0.101184	-0.510052	0.0101872	-0.252531	0.228201	0.177738	0.0754951	0.088203	1.55e-05	0.229595	0.103037	5.7e-08	0.00581851	0.00491592	0.000204873	0.829935	0.0219292	0.000451871	0.143077	0.0374901	0.820569	0.361205	0.425489	0.492234	0.568349	0.907308	0.572887	0.504792	0.32257	0.327816	0.000280752	0.589833	0.301806	1.18e-06	0.115997	0.0479408	0.00371047	0.979305	0.104255	0.00590272	0.729421	0.219008	1	0.882795	0.823354
38140	-4.75599	-4.75599	-4.75599	-4.75599	-4.65025	-4.64773	-4.65596	-4.6503	0.430713	0.419859	0.455927	0.430963	0.516219	0.141902	0.988135	0.0347829	0.506668	0.14595	1	1	1	1	1	1	0.687553	0.362269	0.992651	0.189676	0.680791	0.367127	0.73601	0.728841	0.755623	0.710056	0.806098	0.489031	1	0.100986	0.785747	0.425907	1	1	1	1	1	1	1	0.883223	0.997899
33937	-0.0383578	-0.014179	-0.0893219	-0.0633329	-0.00445582	0.00193971	-0.0223183	-0.0209619	0.755323	0.882185	0.538333	0.696976	0.777092	0.429406	0.465217	0.283507	0.311224	0.952118	0.398862	0.0762011	0.383542	0.00923525	0.0871503	0.364566	0.62594	0.364561	0.816391	0.163924	0.471924	0.499663	0.916834	0.957729	0.804208	0.895551	0.932347	0.745741	0.715221	0.457127	0.667089	1	0.82568	0.465845	0.637004	0.0595335	0.676452	0.787821	1	0.886917	0.954778
52696	-0.301262	-0.231789	-0.248014	-0.043087	0.004108	0.334317	-0.0859798	0.189004	0.0620608	0.00063999	0.320229	0.155197	0.00101185	0.364165	0.0633518	3.29e-05	0.143883	0.00599567	0.580705	0.67199	0.0410225	0.897323	0.134427	0.104203	0.104563	0.371202	0.647325	0.0122577	0.0379676	0.661841	0.312414	0.0486819	0.654958	0.446045	0.00923615	0.703013	0.223791	0.000354544	0.463758	0.0556184	0.923021	0.923742	0.15975	1	0.729421	0.383452	1	0.887928	0.904993
38669	-3.58304	-3.57843	-3.58006	-3.58271	-3.55962	-3.57222	-3.58529	-3.58366	0.912502	0.976781	0.980447	0.996446	0.523774	0.194859	0.224511	0.508791	0.56282	0.934509	0.853954	0.905488	0.989674	0.947896	0.864117	0.915748	0.589626	0.369817	0.445352	0.720307	0.822652	0.893441	0.973495	1	0.99705	1	0.809674	0.55307	0.48701	0.691215	0.822024	1	1	1	1	1	1	1	1	0.887928	0.831038
1643	-0.275576	0.334447	-0.351958	0.266405	-0.355486	0.283903	-0.289862	0.184877	0.527531	0.689374	0.623418	0.519212	5.02e-10	0.504107	1.03e-07	1.83e-08	0.313749	2.48e-06	1.84e-06	0.539621	2.03e-05	9.75e-08	0.584746	1.35e-06	0.853049	0.370834	0.991857	0.477644	0.845053	0.365418	0.797784	0.884341	0.844079	0.776437	1.59e-08	0.791102	3.92e-06	4.74e-07	0.667089	9.43e-05	5.67e-05	0.873568	0.000428669	3.01e-06	0.984705	4.67e-05	1	0.887928	0.997899
1124	-0.176854	-0.0595412	-0.119541	-0.0878467	-0.0499563	0.0531442	-0.0775015	-0.00749753	0.200488	0.255355	0.670738	0.41685	0.0785643	0.63724	0.467462	0.0261363	0.299681	0.231411	0.114113	0.439155	0.230043	0.418036	0.702258	0.668632	0.880192	0.368602	0.621641	0.454022	0.731682	0.684592	0.545959	0.590696	0.869799	0.699449	0.273298	0.854261	0.7169	0.0812574	0.663491	0.559406	0.436922	0.816085	0.486974	0.690078	1	0.979344	1	0.887928	0.90281
64569	-0.328504	-0.313612	-0.320238	-0.309536	-0.328504	-0.328504	-0.328504	-0.328504	1	0.139105	0.410398	0.0601676	1	1	1	1	1	1	0.040666	0.254275	0.00933954	0.36052	0.573501	0.140318	0.107367	0.370466	0.0406529	0.472647	0.658476	0.246496	1	0.452189	0.731923	0.267125	1	1	1	1	1	1	0.220952	0.709358	0.0538203	0.634804	0.979053	0.455854	1	0.887928	0.375892
2761	0.105911	0.0403461	0.047609	0.022792	0.0263865	-0.0190781	-0.00495556	-0.0218883	0.128238	0.254377	0.312983	0.390725	0.0151041	0.0927277	0.00994299	0.447528	0.87979	0.362607	0.00580621	0.0139902	0.000504174	0.75786	0.456432	0.292719	0.503109	0.369318	0.246229	0.819157	0.623219	0.792729	0.433694	0.590696	0.649747	0.680637	0.0765946	0.42835	0.0663447	0.638287	0.968958	0.721551	0.0561431	0.202169	0.00593054	0.916986	0.915398	0.695963	1	0.887928	0.700762
46681	0.253714	0.263805	0.178853	0.238112	-0.217036	-0.205213	-0.264143	-0.208993	0.0119496	0.0122532	0.0177293	0.01674	0.538198	0.0148305	0.675336	0.0023958	0.843918	0.00443807	0.678514	0.00234805	0.521723	0.000577966	0.291793	0.0156078	0.955429	0.371101	0.445941	0.401655	0.47993	0.894564	0.164272	0.188913	0.174767	0.147784	0.821426	0.185221	0.836655	0.0123135	0.951493	0.0440334	0.962572	0.0824045	0.76515	0.0072468	0.868232	0.121976	1	0.887928	0.831038
52867	0.0316114	0.0249874	-0.120124	-0.0159533	-0.535266	-0.511452	-0.583617	-0.552903	0.0145621	0.0205566	0.0445464	0.0204403	0.736652	0.494905	0.80329	0.30868	0.558407	0.664508	0.941172	0.0920191	0.59629	0.107017	0.648383	0.246565	0.790071	0.366286	0.793509	0.523621	0.996439	0.520723	0.171293	0.227719	0.245543	0.159743	0.921623	0.786471	0.910118	0.485397	0.821824	0.908029	1	0.512165	0.826691	0.309129	0.996642	0.632205	1	0.887928	0.95405
52286	-0.633845	-0.577568	-0.985516	-0.695414	-0.688743	-0.772447	-0.744707	-0.732011	0.891252	0.627592	0.548969	0.927378	0.683514	0.785163	0.83307	0.89251	0.843853	0.950687	0.828801	0.177515	0.81299	0.118033	0.650744	0.265655	0.672858	0.372764	0.955968	0.189588	0.633075	0.40302	0.964818	0.859496	0.811999	0.986887	0.898553	0.932319	0.923745	0.961618	0.951493	1	1	0.623213	0.961266	0.324595	0.996642	0.658939	1	0.889799	0.98571
33132	-0.111092	-0.146288	-0.140975	-0.160688	-0.0497787	-0.0779278	-0.0532969	-0.0628067	0.308092	0.256149	0.146249	0.105329	0.125834	0.847868	0.47771	0.180154	0.409999	0.604179	0.131082	0.19954	0.0338377	0.819227	0.535848	0.396872	0.811909	0.373718	0.217673	0.514367	0.319346	0.730442	0.649783	0.590696	0.444309	0.353472	0.362632	0.95181	0.722972	0.339208	0.742498	0.878176	0.46162	0.65331	0.139887	0.960676	0.953827	0.804319	1	0.890212	0.677288
63908	0.0402294	-0.174163	-0.026858	-0.166548	0.0224733	-0.0653191	0.0257396	-0.0518901	0.783131	0.0924934	0.415172	0.0764472	0.0751037	0.947007	0.131257	0.0649604	0.784667	0.115239	0.000686832	0.282202	0.00104825	0.018817	0.902713	0.0258046	0.111667	0.375715	0.0962461	0.478675	0.941593	0.434474	0.931755	0.392945	0.735576	0.302869	0.266957	0.996308	0.351559	0.165446	0.93198	0.375652	0.010449	0.729167	0.0100509	0.0975916	1	0.170191	1	0.893106	0.540969
43249	0.0536023	-0.0355991	0.0241824	-0.0748585	0.0819289	-0.0302734	0.097562	0.0124271	0.869154	0.97529	0.669729	0.611998	0.000465644	0.620892	0.0287335	7.16e-05	0.177521	0.00754837	0.0268346	0.462982	0.00152977	0.136634	0.327615	0.0140939	0.65221	0.377668	0.248602	0.183178	0.109262	0.785218	0.961466	1	0.869799	0.846412	0.00484739	0.841375	0.134365	0.000686951	0.512788	0.0637977	0.169162	0.831235	0.0135308	0.353921	0.87065	0.114051	1	0.895882	0.703159
62291	-0.132009	-0.0552333	-0.224557	-0.263971	-0.486068	-0.456327	-0.417637	-0.537426	0.221247	0.166291	0.50358	0.344041	0.793003	0.546115	0.650486	0.732826	0.474485	0.291123	0.593183	0.519651	0.35881	0.23932	0.147236	0.783838	0.797155	0.379421	0.659643	0.256337	0.485703	0.660549	0.569847	0.49411	0.777672	0.639334	0.93958	0.806103	0.828353	0.862165	0.769704	0.645852	0.925885	0.860245	0.622193	0.501035	0.729421	1	1	0.896314	0.907753
47719	-0.00573882	0.0111795	-0.00542967	-0.114883	-0.100818	-0.0458692	-0.176066	-0.172186	0.405317	0.617211	0.136656	0.615641	0.301885	0.157874	0.180322	0.0150052	0.0182387	0.941824	0.801787	0.99634	0.106388	0.805335	0.0624579	0.105406	0.657782	0.37913	0.659931	0.186612	0.997629	0.187599	0.724296	0.854641	0.435556	0.849383	0.61509	0.51511	0.434065	0.0518818	0.173419	1	1	1	0.301212	0.951229	0.607919	0.385477	1	0.896314	0.907753
37496	0.0456868	0.0954982	-0.034273	0.0317184	-0.0164038	0.0213723	-0.0663939	-0.0180133	0.27947	0.197244	0.574955	0.385829	0.076405	0.0193657	0.939599	5.07e-05	0.0647701	0.0235715	0.0654052	0.00328885	0.604052	2.67e-06	0.0186128	0.0149458	0.725684	0.382627	0.718621	0.221473	0.477172	0.607718	0.618998	0.538763	0.823278	0.678321	0.269901	0.212283	0.976452	0.000511678	0.313147	0.131195	0.30585	0.0947914	0.829249	5.97e-05	0.38952	0.118425	1	0.896869	0.927541
1594	-1.18187	-1.29758	-1.22845	-1.40506	-1.20391	-1.12357	-1.07463	-1.30672	0.902372	0.333419	0.392421	0.584329	0.517527	0.298086	0.407778	0.693344	0.140968	0.0625011	0.462284	0.767176	0.15694	0.660403	0.494704	0.26228	0.328364	0.380518	0.548117	0.919729	0.70572	0.781878	0.968205	0.671445	0.717552	0.826268	0.806692	0.65254	0.666583	0.824069	0.459554	0.254692	0.864699	0.951817	0.380188	0.864128	0.923825	0.65292	1	0.896869	0.87754
1899	0.0808746	0.0571124	0.0132463	-0.0260181	-0.104195	-0.121169	-0.213219	-0.208555	0.0293258	0.0356323	0.00805738	0.0315551	0.562733	0.000251631	0.000450614	0.00190596	0.00317316	0.873578	0.522765	0.0698748	0.00438748	0.238627	0.0261561	0.291358	0.885965	0.382251	0.957314	0.309287	0.928375	0.35386	0.233662	0.286156	0.119396	0.198919	0.84165	0.011963	0.00612084	0.010258	0.0905143	0.993078	0.896538	0.452995	0.0307123	0.500636	0.451185	0.695929	1	0.896869	0.98571
63560	-0.052254	-0.0517335	-0.113381	-0.0859376	-0.18009	-0.155188	-0.279715	-0.237495	0.179209	0.276139	0.0816382	0.112062	0.36206	0.00032483	0.0364089	8.34e-06	0.00284536	0.122954	0.987999	0.0783878	0.330868	0.0758987	0.323467	0.42806	0.580247	0.3828	0.590538	0.154633	0.27574	0.73744	0.518979	0.610146	0.331123	0.364438	0.683958	0.0148252	0.156998	0.000104607	0.0856622	0.386071	1	0.47323	0.593586	0.251389	0.87065	0.832536	1	0.896869	0.897549
53034	-0.401415	-0.165284	-0.434625	0.144729	-0.11534	0.400964	-0.283101	0.247104	0.0780452	0.000587226	0.348856	0.526442	1.76e-07	0.0807063	0.000194984	1.32e-11	0.108983	8.59e-08	0.0526706	0.784318	1.09e-05	0.0272992	0.0112177	3.26e-06	0.0709049	0.384343	0.235316	0.00778143	0.0029714	0.750478	0.342498	0.0486819	0.668982	0.782764	4.11e-06	0.40746	0.00304763	5.79e-10	0.403898	4.46e-06	0.268269	0.962265	0.000233812	0.121673	0.336826	9.78e-05	1	0.898639	0.688611
19260	-0.208553	-0.704808	-0.130979	-0.525232	0.0339856	-0.0612809	-0.133927	-0.399252	0.331761	0.0105327	0.990576	0.61387	0.588967	0.341258	0.0146515	0.68027	0.0562171	0.133253	0.027225	0.728492	0.157369	0.0108159	0.421925	0.0787344	0.159796	0.388765	0.68218	0.0239434	0.0700498	0.650598	0.669839	0.17937	1	0.847972	0.850313	0.686713	0.0870695	0.821207	0.298343	0.403293	0.17068	0.937184	0.380421	0.0670705	0.90468	0.325129	1	0.899117	0.90911
61700	0.0636757	-0.0756712	0.0214961	-0.00812689	0.0244387	-0.0152061	0.0539231	0.0268777	0.649941	0.484516	0.707575	0.685539	0.441467	0.566895	0.962204	0.180158	0.413928	0.59938	0.0336473	0.518204	0.271826	0.137464	0.301199	0.649912	0.231044	0.388926	0.372126	0.735867	0.759355	0.975257	0.867348	0.775963	0.884844	0.895551	0.74846	0.817813	0.990254	0.339208	0.744939	0.878176	0.19688	0.860245	0.540338	0.354056	0.87065	0.971886	1	0.899117	0.783992
47120	0.0172465	0.320796	-0.220506	0.111823	-0.466861	-0.141717	-0.497738	-0.287186	0.0346817	0.0434933	0.224511	0.0811091	0.0293226	0.83516	0.226715	0.0171519	0.327433	0.156863	0.10765	0.207094	0.615212	0.00436825	0.267279	0.0783527	0.928179	0.388277	0.722477	0.439628	0.790976	0.611352	0.255302	0.300472	0.561217	0.311931	0.124376	0.949727	0.488154	0.0580721	0.679274	0.442258	0.420647	0.656372	0.834669	0.0343736	0.860903	0.325092	1	0.899117	0.927942
46173	-0.106229	0.016076	-0.125904	-0.0157693	-0.0579212	0.0846524	-0.0414647	0.0518023	0.34338	0.179419	0.0989471	0.18583	9.24e-08	0.523832	3.1e-05	1.96e-06	0.203852	0.000369857	0.000233736	0.547706	0.00612661	2.15e-05	0.330845	0.000890069	0.626736	0.386251	0.643917	0.703444	0.980759	0.68564	0.680557	0.506828	0.364189	0.49613	2.34e-06	0.800877	0.000610517	2.89e-05	0.551874	0.00741555	0.00404079	0.877715	0.0390528	0.000383709	0.87065	0.0128553	1	0.899117	0.903702
62068	-0.6078	-0.710522	-0.740217	-0.955475	-0.214877	-0.396142	-0.102797	-0.242027	0.262275	0.369304	0.0701429	0.043015	0.304556	0.525219	0.877633	0.0972706	0.38254	0.4301	0.645941	0.553771	0.120922	0.894322	0.273846	0.336098	0.782668	0.390893	0.260971	0.257257	0.161988	0.789463	0.603718	0.709388	0.317656	0.230423	0.618781	0.801169	0.942918	0.221529	0.728677	0.769191	0.954687	0.881483	0.323483	1	0.860903	0.746085	1	0.899117	0.703159
62485	-2.45341	-2.45341	-2.45341	-2.45341	-2.3442	-2.35502	-2.39388	-2.39728	0.194037	0.241651	0.477736	0.503178	0.762231	0.165954	0.13897	0.278202	0.238423	0.924316	1	1	1	1	1	1	0.851355	0.390255	0.358709	0.50149	0.464852	0.953083	0.540219	0.576828	0.765083	0.760431	0.930779	0.522067	0.368189	0.452822	0.604534	1	1	1	1	1	1	1	1	0.899117	0.776636
49515	0.00203216	0.0054226	-0.0209396	-0.0397502	-0.00225901	-0.0618717	-0.058843	-0.0452379	0.965445	0.497516	0.7021	0.955818	0.0139545	0.0195352	0.0753235	0.899894	0.489882	0.572159	0.911553	0.451975	0.171963	0.388163	0.139886	0.53788	0.106161	0.387661	0.975446	0.44993	0.112923	0.40475	0.996869	0.779437	0.881272	0.99226	0.0717212	0.212283	0.248803	0.965925	0.777406	0.870728	1	0.826447	0.404495	0.659145	0.729421	0.900099	1	0.899117	0.990573
49681	0.0702955	0.207682	0.0946661	0.241753	-0.0263177	0.110852	-0.0849495	0.0358897	0.433186	0.432157	0.146391	0.0964552	0.022517	0.32703	0.298462	0.00121001	0.210498	0.0441508	0.0708128	0.747697	0.0244524	0.136742	0.65295	0.0532161	0.998207	0.390044	0.258212	0.391281	0.259155	0.785607	0.737584	0.73816	0.444309	0.340729	0.103596	0.677636	0.574275	0.00697283	0.557258	0.209029	0.320625	0.940385	0.112501	0.353921	0.996642	0.258381	1	0.899117	0.703159
62521	-1.06253	-1.07391	-1.36679	-1.38029	-0.808273	-0.816701	-0.984406	-0.944495	0.455894	0.450698	0.263157	0.202725	0.927556	0.0584891	0.142714	0.0715171	0.168982	0.666874	0.922854	0.0102026	0.00733945	0.0133538	0.00969463	0.908518	0.984264	0.392428	0.225999	0.403409	0.233612	0.721236	0.750186	0.754027	0.605693	0.52451	0.980063	0.372827	0.370926	0.17895	0.510074	0.909797	1	0.176944	0.0447824	0.0777663	0.323965	1	1	0.899117	0.684921
62950	-0.0674384	-0.0812157	-0.0407424	-0.0234194	-0.162785	-0.116673	-0.190893	-0.16231	0.287048	0.691508	0.0949015	0.122036	0.250126	0.482859	0.990539	0.0648162	0.25502	0.475506	0.786052	0.598999	0.386176	0.425521	0.255508	0.732892	0.354674	0.396932	0.500771	0.0770933	0.110636	0.861719	0.624797	0.885533	0.352712	0.393341	0.547559	0.782126	1	0.165446	0.621748	0.820806	0.998759	0.899287	0.638589	0.696584	0.853854	1	1	0.90219	0.850699
35718	0.107267	0.111267	0.000191111	0.0727874	-0.174912	-0.00580185	-0.193519	-0.0933369	0.0400335	0.390618	0.156616	0.223895	0.00931043	0.773045	0.206925	0.00396015	0.175769	0.121507	0.960997	0.191357	0.673395	0.175362	0.638097	0.375186	0.114025	0.396128	0.265935	0.462177	0.637787	0.791168	0.268156	0.72432	0.461755	0.545747	0.0544779	0.929062	0.464766	0.0182199	0.511328	0.383597	1	0.642906	0.875107	0.415983	0.996642	0.793509	1	0.90219	0.707301
32462	-0.216659	-0.376277	-0.285519	-0.413383	-0.45638	-0.501896	-0.417012	-0.444616	0.134382	0.431178	0.410007	0.844643	0.563891	0.617656	0.881393	0.282305	0.467806	0.726291	0.111344	0.491111	0.0500778	0.364336	0.710505	0.201673	0.370554	0.395647	0.102561	0.9632	0.458733	0.431295	0.443151	0.737592	0.731923	0.957906	0.84165	0.841375	0.944586	0.456247	0.768087	0.941608	0.432121	0.845842	0.18612	0.635762	1	0.561348	1	0.90219	0.542826
47654	-1.20355	-1.23713	-1.08766	-1.08818	-0.599266	-0.681265	-0.265707	-0.251292	0.248537	0.288196	0.117724	0.111292	0.605975	0.036779	0.0294452	0.00947883	0.00730102	0.927725	0.867628	0.565261	0.567012	0.45841	0.459979	0.997932	0.850334	0.396685	0.365141	0.300358	0.274111	0.953579	0.587123	0.624682	0.40819	0.364438	0.861949	0.277913	0.13602	0.0365383	0.125322	1	1	0.88288	0.807692	0.716075	0.915398	1	1	0.90219	0.777288
37536	-0.261402	-0.0845556	-0.367479	0.384205	-0.130653	0.156171	-0.347487	0.252568	0.42595	0.143963	0.902984	0.422819	0.000522667	0.00833482	4.53e-06	3.12e-09	0.237771	3.72e-12	0.0881196	0.305276	2.15e-09	0.00664713	9.35e-06	6.26e-12	0.403796	0.400484	0.0472313	0.0946238	0.00506465	0.250064	0.735518	0.461411	0.965826	0.702236	0.00523125	0.14193	0.00010556	9.89e-08	0.604224	3.86e-10	0.362976	0.747775	8.77e-08	0.0471079	0.00492513	3.4e-10	1	0.906743	0.398805
15681	-0.359897	-0.454872	-0.413285	-0.559446	-0.0963906	-0.181488	-0.0473166	-0.145161	0.197658	0.181517	0.0747574	0.0441682	0.262851	0.518066	0.520658	0.0781487	0.632253	0.198171	0.324102	0.579079	0.0390396	0.665621	0.277722	0.129742	0.93575	0.40344	0.219334	0.450213	0.250932	0.69341	0.541739	0.510126	0.32257	0.233813	0.562688	0.797724	0.751988	0.188515	0.869157	0.511567	0.745536	0.887947	0.155206	0.867253	0.860903	0.437977	1	0.906743	0.680053
54745	-4.28609	-4.30142	-4.38484	-4.38137	-4.22865	-4.24849	-4.27357	-4.30085	0.850857	0.862442	0.715779	0.792148	0.620528	0.262922	0.0725877	0.531557	0.192103	0.496057	0.762788	0.0528992	0.0617258	0.101573	0.116521	0.945508	0.944416	0.40569	0.72135	0.367568	0.669861	0.634541	0.957758	0.946788	0.88783	0.938568	0.866145	0.622982	0.243596	0.710195	0.536152	0.832617	0.998114	0.395442	0.21407	0.30597	0.710968	1	1	0.906743	0.927928
62104	0.00377006	-0.168842	-0.0209932	-0.188452	-0.0250923	-0.138257	-0.126325	-0.0979868	0.797352	0.785551	0.349518	0.421475	0.0471988	0.0755859	0.199923	0.833498	0.478283	0.6177	0.0171801	0.730776	0.00806505	0.0408947	0.785237	0.0207451	0.51678	0.404455	0.193799	0.139088	0.513729	0.0335828	0.937916	0.915897	0.669127	0.702202	0.187644	0.40746	0.457138	0.920025	0.769704	0.887382	0.127101	0.937184	0.0479283	0.16315	1	0.146112	1	0.906743	0.661785
18280	-1.01675	-1.26354	-1.43852	-1.2728	-0.648695	-0.498543	-0.838683	-0.673841	0.272634	0.0236983	0.0749636	0.075382	0.38107	0.267982	0.883271	0.0480509	0.306644	0.336328	0.256409	0.0531114	0.239039	0.420648	0.965962	0.445633	0.152164	0.402341	0.404109	0.550507	0.548408	0.997486	0.61212	0.243602	0.32257	0.300435	0.696771	0.626196	0.944586	0.131163	0.667089	0.693942	0.678987	0.395442	0.500447	0.690807	1	0.837672	1	0.906743	0.814645
52977	-0.878178	-0.867349	-0.900375	-0.836311	-0.537537	-0.629912	-0.659704	-0.70563	0.21503	0.386326	0.37992	0.632966	0.213407	0.100319	0.02415	0.687724	0.307486	0.535612	0.908228	0.813237	0.655924	0.72522	0.741148	0.495526	0.388824	0.403834	0.080396	0.978438	0.372737	0.358458	0.566626	0.723903	0.700299	0.86183	0.507872	0.440089	0.119805	0.821207	0.667089	0.863561	1	0.969205	0.867218	0.899274	1	0.867171	1	0.906743	0.512468
17799	-1.1508	-1.18965	-1.17544	-1.12821	-1.47948	-1.49338	-1.32922	-1.36082	0.216787	0.253503	0.562361	0.38131	0.914798	0.247961	0.361268	0.207037	0.307923	0.807799	0.813455	0.880991	0.890878	0.931254	0.709058	0.774199	0.905261	0.40456	0.646855	0.474771	0.734471	0.70701	0.568913	0.590696	0.814282	0.67245	0.974937	0.605816	0.62173	0.374373	0.667089	0.963627	1	0.994273	1	1	1	1	1	0.906743	0.904993
15140	0.0576249	0.0188476	-0.0124597	-0.0351627	-0.102961	-0.136383	-0.146797	-0.17186	0.0048559	0.00640477	0.0177266	0.015881	0.0889061	0.0260219	0.000521813	0.594908	0.0710668	0.201384	0.119275	0.00514749	0.000234211	0.208039	0.0304627	0.360837	0.865475	0.406749	0.450158	0.508904	0.557871	0.940501	0.117165	0.145217	0.174767	0.144672	0.300124	0.240637	0.00692313	0.761774	0.333463	0.515894	0.445226	0.121447	0.00319167	0.456486	0.476136	0.78422	1	0.906743	0.83216
48417	-0.572077	-0.635134	-0.517293	-0.608029	-0.418254	-0.470976	-0.237445	-0.221205	0.397954	0.367115	0.125339	0.0348864	0.573878	0.0547454	0.0364632	0.0133646	0.00821204	0.862439	0.595724	0.64481	0.762221	0.321837	0.81955	0.445359	0.945552	0.405335	0.12467	0.444873	0.142183	0.479874	0.719597	0.708809	0.416772	0.209502	0.845988	0.355849	0.156998	0.0476532	0.130336	0.990774	0.927625	0.910683	0.923242	0.589901	1	0.837672	1	0.906743	0.564479
64411	-0.0980314	-0.17919	-0.117706	-0.209293	-0.108979	-0.202997	-0.181264	-0.297397	0.923073	0.833698	0.575389	0.43785	0.0173499	0.0666236	2.91e-06	0.579957	0.0169059	0.00340358	0.103984	0.692631	0.0262266	0.21745	0.54541	0.0667743	0.839237	0.406882	0.224283	0.530728	0.310952	0.698609	0.975931	0.931684	0.823278	0.714931	0.0845994	0.393873	7.06e-05	0.751113	0.169207	0.0369856	0.407717	0.930227	0.118279	0.466535	0.963332	0.297428	1	0.906743	0.684921
15747	-2.79481	-2.84387	-2.84387	-2.84387	-2.80614	-2.84387	-2.77699	-2.77787	0.866147	1	0.320304	0.32667	0.522026	0.620826	0.631351	0.256945	0.263208	0.988138	0.511381	0.511381	0.511381	1	1	1	0.905155	0.411274	0.416523	0.482215	0.487963	0.992654	0.961466	1	0.654958	0.633397	0.809674	0.841375	0.818604	0.427992	0.623671	1	0.89218	0.855551	0.754324	1	1	1	1	0.907666	0.820126
38658	-0.467926	-0.467926	-0.467926	-0.467926	-0.46546	-0.467926	-0.457397	-0.457527	0.796241	1	0.271039	0.277012	0.683415	0.183199	0.190372	0.0826577	0.0865156	0.982748	1	1	1	1	1	1	0.800581	0.409168	0.416792	0.281407	0.287408	0.989315	0.937576	1	0.611722	0.590786	0.898553	0.537636	0.447847	0.196484	0.361618	1	1	1	1	1	1	1	1	0.907666	0.820126
62067	-3.37168	-3.47055	-3.32499	-3.27517	-3.39573	-3.39342	-3.20873	-3.21827	0.894416	0.670437	0.521391	0.753499	0.982538	0.0771104	0.0933146	0.0808015	0.097622	0.927906	0.459647	0.726748	0.470379	0.276643	0.144689	0.709343	0.552356	0.410082	0.634398	0.818159	0.90543	0.727326	0.965495	0.877258	0.78871	0.92247	0.997698	0.40746	0.283576	0.192473	0.381461	1	0.862594	0.937184	0.719441	0.538651	0.729421	0.991863	1	0.907666	0.90281
43390	-1.58162	-1.58693	-1.59028	-1.59301	-1.61782	-1.58871	-1.67238	-1.67238	0.654603	0.982418	0.31114	0.32744	0.3996	0.115014	0.115014	0.016075	0.016075	1	0.903436	0.843237	0.794722	0.939069	0.889547	0.950212	0.537173	0.410499	0.43887	0.150564	0.164875	0.9609	0.869502	1	0.647829	0.633397	0.714645	0.458849	0.319296	0.0552456	0.166741	1	1	0.98437	0.946925	1	1	1	1	0.907666	0.828811
46645	-0.0410369	-0.125554	-0.404295	-0.363024	-0.21417	-0.236647	-0.385957	-0.394136	0.567806	0.713823	0.951714	0.918175	0.875751	0.232846	0.211423	0.299557	0.273931	0.954626	0.642887	0.0472394	0.0783305	0.127159	0.193424	0.820841	0.78926	0.409782	0.540794	0.577228	0.73044	0.831294	0.821739	0.893292	0.984331	0.984307	0.958925	0.589833	0.470242	0.476701	0.638084	1	0.954687	0.382038	0.251132	0.341385	0.785254	1	1	0.907666	0.874829
1303	-0.285469	0.407104	-0.297381	0.334488	-0.255075	0.337687	-0.216836	0.230858	0.636593	0.281311	0.21157	0.108585	3.49e-37	0.314552	3.12e-28	5.6e-34	0.00531384	4.59e-25	2.74e-33	0.804602	1.72e-28	4.46e-34	0.132506	2.83e-29	0.10466	0.413804	0.0297405	0.0151562	0.577017	0.00295512	0.858572	0.614896	0.542549	0.36121	3.98e-34	0.667107	3.34e-25	6.4e-31	0.115997	2.62e-22	1.56e-30	0.968836	9.81e-26	2.54e-31	0.729421	1.61e-26	1	0.909879	0.33598
52025	-0.314419	-0.336205	-0.51119	-0.426838	-0.351012	-0.367559	-0.431558	-0.355153	0.881917	0.898723	0.746562	0.771098	0.850902	0.360643	0.962482	0.467463	0.887923	0.385814	0.845222	0.0789306	0.314311	0.117914	0.417044	0.45001	0.970595	0.413871	0.446473	0.435202	0.468749	0.955409	0.962897	0.964669	0.90079	0.926129	0.954909	0.703013	0.990254	0.650458	0.970771	0.73972	1	0.473999	0.583136	0.324595	0.903247	0.840363	1	0.909879	0.831038
43343	-0.0203692	-0.0874529	0.0169093	-0.00304073	-0.09402	-0.208035	-0.141665	-0.226126	0.570192	0.353147	0.222673	0.0871998	0.077884	0.459904	0.041318	0.303573	0.778891	0.190793	0.411854	0.64819	0.832001	0.202227	0.302007	0.807056	0.651987	0.414691	0.151878	0.715009	0.325035	0.535382	0.821739	0.693852	0.561217	0.325147	0.272449	0.766172	0.170194	0.480412	0.93198	0.495888	0.843672	0.91078	0.964162	0.449273	0.87065	1	1	0.909928	0.599629
62530	-1.16399	-1.08948	-1.07715	-1.12008	-1.03186	-1.01964	-1.10652	-1.10434	0.623327	0.795076	0.913006	0.953307	0.921187	0.545829	0.557635	0.482172	0.493245	0.985889	0.634376	0.579394	0.779224	0.937218	0.845129	0.784016	0.754904	0.41854	0.559774	0.619034	0.786259	0.82108	0.850404	0.919487	0.966262	0.99226	0.977181	0.806103	0.774153	0.668479	0.780175	1	0.952033	0.887947	0.935889	1	1	1	1	0.915312	0.885856
57520	-0.0625963	-0.235288	-0.163868	-0.183984	-0.305515	-0.450116	-0.291624	-0.488958	0.0916358	0.135383	0.373469	0.0346539	0.102061	0.874812	0.0384366	0.0733136	0.659611	0.0260691	0.12338	0.365363	0.278127	0.523033	0.646307	0.85718	0.843581	0.418895	0.662976	0.540956	0.526778	0.214012	0.369457	0.452189	0.692891	0.209207	0.32675	0.967003	0.163034	0.179845	0.882316	0.141642	0.450136	0.772962	0.54681	0.765877	0.996642	1	1	0.915312	0.90911
62526	-0.204747	-0.262628	-0.444631	-0.546961	-0.322878	-0.324281	-0.434275	-0.464786	0.704463	0.84303	0.973463	0.791849	0.988637	0.258827	0.150687	0.264855	0.154745	0.756783	0.643092	0.0557903	0.00659533	0.145999	0.0236255	0.412907	0.722564	0.419551	0.208748	0.650821	0.366313	0.651681	0.892252	0.93534	0.996081	0.938568	1	0.619122	0.386368	0.437336	0.485894	0.948248	0.954687	0.397855	0.0413477	0.36855	0.441843	0.817236	1	0.915312	0.673525
62890	-0.326449	-0.361187	-0.467923	-0.643116	-0.28123	-0.542008	-0.264671	-0.310956	0.866895	0.503141	0.451806	0.219849	0.0329506	0.891704	0.806925	0.0234188	0.0585254	0.703576	0.821759	0.359328	0.0409815	0.489021	0.0685504	0.256574	0.250456	0.421332	0.144981	0.0515297	0.00955404	0.511771	0.961466	0.783198	0.755623	0.541787	0.137214	0.974149	0.911586	0.0743929	0.301916	0.931299	1	0.772962	0.15975	0.741986	0.625962	0.644778	1	0.917441	0.597196
62151	0.0770163	0.0646578	0.020016	0.00855062	-0.0925781	-0.0948408	-0.207283	-0.0745836	0.148003	0.173399	0.0535439	0.47641	0.959454	0.0105445	0.686045	0.0121506	0.649085	0.00316683	0.826634	0.312964	0.225764	0.429168	0.320589	0.838983	0.888279	0.42234	0.229725	0.345949	0.288592	0.0458593	0.472424	0.499616	0.276442	0.735567	0.989754	0.160568	0.841349	0.0444355	0.874387	0.0347438	1	0.754995	0.478804	0.69776	0.87065	1	1	0.917886	0.688611
61871	0.0474324	0.0470004	0.016086	0.0474561	0.00630394	0.00500221	-0.0565224	-0.0367823	0.688817	0.682597	0.48005	0.412846	0.957712	0.0110904	0.0803244	0.0128471	0.0898228	0.421686	0.988926	0.314403	0.999391	0.321102	0.988317	0.314037	0.982494	0.427433	0.277446	0.440294	0.287228	0.769237	0.884677	0.881658	0.766066	0.694775	0.988913	0.16434	0.256053	0.0460962	0.363432	0.764934	1	0.755369	1	0.589901	1	0.714158	1	0.919928	0.714734
3155	-0.0377216	0.0184839	-0.0630694	-0.0118955	-0.0876229	-0.0286245	-0.0555135	-0.120675	0.504461	0.528578	0.919439	0.146746	0.188674	0.473722	0.460849	0.548463	0.0408538	0.146727	0.322816	0.655387	0.649318	0.151927	0.59277	0.36793	0.969195	0.427273	0.415946	0.450051	0.394215	0.10878	0.779932	0.793261	0.967497	0.431541	0.476241	0.777722	0.714018	0.72285	0.249274	0.426084	0.745536	0.911709	0.86054	0.380152	0.985934	0.790172	1	0.919928	0.820126
32412	0.144567	0.051896	0.128437	0.0607385	-0.0416556	-0.114689	-0.101733	-0.141356	0.131748	0.176971	0.0634107	0.102316	0.0338064	0.0803178	0.00392305	0.705098	0.436267	0.247779	0.0336456	0.710151	0.0544247	0.0788325	0.838535	0.119782	0.722389	0.426862	0.774006	0.25068	0.520759	0.611565	0.439545	0.504792	0.298875	0.350631	0.139253	0.40746	0.0373017	0.834561	0.754113	0.584124	0.19688	0.931359	0.195279	0.256262	1	0.411661	1	0.919928	0.942843
18467	-0.0601205	-0.0856137	-0.197707	-0.168349	-0.0774319	0.0641703	-0.143945	-0.0398959	0.896041	0.259713	0.685002	0.333365	0.011347	0.231601	0.499126	0.000224747	0.0618842	0.0619276	0.717185	0.0515927	0.125089	0.112237	0.240464	0.676588	0.0633396	0.428117	0.104947	0.28466	0.811893	0.40503	0.966336	0.593852	0.870199	0.636069	0.0618439	0.589833	0.735792	0.00185823	0.308199	0.254425	0.987103	0.395076	0.328106	0.317772	0.846638	0.980923	1	0.919928	0.542826
48130	-0.0510291	-0.129706	-0.0406224	-0.0668873	-0.0706279	-0.0982996	-0.1372	-0.241669	0.828213	0.728074	0.285654	0.0541634	0.644394	0.267391	0.00470004	0.516534	0.017495	0.0824219	0.301075	0.891065	0.834689	0.241798	0.408766	0.729633	0.598295	0.426717	0.109893	0.186925	0.0340673	0.419402	0.948291	0.893701	0.627999	0.254323	0.874535	0.626196	0.040937	0.694436	0.171845	0.307331	0.723214	0.998901	0.964924	0.501255	0.902132	1	1	0.919928	0.543144
46695	-0.0374357	-0.120635	-0.00181673	-0.0327465	0.0270932	-0.0387051	-0.0310328	-0.0813767	0.692341	0.615479	0.857781	0.765521	0.36917	0.427497	0.139402	0.916526	0.560087	0.491846	0.370404	0.701152	0.9597	0.201272	0.344099	0.738939	0.882958	0.428034	0.338883	0.347528	0.270006	0.869533	0.884831	0.854333	0.943211	0.92575	0.688272	0.743559	0.368189	0.971148	0.821824	0.829631	0.78849	0.930658	1	0.449273	0.874426	1	1	0.919928	0.76872
46115	0.0957304	0.149877	0.0850207	0.152181	-0.208139	-0.232856	-0.280962	-0.231956	0.0473713	0.0130799	0.0174782	0.0127607	0.613672	0.13781	0.626631	0.326227	0.985335	0.317281	0.383284	0.862971	0.363408	0.296531	0.970378	0.279747	0.318897	0.432234	0.310375	0.832155	0.985821	0.81832	0.282179	0.188913	0.174767	0.138954	0.865324	0.485313	0.817127	0.506428	1	0.67507	0.812877	0.988178	0.626357	0.564845	1	0.679131	1	0.921653	0.734843
37200	0.539999	0.579786	0.472597	0.556208	0.28011	0.287264	0.267477	0.263745	0.39236	0.335994	0.499218	0.336092	0.868355	0.769772	0.704596	0.646706	0.585925	0.931081	0.467395	0.218803	0.767072	0.0511371	0.666582	0.127515	0.639673	0.432238	0.64028	0.210605	0.999322	0.210913	0.717971	0.672578	0.777672	0.637287	0.958238	0.928446	0.849818	0.79686	0.833957	1	0.867205	0.675606	0.927218	0.190226	0.996642	0.431735	1	0.921653	0.90281
47101	-0.207562	-0.25058	-0.271434	-0.39079	-0.277664	-0.363701	-0.516024	-0.361754	0.687812	0.516826	0.161655	0.867798	0.531497	0.0839441	0.540817	0.268411	0.9887	0.26236	0.805001	0.713969	0.293594	0.904729	0.421326	0.493554	0.846296	0.432031	0.655136	0.553721	0.521984	0.218383	0.884677	0.787315	0.469333	0.97179	0.816202	0.412846	0.76465	0.441534	1	0.602377	1	0.933148	0.567781	1	0.90468	0.867171	1	0.921653	0.907753
42109	-0.00304475	0.0389697	-0.06683	0.005602	-0.00369247	0.0656311	-0.0443876	0.0214651	0.987106	0.506347	0.57579	0.692364	0.000168111	0.0255529	0.165932	5.5e-09	0.0154829	0.000343617	0.0684475	0.00591751	0.706626	6.89e-06	0.147297	0.00182392	0.35106	0.430288	0.572639	0.885335	0.71209	0.82207	1	0.783911	0.823278	0.895551	0.00228351	0.240637	0.411584	1.65e-07	0.16439	0.00726051	0.31115	0.13239	0.892869	0.000142908	0.729421	0.0228691	1	0.921653	0.891158
40719	-2.45341	-2.45341	-2.44929	-2.33856	-2.10265	-2.15039	-2.17896	-2.22168	0.0629774	0.107389	0.150311	0.532135	0.48739	0.267418	0.0842719	0.677637	0.300054	0.534224	1	0.962325	0.188207	0.962325	0.188207	0.204461	0.667014	0.46877	0.0359631	0.768333	0.094449	0.167521	0.313787	0.421067	0.451329	0.788527	0.793466	0.626196	0.264888	0.819919	0.663491	0.863561	1	1	0.430348	1	0.785254	0.564867	1	0.921777	0.368416
34428	0.0973611	-0.0804257	-0.114814	-0.314345	0.0140021	-0.204578	-0.100955	-0.239744	0.468901	0.281052	0.904107	0.516825	0.0113883	0.180847	0.0033885	0.227554	0.681712	0.106526	0.102936	0.0519381	0.000194087	0.751713	0.0322899	0.0674358	0.768241	0.482724	0.254528	0.319309	0.152028	0.660858	0.756741	0.614896	0.965826	0.774898	0.0618439	0.535964	0.0342149	0.393392	0.890989	0.358702	0.405002	0.395076	0.00280321	0.911482	0.491237	0.298234	1	0.921777	0.703159
37752	-0.132795	0.132834	-0.312263	-0.0141164	-0.152571	0.0758051	-0.20809	0.0258458	0.90318	0.725781	0.521889	0.805837	0.0331834	0.602797	0.0954385	0.00828982	0.639569	0.0291732	0.0504949	0.185305	0.380516	0.00114967	0.277775	0.0283348	0.828747	0.471949	0.728712	0.349732	0.573435	0.709297	0.968205	0.893701	0.78871	0.943036	0.137681	0.834698	0.285066	0.0328712	0.871631	0.154105	0.261885	0.630636	0.63661	0.0132503	0.860903	0.179611	1	0.921777	0.928879
39609	0.0496227	0.245026	0.0293232	0.167054	-0.0755628	0.100848	-0.15887	0.0193096	0.231914	0.168965	0.0733267	0.158744	0.00139703	0.127746	0.0830801	3.46e-06	0.135993	0.00125298	0.00511572	0.769128	0.0905655	0.0020398	0.260233	0.0474249	0.829288	0.474647	0.797869	0.61736	0.967695	0.646142	0.574	0.494378	0.322465	0.452818	0.0113858	0.473235	0.263318	4.76e-05	0.451069	0.0173228	0.051875	0.951817	0.27345	0.0207805	0.855693	0.250518	1	0.921777	0.954778
22036	0.076114	0.133808	-0.00855432	0.138229	-0.185748	-0.114797	-0.197752	-0.140805	0.0452859	0.0571416	0.146398	0.0331042	0.262828	0.849538	0.477757	0.190716	0.681095	0.368548	0.472241	0.291794	0.439022	0.0770066	0.956046	0.0683309	0.896749	0.477177	0.866529	0.561059	0.765844	0.379646	0.277505	0.317839	0.444309	0.203074	0.562688	0.95181	0.722972	0.352115	0.890989	0.725038	0.867205	0.737814	0.687138	0.252484	1	0.299868	1	0.921777	0.969238
64050	-0.747271	-0.670558	-0.785938	-0.758152	-0.555798	-0.580059	-0.723975	-0.657668	0.257645	0.592058	0.713633	0.551899	0.815047	0.105952	0.326512	0.166182	0.454552	0.522787	0.559721	0.768703	0.934046	0.380596	0.505476	0.832627	0.54668	0.439602	0.587004	0.864694	0.952451	0.818074	0.597506	0.839178	0.88783	0.797193	0.94798	0.446106	0.594535	0.323428	0.763834	0.853362	0.916883	0.951817	1	0.65009	0.933975	1	1	0.921777	0.896565
48693	-1.08087	-1.06413	-1.13285	-1.3098	-0.87891	-0.891567	-1.0836	-1.21428	0.441942	0.511056	0.851076	0.715827	0.923996	0.123921	0.0121038	0.148777	0.0157042	0.325184	0.920695	0.757308	0.174407	0.682884	0.145104	0.29339	0.890834	0.4762	0.619397	0.565037	0.719189	0.828995	0.744838	0.784952	0.941492	0.906683	0.977995	0.473235	0.0780251	0.296774	0.16439	0.684567	1	0.947466	0.407783	0.877444	0.729421	0.695963	1	0.921777	0.90281
542	-0.0123665	0.131295	0.0786547	0.138279	0.0824667	0.281975	0.043579	0.22412	0.671641	0.500869	0.875372	0.701179	0.0634221	0.716436	0.186639	0.0268135	0.589004	0.0927664	0.290401	0.502619	0.267648	0.698137	0.958955	0.660465	0.746647	0.45259	0.958507	0.283159	0.70761	0.484444	0.882882	0.781795	0.949176	0.89661	0.23495	0.904263	0.441815	0.0828753	0.834848	0.32974	0.711633	0.846261	0.535246	0.887053	1	0.97601	1	0.921777	0.98571
62062	-1.17689	-1.17604	-1.33749	-1.29955	-0.693676	-0.704378	-0.648347	-0.63442	0.427288	0.438375	0.258486	0.275327	0.951726	0.797642	0.737507	0.751303	0.69235	0.937206	0.996995	0.473853	0.584283	0.471536	0.581701	0.865546	0.967734	0.470886	0.524109	0.446412	0.498144	0.932937	0.735518	0.744323	0.604369	0.590505	0.988098	0.940196	0.867788	0.87295	0.894607	1	1	0.838177	0.819001	0.728041	0.984705	1	1	0.921777	0.863731
12017	0.0661449	0.00483806	0.054973	0.0378756	-0.00540996	-0.0371991	-0.044505	-0.0528126	0.255343	0.503052	0.114911	0.150224	0.199388	0.114871	0.0562493	0.76763	0.527891	0.73689	0.0514992	0.72155	0.367547	0.11076	0.292478	0.585543	0.459942	0.484505	0.631823	0.151171	0.223761	0.825737	0.594585	0.783198	0.403058	0.437259	0.484046	0.458849	0.205707	0.885608	0.79982	0.941608	0.265885	0.937184	0.631343	0.316733	0.868232	0.93505	1	0.921777	0.90281
57747	0.102054	0.155341	0.0585779	0.0917687	0.0655403	0.101356	0.0500656	0.0987898	0.752913	0.641752	0.941479	0.951717	0.145723	0.5288	0.176687	0.0377121	0.916771	0.0482716	0.0880535	0.163533	0.741158	0.00211481	0.0421472	0.287017	0.659573	0.480343	0.272926	0.252209	0.124969	0.695306	0.916834	0.860445	0.97835	0.99226	0.400651	0.80158	0.427119	0.108114	0.978901	0.216842	0.362976	0.615469	0.911117	0.0211667	0.529414	0.691366	1	0.921777	0.710287
1414	-0.0599159	-0.0315457	-0.140544	0.0344737	0.104507	0.196761	-0.0657321	0.000180934	0.194165	0.0721458	0.553815	0.785996	0.219937	0.0241876	0.165583	0.000565214	0.00938249	0.380377	0.765654	0.397289	0.321861	0.252822	0.488122	0.0669929	0.598297	0.460034	0.102217	0.206262	0.0311968	0.368533	0.540219	0.361046	0.811999	0.935163	0.51833	0.235881	0.411584	0.00379359	0.134042	0.73567	0.998114	0.791323	0.588317	0.509664	0.919148	0.297428	1	0.921777	0.542826
40499	-0.506284	-0.511456	-0.609718	-0.638563	-0.391869	-0.469306	-0.413986	-0.456879	0.519648	0.812326	0.271665	0.307356	0.260581	0.747636	0.344713	0.421232	0.856524	0.532756	0.952667	0.235957	0.130005	0.260135	0.145619	0.740631	0.515137	0.463994	0.544582	0.167331	0.209473	0.899269	0.789505	0.92411	0.611722	0.613101	0.562688	0.917261	0.604174	0.606851	0.958495	0.863458	1	0.678182	0.337127	0.519814	0.729421	1	1	0.921777	0.8764
3108	-0.640832	-0.434699	-0.553948	-0.49342	-0.221231	0.107756	-0.295415	-0.124856	0.0690817	0.0191738	0.261162	0.1099	0.0208255	0.600095	0.49591	0.00475051	0.101167	0.22871	0.251095	0.628127	0.411432	0.506286	0.743361	0.735752	0.590784	0.480948	0.823194	0.214671	0.446766	0.630085	0.328266	0.220982	0.605662	0.363468	0.0977854	0.832848	0.734586	0.0210908	0.389971	0.559406	0.676754	0.909589	0.664935	0.755128	1	1	1	0.921777	0.954778
61846	-0.0828254	-0.0624046	-0.131844	-0.0758319	-0.557881	-0.507987	-0.671562	-0.58948	0.0255372	0.0358705	0.0115282	0.0160159	0.38338	0.0478478	0.580706	0.00460603	0.155133	0.152186	0.778215	0.499189	0.923152	0.338683	0.853073	0.440083	0.749613	0.484006	0.676049	0.308573	0.461327	0.777711	0.2217	0.286156	0.142974	0.144672	0.696771	0.330875	0.79149	0.0206826	0.485894	0.436292	0.998114	0.846261	1	0.614367	1	0.83411	1	0.921777	0.90911
12129	0.0405254	0.058061	0.0303124	-0.100333	-0.175732	-0.240861	-0.121035	-0.186469	0.0569114	0.00896177	0.180955	0.44524	0.233429	0.316734	0.844021	0.0289891	0.319425	0.231262	0.799903	0.882632	0.0427236	0.688381	0.0228587	0.0600074	0.348625	0.461585	0.140727	0.0950282	0.0164507	0.4595	0.300629	0.162559	0.498115	0.714931	0.533753	0.669248	0.927772	0.0879695	0.672857	0.559406	1	0.994489	0.163583	0.882207	0.434697	0.279463	1	0.921777	0.590282
64414	0.0303446	-0.0116682	-0.0683675	-0.0493868	-0.235087	-0.264908	-0.24846	-0.205774	0.075906	0.0901776	0.226749	0.293491	0.673362	0.850039	0.678601	0.816122	0.403494	0.546326	0.639465	0.271607	0.374316	0.527342	0.674056	0.832357	0.914976	0.455188	0.340166	0.522037	0.396785	0.835568	0.336999	0.391264	0.561217	0.598514	0.892342	0.95181	0.837063	0.909371	0.739443	0.869097	0.954687	0.724074	0.634464	0.766493	1	1	1	0.921777	0.769081
63191	-0.212435	-0.218236	-0.222861	-0.195104	0.0525434	0.0126465	0.140661	0.0831804	0.319259	0.38516	0.172913	0.295709	0.621121	0.275522	0.704249	0.113718	0.382513	0.476538	0.954786	0.918827	0.865474	0.963936	0.821123	0.786156	0.793584	0.449778	0.918667	0.309279	0.716053	0.513209	0.661918	0.723903	0.489562	0.600363	0.866145	0.635091	0.849818	0.247147	0.728677	0.820875	1	1	0.988494	1	1	1	1	0.921777	0.970319
573	-0.778724	-0.933983	-1.10751	-1.08035	-0.487633	-0.578809	-0.663138	-0.767537	0.198464	0.117184	0.0505626	0.167209	0.462457	0.157945	0.024839	0.496699	0.129051	0.400228	0.323881	0.0374477	0.0560737	0.270344	0.352318	0.862815	0.748951	0.444256	0.913627	0.65604	0.832431	0.511339	0.541739	0.436941	0.264339	0.46195	0.777119	0.51511	0.121403	0.682831	0.444856	0.747795	0.745536	0.344579	0.198846	0.531283	0.882069	1	1	0.921777	0.970319
32453	-0.974715	-0.974715	-0.956027	-0.944204	-0.898927	-0.894676	-0.891022	-0.896575	0.458213	0.433495	0.524404	0.640696	0.645406	0.392466	0.798971	0.692438	0.837135	0.547883	1	0.111527	0.00972539	0.111527	0.00972539	0.313178	0.775623	0.469893	0.0600536	0.313959	0.0306666	0.24471	0.75118	0.738738	0.790416	0.866373	0.874535	0.728137	0.907091	0.82385	0.950943	0.869097	1	0.541022	0.05506	0.316964	0.323965	0.714158	1	0.921777	0.462981
17805	0.106919	0.198502	-0.0195871	0.163144	-0.271285	-0.0222496	-0.313586	-0.126885	0.0137602	0.147028	0.0542683	0.057552	0.000980495	0.570789	0.0539291	0.000123908	0.161651	0.0129621	0.33333	0.181878	0.552288	0.0219023	0.708515	0.054358	0.192004	0.484721	0.464392	0.543257	0.565309	0.973704	0.170656	0.469914	0.27695	0.262052	0.00903461	0.819208	0.201813	0.00112205	0.497153	0.0924359	0.754622	0.626958	0.794654	0.105033	1	0.262807	1	0.921777	0.84046
44675	-0.0758667	-0.0363476	-0.193748	-0.0801172	-0.0677107	0.170936	-0.107567	0.0660577	0.948459	0.102275	0.494984	0.247931	0.000252357	0.534795	0.0381099	2.16e-05	0.103319	0.00731113	0.627277	0.148394	0.958338	0.0540982	0.590747	0.163511	0.0557214	0.45181	0.183833	0.243331	0.555578	0.562805	0.989206	0.408028	0.776859	0.565778	0.00309612	0.803249	0.162251	0.000251657	0.392063	0.0631969	0.948828	0.589117	1	0.196864	0.985934	0.49226	1	0.921777	0.65548
37478	0.0914281	0.149288	-0.0337225	0.112181	-0.228314	0.0340093	-0.264231	-0.0663833	0.0484746	0.473374	0.153109	0.267526	0.000368098	0.620652	0.0264812	5.52e-05	0.167378	0.00685816	0.529476	0.174535	0.821495	0.0476305	0.686665	0.113719	0.0819996	0.446521	0.22893	0.325833	0.589164	0.657532	0.283639	0.77555	0.453761	0.582533	0.00407767	0.841375	0.12749	0.000550111	0.508323	0.0607407	0.896873	0.620228	0.961729	0.183549	1	0.399516	1	0.921777	0.688611
62276	0.326456	-0.0426787	0.295739	-0.0689342	-0.0585863	-0.18897	-0.184231	-0.332851	0.0289243	0.402306	0.00677753	0.13215	0.115012	0.128739	0.00102731	0.954186	0.0821894	0.0726626	0.000501635	0.768976	0.000199415	0.00138646	0.801766	0.000583911	0.0741179	0.47627	0.363583	0.0128774	0.377585	0.105836	0.233662	0.725168	0.118261	0.411975	0.352163	0.473235	0.0119608	0.990651	0.357156	0.282963	0.00794952	0.951817	0.00284416	0.0155093	1	0.00900328	1	0.921777	0.776848
55015	0.0124602	-0.100401	-0.0570074	-0.155172	0.000600052	-0.10892	-0.0309723	-0.0828078	0.875677	0.910521	0.731325	0.340806	0.00103724	0.338727	0.012027	0.0188173	0.428655	0.11692	0.00741144	0.0975515	8.21e-05	0.29974	0.190899	0.0196044	0.949953	0.476776	0.114644	0.516446	0.129666	0.384524	0.96207	0.970145	0.898837	0.637896	0.00931884	0.686478	0.0779704	0.061697	0.753613	0.375652	0.0681972	0.518518	0.00141961	0.568685	0.785254	0.139804	1	0.921777	0.549618
2734	-0.011719	-0.0541984	-0.0479859	-0.163443	-0.0676416	-0.16735	-0.0503467	-0.126383	0.54613	0.223176	0.979656	0.689031	0.0198982	0.684478	0.168397	0.00641779	0.336207	0.0750378	0.431349	0.501623	0.00532122	0.908317	0.0438584	0.0332647	0.405269	0.435978	0.176888	0.107925	0.0296986	0.566293	0.807168	0.55599	0.99705	0.895551	0.0938175	0.884089	0.412705	0.0269217	0.68995	0.286778	0.854949	0.846261	0.0355059	1	0.53809	0.199763	1	0.921777	0.65548
52473	0.158926	0.198047	0.0930384	0.189933	-0.122664	-0.136185	-0.0972879	-0.0536229	0.0322679	0.0113115	0.146049	0.0634947	0.853558	0.72906	0.346424	0.595532	0.260403	0.551271	0.673613	0.478262	0.738482	0.258853	0.930375	0.297367	0.656335	0.44066	0.74781	0.224522	0.443604	0.652751	0.243825	0.185088	0.444309	0.273386	0.95669	0.913126	0.606242	0.761774	0.622076	0.869097	0.96076	0.843266	0.910927	0.51816	1	0.696076	1	0.921777	0.934554
31912	-0.173238	-1.09101	-0.175539	-0.766882	-0.0641822	-0.946962	0.0858411	-0.562424	0.693013	0.602158	0.344869	0.459629	4.26e-11	0.238541	0.000116894	3.34e-14	0.00275191	7.24e-07	3.89e-08	0.988602	0.000285562	4.18e-08	0.0452323	0.000301025	0.864593	0.458154	0.64205	0.567583	0.768463	0.781478	0.884831	0.846136	0.668811	0.718959	1.57e-09	0.597357	0.00208399	2.12e-12	0.0856622	3.18e-05	1.43e-06	1	0.00365016	1.4e-06	0.542013	0.00512641	1	0.921777	0.90281
63731	-0.77203	-0.945599	-1.08093	-0.833692	-0.799001	-0.84265	-0.928526	-0.709249	0.943243	0.785857	0.6876	0.742618	0.758525	0.362055	0.527451	0.545422	0.347896	0.123502	0.335377	0.0871894	0.731929	0.452397	0.53427	0.170477	0.571019	0.43425	0.509131	0.829202	0.925297	0.902922	0.985568	0.915897	0.870199	0.91504	0.930779	0.703013	0.756504	0.721471	0.700087	0.386071	0.754764	0.496837	0.9048	0.713213	0.953827	0.501702	1	0.921777	0.854292
63284	-0.950106	-0.950106	-0.950106	-0.950106	-0.914033	-0.918475	-0.916356	-0.915717	0.388471	0.449256	0.419597	0.410887	0.0217065	0.227879	0.381678	0.271206	0.152512	0.739688	1	1	1	1	1	1	0.153561	0.454706	0.587757	0.495218	0.374868	0.83695	0.716648	0.752719	0.736492	0.693525	0.100272	0.589833	0.643272	0.444607	0.483377	0.941608	1	1	1	1	1	1	1	0.921777	0.896565
42002	-0.851173	-0.965264	-0.852352	-0.756817	-0.440602	-0.458889	-0.595384	-0.593506	0.0536636	0.0176762	0.225458	0.440435	0.884921	0.221365	0.227003	0.280657	0.287312	0.988137	0.476545	0.994127	0.555963	0.481107	0.194011	0.551041	0.638721	0.451794	0.226306	0.222314	0.093724	0.646254	0.295798	0.2123	0.561217	0.714931	0.958925	0.58332	0.488154	0.455519	0.651737	1	0.867205	1	0.79545	0.734864	0.785254	0.908424	1	0.921777	0.684921
62864	-0.0442988	-0.0430358	-0.0486914	-0.091283	0.0302513	-0.0121222	-0.0119435	-0.0565993	0.31972	0.679305	0.623176	0.642803	0.196139	0.198025	0.00846268	0.995641	0.174931	0.173212	0.975705	0.915656	0.258009	0.891538	0.245471	0.305064	0.409156	0.474507	0.450749	0.912057	0.943103	0.96883	0.661918	0.881658	0.844079	0.867974	0.484046	0.554205	0.0600521	1	0.511328	0.466119	1	1	0.524757	1	0.848293	0.701596	1	0.921777	0.83216
46144	-0.270755	-0.334621	-0.381685	-0.506401	0.234473	0.201228	0.22654	0.225524	0.0586547	0.0451961	0.0234569	0.00674444	0.690649	0.924332	0.91467	0.761862	0.771152	0.990288	0.546553	0.295402	0.0269133	0.656754	0.105793	0.239608	0.820383	0.445323	0.0938416	0.591605	0.146959	0.359481	0.301544	0.300906	0.198074	0.106881	0.898553	0.989365	0.968945	0.882502	0.930996	1	0.908211	0.739153	0.120898	0.86232	0.70255	0.620161	1	0.921777	0.540969
22185	-0.0697878	-0.138094	-0.034131	-0.110916	0.0501503	0.0578493	0.0490147	0.0214476	0.0289181	0.000429885	0.128252	0.0161028	0.804415	0.970859	0.356342	0.776289	0.242382	0.375654	0.0841494	0.366061	0.297305	0.00887815	0.490679	0.0524168	0.131018	0.463857	0.804513	0.025486	0.206141	0.327385	0.233662	0.0408749	0.420504	0.144672	0.943718	0.996308	0.616974	0.889303	0.609157	0.732552	0.355186	0.772962	0.571086	0.0585547	0.92083	0.258381	1	0.921777	0.954778
48434	-0.422241	-0.323786	-0.575981	-0.510305	-0.256655	-0.289065	-0.327763	-0.30064	0.410379	0.862704	0.218267	0.297787	0.634567	0.297501	0.518974	0.570383	0.865166	0.690763	0.255306	0.0763169	0.308766	0.0038559	0.0318203	0.447574	0.235237	0.453105	0.688856	0.0534594	0.113026	0.726179	0.724296	0.946788	0.55466	0.602438	0.870732	0.65254	0.751988	0.742931	0.962419	0.926158	0.678987	0.465845	0.576599	0.0315923	0.490635	0.838559	1	0.921777	0.90911
48149	-0.190878	-0.201684	-0.299321	-0.113629	-0.250722	-0.0338551	-0.256716	-0.123433	0.617778	0.162597	0.722356	0.934825	0.00898124	0.941962	0.123166	0.00727919	0.277287	0.106573	0.917543	0.299455	0.459554	0.350084	0.399293	0.076327	0.0878872	0.441262	0.706673	0.346741	0.182424	0.693478	0.847467	0.492105	0.891035	0.988643	0.0528226	0.996308	0.333806	0.0300216	0.640453	0.358702	1	0.739564	0.712433	0.624134	0.900664	0.321001	1	0.921777	0.921227
34387	-0.392683	-0.0205319	-0.3418	-0.0466145	-0.112784	0.0222634	-0.163024	-0.00631982	0.021449	0.723451	0.140329	0.738998	0.115554	0.557262	0.214237	0.0312671	0.738373	0.0681155	0.000712581	0.639098	0.00161531	0.00336961	0.809992	0.00697548	0.0872163	0.464493	0.083956	0.325548	0.98556	0.316751	0.207407	0.893701	0.438672	0.912551	0.352163	0.811677	0.472814	0.0938835	0.925806	0.270801	0.0105592	0.909589	0.0141774	0.0287782	1	0.0681431	1	0.921777	0.532069
40469	0.112531	0.0783612	0.0468418	0.0302249	-0.186361	-0.210088	-0.197567	-0.186425	0.00796809	0.0103587	0.0291293	0.0525484	0.621214	0.815429	0.998936	0.794241	0.622155	0.816464	0.57461	0.281059	0.177152	0.604617	0.42929	0.784831	0.892831	0.482364	0.289305	0.570054	0.354764	0.720283	0.135695	0.179081	0.198074	0.254323	0.866145	0.943615	1	0.899467	0.858494	0.964584	0.923021	0.729167	0.411672	0.823682	0.908757	1	1	0.921777	0.720744
43334	-0.330311	-0.330311	-0.330311	-0.330311	-0.323823	-0.322151	-0.330311	-0.319425	0.499397	0.395854	1	0.257877	0.745762	0.20906	0.394105	0.114536	0.597167	0.0356875	1	1	1	1	1	1	0.840839	0.436064	0.597455	0.327512	0.743391	0.191882	0.77631	0.72432	1	0.571335	0.927232	0.566646	0.65383	0.247575	0.840157	0.178594	1	1	1	1	1	1	1	0.921777	0.899336
45413	-0.0236605	-0.04055	-0.0651269	-0.0573863	-0.0482987	-0.059956	-0.0535558	-0.0791978	0.693871	0.756516	0.853306	0.727484	0.69721	0.860693	0.302904	0.830821	0.520845	0.392397	0.656573	0.275531	0.374927	0.517717	0.657585	0.838491	0.913857	0.454377	0.953396	0.522078	0.960335	0.490319	0.884831	0.909384	0.941492	0.906929	0.900774	0.956233	0.576566	0.91993	0.793437	0.741955	0.957067	0.729167	0.634464	0.764186	0.996642	1	1	0.921777	0.98571
48841	-0.345249	-0.338494	-0.460031	-0.366632	-0.316031	-0.290305	-0.294829	-0.312604	0.9394	0.900219	0.667465	0.888206	0.816996	0.848745	0.975407	0.967537	0.841021	0.872964	0.961773	0.415732	0.8794	0.388876	0.841751	0.507711	0.915825	0.448996	0.890065	0.514672	0.974051	0.535852	0.983354	0.965366	0.869799	0.976342	0.949157	0.95181	0.999048	0.999059	0.950943	0.993078	1	0.793234	0.995111	0.659145	1	0.877725	1	0.921777	0.970319
62984	0.0160408	0.0517011	0.00263509	0.0850216	0.0153286	0.0832079	-0.0276184	0.0293359	0.988942	0.540127	0.55634	0.279696	0.00998367	0.101484	0.592198	3.27e-05	0.0403039	0.030258	0.28256	0.685889	0.0383587	0.139737	0.315258	0.0135787	0.445587	0.484258	0.193665	0.144421	0.0398347	0.546995	1	0.800099	0.813825	0.591681	0.0566059	0.440089	0.799998	0.000354544	0.247677	0.159098	0.704704	0.927251	0.153032	0.357489	0.87065	0.110666	1	0.921777	0.661785
40807	-0.584251	-0.314398	-0.643537	-0.437194	-0.531103	-0.354969	-0.479447	-0.433481	0.682506	0.754832	0.207323	0.9772	0.07019	0.594096	0.314297	0.199802	0.418161	0.635334	0.0289321	0.629459	0.232048	0.00788086	0.318063	0.094092	0.549346	0.478536	0.752062	0.19174	0.777171	0.305943	0.883927	0.908506	0.536407	0.99909	0.255348	0.830715	0.585968	0.365344	0.747549	0.894466	0.17844	0.909589	0.489403	0.0528945	0.87065	0.365529	1	0.921777	0.934554
15772	-0.0737392	-0.0999296	-0.152233	-0.0911162	-0.131646	-0.0959607	-0.159489	-0.0525031	0.473755	0.960798	0.928402	0.63267	0.386702	0.499283	0.0557236	0.124032	0.292019	0.00996112	0.616072	0.133805	0.739328	0.317076	0.865968	0.242576	0.352668	0.446611	0.147698	0.865977	0.602542	0.490631	0.758973	0.997198	0.971841	0.86183	0.701474	0.787942	0.205707	0.263538	0.653092	0.0778469	0.942276	0.573951	0.910986	0.587311	1	0.626197	1	0.921777	0.599629
52605	-0.0524235	0.0116239	-0.0170722	0.0219554	-0.0203175	0.0152587	-0.0613593	-0.0449086	0.766053	0.973124	0.681529	0.535672	0.588806	0.532927	0.708613	0.244939	0.360908	0.802564	0.442854	0.671737	0.372953	0.730837	0.901418	0.639919	0.788704	0.472327	0.352	0.651981	0.507135	0.831703	0.921416	1	0.870199	0.789667	0.850313	0.802203	0.851363	0.413425	0.70634	0.963583	0.854949	0.923742	0.634187	0.900524	1	0.968919	1	0.921777	0.776636
62889	-0.442574	-0.588258	-0.499348	-0.508783	-0.215422	-0.42683	-0.125191	-0.176246	0.455339	0.595489	0.219891	0.275186	0.0985211	0.479586	0.758768	0.018802	0.0505021	0.689027	0.368088	0.725557	0.682275	0.582572	0.623187	0.953471	0.749671	0.475642	0.608984	0.302271	0.406471	0.839867	0.750186	0.841323	0.557547	0.590505	0.322099	0.782126	0.879831	0.061697	0.278371	0.925446	0.787577	0.937184	0.880629	0.814602	0.996642	1	1	0.921777	0.90281
64591	-0.146138	-0.223137	-0.154608	-0.262149	-0.0879929	-0.18798	-0.144127	-0.287827	0.643848	0.779745	0.933546	0.838142	0.0146148	0.168378	1.73e-06	0.281469	0.0147525	0.000494484	0.136264	0.869489	0.0252653	0.184614	0.449467	0.0379233	0.726279	0.468129	0.202568	0.707077	0.354631	0.581952	0.86234	0.915897	0.975436	0.956502	0.0744439	0.522067	4.8e-05	0.455541	0.16439	0.00842099	0.471538	0.990107	0.115311	0.429012	0.915398	0.219008	1	0.921777	0.672271
1567	-0.04069	-0.00849454	-0.0213579	0.0147988	-0.0421339	0.0171098	-0.0481997	0.00947515	0.983025	0.70608	0.692595	0.937476	0.00876471	0.786755	0.0221527	0.0039202	0.733496	0.0106875	0.258044	0.496639	0.0519446	0.650935	0.412853	0.204195	0.45526	0.483198	0.914653	0.148407	0.393324	0.552408	1	0.893168	0.873649	0.990426	0.0520861	0.932319	0.113701	0.0181091	0.921717	0.0807576	0.678987	0.846261	0.19154	0.858476	0.902711	0.564867	1	0.921777	0.970319
47493	-0.188101	-0.722291	-0.216939	-0.650876	-0.194463	-0.408251	-0.402943	-0.274725	0.974277	0.112402	0.346253	0.0575277	0.15287	0.163275	0.590734	0.97162	0.371262	0.390544	0.00513749	0.878823	0.0151107	0.00805501	0.705797	0.0225957	0.184432	0.456146	0.113392	0.0388967	0.79656	0.0204078	0.997812	0.428934	0.668811	0.262052	0.412351	0.520383	0.79988	1	0.717982	0.741955	0.051875	0.993141	0.0783697	0.0537472	1	0.157206	1	0.921777	0.549618
46466	-1.07765	-1.1095	-1.12018	-1.11932	-0.937027	-0.968975	-0.872132	-0.844194	0.784314	0.784461	0.629418	0.592557	0.723241	0.472151	0.304012	0.283651	0.167515	0.756796	0.780632	0.709979	0.715561	0.925568	0.93152	0.994024	0.99946	0.461055	0.356217	0.460644	0.355866	0.852498	0.932189	0.915897	0.844079	0.834701	0.912852	0.776259	0.576566	0.457127	0.508323	0.948248	0.998114	0.931359	0.897744	1	1	1	1	0.921777	0.776636
52797	-1.26853	-1.17274	-1.22203	-1.25272	-0.610126	-0.823475	-0.710441	-0.777873	0.0554978	0.306357	0.135275	0.165305	0.100896	0.439364	0.196553	0.383676	0.725056	0.603067	0.560175	0.777276	0.923367	0.764264	0.626624	0.8519	0.140734	0.483336	0.380964	0.438382	0.548731	0.860644	0.299508	0.644932	0.433563	0.458911	0.326125	0.752725	0.453065	0.5656	0.913144	0.878176	0.916883	0.956978	1	0.922779	0.996642	1	1	0.921777	0.793473
46966	-1.04693	-1.36142	-1.13044	-1.49808	-1.12546	-1.29085	-1.07281	-1.19373	0.802065	0.821788	0.854027	0.332424	0.15376	0.649066	0.555245	0.0604958	0.401502	0.296489	0.0329199	0.56918	0.0023421	0.116303	0.351855	0.0128191	0.42508	0.466271	0.041358	0.944814	0.211514	0.187425	0.941518	0.92678	0.941492	0.636069	0.412799	0.860144	0.772603	0.156877	0.739407	0.653077	0.196657	0.88288	0.0186876	0.323663	0.882069	0.105227	1	0.921777	0.375892
46510	-0.0507697	-0.0189779	-0.121189	-0.0652992	-0.448649	-0.465066	-0.44548	-0.481137	0.0704588	0.0430545	0.139104	0.0589005	0.800995	0.961187	0.617987	0.763635	0.805097	0.584157	0.700237	0.394099	0.860312	0.21654	0.574904	0.498668	0.646712	0.484298	0.864402	0.247503	0.773622	0.384402	0.329481	0.300472	0.437132	0.263551	0.943503	0.996308	0.815171	0.882502	0.937027	0.873556	0.978893	0.790276	0.986548	0.466535	0.979053	0.868672	1	0.921777	0.969238
47818	-0.815095	-0.745518	-0.904963	-0.880793	-0.851731	-0.798751	-0.747472	-0.706853	0.897743	0.851879	0.580838	0.54202	0.745069	0.522415	0.374309	0.752982	0.572852	0.803127	0.736252	0.663549	0.750444	0.440446	0.512707	0.906844	0.949696	0.460831	0.42378	0.423458	0.388239	0.95014	0.96694	0.940942	0.829146	0.791862	0.927232	0.800877	0.63272	0.87401	0.824242	0.963583	0.9922	0.916598	0.914803	0.708501	0.942027	1	1	0.921777	0.823354
46295	0.21527	-0.0597946	0.184938	-0.129637	0.0169405	-0.320173	0.0678454	-0.152251	0.18935	0.0857892	0.43717	0.880556	4.95e-07	0.434291	0.00987377	9.76e-09	0.0104323	0.000841608	0.000992771	0.713097	4.14e-05	0.00331209	0.397504	0.00017606	0.554909	0.439655	0.0954691	0.17351	0.0244556	0.368909	0.536101	0.386899	0.743771	0.975121	1.07e-05	0.750797	0.0663028	2.65e-07	0.140038	0.0128037	0.0142556	0.933077	0.000800973	0.0287782	0.900664	0.00324008	1	0.921777	0.540969
46363	0.207317	-0.016411	0.114523	0.160876	-0.452215	-0.41813	-0.374744	-0.54967	0.00881078	0.107914	0.0507363	0.00485506	0.809014	0.582883	0.489758	0.758368	0.351417	0.215635	0.211599	0.603828	0.795052	0.464201	0.321903	0.795427	0.258233	0.45489	0.822734	0.700658	0.175928	0.331675	0.140872	0.421666	0.264339	0.0910922	0.94385	0.823896	0.73239	0.879368	0.70345	0.536329	0.62237	0.901975	0.946925	0.721793	0.87065	1	1	0.921777	0.954778
46371	-0.306253	-0.106144	-0.321941	-0.241286	-0.382642	-0.477801	-0.543127	-0.464979	0.707421	0.0692945	0.277972	0.272581	0.429976	0.183767	0.494596	0.587809	0.915251	0.516791	0.191045	0.918193	0.670651	0.158676	0.376713	0.59758	0.130105	0.456985	0.449239	0.439564	0.447215	0.989715	0.893873	0.352581	0.619464	0.590462	0.738859	0.537636	0.734089	0.754741	0.978727	0.849652	0.579739	1	0.875107	0.391034	0.893396	0.937433	1	0.921777	0.83216
46515	0.128261	0.0345922	-0.0165812	0.0402068	-0.397442	-0.485877	-0.454322	-0.50264	0.0145241	0.0154995	0.040807	0.0117027	0.211117	0.420723	0.137174	0.654937	0.812308	0.493907	0.295854	0.106615	0.325681	0.567579	0.949973	0.525897	0.963374	0.440587	0.880445	0.468223	0.84436	0.35693	0.171293	0.200966	0.236917	0.137049	0.506489	0.743559	0.364838	0.80353	0.9381	0.831191	0.720759	0.533428	0.589844	0.800504	1	0.892053	1	0.921777	0.970319
46516	-0.0919687	-0.0823574	-0.155002	-0.113715	-0.0603887	-0.116961	-0.17578	-0.136329	0.804898	0.78666	0.87088	0.859589	0.191964	0.00817251	0.080339	0.174966	0.654501	0.362376	0.860917	0.251254	0.691836	0.186307	0.567706	0.451962	0.344007	0.453913	0.438265	0.843151	0.863756	0.97904	0.941545	0.915897	0.948799	0.968205	0.477192	0.14193	0.256053	0.33384	0.879329	0.721551	1	0.704375	0.885954	0.43174	0.976529	0.842628	1	0.921777	0.828811
47011	-0.212737	-0.304478	-0.429493	-0.576546	-0.306804	-0.416562	-0.648922	-0.817985	0.694152	0.639446	0.359798	0.31385	0.279916	0.000872417	9.69e-07	0.0228075	0.000101446	0.0966705	0.475876	0.0929736	0.00506454	0.331523	0.0353254	0.253563	0.912406	0.444365	0.368708	0.512447	0.430014	0.893103	0.884831	0.860445	0.680985	0.619555	0.583884	0.0329988	2.91e-05	0.0728946	0.0128611	0.336674	0.867205	0.514966	0.0343966	0.603297	0.511069	0.642924	1	0.921777	0.781962
52504	-0.0372901	-0.020091	-0.119104	-0.0459257	-0.0229497	-0.0080773	-0.066715	-0.0422842	0.893671	0.910842	0.625562	0.972923	0.647159	0.178821	0.551883	0.0721418	0.292963	0.45231	0.676276	0.0479823	0.833915	0.016932	0.530634	0.0766581	0.964619	0.468478	0.83838	0.441758	0.873186	0.353179	0.965495	0.970145	0.844079	0.99909	0.874535	0.53134	0.770745	0.179444	0.653092	0.792759	0.962572	0.382852	0.964924	0.091997	0.953827	0.321001	1	0.921777	0.954778
52640	-0.758815	-0.711681	-0.776918	-0.751072	-0.682041	-0.74859	-0.804352	-0.771703	0.592209	0.796714	0.84815	0.885501	0.436115	0.153036	0.294348	0.513967	0.786669	0.702259	0.663345	0.867197	0.94298	0.546931	0.715996	0.811311	0.410029	0.450085	0.480172	0.945212	0.906021	0.960649	0.836275	0.919825	0.941051	0.976258	0.746818	0.50511	0.568884	0.693187	0.93198	0.931299	0.957067	0.989211	1	0.78398	1	1	1	0.921777	0.84046
38276	-0.476818	-0.626792	-0.477804	-0.580516	0.10532	0.0210854	-0.0660359	0.00523023	0.0430408	0.0246003	0.150775	0.0417847	0.580538	0.261491	0.511492	0.567645	0.91713	0.640091	0.43786	0.995929	0.591525	0.440873	0.810689	0.595052	0.789341	0.488901	0.988299	0.33776	0.800651	0.479754	0.274355	0.244078	0.451534	0.229213	0.850313	0.621586	0.747263	0.741056	0.978901	0.895244	0.854949	1	0.823086	0.708501	1	0.936625	1	0.926637	0.997037
1361	0.141104	0.296019	0.0533227	0.283971	-0.252413	-0.0225159	-0.261815	-0.0473599	0.00191222	0.0115038	0.0123961	0.00863705	0.00119156	0.893252	0.00375688	0.000751631	0.722929	0.00246187	0.0822191	0.323557	0.108794	0.00675055	0.892105	0.00997885	0.507665	0.488651	0.582654	0.976046	0.909942	0.886183	0.0681826	0.185088	0.144326	0.118733	0.0102998	0.974149	0.037173	0.00481804	0.912458	0.0289586	0.350045	0.76146	0.304935	0.0475455	1	0.0896525	1	0.926637	0.895968
46623	0.103923	0.136467	0.0185655	0.0469935	0.0999616	0.09048	0.135976	0.106936	0.985211	0.829642	0.582974	0.779141	0.930555	0.74067	0.948887	0.675896	0.87978	0.78956	0.813488	0.5362	0.679855	0.393072	0.516748	0.836717	0.810947	0.489883	0.716078	0.352807	0.546692	0.743608	1	0.930798	0.829393	0.931866	0.980324	0.916883	0.981679	0.819276	0.968958	0.95797	1	0.871516	0.880493	0.662475	0.943374	1	1	0.92696	0.925306
1868	-0.0552483	-0.0292665	-0.172912	-0.0578098	0.0262918	0.0314068	-0.0636515	0.0146919	0.116342	0.241512	0.0361332	0.162176	0.838597	0.000416345	0.644202	0.000196109	0.505859	0.00203522	0.414769	0.000273932	0.935869	1.04e-05	0.370367	0.00036817	0.606911	0.494411	0.823608	0.231573	0.770517	0.365079	0.416331	0.576828	0.226527	0.45413	0.951685	0.0182711	0.823051	0.00165441	0.785747	0.0255186	0.846932	0.0321646	1	0.000203758	0.89335	0.00600118	1	0.930329	0.954778
42420	-0.0747521	-0.0716971	-0.075278	-0.0812969	-0.0352718	-0.0421153	-0.0610656	-0.0393232	0.430697	0.554656	0.776397	0.402248	0.766394	0.263459	0.860376	0.411009	0.903515	0.345676	0.916672	0.98563	0.822653	0.902395	0.742358	0.836692	0.79013	0.497093	0.946545	0.679466	0.739009	0.45567	0.73601	0.804354	0.913857	0.688103	0.930779	0.622982	0.938956	0.597403	0.975318	0.70306	1	1	0.961729	1	1	1	1	0.930329	0.984511
63658	0.202558	0.492145	0.284713	0.606199	-0.81133	-0.49606	-0.84246	-0.718374	0.000620802	0.000835467	0.000158215	1.19e-05	0.00253695	0.763197	0.368719	0.000933745	0.0323358	0.230521	0.0279172	0.530682	0.00230225	0.114312	0.384288	0.0147926	0.877648	0.497311	0.0636136	0.405199	0.0447685	0.237455	0.0283334	0.0529593	0.016269	0.00335477	0.0181943	0.927371	0.628196	0.00566703	0.229162	0.559406	0.174063	0.86962	0.018499	0.321256	0.893396	0.118031	1	0.930329	0.480047
62278	-0.749809	-1.11323	-0.911477	-1.16836	-0.146296	-0.579174	-0.437542	-0.655248	0.00545284	0.0136365	0.0282183	0.017691	0.000286876	0.0138621	2.24e-05	0.228896	0.517595	0.0650051	0.0154074	0.278489	0.00536903	0.176583	0.711346	0.0857268	0.714345	0.494896	0.633855	0.7514	0.912133	0.836423	0.121994	0.192089	0.198074	0.149522	0.00334005	0.180905	0.000464006	0.394516	0.793437	0.259339	0.117985	0.729167	0.0356166	0.416283	1	0.342008	1	0.930329	0.90281
46390	0.149578	0.183473	0.0696475	0.147819	-0.13073	-0.121585	-0.184141	-0.114284	0.00876197	0.00448902	0.0172018	0.0139892	0.706506	0.0287185	0.498439	0.0105721	0.763669	0.00437772	0.271519	0.00998245	0.954436	0.000272277	0.247496	0.0117158	0.528041	0.499002	0.642491	0.191858	0.273916	0.832047	0.140872	0.124926	0.174767	0.143341	0.90387	0.246538	0.73573	0.0396694	0.930512	0.0440334	0.694272	0.176944	1	0.00378864	0.848293	0.0982917	1	0.930329	0.90281
47657	-1.23199	-1.2604	-1.22142	-1.23578	-1.01101	-1.02679	-1.04544	-1.06394	0.4489	0.423512	0.546199	0.555648	0.697462	0.396681	0.193128	0.645984	0.36058	0.648687	0.580984	0.837202	0.941329	0.448978	0.632354	0.7802	0.847196	0.492516	0.453674	0.379618	0.346438	0.949683	0.74664	0.729951	0.810696	0.799488	0.900774	0.728854	0.451554	0.79683	0.70634	0.895244	0.923021	0.984226	1	0.710519	0.996642	1	1	0.930329	0.83216
47943	-0.589142	-0.679878	-0.650947	-0.602536	-0.648521	-0.778093	-0.575856	-0.642206	0.804231	0.681873	0.753948	0.868463	0.293052	0.555067	0.959076	0.101409	0.270221	0.589936	0.56102	0.692065	0.931588	0.852896	0.6202	0.756375	0.845061	0.498841	0.920995	0.383572	0.768311	0.563757	0.941545	0.881658	0.90079	0.97179	0.603559	0.811677	0.989387	0.227323	0.633653	0.875315	0.916883	0.930227	1	0.985973	0.996642	1	1	0.930329	0.970319
46266	0.202175	0.278636	0.17316	0.238202	-0.463041	-0.392276	-0.564198	-0.492301	0.00039487	0.000354482	9.66e-05	0.000110805	0.282871	0.125288	0.656656	0.00954374	0.129549	0.275259	0.359862	0.728025	0.665918	0.206961	0.627999	0.435922	0.957245	0.497402	0.539107	0.531937	0.575057	0.948562	0.019589	0.0367694	0.0137713	0.00851523	0.587897	0.473235	0.831252	0.0366647	0.445226	0.621369	0.779133	0.937184	0.875107	0.454995	0.996642	0.832536	1	0.930329	0.874829
32445	0.0164837	-0.00842688	-0.115891	-0.215005	-0.188597	-0.187285	-0.458672	-0.45374	0.474343	0.532541	0.232769	0.405138	0.991815	0.035633	0.0391024	0.034756	0.0381524	0.969236	0.877877	0.414536	0.15428	0.507606	0.203411	0.541108	0.898941	0.505049	0.870528	0.427586	0.771842	0.614422	0.758973	0.794425	0.5718	0.689944	1	0.272868	0.164029	0.100986	0.240508	1	1	0.793234	0.376768	0.756108	0.803085	0.900803	1	0.935186	0.969238
57712	-1.4461	-1.57641	-1.57541	-1.52923	-1.46504	-1.54846	-1.45285	-1.48635	0.908474	0.865308	0.457306	0.794707	0.525117	0.925989	0.870976	0.46648	0.636049	0.798493	0.433687	0.437237	0.617297	0.995177	0.776713	0.781348	0.824813	0.504414	0.77043	0.655284	0.94382	0.706913	0.971495	0.947076	0.755623	0.938961	0.809674	0.99021	0.942918	0.649883	0.871631	0.961436	0.854949	0.813846	0.835887	1	1	1	1	0.935186	0.941178
53	-0.0227398	-0.00767364	-0.0369889	-0.0422677	-0.0304859	-0.0167615	-0.0282468	-0.00963657	0.815838	0.784675	0.792672	0.327524	0.371525	0.883979	0.175139	0.454437	0.642481	0.225976	0.438935	0.464125	0.315994	0.132821	0.0764131	0.786118	0.956809	0.505942	0.104228	0.471995	0.093282	0.335456	0.948291	0.915897	0.922897	0.633397	0.689754	0.972476	0.424276	0.642417	0.871631	0.555686	0.854949	0.831235	0.583918	0.351621	0.627247	1	1	0.935186	0.542826
64124	-0.505672	-0.505672	-0.505672	-0.505672	-0.497908	-0.500039	-0.494602	-0.494269	0.512347	0.634308	0.350863	0.336627	0.489429	0.283872	0.238248	0.0786956	0.0621455	0.913841	1	1	1	1	1	1	0.66848	0.506525	0.464686	0.275097	0.246819	0.946575	0.784048	0.860445	0.670577	0.637287	0.794284	0.647795	0.502479	0.188888	0.308199	1	1	1	1	1	1	1	1	0.935186	0.84046
31536	-0.432078	-0.631568	-0.650187	-0.758569	-0.465274	-0.79636	-0.466952	-0.716768	0.933868	0.680496	0.647072	0.916782	0.099583	0.993319	0.210329	0.1013	0.691297	0.213377	0.432648	0.391012	0.199612	0.941576	0.617245	0.669725	0.684291	0.5038	0.816723	0.282773	0.523366	0.662111	0.980261	0.881658	0.855148	0.984307	0.323785	1	0.470242	0.227323	0.894607	0.533461	0.854949	0.789636	0.446467	1	0.996642	0.979374	1	0.935186	0.954778
62500	-0.056106	-0.0748279	-0.0963386	-0.131309	0.329797	0.268401	0.216534	0.236742	0.372109	0.427035	0.468889	0.394521	0.363047	0.0941171	0.168554	0.442127	0.638814	0.764459	0.826661	0.637999	0.379461	0.801348	0.509028	0.682548	0.695165	0.502627	0.869772	0.780426	0.819678	0.612429	0.705583	0.733206	0.762376	0.682062	0.684123	0.42955	0.412705	0.631373	0.871631	0.951078	1	0.909589	0.636162	0.948254	0.936776	0.98462	1	0.935186	0.969238
39378	-0.520765	-0.868179	-0.527913	-0.841636	-0.348653	-0.535199	-0.259682	-0.460979	0.406395	0.109798	0.196737	0.0680494	0.0389346	0.322838	0.212285	0.00242956	0.40936	0.0259919	0.00256041	0.949985	0.00527076	0.00312343	0.815831	0.00635388	0.2684	0.508034	0.151753	0.655596	0.742576	0.438903	0.724296	0.424677	0.517227	0.283374	0.158659	0.674579	0.470325	0.0124311	0.742498	0.141642	0.0304316	1	0.0353872	0.0280616	1	0.0635945	1	0.936457	0.599629
64386	0.168812	0.268278	0.158564	0.220247	-0.21734	-0.0622196	-0.293489	-0.209933	0.0208939	0.0472145	0.00713742	0.010326	0.0128634	0.219485	0.904758	0.000236369	0.0177719	0.178027	0.205867	0.896103	0.512438	0.16308	0.540703	0.432223	0.577812	0.509927	0.659681	0.22476	0.319212	0.826789	0.207407	0.309608	0.119396	0.130911	0.0673264	0.579704	0.962096	0.00188625	0.171845	0.473493	0.613302	0.998901	0.754442	0.398447	0.959475	0.832536	1	0.936919	0.907753
57716	-0.0174963	0.0340627	-0.0518211	0.0202805	-0.17885	-0.108169	-0.184118	-0.15985	0.302612	0.363137	0.397446	0.250219	0.0100633	0.846703	0.485905	0.00574148	0.05894	0.373604	0.136584	0.320963	0.274824	0.0135734	0.689973	0.0378376	0.663933	0.509216	0.66961	0.821358	0.389453	0.277627	0.640871	0.70586	0.718245	0.567742	0.0566059	0.95181	0.730022	0.0246279	0.301916	0.729936	0.471538	0.76146	0.545346	0.0783916	1	0.219008	1	0.936919	0.90911
38768	0.137905	0.272947	0.0350099	0.273643	-0.289247	-0.0580927	-0.308206	-0.119952	0.00637946	0.0335069	0.0276142	0.0117783	0.00529643	0.817471	0.0402824	0.00259108	0.451695	0.0227343	0.19557	0.323649	0.193286	0.0231406	0.994669	0.0227465	0.468933	0.52702	0.800276	0.926855	0.637261	0.704104	0.125312	0.279061	0.198074	0.137049	0.0341425	0.943626	0.167745	0.0130239	0.761276	0.127782	0.58977	0.76146	0.436712	0.110014	1	0.157296	1	0.937984	0.954778
41397	-3.64793	-3.64849	-3.62608	-3.66144	-3.4733	-3.3447	-3.54377	-3.62266	0.545705	0.294008	0.775667	0.893173	0.339872	0.600731	0.267854	0.140165	0.0398968	0.557966	0.997393	0.898104	0.936889	0.895519	0.939488	0.835831	0.552481	0.671069	0.532129	0.308762	0.223522	0.841273	0.807168	0.629627	0.913857	0.978319	0.66536	0.832848	0.539967	0.283059	0.247403	0.870649	1	0.999372	1	1	1	1	1	0.937984	0.872026
48761	-1.20017	-1.25603	-1.17713	-1.15038	-1.00909	-1.02717	-0.882892	-0.912012	0.246373	0.165353	0.0749973	0.148578	0.866929	0.243061	0.36888	0.1822	0.286618	0.78732	0.683098	0.866305	0.715992	0.564309	0.440319	0.844995	0.828367	0.554044	0.786144	0.707598	0.956509	0.748535	0.58322	0.493895	0.32257	0.435803	0.958238	0.599803	0.628196	0.340803	0.651457	0.957189	0.967016	0.989211	0.897744	0.796877	0.913522	1	1	0.937984	0.950712
48762	-1.98819	-1.73209	-1.99963	-1.54971	-1.26964	-0.868773	-1.06196	-0.768986	0.131005	0.0701385	0.049432	0.101094	0.121816	0.421839	0.0536925	0.454928	0.69938	0.257537	0.434618	0.972121	0.181581	0.414395	0.577778	0.170491	0.728599	0.599507	0.88152	0.858539	0.843057	0.70679	0.439545	0.354106	0.262355	0.349541	0.356163	0.743559	0.201813	0.642417	0.899405	0.60092	0.854949	1	0.419401	0.687094	0.982482	0.501702	1	0.937984	0.970319
32391	-0.227098	-0.221225	-0.492341	-0.503811	-0.927818	-0.904372	-1.28936	-1.4079	0.0484747	0.0542666	0.0252563	0.011461	0.850478	0.00399385	0.000147729	0.00220311	7.08e-05	0.341048	0.970286	0.0935984	0.0803404	0.0866043	0.0741711	0.942006	0.93027	0.631663	0.311794	0.570844	0.27193	0.594042	0.283639	0.311025	0.198074	0.137049	0.954909	0.094937	0.00245533	0.011567	0.0100963	0.697373	1	0.515921	0.253929	0.273727	0.626883	1	1	0.937984	0.735035
30460	-0.0956069	-0.0525328	-0.093886	-0.178938	-0.0568256	-0.128744	-0.105017	-0.0944635	0.738243	0.511704	0.92357	0.46713	0.12912	0.308478	0.42616	0.615746	0.468526	0.82332	0.472459	0.977086	0.165238	0.490313	0.0358331	0.156719	0.132871	0.51329	0.549497	0.394162	0.0361901	0.211111	0.910586	0.784952	0.969452	0.725164	0.367996	0.661138	0.679925	0.772108	0.768087	0.968411	0.867205	1	0.394429	0.742957	0.511069	0.48069	1	0.937984	0.87754
34395	0.077067	-0.0304324	-0.170341	-0.171537	-0.488185	-0.496736	-0.836528	-0.815967	0.0733729	0.138618	0.0354177	0.0417177	0.944303	0.00481162	0.00791251	0.00593404	0.00966499	0.866602	0.488689	0.111903	0.110191	0.367701	0.363629	0.993852	0.616712	0.609662	0.68875	0.312418	0.367891	0.912343	0.332789	0.452189	0.223268	0.229213	0.984195	0.108591	0.0582463	0.02517	0.136145	0.990774	0.872605	0.541022	0.306654	0.640529	0.892259	1	1	0.937984	0.90911
34389	0.000643429	-0.146504	-0.445618	-0.577138	-0.514649	-0.630188	-0.858216	-1.06986	0.154681	0.181295	0.253517	0.173352	0.353323	0.00617281	1.27e-05	0.0677759	0.00049167	0.0898481	0.351114	0.00503819	0.000307388	0.0588407	0.00676746	0.404519	0.874919	0.609149	0.910514	0.723358	0.964086	0.689909	0.483538	0.510126	0.595523	0.472064	0.676559	0.121434	0.000268506	0.171089	0.0306375	0.32238	0.768316	0.121447	0.00381228	0.209804	0.296987	0.811171	1	0.937984	0.970319
61868	-0.157332	-0.104875	-0.167085	-0.118908	-0.0676512	-0.0251274	-0.105908	-0.0514403	0.317578	0.373871	0.494746	0.451584	0.180995	0.228606	0.609439	0.0114902	0.407208	0.0870563	0.192971	0.808394	0.339848	0.122921	0.727165	0.231701	0.846224	0.578004	0.664579	0.716977	0.810538	0.90226	0.661195	0.713885	0.776859	0.715287	0.466815	0.589833	0.81233	0.0424284	0.741027	0.315511	0.584032	0.968836	0.601188	0.333143	1	0.616248	1	0.937984	0.90911
45966	-0.221483	-0.272702	-0.211508	-0.0802663	-0.126146	-0.021479	-0.190766	-0.0519399	0.614387	0.185442	0.912682	0.880958	0.33833	0.55417	0.49702	0.122125	0.780303	0.204472	0.711437	0.942555	0.308273	0.65853	0.16546	0.343619	0.377073	0.672308	0.703955	0.192039	0.207021	0.965686	0.845617	0.518602	0.966262	0.975121	0.66536	0.811677	0.734586	0.260457	0.93198	0.519604	0.983609	1	0.576599	0.863658	0.74743	0.75689	1	0.937984	0.92006
64418	-0.783359	-0.812321	-0.830021	-0.71196	-0.590624	-0.588708	-0.590529	-0.532492	0.419046	0.348812	0.315845	0.451657	0.97623	0.998821	0.366456	0.977409	0.382434	0.367238	0.722427	0.567204	0.381559	0.82812	0.219109	0.148554	0.766194	0.652555	0.898336	0.878453	0.67079	0.563357	0.731223	0.688573	0.651656	0.715287	0.996314	1	0.625937	1	0.728677	0.725038	0.987172	0.88288	0.636765	0.969113	0.81563	0.46953	1	0.937984	0.970319
37482	-0.570331	-0.174963	-0.890589	-0.341316	-0.775576	-0.437081	-1.00111	-0.740581	0.241509	0.135281	0.527556	0.0235773	0.00111109	0.0286908	0.732857	1.04e-07	0.00338151	0.0116537	0.00261332	0.0144064	0.0791184	1.01e-07	0.201394	3.45e-05	0.731187	0.567304	0.241894	0.360223	0.407732	0.0821746	0.58013	0.452189	0.792769	0.167173	0.00975197	0.246538	0.866518	2.08e-06	0.0914435	0.0843505	0.0306627	0.202169	0.252162	3.05e-06	0.797884	0.000803292	1	0.937984	0.698737
21132	-1.34869	-1.56427	-1.50814	-1.49859	-1.51382	-1.68786	-1.56563	-1.6512	0.533487	0.641054	0.82827	0.564919	0.248313	0.730708	0.361878	0.417132	0.807567	0.569874	0.259312	0.403762	0.432479	0.768702	0.730745	0.960059	0.86433	0.657931	0.958929	0.785638	0.904981	0.695572	0.797784	0.860445	0.937135	0.807088	0.547559	0.913185	0.621841	0.601704	0.937027	0.870728	0.680172	0.791539	0.685733	0.9252	1	1	1	0.937984	0.98571
43266	0.158765	0.24308	-0.0153308	0.0787752	-0.230182	-0.23344	-0.296835	-0.293203	0.195701	0.113534	0.348241	0.215786	0.982833	0.659849	0.677301	0.675494	0.693105	0.980862	0.660538	0.364861	0.676933	0.179132	0.392401	0.624034	0.720224	0.660377	0.944662	0.425388	0.668991	0.711367	0.540219	0.428948	0.668927	0.537443	0.997698	0.868382	0.837063	0.819276	0.894607	1	0.957067	0.772962	0.878703	0.420555	0.897253	0.957019	1	0.937984	0.984347
52281	-0.181035	0.162186	-0.21344	0.133921	-0.153561	0.0842472	-0.146289	0.0477109	0.808416	0.492044	0.553737	0.447399	2.95e-09	0.849889	3.77e-07	8.09e-09	0.342187	9.27e-07	2.4e-11	0.506113	6.5e-10	4.46e-13	0.561911	1.46e-11	0.0903987	0.522679	0.0679743	0.0201406	0.893937	0.0141125	0.944117	0.778135	0.811999	0.714931	8.2e-08	0.95181	1.31e-05	2.31e-07	0.697207	3.81e-05	1.19e-09	0.850479	2.97e-08	2.21e-11	0.973543	7.22e-10	1	0.937984	0.480047
61702	0.153856	0.132047	0.0741537	0.223266	-0.0766331	-0.0470739	-0.116173	-0.0464776	0.0410292	0.11098	0.090597	0.0171719	0.565524	0.442223	0.557716	0.179915	0.990748	0.176203	0.737983	0.222245	0.287595	0.374902	0.162657	0.0229867	0.536285	0.628654	0.636432	0.892643	0.275708	0.339302	0.268156	0.426358	0.341717	0.147784	0.84165	0.756487	0.774153	0.339208	1	0.470842	0.9922	0.675606	0.561894	0.644222	0.744755	0.157999	1	0.937984	0.90281
48141	-0.0405852	-0.0184708	-0.034996	-0.15648	-0.0687137	-0.154422	-0.107229	-0.124978	0.722386	0.0872134	0.362077	0.690731	0.0962193	0.453576	0.273945	0.358608	0.566572	0.729678	0.734143	0.931588	0.0761442	0.799651	0.0349721	0.0631172	0.194392	0.594938	0.472346	0.442568	0.0444537	0.211781	0.903774	0.389755	0.680985	0.895551	0.317397	0.761073	0.549334	0.538384	0.823299	0.941608	0.9922	1	0.248941	0.947993	0.511069	0.288067	1	0.937984	0.84046
45095	-0.0880156	-0.0840551	-0.122109	-0.114074	-0.0910678	-0.109425	-0.0927913	-0.0851776	0.972576	0.775104	0.741298	0.744883	0.658962	0.966941	0.887367	0.689211	0.559991	0.854736	0.940114	0.518033	0.621203	0.470674	0.569222	0.878867	0.739633	0.629844	0.634304	0.415744	0.419339	0.994995	0.997043	0.915897	0.90079	0.916841	0.879387	0.996308	0.946737	0.821207	0.821824	0.987958	1	0.860245	0.838807	0.728041	0.976665	1	1	0.937984	0.90281
1566	-0.0412135	0.00411632	-0.0540372	-0.0387251	-0.0172471	-0.005393	-0.0503167	-0.00210617	0.825334	0.930214	0.972666	0.736019	0.682121	0.253841	0.600926	0.121599	0.909567	0.0967828	0.217403	0.726698	0.945919	0.113972	0.243625	0.676445	0.473971	0.664857	0.786566	0.777081	0.324069	0.481621	0.948291	0.981845	0.996081	0.912551	0.898553	0.612561	0.806897	0.259822	0.976552	0.336674	0.62504	0.937184	1	0.321091	0.846638	0.980923	1	0.937984	0.950712
62069	-1.41696	-1.25706	-1.39227	-1.01062	-1.47239	-1.38276	-1.63255	-1.48983	0.900571	0.776968	0.588363	0.281421	0.634873	0.39639	0.926335	0.186471	0.570545	0.449747	0.504082	0.917812	0.0904645	0.572054	0.303498	0.111669	0.817615	0.544222	0.165197	0.706908	0.246663	0.433226	0.967682	0.915897	0.830844	0.592439	0.870732	0.728854	0.970781	0.34652	0.823299	0.790696	0.882853	1	0.27345	0.80582	0.87065	0.398326	1	0.937984	0.631653
62064	0.00939381	0.0910655	-0.0338007	0.110966	-0.0431161	-0.193434	-0.192842	-0.133318	0.768444	0.111679	0.372934	0.171667	0.247119	0.248979	0.486925	0.996358	0.64302	0.646292	0.619423	0.792757	0.536845	0.447822	0.903648	0.378956	0.268557	0.611003	0.360185	0.549215	0.847693	0.683979	0.921416	0.427605	0.692891	0.468594	0.5475	0.605816	0.730022	1	0.871631	0.895244	0.943607	0.967386	0.780305	0.710441	1	0.794833	1	0.937984	0.776848
22053	0.10398	0.0301772	0.130012	0.0353708	-0.13806	-0.0610705	-0.161087	-0.12504	0.0621543	0.479165	0.025354	0.214507	0.224692	0.716072	0.837043	0.115161	0.312804	0.569193	0.358216	0.745669	0.392977	0.214302	0.948398	0.239021	0.141135	0.63133	0.42484	0.0515815	0.498839	0.201889	0.312414	0.775963	0.198074	0.536737	0.523952	0.904263	0.923787	0.24839	0.667089	0.870728	0.779133	0.94012	0.646091	0.465234	1	0.620161	1	0.937984	0.823354
52938	-0.494969	-0.273628	-0.549629	-0.50109	-0.500977	-0.368321	-0.483802	-0.47248	0.966175	0.50419	0.642315	0.839978	0.138867	0.847662	0.749937	0.197325	0.244735	0.89922	0.0518601	0.629699	0.95693	0.0155838	0.0457639	0.668518	0.539154	0.618843	0.810484	0.266831	0.393409	0.796563	0.996869	0.783761	0.854174	0.956502	0.387011	0.95181	0.878381	0.361393	0.611571	0.996473	0.266542	0.909589	1	0.0867373	0.542013	0.979344	1	0.937984	0.954778
57781	-0.179127	-0.179127	-0.179127	-0.179127	-0.176623	-0.179127	-0.173761	-0.172073	0.669427	1	0.360754	0.230035	0.471322	0.410404	0.191149	0.123487	0.043296	0.627078	1	1	1	1	1	1	0.655392	0.610004	0.41761	0.339282	0.209384	0.763456	0.882389	1	0.680985	0.550268	0.787906	0.741111	0.447847	0.262871	0.258643	0.89214	1	1	1	1	1	1	1	0.937984	0.820126
63583	0.0646755	-0.39228	-0.0190144	-0.406753	0.0930818	-0.22458	0.052947	-0.197979	0.79531	0.127191	0.511338	0.0581588	4.83e-07	0.512486	3.61e-06	9.54e-06	0.664121	5.83e-05	1.47e-08	0.281748	5.52e-09	2.81e-06	0.852134	1.2e-06	0.15994	0.659699	0.0692463	0.333519	0.677954	0.167477	0.937447	0.440345	0.779995	0.262052	1.06e-05	0.795574	8.57e-05	0.000117081	0.885237	0.00162373	5.6e-07	0.729167	2.17e-07	6.18e-05	1	4.27e-05	1	0.937984	0.480283
46548	0.197047	0.121128	0.171115	0.179406	-0.0853156	-0.0342493	-0.170831	-0.160264	0.13397	0.407489	0.0703639	0.0722191	0.410598	0.168837	0.227606	0.0285166	0.0431403	0.864698	0.334716	0.741534	0.822455	0.525071	0.458794	0.91601	0.20557	0.551961	0.567241	0.0634879	0.0667582	0.981864	0.443071	0.727367	0.317656	0.295348	0.7241	0.522067	0.488154	0.0869984	0.258643	0.990774	0.754764	0.9401	0.961729	0.766336	0.915398	1	1	0.937984	0.888794
62798	-0.219476	-0.4482	-0.404392	-0.427618	-0.137848	-0.342497	-0.238529	-0.424871	0.740739	0.668364	0.501698	0.991112	0.0855232	0.396345	0.0162343	0.381127	0.487597	0.117206	0.129242	0.219572	0.167212	0.770793	0.89112	0.877237	0.899957	0.66011	0.680474	0.753439	0.590968	0.39475	0.910586	0.875549	0.777672	1	0.291671	0.728854	0.0926169	0.563463	0.775938	0.375652	0.458699	0.675606	0.397262	0.926739	1	1	1	0.937984	0.90911
62799	-0.83511	-1.04176	-0.864012	-1.01193	-0.835696	-0.970858	-0.779022	-0.949027	0.996747	0.621815	0.55438	0.66163	0.117531	0.510623	0.189003	0.0267532	0.799868	0.0493629	0.0594017	0.7912	0.106337	0.104526	0.784662	0.176325	0.607241	0.53839	0.64801	0.919275	0.95412	0.873765	1	0.85584	0.811999	0.881916	0.354167	0.794844	0.446486	0.0828753	0.936746	0.220012	0.284779	0.966735	0.301212	0.30597	1	0.511884	1	0.937984	0.904993
44620	-0.230238	-0.452772	-0.284204	-0.420014	0.056916	-0.098702	-0.0693065	-0.2034	0.240743	0.148805	0.379209	0.375428	0.0858549	0.163055	0.00429416	0.744765	0.246935	0.138497	0.0529014	0.637371	0.0983804	0.14182	0.774742	0.236167	0.646297	0.620233	0.628563	0.340251	0.34623	0.990601	0.57989	0.472942	0.700126	0.668274	0.291671	0.520383	0.0387357	0.868241	0.612507	0.414214	0.268269	0.909589	0.288566	0.360335	1	0.618043	1	0.937984	0.90281
37181	-0.143949	-0.14107	-0.193408	-0.178332	-0.116812	-0.0743315	-0.0915114	-0.0995816	0.926097	0.819575	0.727707	0.787832	0.586592	0.745984	0.825382	0.825888	0.746476	0.917695	0.976799	0.617478	0.728408	0.597165	0.706685	0.878969	0.753503	0.553424	0.682364	0.780402	0.924109	0.854363	0.975931	0.92678	0.896667	0.936371	0.850313	0.916883	0.921037	0.918459	0.92675	1	1	0.906729	0.904367	0.822878	1	1	1	0.937984	0.90911
38125	-0.729378	-0.602348	-0.762112	-0.556069	-0.444156	-0.617333	-0.572541	-0.562413	0.0532201	0.918764	0.197791	0.965559	0.107341	0.231928	0.270727	0.676181	0.608606	0.924747	0.350504	0.809703	0.203153	0.240598	0.733534	0.130585	0.083988	0.580736	0.0932305	0.238141	0.960193	0.25849	0.295798	0.974266	0.518804	0.996114	0.338942	0.589833	0.543838	0.819276	0.847887	1	0.768316	0.968836	0.449221	0.501255	1	0.43952	1	0.937984	0.540969
35527	-0.0652375	-0.131122	-0.10746	-0.185616	0.235905	0.177441	0.14221	0.144302	0.108473	0.100155	0.182362	0.0790639	0.419364	0.196149	0.206282	0.626355	0.646971	0.976935	0.472788	0.645321	0.19022	0.796423	0.552549	0.394512	0.949348	0.659541	0.80543	0.614245	0.854948	0.492329	0.410315	0.402382	0.498981	0.308945	0.732366	0.554205	0.464766	0.778187	0.874387	1	0.867205	0.910683	0.43314	0.947569	0.966961	0.804319	1	0.937984	0.954778
48418	-0.510911	-0.666322	-0.592178	-0.668664	-0.236489	-0.473643	-0.221768	-0.415911	0.327977	0.491646	0.187621	0.367431	0.0272406	0.890361	0.0940078	0.0191084	0.588904	0.0701398	0.251715	0.548482	0.244664	0.584047	0.9862	0.572237	0.635541	0.577882	0.899991	0.30326	0.727583	0.495248	0.667444	0.778135	0.504895	0.664405	0.118632	0.974149	0.283576	0.0624217	0.834848	0.275964	0.676754	0.877725	0.505832	0.815374	1	0.926131	1	0.937984	0.970319
34401	-0.606788	-0.659491	-1.19307	-0.699243	-0.879928	-1.17415	-1.65229	-1.45819	0.422918	0.132215	0.178813	0.0271546	0.118452	5.53e-05	0.00233468	0.0115514	0.13165	0.302229	0.824911	0.0145292	0.697974	0.0259556	0.867469	0.0391428	0.426363	0.539843	0.110396	0.855039	0.421065	0.323762	0.734872	0.447649	0.498115	0.182255	0.354167	0.003154	0.0242169	0.0425165	0.445378	0.659964	1	0.202169	0.890368	0.118937	1	0.221203	1	0.937984	0.543144
33968	0.251992	0.32718	0.256807	0.27085	-0.0971234	0.0728439	-0.165309	0.00338354	0.0572725	0.164603	0.0219499	0.14404	0.0734839	0.471349	0.288705	0.01246	0.463107	0.0756532	0.53091	0.967977	0.875059	0.557523	0.638679	0.906787	0.535143	0.632825	0.593122	0.272736	0.931501	0.311939	0.300971	0.492946	0.196798	0.427994	0.262838	0.776059	0.563348	0.045133	0.764696	0.286778	0.896873	1	0.992488	0.791162	0.996642	1	1	0.937984	0.897549
63253	-0.376954	-0.449476	-0.491482	-0.572578	-0.443124	-0.539885	-0.502118	-0.553514	0.728998	0.636036	0.955578	0.920469	0.191593	0.425344	0.136507	0.609654	0.853773	0.487279	0.439493	0.222636	0.0378785	0.654164	0.19003	0.387428	0.839134	0.641941	0.475594	0.504283	0.359698	0.803584	0.910586	0.860445	0.984331	0.984307	0.477192	0.743559	0.363911	0.768636	0.957464	0.829631	0.854949	0.675606	0.151647	0.859909	0.785254	0.803736	1	0.937984	0.84046
1419	0.0213822	-0.193232	-0.0186016	-0.137239	0.0205055	-0.127827	0.0201705	-0.0639523	0.991762	0.441464	0.648014	0.388517	0.0104317	0.995349	0.142676	0.010604	0.267066	0.144259	0.00354184	0.583271	0.0303724	0.0172673	0.44248	0.104517	0.475314	0.669244	0.424507	0.774126	0.932311	0.709977	1	0.745133	0.855148	0.680637	0.0583458	1	0.370926	0.0396694	0.629591	0.425321	0.0388581	0.887947	0.130282	0.0924992	0.913522	0.383452	1	0.937984	0.823354
37185	-0.867362	-0.802451	-0.920581	-0.880156	-1.39597	-1.41997	-1.40478	-1.3686	0.0211344	0.00742019	0.0342161	0.0327154	0.647874	0.866879	0.602521	0.772451	0.328729	0.491332	0.330335	0.42465	0.847686	0.077229	0.244123	0.544092	0.295234	0.600751	0.635987	0.117112	0.12917	0.960085	0.207407	0.148534	0.219329	0.202092	0.874535	0.961233	0.806897	0.887579	0.679492	0.829631	0.75232	0.803525	0.975509	0.252488	0.846638	0.903653	1	0.937984	0.90281
37190	-0.0936995	-0.0684992	-0.144043	-0.131631	-0.605478	-0.601293	-0.632218	-0.588934	0.0294893	0.0236213	0.0375717	0.0509974	0.867199	0.285943	0.508791	0.217387	0.621521	0.0847952	0.427362	0.113619	0.232635	0.018008	0.0476217	0.6957	0.60313	0.559302	0.178544	0.270199	0.0628022	0.445175	0.233662	0.243602	0.23048	0.253041	0.958238	0.648631	0.74544	0.384556	0.858494	0.312984	0.854949	0.546666	0.489736	0.0951255	0.542013	0.98549	1	0.937984	0.65548
37192	-0.463321	-0.319094	-0.487346	-0.387832	-0.96377	-0.903883	-1.02643	-0.938264	0.0424755	0.0183097	0.0291988	0.0260646	0.188297	0.16875	0.574618	0.00747397	0.449447	0.0533276	0.0129111	0.676612	0.190819	0.00381744	0.233416	0.0850782	0.250951	0.598525	0.49584	0.533386	0.639583	0.87704	0.273811	0.213177	0.198074	0.178709	0.476241	0.522067	0.786905	0.0305656	0.759879	0.227891	0.101597	0.925676	0.43314	0.031563	0.840151	0.342008	1	0.937984	0.84567
35114	0.0782216	-0.0325302	0.0519708	-0.0569275	-0.040341	-0.0889351	-0.08632	-0.13017	0.0150318	0.242756	0.00474748	0.130071	0.0407273	0.0527252	0.00018471	0.911881	0.0820752	0.0645749	0.000273098	0.381308	1.04e-05	0.0051923	0.415776	0.000342979	0.104372	0.605236	0.235693	0.0327917	0.659082	0.0893103	0.17314	0.577052	0.0950329	0.409976	0.164787	0.349764	0.00296837	0.971148	0.357156	0.258526	0.00458242	0.782833	0.000228191	0.0389764	0.903247	0.00575498	1	0.937984	0.688611
32198	-0.0578548	0.106886	-0.0871623	0.0765817	-0.118246	0.0625078	-0.173167	-0.0191906	0.34969	0.491498	0.183917	0.13938	1.78e-11	0.0319836	0.000132173	2.21e-17	0.00152579	6.35e-09	7.22e-07	0.364534	4.46e-05	7.68e-09	0.348482	8.35e-07	0.697062	0.533596	0.390035	0.31204	0.21226	0.812287	0.687926	0.778135	0.502031	0.42035	7.01e-10	0.259545	0.00232015	3.61e-15	0.0644788	3.62e-07	2.42e-05	0.772962	0.00084871	3.13e-07	0.88088	3.28e-05	1	0.937984	0.802315
41494	-0.609737	-0.734233	-0.60032	-0.718323	-0.714098	-0.86711	-0.571447	-0.62456	0.781992	0.724614	0.938964	0.803645	0.363347	0.396686	0.594545	0.0798046	0.150202	0.752158	0.559398	0.964766	0.610623	0.530101	0.940509	0.580049	0.91636	0.623756	0.465882	0.551546	0.404286	0.811133	0.931755	0.893701	0.977257	0.941436	0.684123	0.728854	0.801862	0.190496	0.477381	0.948248	0.916883	1	0.833538	0.767569	1	0.933478	1	0.937984	0.84046
1561	-0.0428444	-0.0236256	-0.0623769	-0.0454765	-0.0305942	0.0190033	-0.0224141	0.0127525	0.850387	0.511835	0.53855	0.370508	0.216463	0.83819	0.279843	0.301746	0.875994	0.380408	0.705126	0.700546	0.958662	0.4457	0.667041	0.739305	0.638656	0.668369	0.477407	0.96712	0.809412	0.777641	0.957758	0.784952	0.804208	0.664814	0.511354	0.949727	0.555305	0.478848	0.968173	0.73567	0.981064	0.930658	1	0.710441	0.996642	1	1	0.937984	0.84046
18362	-0.00505191	-0.115121	0.028455	-0.128448	0.0166237	-0.14033	-0.0378426	-0.10659	0.878411	0.858786	0.639944	0.8774	0.0702711	0.5285	0.154698	0.236173	0.696124	0.426413	0.315367	0.759627	0.260487	0.190676	0.903135	0.152866	0.736771	0.528367	0.998961	0.768309	0.73579	0.527517	0.962792	0.944913	0.85301	0.974794	0.255348	0.80158	0.39012	0.403403	0.897489	0.765985	0.739811	0.949326	0.526977	0.435119	1	0.473252	1	0.937984	0.999838
55	-0.0262356	0.0102065	-0.0846877	-0.0630181	0.00757545	0.0866032	0.011921	0.0388724	0.699184	0.382965	0.270189	0.244948	0.189087	0.942315	0.602378	0.214481	0.427071	0.653661	0.632265	0.442937	0.629089	0.213434	0.336669	0.775946	0.660604	0.517435	0.482875	0.834891	0.792634	0.956561	0.888384	0.722252	0.611678	0.562335	0.476241	0.996308	0.806897	0.381188	0.75361	0.897506	0.952033	0.81911	0.844517	0.465234	0.87065	1	1	0.937984	0.84046
3141	-0.0351355	-0.0553029	-0.0559083	-0.0892224	0.0034214	-0.0186429	-0.0281961	-0.0369505	0.417572	0.440766	0.559776	0.272536	0.135761	0.0330224	0.00666695	0.517464	0.215428	0.553053	0.281522	0.26737	0.00418022	0.974178	0.0708007	0.0759395	0.936528	0.648986	0.564913	0.707226	0.51241	0.303113	0.730751	0.745058	0.814282	0.590462	0.380598	0.261657	0.0528263	0.694619	0.56899	0.869097	0.704704	0.721514	0.0296251	1	0.626883	0.320915	1	0.937984	0.888794
32586	0.200015	0.0757325	0.105084	0.051318	-0.182871	-0.232677	-0.202213	-0.281057	0.00676513	0.0283496	0.0289147	0.0183137	0.495135	0.790985	0.179378	0.676387	0.507557	0.280591	0.180042	0.305401	0.109039	0.75106	0.791862	0.561265	0.527521	0.521372	0.668212	0.99246	0.838834	0.831456	0.125312	0.25271	0.198074	0.15142	0.797951	0.933313	0.432706	0.819276	0.785784	0.631468	0.561277	0.747775	0.304935	0.911482	1	0.9188	1	0.937984	0.90911
2137	0.234651	-0.0303464	0.129414	-0.210589	0.00822028	-0.16222	-0.0457423	-0.201504	0.118952	0.362029	0.226711	0.949832	0.00815764	0.398776	0.00118812	0.0693982	0.538869	0.0154823	0.00123234	0.194777	1.07e-07	0.0496119	0.0269467	3.89e-05	0.359884	0.619308	0.0232733	0.674904	0.172804	0.0752226	0.41979	0.70586	0.561217	0.99226	0.0492139	0.731517	0.0135565	0.174413	0.804781	0.101525	0.0173593	0.646049	3.48e-06	0.186822	0.452151	0.000859579	1	0.937984	0.295054
63615	0.15859	0.254169	0.190239	0.339989	-0.305545	-0.262253	-0.392152	-0.100874	0.0228712	0.0115173	0.00449808	0.0305131	0.70963	0.456559	0.0793854	0.264513	0.166026	0.0128669	0.516831	0.829963	0.219181	0.664505	0.560497	0.310152	0.780601	0.528875	0.901332	0.725284	0.687341	0.451151	0.217979	0.185088	0.0933146	0.195592	0.904679	0.763833	0.255151	0.437336	0.507716	0.0923343	0.896207	0.979305	0.469726	0.867253	0.973543	0.71061	1	0.937984	0.970319
48782	-0.0385791	-0.00194891	-0.0732575	-0.0128551	-0.0435013	0.0217705	-0.0613401	-0.0326346	0.918808	0.623447	0.80508	0.682183	0.00470205	0.435791	0.634829	0.000345137	0.0181339	0.210341	0.207368	0.232523	0.375468	0.0146117	0.706889	0.0382213	0.438378	0.648514	0.68754	0.749343	0.239659	0.391186	0.974372	0.857052	0.930228	0.895551	0.0311921	0.751348	0.820779	0.00254066	0.173419	0.528632	0.615915	0.678182	0.634464	0.0825405	1	0.219148	1	0.937984	0.90911
1642	-0.0237416	0.137394	0.145491	0.21439	0.00396872	0.180495	0.0865359	0.19889	0.875189	0.807005	0.738289	0.929983	0.0545385	0.366902	0.0339335	0.304659	0.840544	0.219898	0.165383	0.145238	0.0408949	0.944302	0.506688	0.552353	0.916963	0.557288	0.769751	0.489575	0.691428	0.76849	0.96207	0.92411	0.90079	0.987999	0.208623	0.703013	0.15007	0.481463	0.950943	0.543082	0.530729	0.589117	0.15975	1	0.933975	0.908424	1	0.937984	0.941178
32489	-0.172364	-0.311005	-0.0724815	-0.304741	-0.0214376	-0.299749	0.0149292	-0.247209	0.266733	0.933874	0.519608	0.671589	0.00213293	0.684956	0.0123948	0.000536439	0.557869	0.00377728	0.223169	0.379759	0.244714	0.0367391	0.956029	0.0419178	0.334975	0.660785	0.518866	0.598821	0.74916	0.836423	0.60747	0.98298	0.78871	0.888959	0.016011	0.884089	0.0790083	0.00362176	0.821824	0.0395401	0.63185	0.782833	0.505832	0.150291	1	0.233292	1	0.937984	0.860503
32492	0.0740709	-0.0348329	0.199681	0.0788107	0.123689	0.00473589	0.165869	0.0972337	0.761688	0.808889	0.836264	0.910333	0.185121	0.637823	0.767771	0.0731376	0.30241	0.443878	0.338096	0.269382	0.966709	0.0398987	0.317539	0.287817	0.944612	0.564228	0.829255	0.612035	0.883771	0.718044	0.918696	0.92411	0.937135	0.984307	0.47148	0.854261	0.884875	0.179845	0.665058	0.784632	0.757894	0.721514	1	0.160864	0.87065	0.691366	1	0.937984	0.954778
57636	0.00701861	0.0286267	-0.0150991	0.0778334	0.239369	0.247909	0.240497	0.243915	0.0823509	0.100758	0.0564911	0.212204	0.78397	0.971117	0.883963	0.81192	0.897975	0.912614	0.584337	0.57551	0.0739777	0.268803	0.213515	0.0193602	0.794982	0.644002	0.188491	0.470509	0.290749	0.0761652	0.350606	0.403384	0.281469	0.535673	0.933727	0.996308	0.944586	0.906674	0.973019	1	0.923021	0.887947	0.243955	0.531283	0.81563	0.139804	1	0.937984	0.661785
15506	0.0189683	-0.00361723	-0.0112146	-0.0154335	0.00129664	-0.00825717	-0.017681	-0.0247632	0.559703	0.878207	0.830893	0.758015	0.55551	0.242154	0.108751	0.560898	0.308825	0.662044	0.27211	0.142646	0.0949849	0.711469	0.565185	0.837239	0.618432	0.668434	0.749813	0.94433	0.857711	0.912833	0.817696	0.954318	0.937135	0.923718	0.838689	0.599344	0.309439	0.735614	0.667089	0.905746	0.694272	0.583366	0.281569	0.895023	0.975655	1	1	0.937984	0.934554
38637	-0.697549	-0.533346	-0.887218	-0.684069	-0.41777	-0.328048	-0.520043	-0.507806	0.48284	0.606344	0.357613	0.658116	0.3516	0.28848	0.349924	0.0470263	0.0628092	0.898806	0.179197	0.121031	0.912008	0.00406809	0.217438	0.0969205	0.631762	0.573909	0.505465	0.298078	0.851757	0.219972	0.764106	0.848325	0.678929	0.880316	0.676519	0.649222	0.609562	0.129144	0.308199	0.996473	0.560174	0.552383	1	0.0324593	0.81563	0.371693	1	0.937984	0.852446
47076	0.177298	0.38376	0.164106	0.380314	0.173889	0.267125	0.0671419	0.16807	0.988724	0.628856	0.687769	0.379668	0.4209	0.356904	0.959905	0.0851315	0.392544	0.383672	0.160406	0.928372	0.16747	0.135454	0.981263	0.141661	0.544815	0.616783	0.264543	0.916181	0.60908	0.537554	1	0.859496	0.870199	0.67059	0.732366	0.700907	0.989387	0.200571	0.73788	0.739476	0.522925	1	0.397262	0.35286	1	0.456598	1	0.937984	0.706893
2132	-0.0385978	-0.0567926	-0.027688	-0.0579993	-0.0288889	-0.0101867	-0.0456871	-0.0123499	0.863374	0.409382	0.749749	0.419037	0.527038	0.569905	0.575869	0.230447	0.94165	0.260013	0.627316	0.770924	0.604676	0.437578	0.974307	0.418846	0.439711	0.561627	0.451644	0.176703	0.984007	0.18317	0.961466	0.727367	0.90079	0.702086	0.811539	0.81897	0.786905	0.396592	0.987521	0.602377	0.948828	0.951974	0.829249	0.705947	1	0.823971	1	0.937984	0.83216
1769	-0.0177993	0.088274	-0.0751913	0.0703498	-0.0170931	0.0631979	-0.105871	-0.0300873	0.99319	0.761899	0.710889	0.226282	0.0481561	0.0290615	0.748037	4.17e-05	0.0218982	0.0620411	0.0395532	0.263722	0.0866779	0.00162813	0.726703	0.00492274	0.693058	0.630902	0.122499	0.93162	0.249268	0.28611	1	0.914119	0.887445	0.547007	0.190125	0.246538	0.877195	0.000436673	0.181057	0.254425	0.219079	0.716444	0.266575	0.0175255	1	0.0534938	1	0.937984	0.561331
513	-0.00286423	-0.0102806	-0.0292515	-0.0258561	-0.0406053	-0.022424	-0.0758994	-0.049387	0.164709	0.653415	0.0867308	0.384913	0.0927594	0.00122105	0.415638	1.4e-06	0.0130225	0.0145972	0.587468	0.0545422	0.0935682	0.166033	0.255122	0.80379	0.142394	0.608961	0.414634	0.0484615	0.513163	0.185046	0.493261	0.864903	0.335795	0.677756	0.31129	0.0387005	0.670732	2.18e-05	0.154778	0.0979727	0.923021	0.39624	0.27948	0.401262	0.853854	1	1	0.937984	0.820126
514	-0.449851	-0.545868	-0.444921	-0.626322	-0.371816	-0.475549	-0.457587	-0.534273	0.640575	0.673932	0.939571	0.581873	0.248829	0.340095	0.0715533	0.841485	0.51342	0.393591	0.399453	0.965464	0.122208	0.375734	0.48006	0.112174	0.957562	0.531865	0.923017	0.567312	0.880887	0.470515	0.862009	0.878375	0.977257	0.824741	0.547559	0.686713	0.241545	0.922319	0.79271	0.742293	0.82568	1	0.323988	0.644681	0.915398	0.398326	1	0.937984	0.970319
62286	-0.286653	-0.419782	-0.377214	-0.327639	-0.750124	-0.78415	-0.79197	-0.837003	0.0151744	0.0547906	0.0292735	0.00781368	0.616038	0.537484	0.201142	0.908227	0.436222	0.506995	0.122646	0.292927	0.633733	0.620697	0.284598	0.56444	0.366032	0.656568	0.675274	0.645569	0.186471	0.388131	0.17314	0.311025	0.198074	0.11819	0.865324	0.80376	0.459006	0.969399	0.754113	0.836418	0.450136	0.737814	0.849522	0.835973	0.863633	0.922673	1	0.937984	0.90911
57521	-0.114827	-0.133478	-0.139979	-0.316208	-0.339935	-0.485552	-0.320819	-0.495353	0.0534216	0.00280935	0.119721	0.123192	0.0119658	0.739623	0.00737178	0.00455031	0.864685	0.00267659	0.798121	0.73015	0.0061862	0.928944	0.0128452	0.016363	0.172487	0.633658	0.62073	0.0662616	0.0636421	0.985442	0.295798	0.0971355	0.412694	0.39595	0.0640987	0.916883	0.0569129	0.0206028	0.962419	0.0308483	1	0.937184	0.0392137	1	0.351926	0.124647	1	0.937984	0.90281
62783	-0.790224	-0.915498	-0.996638	-0.94459	-0.880312	-0.839547	-0.989964	-0.97459	0.722064	0.764244	0.978973	0.905685	0.710487	0.31853	0.390956	0.171655	0.219556	0.888644	0.368594	0.139124	0.268136	0.56011	0.834457	0.708516	0.349498	0.585355	0.734705	0.69603	0.55027	0.836134	0.903774	0.914698	0.99705	0.98174	0.90476	0.670734	0.652028	0.329242	0.574818	0.993395	0.787577	0.580233	0.535246	0.791928	1	0.991863	1	0.937984	0.931534
39837	-0.0340923	-0.0220695	-0.0775242	-0.0373728	0.013611	0.001438	-0.0786175	-0.0953935	0.687324	0.842747	0.992638	0.624504	0.862813	0.191353	0.122824	0.256503	0.170214	0.811783	0.892911	0.626832	0.970698	0.534818	0.863947	0.653082	0.831556	0.667993	0.353132	0.82878	0.473791	0.616842	0.884677	0.93534	1	0.857472	0.958238	0.547202	0.333806	0.42788	0.510307	0.963627	1	0.909589	1	0.772439	1	0.974384	1	0.937984	0.776636
32504	0.0638137	0.122824	-0.0429039	0.0722378	-0.191128	0.0637795	-0.250429	-0.0757856	0.100136	0.701661	0.179847	0.337738	0.000259228	0.388379	0.0941941	7.92e-06	0.043168	0.0116192	0.49822	0.221191	0.922934	0.0580723	0.56145	0.186983	0.0784323	0.669059	0.335564	0.181568	0.422749	0.591749	0.393983	0.89054	0.498115	0.637287	0.00314659	0.724086	0.283576	0.000100363	0.258643	0.0843505	0.878622	0.675606	1	0.207713	0.973543	0.529397	1	0.937984	0.763124
39831	0.00455562	0.020247	-0.0509198	-0.0106374	0.0360462	0.000623598	-0.0572444	0.00495177	0.791387	0.869062	0.957625	0.895805	0.381797	0.021951	0.442556	0.153685	0.914822	0.125332	0.759723	0.280177	0.767128	0.16631	0.547317	0.432646	0.43437	0.562905	0.807732	0.838723	0.590064	0.737364	0.935841	0.949809	0.985257	0.978319	0.696771	0.227692	0.697453	0.304435	0.978727	0.387895	0.997519	0.729167	0.927218	0.401262	0.965206	0.832536	1	0.937984	0.954778
62923	0.156271	0.169002	0.102896	0.115911	-0.0560517	-0.0420102	-0.138762	-0.0668336	0.0474832	0.0488366	0.0245628	0.0870865	0.653734	0.00875127	0.730484	0.00223034	0.427992	0.0223519	0.748305	0.179429	0.309594	0.096738	0.18174	0.742899	0.97932	0.5617	0.558471	0.544377	0.57601	0.244408	0.282179	0.310388	0.198074	0.325147	0.874889	0.144713	0.865604	0.0116202	0.75361	0.126255	0.993402	0.624172	0.577201	0.296715	0.77084	1	1	0.937984	0.885302
64041	-1.5865	-1.59301	-1.53245	-1.58675	-1.27163	-1.39058	-1.12043	-1.14145	0.236291	0.445709	0.121935	0.0948482	0.400467	0.28544	0.357569	0.0570448	0.0790843	0.881802	0.971052	0.762943	0.99891	0.735443	0.972141	0.761902	0.622351	0.670465	0.567862	0.358958	0.287931	0.884064	0.575692	0.748976	0.413237	0.337139	0.715074	0.648631	0.617226	0.149285	0.352481	0.993224	1	0.951817	1	0.902143	1	1	1	0.937984	0.888794
1552	0.0221209	0.00657955	-0.0785724	0.0257193	-0.0470445	0.0623092	-0.0892527	0.0508172	0.553518	0.633003	0.927059	0.829679	0.102004	0.526832	0.143117	0.023829	0.863138	0.0365871	0.854101	0.234249	0.966038	0.314237	0.820844	0.218008	0.246672	0.587026	0.381608	0.537442	0.77599	0.73963	0.810737	0.860445	0.971326	0.956502	0.32675	0.80158	0.371128	0.0747633	0.962419	0.181504	1	0.678182	1	0.582999	1	0.588054	1	0.937984	0.793473
47114	-0.576184	-0.927091	-0.461464	-0.76933	-0.474951	-0.722233	-0.481019	-0.789791	0.761327	0.539053	0.953201	0.951039	0.0962485	0.967335	0.0345579	0.104641	0.648538	0.0381557	0.0628366	0.541588	0.304479	0.0138554	0.401415	0.102324	0.665015	0.613785	0.611135	0.348781	0.346846	0.996984	0.918696	0.800099	0.984331	0.99226	0.317397	0.996308	0.151461	0.23131	0.874387	0.18605	0.296353	0.873568	0.576136	0.0794422	0.900664	0.381457	1	0.937984	0.90281
44876	0.188998	0.190362	0.142562	0.211456	-0.104486	-0.0887639	-0.0927752	-0.0628486	0.0542248	0.066888	0.121475	0.0716592	0.804704	0.85387	0.512754	0.949694	0.683623	0.637946	0.986503	0.564687	0.780553	0.553321	0.793564	0.3931	0.888769	0.571263	0.851801	0.669781	0.962543	0.704307	0.297454	0.345336	0.413237	0.294112	0.943718	0.952361	0.748149	0.988687	0.891819	0.894466	1	0.88288	0.9365	0.789174	1	0.804319	1	0.937984	0.963272
42381	-0.331721	-0.214731	-0.300447	-0.253665	-0.677991	-0.696827	-0.582301	-0.520176	0.121935	0.0322204	0.207136	0.232751	0.83838	0.300697	0.0885329	0.215721	0.0568017	0.501321	0.318193	0.789374	0.505145	0.464326	0.739481	0.689493	0.362789	0.665792	0.592821	0.1802	0.149204	0.918037	0.420426	0.27032	0.536407	0.553269	0.951685	0.652978	0.2745	0.382796	0.299978	0.832617	0.743734	0.966735	0.748533	0.721793	1	0.98462	1	0.937984	0.897549
37063	-0.117969	-0.0802174	-0.0763774	0.0290832	-0.101333	-0.0188591	-0.018445	0.0161927	0.849407	0.484	0.508708	0.883033	0.168062	0.165947	0.0500167	0.994466	0.557253	0.561915	0.617997	0.582743	0.0530455	0.959533	0.14966	0.164422	0.642756	0.66841	0.759381	0.971647	0.441443	0.462774	0.957758	0.775963	0.777672	0.976258	0.440976	0.522067	0.194112	1	0.821824	0.870649	0.942693	0.887947	0.192754	1	0.732883	0.493699	1	0.937984	0.936877
62061	-2.10148	-2.41149	-2.03546	-2.07709	-2.06492	-2.11581	-2.1194	-2.17258	0.89389	0.282059	0.759493	0.727683	0.689704	0.669075	0.398682	0.977519	0.656139	0.676612	0.0560908	0.682868	0.879996	0.0207463	0.0394728	0.796689	0.208871	0.558303	0.521288	0.0661664	0.0584	0.955284	0.965495	0.615353	0.905519	0.906929	0.898553	0.873472	0.659269	1	0.879329	0.915795	0.278259	0.927251	0.995111	0.102474	0.52922	1	1	0.937984	0.863264
62292	-0.528925	-0.648	-0.69438	-0.616186	-0.44146	-0.874451	-0.741699	-0.562978	0.752712	0.415197	0.864635	0.847983	0.00249877	0.035015	0.391445	0.349237	0.0288009	0.207973	0.507555	0.357409	0.627162	0.796238	0.85941	0.663364	0.170916	0.555881	0.880963	0.433911	0.222314	0.660401	0.916834	0.728784	0.944181	0.95987	0.0180657	0.271783	0.652028	0.530215	0.209909	0.524993	0.886861	0.772962	0.844517	0.947569	1	0.976643	1	0.937984	0.970319
63660	0.180988	0.486945	0.397192	0.684706	-0.49742	-0.287969	-0.349656	-0.266112	0.00685907	0.0021351	0.0030305	0.000196704	0.0256426	0.114345	0.0138425	0.508756	0.814803	0.371043	0.0102733	0.0686636	3.03e-05	0.448306	0.0956387	0.0157806	0.522016	0.649715	0.0716721	0.85223	0.243746	0.176722	0.125312	0.0902278	0.069156	0.0106876	0.112951	0.458849	0.0835677	0.691215	0.938134	0.726175	0.0877952	0.45026	0.000595303	0.710441	0.70255	0.122488	1	0.937984	0.489688
37455	-0.167563	-0.101669	-0.271385	-0.0712748	0.000934736	0.150875	-0.137608	0.0421405	0.068337	0.00669427	0.146939	0.218323	0.00351024	0.00691003	0.418113	4.39e-08	0.0334262	0.000493118	0.307295	0.108354	0.136291	0.00901214	0.637389	0.00214188	0.306616	0.672455	0.502536	0.149038	0.0912603	0.804156	0.326245	0.145217	0.444309	0.539193	0.0247233	0.13154	0.670732	9.63e-07	0.231147	0.00842099	0.731292	0.534372	0.349456	0.0587009	0.996642	0.0264916	1	0.937984	0.85078
15990	-0.0634279	-0.0721174	-0.155948	-0.0598258	0.0099282	0.0395635	-0.0446863	-0.000120552	0.298863	0.114589	0.115946	0.397516	0.475955	0.189595	0.80891	0.0435929	0.340045	0.284106	0.868974	0.080094	0.94548	0.112561	0.8155	0.0691005	0.567976	0.572217	0.838773	0.995011	0.438823	0.442522	0.636689	0.430086	0.40457	0.682184	0.790312	0.546982	0.912924	0.122814	0.695323	0.634373	1	0.478467	1	0.317901	1	0.302083	1	0.937984	0.954778
58	0.0451181	-0.0521187	0.00226765	-0.0711608	0.116261	0.0675292	0.0859207	0.0748696	0.311956	0.0908719	0.235034	0.0398904	0.00755239	0.0945643	0.0229462	0.309872	0.68495	0.541425	3.26e-05	0.0627457	8.37e-07	0.018464	0.406708	0.0015541	0.0978557	0.668497	0.0109445	0.218626	0.366839	0.0336422	0.65672	0.391264	0.5718	0.225413	0.0463295	0.429872	0.115338	0.486333	0.891819	0.866432	0.000775025	0.422751	2.33e-05	0.0966397	0.900664	0.0203819	1	0.937984	0.198217
62145	-0.0570648	0.0455163	-0.18746	0.0229722	-0.502653	-0.395834	-0.569481	-0.407543	0.00506995	0.00549124	0.0158389	0.00671768	0.189495	0.411151	0.242509	0.0335108	0.885411	0.0472643	0.319846	0.206374	0.43745	0.0245459	0.826757	0.0420413	0.97423	0.628086	0.908529	0.651166	0.934177	0.71168	0.117165	0.134383	0.170493	0.106881	0.476241	0.741111	0.506781	0.0990564	0.970771	0.214002	0.743734	0.656372	0.686531	0.114455	1	0.233292	1	0.937984	0.970319
52983	-0.363626	-0.331521	-0.452067	-0.496504	0.0350407	-0.023221	0.0130666	0.0942216	0.038665	0.108465	0.0162023	0.00244394	0.515534	0.806184	0.508938	0.685389	0.190616	0.365292	0.777357	0.43631	0.242597	0.288971	0.14717	0.695551	0.532198	0.645847	0.185023	0.278764	0.0518408	0.385522	0.264172	0.421666	0.172774	0.0648497	0.806098	0.940909	0.74544	0.821207	0.534713	0.724866	0.998114	0.813846	0.504196	0.554789	0.729421	0.98549	1	0.937984	0.657667
32620	-0.316282	-0.337122	-0.349324	-0.398562	-0.18823	-0.278169	-0.161786	-0.161527	0.600179	0.809195	0.443132	0.332891	0.1989	0.70513	0.702382	0.0968618	0.0961265	0.997045	0.814007	0.709174	0.353435	0.89044	0.488172	0.578444	0.54041	0.598125	0.334578	0.255121	0.11552	0.660936	0.839581	0.92411	0.74808	0.636069	0.484046	0.89689	0.849818	0.221039	0.378208	1	1	0.931359	0.61474	1	0.919148	0.93221	1	0.937984	0.763124
39789	-1.13491	-1.15677	-1.16287	-1.19823	-1.131	-1.15449	-1.11807	-1.12407	0.96272	0.978227	0.592604	0.376376	0.557017	0.746348	0.862424	0.362755	0.447079	0.880607	0.666301	0.581305	0.212415	0.904206	0.413776	0.485703	0.979885	0.526608	0.277199	0.510301	0.26625	0.649438	0.996869	1	0.834767	0.668867	0.839573	0.916883	0.938956	0.541051	0.759103	0.993224	0.957067	0.887947	0.464722	1	0.902711	0.861877	1	0.937984	0.714734
41754	-0.00864269	-0.456478	-0.0401878	-0.683275	0.109638	-0.367919	-0.038379	-0.250196	0.613012	0.704866	0.993826	0.0655035	0.000467321	0.271906	0.00798661	0.0149938	0.381968	0.116431	0.00918951	0.853264	0.000102064	0.015349	0.184491	0.000207397	0.89117	0.591954	0.148279	0.689683	0.113795	0.0481237	0.845617	0.893156	1	0.277505	0.00484739	0.630578	0.0583033	0.0518818	0.728677	0.375652	0.0806556	0.985548	0.00171257	0.085849	0.776768	0.00366069	1	0.937984	0.599629
1644	-0.68303	-0.995222	-1.07486	-1.31349	-1.28629	-1.63826	-1.44655	-1.2128	0.121964	0.0993843	0.339664	0.795683	0.175261	0.536411	0.776735	0.459651	0.101661	0.367446	0.342404	0.233701	0.0559895	0.808456	0.333116	0.467816	0.924248	0.580061	0.0935357	0.516817	0.0765394	0.259567	0.420426	0.402119	0.668034	0.938961	0.45656	0.803249	0.888421	0.645889	0.390555	0.725038	0.760084	0.678182	0.198846	0.953928	0.87065	0.85132	1	0.937984	0.540969
54907	-0.00403081	0.294866	0.0679604	0.326843	-0.380285	-0.0492374	-0.373706	-0.264288	0.106164	0.139065	0.0585334	0.0119577	0.000177742	0.939621	0.182616	0.000236401	0.0139549	0.208593	0.00711325	0.513436	0.00294137	0.0403078	0.771526	0.0194861	0.818686	0.640994	0.126513	0.486877	0.0792461	0.287168	0.406579	0.452189	0.28912	0.137049	0.00238592	0.996308	0.436824	0.00188625	0.160834	0.525397	0.0662054	0.856478	0.0222259	0.161372	1	0.139804	1	0.937984	0.564704
62959	0.025274	-0.00759809	-0.0882089	-0.0477726	-0.0905299	-0.0890722	-0.174735	-0.127604	0.155557	0.316604	0.28767	0.326416	0.96908	0.0260132	0.324772	0.0235683	0.306155	0.210963	0.490757	0.0180466	0.126527	0.0919574	0.399814	0.396754	0.57198	0.629787	0.553747	0.9337	0.97842	0.91222	0.484946	0.653756	0.629335	0.633397	0.991677	0.240637	0.594535	0.0743929	0.667089	0.52903	0.874154	0.221406	0.330971	0.285895	0.900664	0.804319	1	0.937984	0.881206
38661	-1.34384	-1.33772	-1.38295	-1.3903	-1.35075	-1.35127	-1.37237	-1.37307	0.884797	0.776209	0.824368	0.717873	0.98208	0.350513	0.335168	0.362189	0.346516	0.975861	0.834404	0.183137	0.114107	0.123875	0.0739399	0.802051	0.858684	0.63949	0.518074	0.518104	0.409921	0.858647	0.962897	0.915897	0.937135	0.906929	0.997698	0.697562	0.59916	0.541051	0.700087	1	1	0.627504	0.314483	0.33414	0.626883	1	1	0.937984	0.860439
32426	-1.08952	-1.14024	-0.928724	-1.0474	-1.01649	-1.06518	-0.95061	-1.06619	0.788417	0.782686	0.935888	0.944944	0.589646	0.465649	0.581999	0.205094	0.991119	0.201166	0.657604	0.160833	0.712751	0.0655511	0.417411	0.300206	0.988889	0.514998	0.528793	0.506064	0.519734	0.983042	0.935118	0.915897	0.976818	0.99226	0.850313	0.772246	0.79149	0.373127	1	0.515894	0.957067	0.613749	0.897625	0.224606	0.903247	0.696076	1	0.937984	0.868133
34402	-0.254275	-0.206961	-0.244859	-0.290602	-0.510723	-0.447463	-0.540001	-0.479116	0.079881	0.100149	0.0444116	0.196211	0.212885	0.563706	0.533126	0.0689988	0.532538	0.230501	0.461863	0.88352	0.572022	0.555527	0.193959	0.476851	0.845535	0.63649	0.406923	0.504635	0.525517	0.193553	0.342647	0.402382	0.245543	0.513479	0.507872	0.816585	0.75753	0.173792	0.800937	0.559406	0.864699	0.994489	0.811788	0.790809	0.785254	0.854146	1	0.937984	0.817428
57577	-0.00284705	-0.0249916	-0.0928822	-0.121458	0.258287	0.207567	0.226552	0.185609	0.368418	0.422883	0.271817	0.290674	0.497058	0.670793	0.330763	0.799245	0.768653	0.583474	0.814984	0.341884	0.210884	0.473367	0.308589	0.762689	0.812597	0.628679	0.703168	0.471295	0.536623	0.918276	0.700608	0.729951	0.611722	0.59836	0.798793	0.87386	0.597153	0.902179	0.930996	0.873556	1	0.772962	0.464515	0.728896	0.87065	1	1	0.937984	0.92006
34407	0.0742125	0.127112	0.0736595	0.00320684	-0.204908	-0.242236	-0.149986	-0.204146	0.0124109	0.00105029	0.0441381	0.0617097	0.490771	0.310966	0.988764	0.0894863	0.481968	0.317715	0.441193	0.993573	0.3015	0.43644	0.0721174	0.305271	0.302619	0.525898	0.412039	0.0966542	0.0649411	0.852152	0.165503	0.0570656	0.245543	0.269625	0.794284	0.664443	1	0.206912	0.771284	0.67507	0.854949	1	0.574298	0.705351	0.626883	0.701596	1	0.937984	0.820126
1417	-0.0303975	0.0399979	-0.041929	0.0017722	-0.0536882	-0.0015609	-0.0921484	-0.0382914	0.822953	0.689801	0.629662	0.700402	0.15492	0.293454	0.673728	0.0138905	0.315648	0.141745	0.129851	0.803536	0.487888	0.0782156	0.409904	0.346258	0.757006	0.648359	0.776337	0.883367	0.979794	0.863417	0.948291	0.884341	0.844079	0.89661	0.414939	0.65138	0.836655	0.0492208	0.669431	0.418991	0.458699	0.968836	0.734796	0.254983	0.902711	0.761233	1	0.937984	0.94435
35661	-0.42526	-0.42526	-0.42526	-0.42526	-0.42526	-0.41581	-0.417468	-0.414267	1	0.36714	0.456998	0.294274	0.249827	0.342454	0.180922	0.839746	0.850741	0.696286	1	1	1	1	1	1	0.475609	0.556314	0.406718	0.900332	0.907222	0.808956	1	0.708809	0.755623	0.598514	0.547559	0.686713	0.434593	0.922319	0.955409	0.92811	1	1	1	1	1	1	1	0.937984	0.817428
1105	0.101166	0.264707	-0.0286058	0.20349	-0.391909	-0.0929745	-0.43585	-0.204921	0.0100141	0.0600954	0.0326712	0.0321845	0.0021522	0.648427	0.0533282	0.000452549	0.246022	0.0172718	0.181509	0.288664	0.402565	0.017063	0.616339	0.0584633	0.384552	0.581269	0.586417	0.750071	0.744388	0.994012	0.146488	0.318925	0.213016	0.20067	0.01605	0.860144	0.201813	0.00314147	0.611571	0.108348	0.561552	0.736836	0.655244	0.0922698	0.996642	0.275647	1	0.937984	0.896565
34035	0.182435	0.395145	0.00169793	0.293648	-0.306692	0.0539707	-0.411213	-0.0867641	0.0174223	0.0954031	0.0440819	0.0633134	0.00122346	0.343293	0.0469345	3.51e-05	0.202336	0.00355183	0.128817	0.196545	0.426238	0.00525225	0.467701	0.0375612	0.405976	0.668411	0.541305	0.686822	0.825442	0.85505	0.189322	0.394402	0.245543	0.273386	0.0104909	0.687189	0.186593	0.000370963	0.550991	0.0378751	0.458699	0.650022	0.683059	0.0391688	0.915398	0.219008	1	0.937984	0.874829
57511	-0.0128419	-0.0239222	-0.0590688	-0.114108	-0.385592	-0.435058	-0.382972	-0.57564	0.00633179	0.00268338	0.0172755	0.000794512	0.482161	0.970287	0.00738222	0.459293	0.0466646	0.00661963	0.901113	0.604291	0.256829	0.693527	0.312417	0.537264	0.735418	0.667201	0.43472	0.442768	0.657313	0.226393	0.125312	0.0956792	0.174767	0.0266629	0.793466	0.996308	0.0569129	0.645889	0.268493	0.0594724	1	0.901975	0.523289	0.884905	0.87065	0.900099	1	0.937984	0.827853
46223	0.113255	0.04172	0.0724634	-0.0179215	-0.0917345	-0.217987	-0.0916174	-0.247116	0.0109824	0.00137758	0.0409051	0.00458027	0.00408723	0.997855	0.000437141	0.00405359	0.503763	0.000432923	0.195901	0.460228	0.0182393	0.57772	0.280616	0.102636	0.436751	0.560832	0.730688	0.174737	0.664368	0.354881	0.156636	0.0604547	0.236917	0.0901532	0.0279253	1	0.00600937	0.0185006	0.785747	0.00792265	0.58977	0.830886	0.0908777	0.812572	0.863633	0.381457	1	0.937984	0.929448
20676	7.84e-05	0.132887	-0.0177371	0.150011	-0.00716419	0.0400169	0.0526673	0.17701	0.956377	0.483392	0.595074	0.838432	0.553769	0.452835	0.021562	0.873808	0.0865222	0.119542	0.189309	0.859955	0.138592	0.136792	0.865333	0.0977283	0.505752	0.546175	0.790063	0.205092	0.351794	0.735767	0.994737	0.775963	0.836182	0.956502	0.838689	0.76095	0.111322	0.947733	0.361618	0.379936	0.579427	0.987131	0.351407	0.353921	1	0.371693	1	0.937984	0.952919
37059	-0.180088	-0.0254874	-0.161066	-0.153518	-0.263046	-0.186137	-0.307153	-0.114031	0.392255	0.0984889	0.13273	0.683609	0.230615	0.491279	0.020777	0.0598899	0.260952	0.00284722	0.0579578	0.81478	0.743519	0.0960436	0.115895	0.925937	0.452796	0.541745	0.237181	0.888019	0.0540019	0.0738228	0.717971	0.399914	0.429021	0.895551	0.528376	0.784803	0.108472	0.155659	0.622076	0.0321651	0.281994	0.969205	0.911117	0.296178	0.710946	1	1	0.937984	0.688611
1121	0.0342153	0.155863	-0.0420871	0.131202	-0.255194	-0.0256677	-0.263509	-0.0828553	0.0229251	0.151309	0.0806237	0.0911097	0.00125996	0.905847	0.014921	0.000841345	0.416328	0.010772	0.173221	0.392339	0.277176	0.0272236	0.782025	0.0528978	0.342456	0.549397	0.507038	0.725316	0.774493	0.948267	0.217979	0.475096	0.329278	0.333193	0.010649	0.974149	0.0882114	0.00525773	0.747549	0.0808607	0.549016	0.789724	0.54681	0.121673	1	0.258381	1	0.937984	0.85329
63153	-0.0919419	-0.0579796	-0.138922	-0.084506	-0.322414	-0.326764	-0.349036	-0.330302	0.243961	0.174912	0.28776	0.214301	0.872914	0.328153	0.771806	0.413167	0.896506	0.491129	0.32511	0.173903	0.829238	0.0196559	0.441949	0.115528	0.383344	0.642984	0.727144	0.182405	0.600706	0.416795	0.58322	0.501445	0.629335	0.536737	0.958925	0.678303	0.885946	0.599751	0.973019	0.829631	0.745536	0.620228	0.963887	0.0996773	0.913522	0.402105	1	0.937984	0.928879
44878	0.0269391	-0.0314412	0.00364723	-0.0619042	0.0397593	-0.0334258	0.00197309	-0.0181703	0.91625	0.987011	0.989043	0.719901	0.000593466	0.0732269	0.00628325	0.0931507	0.46812	0.338282	0.029311	0.38236	0.000992598	0.188681	0.253543	0.0145477	0.662661	0.669308	0.362702	0.992699	0.178757	0.181713	0.974316	1	1	0.906929	0.00583745	0.40746	0.050467	0.213391	0.768087	0.694202	0.178925	0.783255	0.00967995	0.434624	0.853854	0.116894	1	0.937984	0.776848
33952	0.0372859	0.0123381	0.0834574	0.0611715	-0.188841	-0.221462	-0.185645	-0.363646	0.0614387	0.0532757	0.0265456	0.000575275	0.52824	0.950704	0.000846524	0.488673	0.00640474	0.000682488	0.703505	0.481382	0.715564	0.278519	0.4565	0.733859	0.926763	0.606781	0.0180482	0.672422	0.0229397	0.0631888	0.311563	0.311025	0.198074	0.0233963	0.812294	0.996308	0.0102754	0.675031	0.115997	0.0108155	0.981064	0.844208	0.897744	0.540459	0.915398	1	1	0.937984	0.257412
63920	-0.0992328	-0.111768	-0.142925	-0.0569771	-0.0293605	-0.134057	-0.140736	-0.219663	0.468393	0.81698	0.981863	0.0922846	0.120746	0.0989359	0.00507377	0.920919	0.204111	0.241531	0.883164	0.608591	0.620422	0.714945	0.520843	0.314205	0.396661	0.533468	0.0332344	0.821748	0.19712	0.13014	0.756741	0.925694	0.997601	0.336022	0.354167	0.440089	0.0423716	0.973394	0.551874	0.57789	1	0.903077	0.838745	0.895745	0.947817	0.714158	1	0.937984	0.357995
45404	-0.769491	-0.794969	-0.858751	-0.869951	-0.581438	-0.655181	-0.525864	-0.508153	0.532543	0.642564	0.270084	0.230881	0.616572	0.705878	0.618758	0.3802	0.318546	0.904251	0.891426	0.632583	0.590545	0.732597	0.687942	0.952151	0.839125	0.542541	0.465148	0.417002	0.350861	0.903206	0.797784	0.860523	0.611678	0.55112	0.865324	0.89689	0.815246	0.563387	0.672857	0.99787	1	0.909589	0.822726	0.901719	1	1	1	0.937984	0.84046
33942	-0.809295	-0.634232	-0.849016	-0.723837	-0.624064	-0.610887	-0.597699	-0.479503	0.375623	0.910892	0.230214	0.243316	0.841587	0.689287	0.0292234	0.841469	0.0472981	0.0740849	0.0371692	0.634699	0.307147	0.0107658	0.284321	0.135227	0.129358	0.534915	0.578889	0.0331605	0.0388708	0.947702	0.708407	0.970145	0.568493	0.560856	0.951685	0.885671	0.135544	0.922319	0.268493	0.284616	0.209951	0.909589	0.576599	0.0670705	0.863633	0.44723	1	0.937984	0.894814
43488	-0.0761928	-0.128157	-0.100401	-0.120788	-0.184533	-0.17802	-0.229562	-0.176931	0.138342	0.492991	0.0780575	0.440336	0.76666	0.0411714	0.729095	0.0196165	0.96044	0.0172076	0.0628549	0.384657	0.110016	0.318995	0.791121	0.463954	0.0999619	0.556963	0.14175	0.02609	0.859321	0.0403197	0.454893	0.778135	0.325049	0.714931	0.930779	0.301132	0.865604	0.0637676	0.995334	0.108348	0.296353	0.78514	0.306654	0.588953	1	0.848258	1	0.937984	0.590282
46539	-0.19669	0.0355444	-0.179815	-0.072233	-0.180532	0.0416319	-0.230905	-0.0675765	0.876394	0.953269	0.622955	0.964246	0.00123206	0.458525	0.0973302	8.14e-05	0.108875	0.0168968	0.00747622	0.844608	0.149275	0.013014	0.21145	0.212275	0.926827	0.539868	0.916465	0.602173	0.989588	0.611285	0.96207	0.993865	0.844079	0.99566	0.0104909	0.765998	0.288451	0.000767857	0.403898	0.108311	0.0682429	0.98437	0.366934	0.0769378	0.81563	0.578058	1	0.937984	0.970319
15720	-0.0539537	0.0741247	-0.083887	0.00164399	-0.0807997	0.0212542	-0.0751012	0.0356075	0.712281	0.467975	0.903912	0.640858	0.011721	0.887246	0.00412361	0.017237	0.72102	0.00632156	0.0125778	0.557011	0.27583	0.00216096	0.155822	0.0942763	0.68844	0.583068	0.349202	0.342547	0.181763	0.698066	0.898025	0.772351	0.965826	0.866373	0.0630833	0.972476	0.038719	0.0581875	0.911057	0.0580047	0.100331	0.881483	0.545763	0.0213857	0.740802	0.365529	1	0.937984	0.775822
27710	-0.052367	0.0145072	0.0150921	0.00389937	0.155607	0.238668	0.183584	0.209684	0.100124	0.0767038	0.181721	0.103695	0.0642884	0.531692	0.227293	0.218793	0.517054	0.559564	0.238858	0.234789	0.32145	0.991768	0.851557	0.843477	0.822608	0.584606	0.975814	0.440987	0.799107	0.605588	0.393983	0.367888	0.498422	0.351645	0.237389	0.802045	0.488154	0.384657	0.793437	0.870649	0.664725	0.678182	0.588317	1	1	1	1	0.937984	0.990573
32377	0.0911986	0.103037	0.0387336	0.157001	0.0240476	0.16195	-0.0653724	0.0421071	0.533222	0.584529	0.334693	0.287265	0.00229654	0.0466428	0.686499	7.95e-07	0.00789142	0.0170123	0.834664	0.355403	0.246688	0.257586	0.34185	0.038005	0.082031	0.609041	0.508862	0.0248659	0.0168471	0.881282	0.797784	0.831606	0.665304	0.598119	0.0170153	0.32743	0.841349	1.36e-05	0.130336	0.108348	1	0.772962	0.508071	0.516531	0.87065	0.219008	1	0.937984	0.854292
61826	-0.220352	-0.211498	-0.49978	-0.467456	-0.316288	-0.39142	-0.484952	-0.386003	0.611173	0.340898	0.937341	0.665959	0.48818	0.120506	0.520041	0.388296	0.96012	0.361466	0.948594	0.0428656	0.0730309	0.0367496	0.0634026	0.813919	0.631191	0.526743	0.311069	0.266204	0.136097	0.703309	0.845271	0.680008	0.976818	0.884585	0.793466	0.469274	0.751988	0.571283	0.995334	0.721551	1	0.35963	0.242978	0.150291	0.607919	1	1	0.937984	0.734843
37431	0.0430306	0.00363424	-0.00748195	-0.0425189	0.549879	0.508741	0.596106	0.623812	0.116423	0.117665	0.0623321	0.0400655	0.652862	0.613282	0.419134	0.339871	0.209077	0.761916	0.734001	0.66309	0.460804	0.923605	0.69058	0.762488	0.990585	0.51254	0.280721	0.504983	0.275514	0.670932	0.416331	0.436941	0.298875	0.225413	0.874889	0.841051	0.670732	0.520527	0.557106	0.950105	0.9922	0.916598	0.712775	1	1	1	1	0.937984	0.718168
57776	-1.22992	-1.41423	-1.19229	-1.31491	-0.711347	-0.673596	-0.741423	-0.672465	0.112326	0.0244228	0.166654	0.0500772	0.684976	0.746524	0.67607	0.466264	0.9903	0.458872	0.119182	0.749696	0.471443	0.060932	0.400122	0.299115	0.140365	0.652265	0.409988	0.0547853	0.513557	0.203064	0.413431	0.244078	0.48262	0.252539	0.898553	0.916883	0.836655	0.649883	1	0.801797	0.445226	0.940385	0.720103	0.211962	0.900664	0.696076	1	0.937984	0.820126
62954	-0.186413	-0.193817	-0.248076	-0.166766	-0.137947	-0.146641	-0.161021	-0.13674	0.824891	0.829475	0.691149	0.890959	0.871858	0.668633	0.982126	0.78963	0.854249	0.652413	0.913704	0.367252	0.773714	0.427465	0.69222	0.234807	0.98818	0.657523	0.832202	0.646853	0.843776	0.51247	0.948291	0.930798	0.873313	0.978078	0.958925	0.873472	1	0.898535	0.957464	0.896871	1	0.772962	0.932215	0.69776	1	0.618043	1	0.937984	0.954778
1498	-0.0321035	-0.0826291	-0.0888562	-0.152427	-0.0702733	-0.1099	-0.0872896	-0.0693329	0.660328	0.753488	0.985604	0.339437	0.368849	0.699363	0.982969	0.607897	0.357617	0.683629	0.366106	0.310142	0.0321316	0.911224	0.212234	0.255744	0.878237	0.57657	0.0893328	0.685242	0.12183	0.252483	0.875069	0.908506	0.998734	0.637287	0.688272	0.893587	1	0.768269	0.705502	0.920922	0.786743	0.751614	0.134294	1	0.81563	0.644158	1	0.937984	0.538589
37114	-0.212839	-0.303274	-0.141871	-0.340944	-0.233063	-0.351066	-0.231688	-0.388426	0.885758	0.734267	0.523774	0.735927	0.0780815	0.983564	0.0206894	0.0747	0.575711	0.0196052	0.285701	0.401909	0.130975	0.0574528	0.656181	0.0193807	0.798072	0.51855	0.800296	0.696561	0.997703	0.694434	0.962897	0.897962	0.790416	0.912551	0.272449	1	0.108472	0.182511	0.827283	0.116508	0.705594	0.791539	0.338871	0.206794	0.996642	0.139804	1	0.937984	0.954778
36845	-0.789172	-0.885468	-0.868075	-0.921723	-0.492882	-0.720479	-0.712542	-0.936969	0.278836	0.545895	0.569116	0.955466	0.13541	0.149502	0.00382419	0.958364	0.155435	0.140909	0.617442	0.682317	0.491862	0.928097	0.850799	0.780765	0.592863	0.566531	0.205267	0.969274	0.463104	0.48687	0.618972	0.800564	0.81907	0.99226	0.380548	0.498776	0.0372941	0.993089	0.485894	0.41869	0.942693	0.927251	0.734796	1	1	1	1	0.937984	0.673525
61860	0.0109612	-0.0688648	0.145668	0.133002	-0.0196628	0.011061	0.0303584	0.022485	0.860719	0.647106	0.509133	0.526874	0.755774	0.612647	0.669638	0.845102	0.907919	0.936464	0.523978	0.282653	0.33026	0.0877298	0.107986	0.919424	0.488429	0.595526	0.616499	0.22168	0.233194	0.976023	0.961466	0.863446	0.777672	0.782764	0.930779	0.841051	0.836655	0.924507	0.976552	1	0.896538	0.729167	0.593586	0.276519	0.70255	1	1	0.937984	0.90281
1336	0.0638859	0.229911	-0.0303987	0.188347	-0.308457	-0.0370928	-0.333817	-0.126288	0.0134503	0.0746655	0.0431729	0.0361225	0.000730468	0.749028	0.0223548	0.000229527	0.261152	0.00938822	0.0995495	0.348569	0.216298	0.0101539	0.67919	0.0303872	0.410823	0.590315	0.652123	0.77602	0.709805	0.930162	0.17052	0.364074	0.243863	0.214665	0.0070039	0.917982	0.113701	0.00187064	0.622076	0.0746253	0.394396	0.772962	0.467417	0.0640091	1	0.188434	1	0.937984	0.907753
33447	0.283721	0.528277	0.132426	0.397874	-0.335021	0.058696	-0.40686	-0.112771	0.00848715	0.0444129	0.0213223	0.0290714	0.000511617	0.520366	0.0476589	4.39e-05	0.125838	0.00901266	0.0852717	0.286008	0.420553	0.00560458	0.357624	0.0619363	0.408631	0.659635	0.549138	0.699212	0.819918	0.873839	0.140368	0.300472	0.19463	0.189411	0.0052121	0.800185	0.187513	0.000451289	0.439046	0.0729322	0.355186	0.734688	0.677756	0.0409925	0.888265	0.283813	1	0.937984	0.87754
53223	0.0758482	0.107051	0.084259	0.0910733	-0.100179	-0.0980885	-0.143616	-0.225474	0.174605	0.114231	0.0797814	0.0156671	0.967985	0.404704	0.0168785	0.382509	0.0151545	0.117113	0.636636	0.898647	0.817661	0.730011	0.808822	0.917809	0.729271	0.53776	0.0958432	0.786922	0.186192	0.292367	0.509526	0.430086	0.329278	0.144672	0.991677	0.735298	0.094869	0.564609	0.16439	0.375652	0.952033	0.999372	0.961729	0.900479	1	1	1	0.937984	0.540969
18254	0.177761	-0.0974113	-0.373833	-0.60161	-0.749146	-0.850827	-1.1363	-1.39207	0.0203268	0.0582266	0.0553192	0.0470958	0.561736	0.0279685	0.000301284	0.104222	0.00224266	0.14525	0.216101	0.0136532	0.000539261	0.214031	0.024009	0.305603	0.539779	0.56112	0.629574	0.974465	0.895808	0.921177	0.207407	0.317839	0.278058	0.242055	0.84165	0.246538	0.00440724	0.23131	0.0841386	0.425907	0.62504	0.202169	0.00626061	0.465234	0.441843	0.701596	1	0.937984	0.90281
57745	-0.485172	-0.672721	-0.526977	-0.706956	-0.333248	-0.519662	-0.312903	-0.513731	0.40444	0.400953	0.240905	0.289508	0.00990144	0.776651	0.0124757	0.00429461	0.934077	0.00551623	0.0400895	0.645699	0.0154013	0.109961	0.70653	0.0487549	0.992183	0.591557	0.72136	0.598337	0.728705	0.857104	0.724296	0.725168	0.581127	0.59836	0.0564877	0.929559	0.0790823	0.0195225	0.986395	0.0520167	0.220532	0.910683	0.0795152	0.315241	1	0.25286	1	0.937984	0.927928
1600	-0.161018	-0.0528047	-0.188868	-0.0161659	-0.0724862	0.160451	-0.145232	0.0318242	0.430898	0.0590658	0.69762	0.669172	0.00041303	0.263716	0.10957	4.49e-06	0.0488304	0.00691491	0.189952	0.735388	0.0798227	0.0997379	0.656623	0.0370368	0.235407	0.66885	0.699306	0.107093	0.116352	0.966902	0.73601	0.317839	0.877601	0.886789	0.00444592	0.622982	0.309455	6.02e-05	0.270695	0.0607407	0.579427	0.937184	0.253687	0.303469	0.996642	0.218958	1	0.937984	0.917136
40708	0.451552	0.492337	0.421981	0.473218	0.267388	0.265701	0.277016	0.24299	0.508257	0.415928	0.602341	0.408613	0.968366	0.820986	0.566504	0.790296	0.593622	0.424221	0.449867	0.583664	0.687978	0.192992	0.723027	0.342669	0.536602	0.568429	0.502759	0.235285	0.958312	0.215399	0.781565	0.728784	0.839026	0.692759	0.991677	0.945215	0.782753	0.898535	0.837235	0.76588	0.858344	0.887947	0.884261	0.436911	1	0.756258	1	0.937984	0.85078
32562	0.0527678	0.0778178	0.0337896	0.071373	-0.269121	-0.232385	-0.265737	-0.224225	0.0288725	0.0350139	0.0415883	0.0442626	0.191523	0.904025	0.110798	0.235557	0.771312	0.140203	0.481737	0.593949	0.601218	0.21683	0.856292	0.291546	0.796545	0.621836	0.562027	0.813794	0.747315	0.930934	0.233662	0.286156	0.237261	0.233813	0.477192	0.974149	0.312149	0.402955	0.930996	0.417681	0.87047	0.895123	0.829249	0.466535	1	0.695929	1	0.937984	0.88672
48428	-0.158871	-0.202899	-0.134658	-0.101324	0.0252659	-0.0171989	-0.0442727	-0.0291531	0.400248	0.396273	0.679331	0.741312	0.690212	0.514097	0.609557	0.799389	0.910649	0.887133	0.744434	0.857711	0.670076	0.613438	0.452254	0.805046	0.992749	0.58584	0.51528	0.579611	0.509438	0.915664	0.721459	0.72432	0.870199	0.914418	0.898553	0.796709	0.81233	0.902179	0.976552	0.993395	0.993402	0.985548	0.875107	0.830288	0.915398	1	1	0.937984	0.857047
18335	0.039875	0.067119	-0.0662537	-0.0750019	-0.425471	-0.404894	-0.618806	-0.626569	0.280342	0.27356	0.200574	0.201369	0.83158	0.0466929	0.0386246	0.0279137	0.0227661	0.936043	0.824222	0.387288	0.349443	0.27751	0.247297	0.943138	0.965956	0.576812	0.581119	0.606267	0.610674	0.994971	0.618998	0.610146	0.524897	0.523624	0.951685	0.32743	0.163225	0.0856171	0.184228	1	1	0.786291	0.609956	0.539419	0.848293	1	1	0.937984	0.894814
27731	-0.108557	-0.0805131	-0.0833697	-0.0781218	-0.0523495	-0.0117792	-0.0639329	-0.0979734	0.384909	0.288242	0.763614	0.758726	0.343899	0.786778	0.287288	0.224027	0.0451237	0.426964	0.605531	0.642731	0.575159	0.958031	0.964863	0.922984	0.856232	0.594957	0.271968	0.476095	0.200961	0.570006	0.716445	0.624682	0.909482	0.923718	0.669953	0.932319	0.563348	0.390848	0.264031	0.765985	0.936193	0.910683	0.813204	1	1	1	1	0.937984	0.710287
64177	-0.503078	-0.483651	-0.337272	-0.285553	-0.151861	-0.129909	-0.0752456	0.0309582	0.0500808	0.0484775	0.1426	0.0770713	0.826391	0.444253	0.0688096	0.585051	0.109028	0.289228	0.878302	0.192139	0.0875154	0.249336	0.11948	0.683593	0.987537	0.581113	0.82995	0.570467	0.817794	0.736015	0.285276	0.310388	0.443049	0.304285	0.951685	0.756784	0.235771	0.7542	0.403898	0.644511	1	0.642906	0.267744	0.507276	0.713903	0.98462	1	0.937984	0.954778
39757	-0.488249	-0.488249	-0.488249	-0.488249	-0.475088	-0.477346	-0.477452	-0.482361	0.328294	0.417592	0.422144	0.661087	0.509075	0.48929	0.0342861	0.975102	0.143309	0.151972	1	1	1	1	1	1	0.682499	0.66838	0.188451	0.984579	0.363964	0.374238	0.667444	0.728784	0.736492	0.881916	0.805623	0.784803	0.151044	1	0.463216	0.436292	1	1	1	1	1	1	1	0.937984	0.661785
603	-0.747984	-0.825573	-0.980586	-0.777309	-0.85086	-0.432498	-0.940329	-0.526366	0.709999	0.156354	0.884288	0.36479	0.0289506	0.638637	0.0895311	0.00818594	0.622239	0.0306609	0.747993	0.335925	0.903339	0.521094	0.841582	0.400264	0.107899	0.641726	0.250689	0.252029	0.644058	0.493547	0.896139	0.480379	0.957279	0.660676	0.123256	0.854261	0.276843	0.0327725	0.858494	0.159745	0.993402	0.771019	1	0.765211	1	0.806893	1	0.937984	0.703159
17769	-0.187712	0.093965	-0.250029	0.120493	-0.0698595	0.299434	-0.194251	0.0434151	0.379574	0.126694	0.67715	0.565174	4.34e-07	0.0804254	0.111168	3.87e-11	0.000374384	0.000935703	0.00194406	0.48834	0.000716786	0.000167396	0.767896	5.27e-05	0.444363	0.587775	0.0896862	0.191891	0.0142547	0.246563	0.709991	0.440345	0.870199	0.807088	9.72e-06	0.40746	0.312422	1.52e-09	0.0289551	0.0138654	0.0249233	0.845517	0.00743503	0.00241771	1	0.0010926	1	0.937984	0.538589
2125	-0.112021	-0.059132	-0.134201	-0.0294132	-0.0267681	0.11031	-0.091239	0.00467324	0.302743	0.0417544	0.602968	0.679778	0.00191629	0.140945	0.471893	6.65e-06	0.0162994	0.0289929	0.340014	0.688809	0.136755	0.176122	0.591595	0.0594948	0.233361	0.548899	0.468417	0.0739902	0.0560036	0.899859	0.640871	0.300472	0.839026	0.894202	0.0146744	0.489031	0.721756	8.52e-05	0.167546	0.153865	0.758651	0.928996	0.349859	0.416283	0.985934	0.278212	1	0.937984	0.84046
36850	-0.305248	-0.318486	-0.305292	-0.354323	-0.28772	-0.334588	-0.242269	-0.241945	0.950309	0.954345	0.822725	0.689636	0.454702	0.468434	0.465277	0.141609	0.140226	0.995879	0.86763	0.999556	0.536836	0.868067	0.651918	0.537202	0.739585	0.652974	0.348934	0.434434	0.204915	0.625729	0.990231	0.993865	0.937135	0.895551	0.767817	0.77268	0.715221	0.284966	0.459146	1	1	1	0.780305	0.998594	0.996642	0.900099	1	0.937984	0.775822
35669	0.157204	0.206499	0.0828461	0.154318	-0.00349494	0.0255271	-0.0262258	-0.0337821	0.273067	0.217405	0.456311	0.199944	0.686806	0.752142	0.673929	0.472334	0.410245	0.91638	0.58911	0.415425	0.974768	0.176242	0.567511	0.43373	0.861507	0.656911	0.813593	0.536265	0.951084	0.496679	0.61212	0.55269	0.755623	0.52205	0.898553	0.918838	0.836655	0.656435	0.742498	1	0.923021	0.793234	1	0.416283	0.976529	0.832536	1	0.937984	0.954778
22206	-3.95395	-4.15154	-3.87404	-3.8384	-2.73661	-2.78929	-2.85784	-2.97337	0.0260668	0.0130262	0.0623335	0.111803	0.829331	0.619951	0.3332	0.77912	0.451641	0.636522	0.523852	0.796472	0.709224	0.370886	0.312748	0.908427	0.71352	0.610344	0.372413	0.380955	0.20852	0.701725	0.223626	0.188913	0.298875	0.364438	0.951685	0.841375	0.598566	0.890757	0.761276	0.894466	0.896538	0.967386	0.894185	0.642156	0.87065	1	1	0.937984	0.783992
18394	0.181808	0.17012	-0.0139984	-0.0334157	-0.463033	-0.41677	-0.738868	-0.835228	0.0212174	0.035538	0.00986817	0.00446783	0.637775	0.00539687	0.00019374	0.00120184	3.01e-05	0.327188	0.925231	0.116946	0.0850409	0.140309	0.103263	0.876103	0.714898	0.613993	0.32292	0.384791	0.176361	0.627715	0.207407	0.286156	0.132466	0.0901532	0.870732	0.113939	0.00304763	0.00697283	0.00657519	0.686253	1	0.546864	0.262959	0.357566	0.70255	1	1	0.937984	0.746952
53231	-0.0251932	-0.15034	-0.146475	-0.0825973	0.0987247	-0.0521278	-0.0625818	-0.000236859	0.0556673	0.128507	0.193701	0.201923	0.000125651	4.3e-05	0.0110712	0.78686	0.180428	0.107883	0.0112682	0.014006	0.242241	0.937133	0.167847	0.193334	0.680544	0.521592	0.505789	0.818569	0.799548	0.980413	0.299508	0.440345	0.513984	0.523624	0.0017921	0.00258276	0.0733886	0.898247	0.517258	0.358951	0.0924964	0.202169	0.504196	1	0.751242	0.540673	1	0.937984	0.852446
36095	-0.472628	-0.559832	-0.604071	-0.692278	0.0568938	-0.048894	-0.215563	-0.292913	0.185419	0.201178	0.330173	0.316909	0.447391	0.0512504	0.012573	0.231767	0.0805592	0.57841	0.621147	0.456466	0.213883	0.801985	0.45304	0.617139	0.934076	0.530421	0.56252	0.585928	0.619563	0.961459	0.530671	0.541919	0.662055	0.621295	0.757379	0.343981	0.079181	0.398262	0.356272	0.872407	0.943713	0.82859	0.464843	0.948254	0.915398	0.949798	1	0.937984	0.88672
32306	0.0186193	0.0118637	-0.0543685	-0.0967331	0.0556496	0.0138632	0.0260814	-0.000734719	0.71894	0.984491	0.434817	0.351669	0.368322	0.524204	0.225147	0.792339	0.753109	0.563501	0.908577	0.21555	0.0509336	0.260938	0.0659667	0.471712	0.640209	0.562417	0.43162	0.295716	0.210494	0.835618	0.902432	1	0.743771	0.645103	0.688272	0.800877	0.487462	0.898667	0.926966	0.870728	1	0.675606	0.188686	0.520032	0.611935	0.853701	1	0.937984	0.82626
607	0.0749029	0.21454	0.139495	0.180146	-0.152969	0.00514594	-0.149897	-0.169436	0.0775896	0.104599	0.0254343	0.00714356	0.0469059	0.969062	0.835302	0.0513086	0.0283877	0.805153	0.165257	0.520218	0.295169	0.455098	0.731969	0.685625	0.885113	0.630557	0.341739	0.531787	0.27365	0.637962	0.341814	0.41321	0.198074	0.111655	0.187441	0.996308	0.923787	0.138728	0.209909	0.963627	0.530729	0.860245	0.568899	0.71426	1	0.98462	1	0.937984	0.769081
48674	-0.258632	-0.438393	-0.402047	-0.573924	0.104548	-0.156338	-0.203723	-0.396359	0.360718	0.477552	0.617341	0.654611	0.253221	0.177251	0.028904	0.83536	0.293062	0.398531	0.534151	0.61985	0.275991	0.899926	0.639208	0.552219	0.825587	0.654348	0.614208	0.820078	0.776546	0.95503	0.698182	0.775963	0.844079	0.877687	0.550638	0.53134	0.13461	0.920025	0.653092	0.747795	0.899546	0.906729	0.545763	1	0.996642	0.908424	1	0.937984	0.90281
42395	-0.165985	-0.326355	-0.0681269	-0.465148	-0.163694	-0.257561	-0.14187	-0.16148	0.987571	0.640033	0.616178	0.0401042	0.3277	0.819801	0.981557	0.227967	0.316443	0.837816	0.18756	0.42072	0.0144426	0.0344182	0.253829	0.00124156	0.667306	0.623128	0.0524057	0.357267	0.129933	0.0153872	1	0.860445	0.844079	0.225413	0.649791	0.944841	1	0.39351	0.669872	0.978452	0.576836	0.797712	0.0766463	0.143851	0.853854	0.0164723	1	0.937984	0.418146
605	-0.0343696	0.154241	-0.165311	0.122414	-0.19464	0.193733	-0.24713	-0.0509017	0.159881	0.728525	0.472296	0.128695	2.9e-06	0.516615	0.0766677	1.34e-07	0.00276787	0.0159851	0.0669584	0.202514	0.127341	0.00206072	0.756315	0.00543184	0.127203	0.548254	0.920443	0.353495	0.104327	0.483861	0.489123	0.893701	0.763299	0.406761	5.7e-05	0.797643	0.249442	2.6e-06	0.0856622	0.103045	0.30931	0.65331	0.330971	0.0208078	1	0.0579227	1	0.937984	0.970319
1605	-0.327764	-0.425438	-0.493384	-0.58013	-0.0335658	-0.223138	-0.0650473	-0.309781	0.296706	0.472445	0.129747	0.337407	0.139066	0.80547	0.0316177	0.216985	0.498101	0.0565895	0.546837	0.30734	0.120429	0.675055	0.340283	0.592553	0.656205	0.515945	0.908006	0.274107	0.741653	0.444296	0.636689	0.77555	0.422976	0.637287	0.387011	0.940909	0.143728	0.384441	0.782251	0.238628	0.908211	0.749306	0.323315	0.871309	0.87065	0.935135	1	0.937984	0.970319
62883	-0.421442	-0.421442	-0.421442	-0.421442	-0.413855	-0.404976	-0.421442	-0.41043	0.574469	0.223959	1	0.41541	0.2486	0.323987	0.655902	0.0330438	0.478037	0.152813	1	1	1	1	1	1	0.474462	0.541022	0.782551	0.185348	0.660265	0.37522	0.821739	0.556725	1	0.69806	0.547559	0.674579	0.831252	0.0981847	0.769704	0.436992	1	1	1	1	1	1	1	0.937984	0.948874
42079	-0.253702	-0.332104	-0.201404	-0.391799	-0.363788	-0.207591	-0.401662	-0.311213	0.536818	0.484895	0.261863	0.651091	0.155996	0.730274	0.632277	0.078339	0.345991	0.410618	0.573552	0.707284	0.321887	0.348431	0.668213	0.17247	0.186818	0.611267	0.282989	0.068149	0.804401	0.114366	0.800803	0.775963	0.605693	0.876055	0.416387	0.913185	0.818873	0.188576	0.700087	0.755669	0.923021	0.931359	0.588317	0.623134	0.996642	0.504586	1	0.937984	0.719554
49592	-0.0780101	-0.109002	-0.107091	-0.140418	0.233318	0.206253	0.182348	0.212877	0.0214496	0.0199141	0.0320896	0.00939916	0.236633	0.0264553	0.371077	0.295728	0.771765	0.182111	0.284955	0.315628	0.0319987	0.947362	0.278416	0.250303	0.91519	0.552836	0.255704	0.484018	0.302753	0.0843422	0.207407	0.224971	0.211643	0.125909	0.539035	0.241484	0.630057	0.471264	0.930996	0.477676	0.70528	0.756579	0.13423	1	0.860903	0.637707	1	0.937984	0.703159
46594	0.0989892	0.0930487	0.044268	0.0890466	-0.0622478	-0.0495794	-0.097386	-0.0322965	0.16892	0.223021	0.226167	0.299239	0.596469	0.142811	0.211318	0.0466488	0.470205	0.00697373	0.844683	0.072203	0.743015	0.108734	0.894995	0.140746	0.630005	0.612212	0.302211	0.979878	0.581669	0.59906	0.499319	0.55599	0.561217	0.604305	0.852796	0.489031	0.470242	0.128877	0.769704	0.0607407	1	0.463039	0.911117	0.312537	1	0.455854	1	0.937984	0.733579
46596	-0.578991	-0.563069	0.285413	-0.441605	-0.488927	-0.471309	0.580225	-0.263076	0.732497	0.727659	0.263689	0.498193	0.936573	2.55e-06	0.308244	3.65e-06	0.347421	0.000179351	0.95476	0.00231644	0.624579	0.00277697	0.665245	0.0101615	0.996215	0.566948	0.804552	0.570161	0.808225	0.744988	0.910586	0.893701	0.605693	0.755836	0.982307	0.000181754	0.577514	4.96e-05	0.700087	0.00444867	1	0.0824045	0.842369	0.0255526	0.996642	0.089815	1	0.937984	0.954778
46601	-0.0952085	-0.0960023	-0.0702592	-0.0970087	-0.0997092	-0.142642	-0.107732	-0.170794	0.971532	0.711631	0.766426	0.558901	0.273025	0.837483	0.0702271	0.372545	0.471936	0.107962	0.987228	0.614948	0.97104	0.603749	0.983807	0.589684	0.504837	0.601719	0.273283	0.884596	0.667384	0.565453	0.996869	0.893292	0.911845	0.802146	0.574762	0.949727	0.239192	0.553482	0.769704	0.358951	1	0.904523	1	0.823682	1	0.93505	1	0.937984	0.710287
46507	-1.03867	-0.955903	-1.02217	-1.04437	-0.595983	-0.642129	-0.629808	-0.650083	0.409352	0.558241	0.464405	0.462222	0.51102	0.629894	0.441073	0.860631	0.909766	0.77267	0.352679	0.852888	0.948882	0.456622	0.32056	0.802946	0.255964	0.657033	0.669364	0.488184	0.477596	0.986434	0.724296	0.807203	0.759149	0.718959	0.806098	0.850543	0.697453	0.937004	0.976552	0.953182	0.769421	0.985548	1	0.715666	0.87065	1	1	0.937984	0.90911
46608	0.136107	0.143773	0.0585949	0.128672	-0.132327	-0.121187	-0.184678	-0.116814	0.0243811	0.0262268	0.0407728	0.0390224	0.68767	0.0598565	0.57565	0.0227361	0.87457	0.0149891	0.827232	0.0281953	0.832339	0.0160059	0.667279	0.0470241	0.938099	0.573927	0.608049	0.627894	0.663372	0.960546	0.2217	0.249373	0.236917	0.224782	0.898553	0.379424	0.786905	0.0728705	0.968173	0.0994335	1	0.284698	0.964162	0.0880262	0.996642	0.249556	1	0.937984	0.90281
46611	-0.592606	-0.464994	-0.636219	-0.324216	-0.408944	-0.332797	-0.365737	-0.233431	0.630687	0.729216	0.479314	0.812056	0.352794	0.597778	0.0329727	0.687478	0.225648	0.107143	0.219674	0.674388	0.0102876	0.100063	0.175891	0.00292995	0.697082	0.511529	0.482547	0.296125	0.754089	0.17495	0.855422	0.893701	0.765963	0.947399	0.676559	0.832802	0.148129	0.821207	0.584299	0.358951	0.628468	0.923742	0.0575398	0.303649	0.760768	0.0344646	1	0.937984	0.84046
47905	0.0156907	0.0138588	0.0136455	0.0505144	-0.146867	-0.104113	-0.168802	-0.141772	0.0372722	0.128514	0.0197776	0.0141959	0.117737	0.421244	0.851692	0.0183625	0.167956	0.321832	0.957713	0.952793	0.314043	0.995073	0.289327	0.286536	0.311519	0.651347	0.499521	0.143856	0.0923283	0.823075	0.263078	0.440345	0.188213	0.143341	0.354167	0.743559	0.933507	0.0607989	0.508323	0.680019	1	1	0.583136	1	0.868232	0.691366	1	0.937984	0.850678
47687	0.0238599	-0.00549327	-0.0171187	-0.0545639	-0.0584118	-0.0756207	-0.113312	-0.0964663	0.0832791	0.139065	0.0434216	0.375097	0.382157	0.00568404	0.0541234	0.0564397	0.289978	0.392265	0.239999	0.101455	0.00187915	0.641216	0.0501604	0.134292	0.702291	0.661277	0.204653	0.412275	0.374708	0.088525	0.350901	0.452189	0.244059	0.668274	0.696771	0.113939	0.201813	0.148382	0.652594	0.741955	0.666273	0.523804	0.0155807	0.853708	0.542013	0.445429	1	0.937984	0.673525
47639	-0.281703	-0.162745	-0.310937	-0.274774	-0.427014	-0.389508	-0.505017	-0.415707	0.503893	0.297876	0.372528	0.516793	0.524567	0.186403	0.847813	0.0509548	0.656606	0.13057	0.11228	0.695541	0.926077	0.0482599	0.134648	0.628339	0.392268	0.608289	0.9633	0.731204	0.367376	0.576514	0.779932	0.63576	0.692891	0.774898	0.809674	0.542566	0.931044	0.138098	0.879329	0.397281	0.432808	0.930658	1	0.183549	0.729421	0.959752	1	0.937984	0.987604
46620	0.0565494	-0.0723502	-0.0873383	-0.0521004	0.0691707	-0.0520529	-0.0294384	-0.0086758	0.860828	0.778003	0.421706	0.546593	0.00519731	0.0225935	0.0711908	0.598902	0.313448	0.629143	0.0187589	0.00880766	0.0471696	0.783281	0.71021	0.518028	0.911931	0.514334	0.657223	0.588067	0.738979	0.834786	0.961466	0.915897	0.736492	0.797193	0.0336939	0.228134	0.241545	0.763309	0.667089	0.893962	0.134615	0.173319	0.178214	0.936817	1	0.887493	1	0.937984	0.907753
46318	-0.835635	-0.994088	-0.86492	-0.888012	-0.395199	-0.451973	-0.326496	-0.330964	0.0696234	0.0261425	0.0271534	0.0223816	0.573786	0.496152	0.524554	0.21447	0.231183	0.96468	0.216251	0.81892	0.682246	0.313153	0.407312	0.85674	0.532733	0.547697	0.474389	0.981926	0.926967	0.908987	0.328266	0.249373	0.198074	0.165504	0.845988	0.787357	0.754995	0.381188	0.595439	1	0.62504	0.970288	0.880629	0.582009	0.900664	1	1	0.937984	0.84046
46624	0.157767	0.0989763	0.0902193	0.0923557	-0.295476	-0.309347	-0.38207	-0.364622	0.0156011	0.0287776	0.0118853	0.0147993	0.568129	0.000442889	0.00480395	0.0030481	0.0237118	0.472869	0.0573061	0.0291706	0.0346079	0.776157	0.82979	0.944692	0.252842	0.627364	0.924147	0.104005	0.215639	0.69632	0.176247	0.254537	0.143283	0.144672	0.841864	0.0187162	0.0412128	0.0148627	0.186017	0.818731	0.281837	0.289423	0.142042	0.931225	1	1	1	0.937984	0.970319
46364	-0.326581	-0.391657	-0.163905	-0.176253	-0.400907	-0.500793	-0.355492	-0.405047	0.821754	0.740827	0.561678	0.488414	0.516222	0.767784	0.978524	0.345263	0.533745	0.747313	0.738571	0.404441	0.440988	0.243485	0.269909	0.949501	0.888519	0.636853	0.534087	0.739888	0.629985	0.880898	0.948291	0.903373	0.814282	0.746713	0.806098	0.927371	1	0.525961	0.800937	0.946228	0.9922	0.791539	0.688328	0.502552	0.860903	1	1	0.937984	0.872026
46639	-1.0998	-1.30065	-1.13863	-1.10968	-0.984082	-1.02157	-1.14919	-1.09287	0.816539	0.576085	0.983101	0.973107	0.806089	0.280224	0.476452	0.40365	0.640619	0.712281	0.30006	0.841035	0.959289	0.40296	0.324407	0.881136	0.507787	0.608628	0.688361	0.240828	0.288066	0.91159	0.948291	0.824734	0.99797	0.99909	0.943718	0.64204	0.722915	0.588594	0.871631	0.935506	0.723214	0.984226	1	0.673173	0.87065	1	1	0.937984	0.90911
47790	-0.936346	-0.445805	-1.28005	-0.455096	-1.13271	-0.64036	-1.33575	-0.608097	0.412663	0.416981	0.816129	0.523161	0.00666908	0.2598	0.00388481	0.000144873	0.857689	7.2e-05	0.0324243	0.132854	0.0358128	0.000315799	0.967508	0.000366571	0.995024	0.628326	0.881338	0.632755	0.886261	0.737703	0.726617	0.728784	0.935351	0.781317	0.04181	0.62015	0.0373017	0.0012814	0.958495	0.00195468	0.194717	0.573834	0.145772	0.00434128	1	0.00600118	1	0.937984	0.970319
47967	-0.940643	-0.978174	-0.862405	-0.881684	-0.834995	-0.887423	-0.850444	-0.955298	0.669719	0.714046	0.961469	0.766261	0.628616	0.886638	0.267624	0.732953	0.531277	0.333779	0.784727	0.569161	0.667868	0.399793	0.48271	0.888397	0.932147	0.592477	0.306195	0.652581	0.348047	0.62489	0.882389	0.893292	0.98832	0.92575	0.870635	0.972476	0.539967	0.862165	0.800937	0.693702	0.99844	0.88288	0.875107	0.669844	0.915398	1	1	0.937984	0.733579
47978	-1.12289	-1.42022	-1.16624	-1.40858	-1.24403	-1.42815	-1.1567	-1.39059	0.681949	0.978581	0.974256	0.951459	0.188334	0.532016	0.294663	0.0530057	0.788021	0.0951099	0.0942009	0.806596	0.107715	0.152464	0.947604	0.17206	0.615785	0.562445	0.537468	0.938257	0.908493	0.970102	0.883927	1	0.996081	0.99226	0.476241	0.802045	0.568884	0.141269	0.93198	0.333909	0.379799	0.968836	0.303465	0.38066	1	0.504586	1	0.937984	0.874829
46657	0.183682	0.129431	0.116112	0.19008	-0.217863	-0.24203	-0.229395	-0.219023	0.00940831	0.0160155	0.0247687	0.0081952	0.653784	0.830505	0.982821	0.814568	0.669384	0.847331	0.427309	0.323015	0.925362	0.84538	0.374942	0.279425	0.72948	0.519616	0.93076	0.765433	0.665261	0.464973	0.145066	0.203632	0.198074	0.118733	0.874889	0.949727	1	0.908526	0.888101	0.982525	0.854949	0.76146	1	0.982259	0.893396	0.679131	1	0.937984	0.974309
46666	-0.422619	-0.518135	-0.669844	-0.664858	-0.325563	-0.399366	-0.475689	-0.645419	0.776706	0.728574	0.570739	0.95469	0.499986	0.170762	0.0037792	0.48548	0.0253041	0.121702	0.491089	0.075628	0.0816734	0.274502	0.290543	0.971307	0.902137	0.582525	0.660329	0.669496	0.573902	0.322997	0.92798	0.893701	0.820167	0.99226	0.801241	0.523761	0.037173	0.671433	0.193771	0.383597	0.874154	0.465845	0.256015	0.53604	0.868232	1	1	0.937984	0.907753
46461	-1.91909	-1.85044	-1.91812	-1.8587	-1.39031	-1.40595	-1.27133	-1.30695	0.116762	0.186498	0.0558221	0.101908	0.900219	0.340699	0.504213	0.281161	0.427763	0.775224	0.664285	0.995123	0.702577	0.668727	0.958376	0.707115	0.675657	0.558093	0.909241	0.315761	0.594516	0.637075	0.416331	0.519191	0.279355	0.350631	0.966898	0.686713	0.742331	0.455541	0.75361	0.953182	0.957067	1	0.890368	0.867569	1	0.991863	1	0.937984	0.970319
48003	-0.645063	-0.718009	-0.706566	-0.851596	-0.903547	-0.978634	-0.908257	-0.984565	0.145039	0.141772	0.25456	0.451779	0.327189	0.950939	0.290517	0.358379	0.938242	0.319402	0.452539	0.526421	0.0342552	0.90614	0.16959	0.136071	0.986184	0.64596	0.310454	0.633587	0.302297	0.578348	0.466166	0.456953	0.596413	0.715287	0.649791	0.996308	0.564702	0.538384	0.986668	0.677393	0.858344	0.866734	0.141102	1	0.752927	0.448721	1	0.937984	0.734843
46707	0.212818	0.222792	0.125537	0.113978	-0.1732	-0.240977	-0.308863	-0.230246	0.00212964	0.000256042	0.000587782	0.00594136	0.221566	0.0149346	0.303307	0.220828	0.84628	0.156479	0.886969	0.214376	0.159919	0.166694	0.122008	0.869154	0.384734	0.588387	0.640122	0.742475	0.181933	0.313549	0.0717498	0.036518	0.0268264	0.0996926	0.51833	0.185221	0.576566	0.387042	0.953201	0.442258	1	0.673838	0.385766	0.401262	0.713903	1	1	0.937984	0.90281
46687	0.04957	0.042802	-0.12701	0.0429754	0.0149649	0.0109264	-0.0887817	0.0204817	0.714145	0.735807	0.685749	0.811792	0.956556	0.162646	0.94068	0.17956	0.897446	0.141533	0.942592	0.0613284	0.94406	0.0718673	0.998528	0.0715797	0.981808	0.543065	0.919409	0.558271	0.937529	0.612073	0.898893	0.898882	0.870199	0.947399	0.988717	0.520383	0.97663	0.339208	0.973019	0.418991	1	0.421324	1	0.242675	1	0.308198	1	0.937984	0.970319
47670	-0.126813	-0.0788277	-0.163108	-0.140783	0.0867674	0.0910431	0.0326595	0.077447	0.073619	0.153209	0.100491	0.0676864	0.857158	0.0235635	0.694829	0.0146591	0.567213	0.0604226	0.112107	0.228894	0.642795	0.0055456	0.0406286	0.45877	0.255155	0.642406	0.903516	0.499781	0.208201	0.55825	0.332789	0.478936	0.365411	0.283374	0.958238	0.235842	0.847008	0.0513069	0.823299	0.250699	0.432808	0.678182	0.856794	0.0408637	0.52922	0.848093	1	0.937984	0.970319
49532	-0.479689	-0.542094	-0.630448	-0.563461	-0.936787	-0.855824	-1.20927	-1.35279	0.229958	0.409174	0.129214	0.0394008	0.647791	0.125133	0.0196565	0.047085	0.00544668	0.418287	0.781171	0.502344	0.709235	0.694119	0.924216	0.765561	0.616389	0.670566	0.24628	0.354628	0.0975143	0.462133	0.572887	0.727367	0.422446	0.224782	0.874535	0.473235	0.105687	0.129144	0.115997	0.763624	0.998114	0.846261	0.894185	0.884905	1	1	1	0.937984	0.700762
49542	-0.0317363	-0.530778	-0.165531	-0.463827	-0.104781	-0.575485	-0.135676	-0.34804	0.738288	0.837946	0.891359	0.596467	0.000343319	0.811441	0.0613775	0.000803708	0.0801104	0.1021	0.0026336	0.415441	0.00902944	0.0269632	0.683463	0.0702924	0.892199	0.622734	0.366937	0.721436	0.443061	0.681153	0.910586	0.934444	0.960378	0.837565	0.00384046	0.940909	0.218167	0.00509462	0.355665	0.350966	0.0306627	0.793234	0.0526835	0.121664	1	0.306121	1	0.937984	0.779655
52483	-0.51611	0.657015	-0.460987	0.63008	-0.544377	0.276538	-0.370722	0.203322	0.863766	0.0217774	0.58389	0.0102008	8.75e-12	0.127865	3.57e-10	4.02e-08	0.519972	9.35e-07	3.17e-14	0.702302	1.02e-13	3.44e-13	0.851828	1.08e-12	0.0561929	0.518872	0.0309368	0.0109692	0.801055	0.00527999	0.961466	0.236648	0.829662	0.130809	3.7e-10	0.473235	1.56e-08	9.36e-07	0.793437	3.81e-05	2.26e-12	0.930658	8.99e-12	1.78e-11	1	6.47e-11	1	0.937984	0.346068
52502	0.109871	0.00965215	0.0449766	-0.051872	-0.03483	-0.0290308	-0.05806	-0.0844724	0.26447	0.764787	0.426125	0.800909	0.908887	0.646725	0.327799	0.56688	0.274583	0.602322	0.119794	0.312982	0.0124428	0.582532	0.338721	0.132683	0.195941	0.610705	0.1716	0.431893	0.94074	0.389723	0.606398	0.914698	0.737967	0.941436	0.971012	0.860039	0.59557	0.740905	0.638084	0.878176	0.445226	0.754995	0.0679293	0.814602	0.87065	0.441375	1	0.937984	0.646189
52892	-0.806755	-0.967835	-0.829062	-0.920524	-0.616155	-0.666124	-0.784268	-0.722672	0.548203	0.342306	0.887713	0.533107	0.787958	0.365952	0.566536	0.524996	0.760851	0.740247	0.494231	0.924538	0.629132	0.555854	0.840792	0.697799	0.711113	0.626999	0.980713	0.392123	0.729195	0.609975	0.808051	0.680437	0.960077	0.788943	0.93499	0.703013	0.782753	0.703076	0.930472	0.941608	0.878376	1	0.844517	0.790809	1	0.98549	1	0.937984	0.992015
52909	-0.00660648	0.0159432	-0.0988648	-0.0479656	-0.0883204	-0.0988842	-0.154799	-0.124637	0.277915	0.128484	0.456914	0.308468	0.706619	0.0185883	0.196464	0.0473196	0.359217	0.283084	0.526346	0.0100733	0.245722	0.0014284	0.0734901	0.153465	0.465154	0.569512	0.911389	0.194542	0.400106	0.64725	0.61813	0.440345	0.755623	0.613174	0.90387	0.207934	0.453065	0.129476	0.70634	0.634373	0.896538	0.176944	0.506995	0.0158234	0.626883	0.473252	1	0.937984	0.970319
53065	-2.09174	-2.02192	-1.96808	-1.95049	-1.9014	-1.81245	-1.92097	-1.9223	0.528703	0.488209	0.87597	0.925596	0.5352	0.891488	0.884152	0.449479	0.443943	0.99259	0.700925	0.496546	0.437423	0.767127	0.694398	0.922887	0.934163	0.536349	0.483946	0.483412	0.433969	0.934844	0.797784	0.777997	0.949176	0.986887	0.819681	0.974149	0.944586	0.638854	0.759103	1	0.978893	0.846261	0.686531	0.924278	1	1	1	0.937984	0.84046
62716	-0.179076	-0.129935	-0.264306	-0.213553	-0.182052	-0.165562	-0.217022	-0.115266	0.991208	0.895069	0.861048	0.716063	0.782135	0.557717	0.263385	0.388533	0.399336	0.0889908	0.515839	0.260233	0.648402	0.07655	0.269331	0.502175	0.734545	0.601758	0.293525	0.389556	0.165208	0.596411	1	0.963466	0.943807	0.906683	0.933469	0.811677	0.534514	0.571283	0.739407	0.320311	0.895847	0.712052	0.86054	0.251711	0.860903	0.872119	1	0.937984	0.72807
62719	0.0419358	0.0325947	-0.0206728	-0.03862	-0.0270946	-0.0277306	-0.117216	-0.0997181	0.61805	0.66297	0.485907	0.658929	0.985809	0.0123512	0.0432436	0.0129716	0.0450898	0.62467	0.83674	0.168162	0.0766269	0.2407	0.117222	0.692208	0.880151	0.633773	0.890721	0.530632	0.98932	0.539431	0.847467	0.86972	0.771099	0.880372	0.998942	0.171869	0.176218	0.0463968	0.264031	0.892051	1	0.618328	0.249092	0.501255	0.711435	0.98549	1	0.937984	0.970319
62945	-1.16662	-1.14817	-1.19053	-1.12589	-1.36932	-1.40833	-1.44201	-1.34371	0.492266	0.378587	0.394624	0.460663	0.539938	0.253936	0.687316	0.596641	0.310332	0.123352	0.819055	0.766896	0.613648	0.599533	0.782375	0.423196	0.576046	0.634973	0.882987	0.932651	0.680263	0.743187	0.772162	0.717555	0.718245	0.718959	0.821426	0.612561	0.841445	0.762337	0.667089	0.386071	1	0.951817	0.833538	0.822878	1	0.829668	1	0.937984	0.970319
62964	0.0593706	-0.0107877	-0.0549773	-0.0584571	-0.268148	-0.234478	-0.299805	-0.199263	0.0474378	0.174264	0.137248	0.391559	0.729591	0.745165	0.479638	0.502587	0.717705	0.302507	0.570015	0.354849	0.340427	0.72045	0.699476	0.977515	0.509304	0.599117	0.23587	0.893073	0.598261	0.508513	0.282179	0.500846	0.435556	0.681049	0.918765	0.916883	0.723898	0.688418	0.910903	0.659964	0.923021	0.772962	0.601281	0.898381	1	1	1	0.937984	0.688611
63574	-0.869506	-1.02381	-0.905953	-0.995418	-0.974117	-0.94655	-0.910181	-0.913964	0.625825	0.718705	0.984271	0.704136	0.808074	0.573288	0.596171	0.74862	0.77401	0.973406	0.284105	0.80001	0.381869	0.41302	0.843564	0.534199	0.321474	0.583921	0.310461	0.656597	0.981728	0.64014	0.85173	0.893292	0.99827	0.898679	0.943718	0.819701	0.803106	0.870746	0.93198	1	0.704704	0.968754	0.636765	0.685961	1	0.900099	1	0.937984	0.734843
64401	-0.130092	-0.0908368	-0.167689	-0.137478	-0.188389	-0.181324	-0.192413	-0.159052	0.836861	0.749314	0.930403	0.939253	0.834374	0.905179	0.385601	0.742769	0.509929	0.323944	0.359837	0.380439	0.863065	0.0738212	0.276796	0.480817	0.555263	0.538419	0.501025	0.228759	0.207306	0.953943	0.954859	0.908506	0.973043	0.991385	0.951685	0.974149	0.646065	0.868241	0.788385	0.683216	0.779133	0.782833	0.98774	0.245569	0.860903	0.856521	1	0.937984	0.850699
63597	-0.511873	-0.643593	-0.703171	-0.742856	0.225696	0.176727	-0.0600522	-0.0880719	0.0247283	0.012756	0.0495625	0.0456442	0.724383	0.0405876	0.0246879	0.0892418	0.0575768	0.84009	0.454595	0.27783	0.190361	0.735063	0.572974	0.821644	0.712111	0.673627	0.711999	0.429664	0.460611	0.958503	0.2217	0.188913	0.262355	0.237808	0.913283	0.298777	0.121403	0.206912	0.299978	0.979104	0.858344	0.729167	0.43314	0.902143	0.979053	1	1	0.938305	0.925275
61832	-0.159582	-0.159582	-0.159582	-0.159582	-0.154616	-0.157553	-0.152144	-0.159582	0.3954	0.728209	0.203714	1	0.420227	0.497596	0.173573	0.138485	0.577572	0.0421019	1	1	1	1	1	1	0.617479	0.67433	0.398717	0.358116	0.730094	0.20675	0.717971	0.893701	0.530679	1	0.732366	0.787789	0.422275	0.28198	0.827902	0.200367	1	1	1	1	1	1	1	0.938305	0.810601
48728	-2.77292	-2.90753	-2.79331	-2.74489	-2.7073	-2.86699	-2.6123	-2.75634	0.8486	0.906118	0.598679	0.973414	0.350792	0.578583	0.77426	0.137332	0.517724	0.399906	0.534768	0.925087	0.89708	0.598316	0.453325	0.823248	0.9276	0.676041	0.780108	0.610985	0.850618	0.485951	0.957758	0.970145	0.837585	0.99909	0.676519	0.822122	0.886979	0.280816	0.793437	0.747795	0.899546	1	1	0.822878	0.915398	1	1	0.939541	0.946918
42990	-0.454288	-0.454288	-0.454288	-0.454288	-0.446643	-0.454288	-0.441986	-0.440471	0.548906	1	0.335301	0.279419	0.270055	0.501292	0.373029	0.0765971	0.0469334	0.826792	1	1	1	1	1	1	0.494179	0.676967	0.580935	0.27169	0.217182	0.892198	0.808051	1	0.665354	0.591681	0.571675	0.79002	0.631493	0.185986	0.268493	0.969548	1	1	1	1	1	1	1	0.939683	0.894814
35132	-0.116135	0.00661548	-0.142782	-0.0156838	-0.204199	-0.108103	-0.266889	-0.0848421	0.401864	0.275294	0.2381	0.510097	0.0762991	0.246532	0.0280013	0.00360789	0.666785	0.000878869	0.0741064	0.697211	0.14338	0.0300247	0.74471	0.0644991	0.759913	0.679466	0.82839	0.914277	0.601504	0.528852	0.722972	0.610146	0.576798	0.767178	0.269901	0.604236	0.131479	0.0172243	0.886715	0.0131946	0.33256	0.930658	0.357197	0.131257	1	0.291128	1	0.942006	0.954778
62311	-0.285285	-0.285285	-0.285285	-0.285285	-0.280382	-0.285285	-0.277596	-0.276793	0.53691	1	0.333385	0.285554	0.25219	0.514868	0.401621	0.073192	0.0480287	0.851022	1	1	1	1	1	1	0.477811	0.686599	0.603266	0.26606	0.219468	0.907398	0.800803	1	0.663861	0.596257	0.550188	0.796709	0.662768	0.179845	0.270695	0.985804	1	1	1	1	1	1	1	0.942474	0.900048
34399	-0.367725	-0.489127	-0.503437	-0.426103	-0.360342	-0.252888	-0.422445	-0.359749	0.975075	0.318444	0.731831	0.778879	0.344078	0.584239	0.995829	0.136059	0.346742	0.580657	0.399014	0.345887	0.684877	0.920747	0.661317	0.590919	0.212388	0.687868	0.747542	0.397124	0.354211	0.936313	0.997812	0.653756	0.898837	0.931866	0.669953	0.823896	1	0.279718	0.700087	0.872898	0.82568	0.772962	0.882988	1	0.996642	0.93505	1	0.942474	0.934554
1669	-0.588607	-0.126706	-0.693258	-0.0949458	-0.509267	-0.140562	-0.535251	-0.0548203	0.692102	0.944851	0.430663	0.841235	0.00244937	0.829131	0.000204287	0.00120366	0.476613	8.9e-05	0.00274887	0.493156	0.00139495	0.000258272	0.835163	0.000117187	0.631734	0.685769	0.840138	0.377081	0.781269	0.544418	0.884831	0.989482	0.741156	0.956979	0.017915	0.949727	0.00314648	0.00697283	0.769704	0.00230874	0.0313646	0.845842	0.0126094	0.00363813	1	0.00226078	1	0.942474	0.954778
46146	-0.261825	-0.296628	-0.298588	-0.326353	0.116706	0.0493739	0.0256069	0.00242242	0.0834341	0.113111	0.13736	0.131954	0.416186	0.27162	0.168204	0.773968	0.570593	0.779362	0.740104	0.726047	0.538658	0.985095	0.776923	0.791275	0.807662	0.684306	0.709651	0.870355	0.897419	0.972648	0.350901	0.428948	0.435556	0.411975	0.731372	0.630578	0.412705	0.888429	0.823299	0.953182	0.9922	0.937184	0.781945	1	1	1	1	0.942474	0.923275
63590	-0.188614	-0.233195	-0.178935	-0.152308	-0.063425	0.00222357	-0.0977953	-0.0531749	0.282645	0.0444168	0.48569	0.394532	0.322609	0.604262	0.877129	0.132406	0.403745	0.501137	0.595924	0.90832	0.665824	0.518739	0.33636	0.751408	0.303725	0.680765	0.807703	0.150503	0.203818	0.866514	0.618998	0.300472	0.771099	0.682062	0.642402	0.834795	0.942918	0.275183	0.739443	0.832617	0.927625	1	0.875107	0.764705	0.87065	1	1	0.942474	0.954778
20691	-0.275715	-0.721509	0.00844274	0.659963	-0.0386295	-0.880914	0.0977202	0.822014	0.386339	0.560123	0.744124	0.553633	0.000279266	0.550342	0.000206824	2.67e-05	2.02e-12	0.00170532	0.124373	0.326533	0.00139565	0.0122592	3.25e-06	0.0251679	0.282558	0.688371	0.838643	0.499963	0.383409	0.843441	0.716648	0.807367	0.90079	0.798603	0.00330004	0.809202	0.00314648	0.000304776	2.31e-09	0.0226252	0.450898	0.76146	0.0126094	0.0732341	0.00371187	0.166957	1	0.942474	0.954778
38116	-0.217819	-0.333083	-0.299324	-0.353981	-0.262056	-0.36779	-0.388231	-0.43346	0.732187	0.7883	0.491884	0.538855	0.120587	0.0642844	0.0122457	0.763476	0.334145	0.505692	0.181606	0.344366	0.114861	0.695063	0.808249	0.525776	0.930757	0.683833	0.747974	0.621258	0.683153	0.931494	0.910586	0.91687	0.776666	0.791862	0.354167	0.388087	0.0784963	0.882502	0.688163	0.836224	0.561552	0.772962	0.31504	0.885119	1	0.892053	1	0.942474	0.934554
32418	0.324943	0.51967	0.240197	0.434274	-0.349689	0.0683692	-0.358734	-0.0679442	0.00235937	0.0399757	0.00673728	0.0225242	0.000433472	0.938425	0.0168362	0.000327264	0.245065	0.0136659	0.190434	0.568175	0.46165	0.0607763	0.565213	0.191912	0.238229	0.68889	0.362228	0.435179	0.787686	0.609055	0.072758	0.299085	0.118261	0.165504	0.00462235	0.996308	0.094869	0.00245108	0.611571	0.0953541	0.579427	0.88288	0.712775	0.211962	0.975655	0.538015	1	0.942474	0.776848
32984	-0.157845	0.0172174	-0.191025	0.047495	-0.0797549	0.066637	-0.0704907	0.059239	0.432848	0.619453	0.226595	0.906023	0.0240179	0.885755	0.032029	0.034382	0.908655	0.0452278	0.0331496	0.684855	0.0126402	0.0114557	0.711121	0.00385952	0.783039	0.683559	0.524149	0.494795	0.717482	0.296661	0.737584	0.855685	0.561217	0.98174	0.109181	0.972476	0.14502	0.100571	0.976552	0.209666	0.19688	0.927251	0.068353	0.0698981	1	0.0427545	1	0.942474	0.863731
62918	-0.467949	-0.272603	-0.420439	-0.335644	-0.971504	-0.822613	-0.999099	-1.06541	0.0442702	0.0282867	0.0211719	0.00389094	0.196494	0.81046	0.414729	0.126074	0.0357773	0.564504	0.181378	0.744654	0.364811	0.311358	0.665647	0.561144	0.802549	0.686055	0.224135	0.877437	0.333749	0.416335	0.276023	0.25271	0.19463	0.0853612	0.484046	0.940909	0.670732	0.266389	0.236752	0.870728	0.561552	0.94012	0.627828	0.580489	0.996642	0.9188	1	0.942474	0.684921
46261	-0.623603	0.150357	-0.508795	0.177243	-0.46249	-0.145944	-0.461255	0.0926552	0.478862	0.193345	0.834412	0.709949	0.0721437	0.994381	0.00175238	0.0732536	0.174578	0.0017934	0.000596468	0.605674	0.000386594	0.00333596	0.903742	0.00227222	0.10729	0.688403	0.385965	0.225428	0.454942	0.640853	0.762038	0.531925	0.937135	0.903068	0.260493	1	0.0188629	0.179845	0.511328	0.0229918	0.00932288	0.901975	0.00469259	0.0287782	1	0.0275809	1	0.942474	0.800702
54805	0.0592973	0.0557718	-0.0465879	0.0364373	-0.058376	-0.0232474	-0.142859	-0.0442401	0.190669	0.378352	0.283631	0.368469	0.294709	0.0122559	0.67294	0.000430666	0.530851	0.00354458	0.933805	0.0132619	0.590306	0.016606	0.648818	0.0514943	0.474869	0.692236	0.494	0.74967	0.975531	0.773031	0.537168	0.717555	0.627231	0.664814	0.604273	0.171869	0.836655	0.00303327	0.800937	0.0378751	1	0.202169	0.822726	0.0906575	0.996642	0.258381	1	0.945917	0.845059
61862	-0.0415191	-0.0223426	-0.0522353	0.00117414	0.0872	0.0334881	0.0354679	-0.026865	0.282155	0.640279	0.463166	0.814393	0.408722	0.426184	0.0801997	0.975688	0.353357	0.337822	0.81589	0.896472	0.604293	0.716669	0.775243	0.516855	0.487378	0.695832	0.13608	0.761263	0.424307	0.270526	0.618998	0.860445	0.75821	0.948186	0.7241	0.743559	0.256053	1	0.704659	0.694202	1	0.998901	0.829249	0.895745	1	0.886814	1	0.947241	0.582296
38366	-4.11077	-4.115	-3.92317	-3.91271	-4.18353	-4.19019	-3.89173	-3.94768	0.782515	0.775451	0.905063	0.894451	0.968	0.0796831	0.156109	0.0731004	0.144812	0.735973	0.983964	0.372851	0.346847	0.362196	0.336674	0.960343	0.992768	0.697335	0.8878	0.690645	0.880645	0.804227	0.931755	0.915897	0.965826	0.978319	0.991677	0.40746	0.391474	0.179845	0.465437	0.941608	1	0.779163	0.606982	0.635241	0.87065	1	1	0.947241	0.970319
2133	-0.110758	-0.13647	-0.15573	0.152245	-0.0870554	0.0618878	-0.192433	-0.0542178	0.888633	0.242371	0.828341	0.223753	0.122535	0.273924	0.732829	0.00872074	0.22817	0.1517	0.833	0.712303	0.0319293	0.874494	0.0186511	0.0121714	0.261458	0.697356	0.13934	0.131164	0.00970394	0.275023	0.962897	0.577052	0.937135	0.545747	0.356665	0.633969	0.866518	0.0343116	0.589008	0.436292	1	0.933077	0.13423	1	0.38952	0.100635	1	0.947241	0.590282
33939	-0.0169558	-0.0931249	-0.0233574	-0.109966	-0.0622613	-0.106828	-0.0487223	-0.0967554	0.481871	0.831384	0.693555	0.837358	0.158809	0.667941	0.274995	0.0666284	0.749589	0.128987	0.0579518	0.872863	0.0208588	0.0822306	0.673815	0.0312959	0.535271	0.695571	0.251493	0.81897	0.597448	0.449277	0.763632	0.930922	0.873649	0.956502	0.420421	0.873472	0.550472	0.168683	0.92675	0.393513	0.281994	0.991968	0.100451	0.262815	1	0.192414	1	0.947241	0.703159
46701	-0.0903182	-0.0941664	-0.14736	-0.106421	-0.13812	-0.163653	-0.171964	-0.160035	0.753832	0.648612	0.871741	0.725069	0.485292	0.355193	0.549163	0.820219	0.92118	0.744284	0.933847	0.219359	0.728375	0.251944	0.791542	0.37763	0.713476	0.694472	0.921589	0.447494	0.788088	0.623314	0.916834	0.863446	0.948799	0.906929	0.793466	0.700907	0.769646	0.913043	0.980419	0.944636	1	0.675606	0.904367	0.509664	1	0.793509	1	0.947241	0.970319
48441	0.00169167	-0.00804035	-0.0832542	-0.0106968	-0.24435	-0.274469	-0.306042	-0.291512	0.154228	0.123296	0.196492	0.104602	0.418334	0.0981971	0.205561	0.396253	0.646807	0.696045	0.836456	0.0726416	0.792731	0.111674	0.955064	0.124821	0.734244	0.698596	0.562651	0.467615	0.810649	0.334364	0.483538	0.440345	0.517227	0.35311	0.732366	0.440089	0.464446	0.580391	0.874387	0.92811	1	0.463039	0.946925	0.316964	1	0.425136	1	0.947798	0.88672
1107	-0.0807006	-0.161739	-0.0853715	-0.160216	0.035421	-0.0435385	0.0142007	0.00247783	0.00848854	0.00740459	0.0236122	0.000262143	0.00334397	0.426019	0.217023	0.0311056	0.0851681	0.659951	0.0171384	0.889993	0.0193093	0.0245762	0.964029	0.0275466	0.961443	0.70046	0.279559	0.665005	0.30153	0.14323	0.140368	0.148534	0.198074	0.0124627	0.0236986	0.743559	0.475285	0.093645	0.361066	0.903966	0.127101	0.998901	0.0953762	0.114455	1	0.177575	1	0.949198	0.718168
52358	-0.0709591	-0.0709591	-0.0709591	-0.0709591	-0.0709591	-0.069938	-0.06884	-0.0640131	1	0.826787	0.649793	0.137548	0.765712	0.536438	0.043633	0.748643	0.0848448	0.159861	1	1	1	1	1	1	0.853572	0.701737	0.210121	0.842682	0.284826	0.383356	1	0.929423	0.855148	0.4174	0.930779	0.803249	0.177172	0.870746	0.361066	0.4438	1	1	1	1	1	1	1	0.9498	0.673525
32457	0.048074	0.0745115	0.0267383	0.0433239	-0.231819	0.0241723	-0.313503	-0.181905	0.15661	0.798096	0.0856939	0.253624	0.00945637	0.404289	0.610137	0.000665142	0.0361802	0.179643	0.831263	0.863465	0.969458	0.700239	0.801534	0.893655	0.147302	0.702578	0.729427	0.0676366	0.269079	0.466986	0.486544	0.919825	0.334852	0.568496	0.0546986	0.735298	0.81233	0.00436165	0.236752	0.475575	1	0.988178	1	0.888735	1	1	1	0.949812	0.928879
46172	-0.116107	-6.29e-05	-0.0729582	0.0199723	-0.60869	-0.621514	-0.512401	-0.653882	0.166212	0.0817611	0.216225	0.0595348	0.882058	0.26597	0.601203	0.207662	0.708097	0.102737	0.290224	0.693798	0.215116	0.506116	0.854928	0.396789	0.3563	0.703426	0.194881	0.193077	0.707352	0.0941167	0.495484	0.379225	0.55193	0.265349	0.958925	0.625715	0.806897	0.374909	0.902725	0.350966	0.711633	0.930227	0.466629	0.755128	1	0.804319	1	0.949833	0.661785
37187	-0.739771	-0.67932	-0.738019	-0.643628	-1.15377	-1.25086	-1.21008	-1.33857	0.186214	0.0692871	0.132333	0.0278942	0.306802	0.553022	0.0524978	0.667462	0.355749	0.176617	0.615387	0.988377	0.424486	0.62566	0.766709	0.432966	0.304424	0.704738	0.0677668	0.516371	0.420898	0.146739	0.531175	0.352581	0.428953	0.185042	0.620677	0.811677	0.201684	0.81539	0.704659	0.470842	0.942276	1	0.682168	0.83887	1	0.832536	1	0.950481	0.480047
46957	-0.0976922	-0.191148	-0.0986079	-0.0486414	-0.261443	-0.200226	-0.202428	-0.0372397	0.219268	0.945613	0.435602	0.931722	0.534302	0.549098	0.0236149	0.982153	0.0989411	0.0944923	0.454338	0.994147	0.694403	0.458765	0.254324	0.688995	0.331149	0.70625	0.271275	0.551393	0.897505	0.468887	0.568913	0.989482	0.743771	0.988643	0.819406	0.808414	0.117662	1	0.383986	0.333795	0.858344	1	0.887249	0.716075	0.853854	0.98462	1	0.951394	0.710287
17747	-0.219452	0.168551	-0.265377	0.200824	-0.1413	0.368874	-0.235581	0.086279	0.574123	0.150965	0.83027	0.410413	1.01e-09	0.238733	0.00477429	1.08e-12	0.000489047	7.66e-05	0.000165156	0.650326	4.72e-05	2.72e-05	0.750029	6.99e-06	0.344125	0.707812	0.13626	0.187103	0.0153524	0.263883	0.821739	0.475096	0.937135	0.693525	3.12e-08	0.597357	0.0412128	5.37e-11	0.0306375	0.0020331	0.00319395	0.911574	0.000866592	0.000456088	1	0.000185448	1	0.952374	0.582296
2342	-0.249086	-0.125818	-0.245812	-0.0291821	-0.372873	-0.146333	-0.41274	-0.270172	0.61654	0.933812	0.499762	0.330625	0.00174154	0.577378	0.151993	0.000246139	0.0844383	0.0472345	0.174901	0.971195	0.0160023	0.186588	0.287143	0.0176217	0.371615	0.708766	0.310729	0.205699	0.0572884	0.5215	0.847467	0.98298	0.777672	0.635089	0.0136103	0.822122	0.388843	0.00195031	0.361066	0.214002	0.552803	1	0.0818775	0.43174	0.868232	0.131143	1	0.952534	0.734843
61785	-0.268315	0.182643	-0.18971	0.0224644	-0.228738	-0.0849473	-0.229342	-0.241679	0.862677	0.243303	0.86249	0.2494	0.277335	0.996354	0.922008	0.275327	0.236497	0.925638	0.00761517	0.639089	0.0837762	0.0271509	0.339642	0.206298	0.151078	0.710583	0.155696	0.286126	0.987113	0.293457	0.961466	0.577148	0.944181	0.567742	0.580622	1	0.970781	0.449425	0.603725	1	0.0689596	0.909589	0.26084	0.121673	0.87065	0.567798	1	0.952853	0.610479
37198	0.460354	0.486076	0.445081	0.497501	0.162644	0.16853	0.169767	0.165155	0.28623	0.255588	0.323761	0.234293	0.875853	0.850037	0.946865	0.973797	0.928615	0.902556	0.590274	0.74915	0.436973	0.39107	0.810927	0.273028	0.744355	0.712777	0.569193	0.487728	0.807767	0.348924	0.62456	0.590696	0.658924	0.554624	0.958925	0.95181	0.981265	1	0.984712	0.99787	0.923021	0.940385	0.686531	0.661053	1	0.668508	1	0.952853	0.889656
5983	-0.688371	0.297996	-1.03747	0.130752	-0.798609	-0.0317307	-1.03626	-0.488733	0.676217	0.212369	0.996351	0.0196988	5.52e-05	0.203565	0.0977912	1.85e-07	0.0149904	0.00366319	4.34e-05	0.140939	0.000635462	5.02e-08	0.479737	1.54e-06	0.466499	0.711453	0.0920044	0.272618	0.336616	0.0403307	0.883927	0.549458	1	0.156086	0.000875289	0.561032	0.289067	3.41e-06	0.16439	0.0387009	0.000969912	0.580547	0.00698288	1.64e-06	0.915398	5.02e-05	1	0.952853	0.540969
57512	-0.141387	-0.110115	-0.0970995	-0.0838332	-0.354056	-0.39532	-0.357326	-0.431289	0.162606	0.0619035	0.0881181	0.0233838	0.606613	0.967436	0.335551	0.63541	0.65353	0.356373	0.758184	0.662865	0.571076	0.898026	0.79582	0.896076	0.575114	0.713179	0.298037	0.846892	0.630442	0.500331	0.493261	0.326999	0.339212	0.167173	0.861949	0.996308	0.59916	0.787191	0.879329	0.719371	0.996938	0.916598	0.811454	1	1	1	1	0.952853	0.731313
1519	-0.159047	-0.218037	-0.279213	-0.160948	-0.0603996	-0.0606408	-0.104039	-0.208168	0.590343	0.390631	0.339461	0.796594	0.998506	0.734959	0.252327	0.736369	0.2531	0.419504	0.718123	0.462366	0.99072	0.708152	0.726832	0.469466	0.777739	0.713129	0.48361	0.931926	0.326056	0.285883	0.835709	0.72432	0.668034	0.938961	1	0.91649	0.520226	0.863512	0.619688	0.764624	0.987172	0.831235	1	0.89282	1	0.852964	1	0.952853	0.84046
22176	-0.00216176	-0.0718306	-0.0194687	-0.0881696	0.0833437	-0.0949545	0.0390782	-0.0279596	0.378789	0.811573	0.546385	0.535067	0.000137968	0.336204	0.0162024	0.00389437	0.146093	0.145836	0.232775	0.766552	0.141076	0.369467	0.779259	0.239309	0.144413	0.716553	0.733345	0.271973	0.262359	0.982129	0.709991	0.92411	0.810696	0.789667	0.00191978	0.686478	0.0926169	0.0180629	0.468237	0.425907	0.652571	0.951817	0.355025	0.641647	1	0.620161	1	0.955125	0.931534
48972	-0.457226	-0.436781	-0.630703	-0.565515	-0.698219	-0.804345	-0.796068	-0.756333	0.201762	0.0521832	0.380531	0.311751	0.409756	0.44718	0.651524	0.948699	0.709023	0.757433	0.900237	0.288085	0.506896	0.235173	0.430224	0.689417	0.542462	0.715826	0.809129	0.330863	0.395213	0.902478	0.546818	0.311025	0.700299	0.617527	0.7241	0.758725	0.828751	0.988553	0.902897	0.948248	1	0.736836	0.749722	0.495993	0.909046	0.98462	1	0.955125	0.954778
63610	-0.140319	-0.158968	-0.155405	-0.187111	-0.140966	-0.162243	-0.187425	-0.198227	0.997868	0.98921	0.894805	0.963384	0.693076	0.389109	0.288684	0.640422	0.504573	0.84115	0.784926	0.82527	0.493695	0.958414	0.680479	0.642706	0.975911	0.718513	0.904244	0.741201	0.928203	0.810189	1	1	0.963181	0.99566	0.900682	0.724263	0.563348	0.791681	0.785747	0.979338	0.99844	0.975785	0.735386	1	1	0.971295	1	0.95662	0.970319
37210	0.13572	0.118583	0.00536293	-0.100561	-0.268431	-0.501055	-0.330784	-0.29639	0.0650836	0.00504456	0.124211	0.36904	0.0485336	0.595414	0.811749	0.147904	0.0823242	0.769547	0.908325	0.381468	0.113399	0.447068	0.141863	0.476855	0.256293	0.719792	0.272401	0.135752	0.0262128	0.459398	0.317352	0.133857	0.414589	0.664814	0.190955	0.831538	0.913419	0.295549	0.357156	0.952335	1	0.782833	0.313288	0.710441	0.729421	0.854146	1	0.957206	0.710287
47403	-0.385504	-0.339319	-0.552374	-0.486636	-0.638304	-0.768092	-0.758973	-0.833655	0.366619	0.127399	0.460261	0.216202	0.120146	0.148311	0.019756	0.912803	0.431421	0.370257	0.661826	0.115007	0.338592	0.0445772	0.163833	0.533658	0.191506	0.731174	0.483719	0.0995368	0.543347	0.296942	0.69835	0.440345	0.755623	0.537443	0.354167	0.496254	0.105687	0.971148	0.753831	0.725881	0.957067	0.546666	0.599896	0.173701	0.744755	0.900099	1	0.959444	0.84046
64579	-0.529961	-0.632341	-0.527088	-0.617802	-0.24027	-0.375278	-0.33318	-0.440046	0.423147	0.477098	0.591567	0.622774	0.423471	0.5816	0.236673	0.802778	0.700821	0.526244	0.631922	0.989273	0.681052	0.622396	0.945751	0.671227	0.904573	0.72491	0.680909	0.816498	0.770755	0.952674	0.734872	0.775963	0.834337	0.856126	0.733202	0.823641	0.500518	0.90306	0.899405	0.856553	0.952033	1	0.880629	0.835973	1	0.979374	1	0.959444	0.90911
62955	-0.191633	-0.0408028	-0.1506	-0.190648	-0.55315	-0.332438	-0.457898	-0.504954	0.0681144	0.140134	0.12025	0.11211	0.0214914	0.318614	0.613514	0.189363	0.0716249	0.621926	0.21317	0.734425	0.993503	0.364407	0.216162	0.740565	0.650142	0.724883	0.759251	0.919009	0.882996	0.963714	0.326245	0.45424	0.413237	0.364438	0.0996815	0.670734	0.814163	0.350338	0.333567	0.891479	0.623402	0.937184	1	0.635762	0.81563	1	1	0.959444	0.936877
1564	-0.049001	-0.0183528	-0.0518464	-0.0165998	-0.0178231	0.0518253	-0.0129748	0.0375188	0.379068	0.0495097	0.273309	0.128316	1.03e-06	0.726485	8.8e-05	5.07e-06	0.302511	0.000332503	0.0821558	0.871337	0.066214	0.0576436	0.920521	0.0458414	0.0824312	0.731003	0.305852	0.162749	0.473209	0.49586	0.709991	0.310388	0.613788	0.406691	2.07e-05	0.911902	0.00161973	6.72e-05	0.665058	0.00719403	0.350045	0.991222	0.224812	0.206828	1	0.245563	1	0.959444	0.733579
31548	-1.70032	-1.99674	-1.81649	-1.81485	-1.64698	-1.76955	-1.66709	-1.72481	0.82457	0.345562	0.534827	0.708263	0.470564	0.905704	0.646716	0.54632	0.792134	0.733906	0.169361	0.589464	0.594717	0.402688	0.398434	0.993929	0.526127	0.72604	0.89347	0.7766	0.616959	0.828582	0.948291	0.684525	0.800837	0.902917	0.787906	0.974149	0.824473	0.721471	0.933704	0.941608	0.539778	0.892013	0.825514	0.673173	0.900664	1	1	0.959444	0.970319
38686	-0.401672	-0.401672	-0.401672	-0.401672	-0.393751	-0.394426	-0.394565	-0.391785	0.445061	0.484666	0.493083	0.341031	0.636559	0.568646	0.169702	0.92223	0.0655506	0.0526368	1	1	1	1	1	1	0.769761	0.723993	0.394439	0.951788	0.252923	0.228803	0.746527	0.775963	0.776666	0.637896	0.870732	0.81897	0.413739	0.973394	0.315583	0.227381	1	1	1	1	1	1	1	0.959444	0.805108
64200	-3.09428	-3.10298	-3.18301	-3.25762	-2.71069	-2.79365	-2.86762	-2.9844	0.288848	0.391852	0.382669	0.44926	0.494266	0.196675	0.0248978	0.542235	0.116913	0.336222	0.954859	0.564092	0.288814	0.602905	0.315218	0.627678	0.704645	0.727769	0.573254	0.975288	0.853741	0.829519	0.62657	0.72432	0.702355	0.714931	0.797677	0.554205	0.121403	0.720245	0.422683	0.693942	1	0.88288	0.56235	0.823682	0.87065	0.959752	1	0.959444	0.891158
43508	-0.932273	-1.14375	-1.06942	-0.848062	-1.02122	-0.950937	-1.07279	-1.20226	0.759864	0.507899	0.990766	0.224804	0.647861	0.737532	0.240078	0.428691	0.103428	0.400441	0.278912	0.4822	0.665984	0.703189	0.130547	0.25712	0.257416	0.730497	0.286278	0.430031	0.028555	0.158845	0.918437	0.784185	1	0.545747	0.874535	0.916693	0.503545	0.615267	0.392063	0.747795	0.702513	0.844208	0.875107	0.890498	0.72704	0.644778	1	0.959444	0.72046
62852	-0.281948	-0.245703	-0.263188	-0.225226	-0.483179	-0.391378	-0.429336	-0.374432	0.079694	0.203363	0.147194	0.192686	0.148179	0.395619	0.0870391	0.5491	0.789039	0.386392	0.651752	0.815262	0.480139	0.82761	0.798695	0.636419	0.587051	0.731566	0.611022	0.841322	0.972452	0.868414	0.342647	0.545971	0.444309	0.509943	0.40521	0.728854	0.272453	0.72285	0.93198	0.73972	0.957067	0.969205	0.725613	0.969113	1	0.965631	1	0.959444	0.90281
62921	-0.00308827	0.0661724	-0.018992	0.0785566	-0.20399	-0.25372	-0.247312	-0.250922	0.213743	0.049273	0.158194	0.042994	0.308357	0.37471	0.336304	0.895452	0.954243	0.940985	0.263204	0.79697	0.187452	0.169215	0.841214	0.115592	0.131716	0.727678	0.103507	0.245522	0.903086	0.199695	0.566626	0.310388	0.462819	0.230423	0.621618	0.712574	0.599567	0.96297	0.993227	1	0.687221	0.967386	0.429485	0.404769	1	0.402105	1	0.959444	0.542826
47390	-0.462112	-0.75965	-0.541206	-0.303664	-0.335302	-0.462564	-0.485075	-0.152865	0.505651	0.119895	0.768168	0.428743	0.315114	0.237322	0.150356	0.858802	0.0150763	0.00920041	0.0646912	0.622066	0.32383	0.174209	0.00486097	0.139671	0.404997	0.729425	0.906535	0.239025	0.474259	0.643196	0.780715	0.437298	0.91205	0.707954	0.631889	0.596442	0.386368	0.9368	0.16439	0.0739273	0.303756	0.908806	0.589298	0.414973	0.264113	0.455854	1	0.959444	0.970319
47942	-1.47693	-1.47374	-1.33096	-1.31968	-1.20947	-1.24087	-1.12506	-1.17647	0.0787722	0.125585	0.175366	0.345385	0.776114	0.444915	0.76508	0.294867	0.559874	0.64159	0.981791	0.297656	0.261988	0.308329	0.271777	0.93579	0.846133	0.729902	0.486107	0.879789	0.615176	0.725171	0.342647	0.440345	0.494056	0.640358	0.932347	0.756784	0.883559	0.471209	0.821824	0.895244	1	0.739364	0.528249	0.576727	0.860903	1	1	0.959444	0.841651
52984	0.0934822	0.317904	0.0518035	0.289496	-0.197032	0.0927176	-0.263875	-0.0971082	0.0141523	0.0557217	0.00784412	0.00124646	2.68e-09	0.153171	0.0332476	6.95e-13	6.6e-05	0.000430898	0.000191322	0.481531	0.00107358	1.11e-05	0.631309	8.04e-05	0.386533	0.738528	0.203249	0.23072	0.0331678	0.347242	0.171293	0.313659	0.119396	0.0395059	7.64e-08	0.50511	0.148767	3.6e-11	0.0100963	0.00792265	0.00357867	0.844208	0.010208	0.000210784	0.996642	0.00161001	1	0.95975	0.672271
31591	-0.0444043	-0.0350289	-0.0977629	-0.0537006	-0.432654	-0.421415	-0.473142	-0.439924	0.0737391	0.075104	0.0835988	0.0752243	0.633301	0.0866941	0.757626	0.0289669	0.43229	0.159394	0.753552	0.0750087	0.755563	0.0365928	0.531934	0.141031	0.960903	0.735054	0.957488	0.77227	0.996581	0.77555	0.332789	0.364559	0.332356	0.300435	0.870732	0.415508	0.87976	0.0879695	0.754113	0.443582	0.995142	0.465845	0.918101	0.150291	0.953827	0.455854	1	0.95975	0.98571
35137	0.046122	-0.000313692	0.0130269	-0.0138643	-0.0929539	-0.0751218	-0.139573	-0.127383	0.00513432	0.127888	0.00220708	0.0216572	0.473528	0.0618644	0.167092	0.0101115	0.0365191	0.624066	0.141716	0.29437	0.058088	0.672192	0.667341	0.393994	0.110485	0.73626	0.524598	0.0537074	0.335458	0.330876	0.117165	0.440345	0.0603673	0.162548	0.789806	0.379502	0.412705	0.0380765	0.236752	0.892051	0.483445	0.739153	0.203231	0.869581	0.996642	0.804319	1	0.95975	0.863731
36713	-0.403349	-0.381372	-0.361858	-0.564499	-0.287893	-0.124356	-0.319082	-0.35114	0.558843	0.193936	0.828474	0.280543	0.2255	0.816895	0.638757	0.14926	0.0933244	0.81189	0.897593	0.808031	0.345806	0.909018	0.28417	0.236109	0.515328	0.738274	0.652675	0.32514	0.840915	0.433174	0.817487	0.531925	0.937135	0.591681	0.524023	0.943626	0.82167	0.296976	0.371021	0.963627	1	0.968836	0.606982	1	0.863633	0.618043	1	0.95975	0.907753
36103	-0.235805	-0.281482	-0.276903	-0.29233	-0.124088	-0.183805	-0.19591	-0.191372	0.602912	0.649158	0.705949	0.63822	0.293644	0.206841	0.23688	0.831224	0.894001	0.936319	0.525981	0.56825	0.432715	0.949286	0.88024	0.830344	0.878321	0.737625	0.906601	0.855634	0.971463	0.82766	0.840981	0.863446	0.88418	0.864856	0.603689	0.565961	0.500518	0.91993	0.973019	1	0.896538	0.88288	0.685733	1	1	1	1	0.95975	0.970319
47993	0.0877631	0.108312	0.0224721	0.10062	-0.0699585	-0.0938939	-0.0863713	0.113502	0.266678	0.154932	0.44292	0.927584	0.787751	0.853524	0.0400182	0.932561	0.0204323	0.0254028	0.85532	0.5625	0.90917	0.446547	0.945584	0.488274	0.756649	0.733492	0.235381	0.515611	0.135029	0.39681	0.60747	0.480278	0.74808	0.986887	0.93499	0.952361	0.167256	0.980693	0.175557	0.140022	1	0.88288	1	0.710441	1	0.863752	1	0.95975	0.688611
48076	-0.0268751	-0.172785	-0.302946	-0.212967	-0.00825609	-0.170349	-0.240193	-0.194654	0.884712	0.984864	0.625168	0.886595	0.0479526	0.00485374	0.0231462	0.392325	0.765776	0.576841	0.159266	0.00811116	0.0730426	0.209038	0.697674	0.384713	0.902224	0.737623	0.998146	0.647104	0.904064	0.735871	0.962897	1	0.844079	0.976258	0.189979	0.108591	0.115833	0.575377	0.930512	0.872407	0.522702	0.16827	0.242978	0.457797	1	0.801016	1	0.95975	0.999838
49637	-0.20669	-0.69391	-0.161548	-0.65964	-0.0166999	-0.345756	-0.0219818	-0.0871604	0.194713	0.0181391	0.340248	0.000126398	0.000519016	0.954936	0.451247	0.000634206	0.00610241	0.485845	5.5e-05	0.703279	0.000170431	1.13e-05	0.772443	3.79e-05	0.295264	0.738333	0.0118849	0.167892	0.138195	0.00449305	0.540219	0.213177	0.668034	0.00851523	0.00523125	0.996308	0.707229	0.00418282	0.115997	0.829631	0.00120635	0.930658	0.00253315	0.000210784	1	0.000859579	1	0.95975	0.204662
48580	-0.817954	-0.649317	-0.950083	-0.835443	-1.04772	-1.04842	-1.26661	-1.17975	0.493906	0.235635	0.346388	0.305873	0.996633	0.189838	0.428451	0.191259	0.430911	0.602285	0.425016	0.531821	0.934017	0.155466	0.378677	0.587449	0.529263	0.747105	0.670344	0.758925	0.838629	0.917751	0.772979	0.574487	0.668811	0.612283	1	0.546982	0.681816	0.352547	0.753831	0.878176	0.854949	0.86962	1	0.385624	0.893396	0.93505	1	0.959851	0.90911
15749	-0.288185	-0.545908	-0.43967	-0.589831	-0.250971	-0.469903	-0.357576	-0.521081	0.914643	0.826735	0.813105	0.843043	0.010981	0.212905	0.00177442	0.189447	0.549285	0.0566768	0.0180736	0.162845	0.00577328	0.327159	0.685111	0.166537	0.778556	0.744927	0.819165	0.964786	0.958055	0.922931	0.973514	0.929423	0.935343	0.957126	0.0608219	0.570385	0.0189216	0.350338	0.816873	0.238628	0.131216	0.615469	0.0376418	0.597261	1	0.496492	1	0.959851	0.954778
569	0.290454	0.179473	-0.207589	-0.212702	-0.555763	-0.621128	-1.14853	-1.32097	0.043438	0.0558044	0.0250642	0.00861901	0.714581	0.00105579	2.74e-05	0.00348201	0.000119007	0.335098	0.624326	0.0288144	0.02723	0.0886296	0.0845261	0.981994	0.874395	0.742738	0.364254	0.626812	0.286953	0.562138	0.275114	0.313659	0.198074	0.118733	0.907948	0.0351385	0.000559223	0.0167636	0.0135787	0.693942	0.947282	0.288397	0.121841	0.278585	0.665133	1	1	0.959851	0.776848
37092	-0.0954114	-0.211393	-0.100701	-0.122119	-0.108155	-0.110053	-0.15426	-0.0339472	0.913705	0.389277	0.648869	0.453713	0.980685	0.556688	0.344449	0.573036	0.332274	0.12597	0.244048	0.957558	0.788193	0.266158	0.36958	0.829416	0.367994	0.747192	0.425748	0.22196	0.917161	0.263643	0.973495	0.72432	0.855148	0.716026	0.997698	0.811677	0.604174	0.744686	0.685577	0.388444	0.668929	1	0.943681	0.529041	0.89335	1	1	0.959851	0.823354
36738	-0.176809	-0.190173	-0.265658	-0.411292	-0.177916	-0.159589	-0.310495	-0.357251	0.994503	0.84913	0.780358	0.736816	0.826585	0.114051	0.0329752	0.0723125	0.018893	0.576342	0.899716	0.402516	0.0279089	0.476848	0.0380279	0.170605	0.814503	0.746153	0.683112	0.576716	0.862134	0.464415	1	0.939726	0.916037	0.912551	0.951685	0.458849	0.148129	0.179444	0.173843	0.872407	1	0.791539	0.123333	0.731296	0.526266	0.501702	1	0.959851	0.90911
21025	0.0663848	0.0353921	-0.0256165	-0.0291675	0.0572968	0.0426119	-0.0511297	0.050702	0.884086	0.907793	0.68242	0.201608	0.637762	0.00060512	0.832505	0.00292897	0.795302	0.00125576	0.433349	0.0207348	0.0163563	0.123788	0.103502	0.928423	0.746041	0.744276	0.0783342	0.515809	0.150023	0.0373021	0.962897	0.970145	0.870199	0.523624	0.870732	0.0246587	0.923745	0.0145302	0.934349	0.0173228	0.854949	0.236584	0.0829446	0.33414	0.70255	1	1	0.959851	0.502131
35160	-0.0474789	-0.0803716	-0.0209438	-0.0910666	-0.0548534	-0.172305	-0.0543354	-0.228601	0.943071	0.374148	0.746483	0.184592	0.0188897	0.991686	0.000567113	0.0183777	0.258099	0.000546497	0.601783	0.673738	0.489348	0.346125	0.865228	0.266469	0.292687	0.745835	0.105918	0.466011	0.570056	0.195297	0.985568	0.713885	0.90079	0.495576	0.0901805	1	0.00735313	0.0607989	0.622076	0.0091699	0.932927	0.923742	0.734796	0.621934	1	0.659526	1	0.959851	0.542826
485	-0.172267	-0.0844325	-0.214744	-0.0149279	-0.141885	0.180105	-0.245695	-0.01529	0.859696	0.124897	0.857099	0.998319	0.00708617	0.381673	0.286259	0.000402043	0.100409	0.0530091	0.55911	0.777493	0.295795	0.386354	0.643849	0.184607	0.222071	0.748701	0.87241	0.123737	0.167376	0.873051	0.961466	0.440345	0.943211	1	0.0441821	0.719278	0.563348	0.0028851	0.388362	0.227381	0.916883	0.956978	0.569143	0.658938	0.996642	0.525278	1	0.959851	0.969238
62850	0.255246	0.209187	0.276912	0.187664	-0.296665	-0.0950091	-0.328061	-0.340982	0.0061261	0.126842	0.00273945	0.0085729	0.0496023	0.75882	0.66476	0.023474	0.0168658	0.899432	0.72237	0.867254	0.602205	0.60144	0.868119	0.491346	0.134512	0.747929	0.887931	0.0695467	0.1749	0.643923	0.125312	0.440345	0.0673895	0.118733	0.193161	0.925827	0.835719	0.0743929	0.169207	0.996473	0.987172	0.989211	0.829249	0.823682	1	0.867171	1	0.959851	0.970319
[truncated: 241 more rows]
[truncated: 3 more columns]
