# Supplementary material for: Plasma metabolomics reveals disrupted response and recovery following maximal exercise in myalgic encephalomyelitis/chronic fatigue syndrome
Source: JCI Insight. 2022 May 9;7(9):e157621. doi: 10.1172/jci.insight.157621 (PMC9090259; doi:10.1172/jci.insight.157621)
Supplement: Supplemental table 7 [file jciinsight-7-157621-s153.xlsx]

## Sheet: Hotelling-T2_Outputs
COMP ID	BIOCHEMICAL	SUPER PATHWAY	SUB PATHWAY	Controls	Patients	Controls/Patients	Controls-F	Patients-F	Controls/Patients-F	Controls-M	Patients-M	Controls/Patients-M
527	lactate	Carbohydrate	Glycolysis, Gluconeogenesis, and Pyruvate Metabolism	395.68	198.7	15.149	419.32	149.57	16.769	92.266	121.61	0
44526	3-methyl-2-oxobutyrate	Amino Acid	Leucine, Isoleucine and Valine Metabolism	386.09	280.08	9.5642	315.17	258.05	11.582	101.57	54.82	0
62559	1-carboxyethylleucine	Amino Acid	Leucine, Isoleucine and Valine Metabolism	295.14	149.39	21.082	206.15	115.85	21.919	122.38	101.46	0
62566	1-carboxyethylphenylalanine	Amino Acid	Phenylalanine Metabolism	282.59	126.72	8.0654	211.72	102.05	12.807	80.184	61.501	5.2298
1303	malate	Energy	TCA Cycle	279.25	349.93	10.408	264.67	292.51	8.9139	93.83	106.58	4.4109
1508	pantothenate (Vitamin B5)	Cofactors and Vitamins	Pantothenate and CoA Metabolism	269.68	210.94	15.052	226.45	163.02	12.471	79.344	65.081	4.1648
22116	4-methyl-2-oxopentanoate	Amino Acid	Leucine, Isoleucine and Valine Metabolism	268.96	278.4	13.446	222.37	244.03	14.482	83.571	63.73	4.7484
15676	3-methyl-2-oxovalerate	Amino Acid	Leucine, Isoleucine and Valine Metabolism	264.52	249.46	12.22	213.01	208.51	14.794	89.6	62.419	5.9146
52483	X - 24295			253.42	152.49	27.226	207.9	106.41	19.498	66.546	131.81	11.538
48990	pyruvate	Carbohydrate	Glycolysis, Gluconeogenesis, and Pyruvate Metabolism	232.17	90.886	22.431	216.76	67.425	26.487	56.125	103.62	10.065
62564	1-carboxyethyltyrosine	Amino Acid	Tyrosine Metabolism	209.96	108	11.682	164.65	81.681	13.894	54.487	66.9	4.1421
62562	1-carboxyethylvaline	Amino Acid	Leucine, Isoleucine and Valine Metabolism	205.14	119.51	12.201	175.43	101.23	24.77	54.969	52.783	3.4503
3127	hypoxanthine	Nucleotide	Purine Metabolism, (Hypo)Xanthine/Inosine containing	202.1	143.15	17.171	141.4	112.83	19.23	85.247	52.14	0
52281	2-hydroxybutyrate/2-hydroxyisobutyrate	Amino Acid	Glutathione Metabolism	200.61	151.42	14.245	165.61	119.06	13.509	42.881	35.176	0
1123	inosine	Nucleotide	Purine Metabolism, (Hypo)Xanthine/Inosine containing	184.79	103.75	20.484	132.79	80.982	15.944	99.907	37.995	10.052
46632	X - 1456			170	51.552	27.706	142.43	31.151	32.918	51.758	62.914	0
62636	X - 25343			152.71	68.025	18.268	115.64	42.537	22.716	44.818	106.43	10.362
53261	arachidonoylcholine	Lipid	Fatty Acid Metabolism (Acyl Choline)	127.43	109.29	10.705	94.177	77.818	7.271	61.389	46.974	5.7179
37536	12-HETE	Lipid	Eicosanoid	120.6	71.816	6.4038	84.627	54.299	9.2844	74.581	22.796	11.406
57464	stearoylcholine*	Lipid	Fatty Acid Metabolism (Acyl Choline)	118.81	111.48	7.8433	86.526	81.04	5.9317	57.685	45.385	5.5141
62059	N-acetyl-2-aminooctanoate*	Lipid	Fatty Acid, Amino	118.08	73.67	12.524	91.438	60.271	9.5266	36.509	17.545	4.9978
1648	serine	Amino Acid	Glycine, Serine and Threonine Metabolism	117.77	39.373	10.324	71.774	37.953	10.952	43.182	7.8919	4.0541
53260	oleoylcholine	Lipid	Fatty Acid Metabolism (Acyl Choline)	116.6	115.28	7.8107	83.562	79.727	6.6618	49.596	71.514	3.8058
57463	linoleoylcholine*	Lipid	Fatty Acid Metabolism (Acyl Choline)	113.79	111.6	7.8854	92.368	80.281	6.9689	49.633	52.204	4.9033
47802	X - 16397			105.67	69.16	35.285	74.068	74.414	43.217	28.493	9.5085	0
54	tryptophan	Amino Acid	Tryptophan Metabolism	105.47	58.511	0	122.68	48.288	12.773	21.586	16.489	0
3147	xanthine	Nucleotide	Purine Metabolism, (Hypo)Xanthine/Inosine containing	102.07	105.65	18.742	74.321	76.493	16.983	33.379	65.611	3.8147
15122	glycerol	Lipid	Glycerolipid Metabolism	102.01	91.971	12.216	68.193	62.388	9.2302	47.341	61.708	5.1939
33950	N-acetylphenylalanine	Amino Acid	Phenylalanine Metabolism	99.213	37.439	7.7441	54.025	31.838	7.712	61.58	38.766	0
1643	fumarate	Energy	TCA Cycle	95.519	77.868	0	51.014	50.99	0	74.201	74.43	12.852
52944	palmitoylcholine	Lipid	Fatty Acid Metabolism (Acyl Choline)	94.873	98.169	7.0047	80.955	67.413	5.8115	36.196	56.972	4.9008
22132	alpha-hydroxyisocaproate	Amino Acid	Leucine, Isoleucine and Valine Metabolism	89.669	47.593	12.184	68.264	30.404	9.3272	28.4	28.948	0
1493	ornithine	Amino Acid	Urea cycle; Arginine and Proline Metabolism	86.777	70.949	15.654	53.603	63.449	10.649	45.991	15.941	9.043
1587	N-acetylleucine	Amino Acid	Leucine, Isoleucine and Valine Metabolism	84.732	33.203	11.143	54.31	26.373	13.027	43.743	17.125	4.5357
44872	gamma-glutamylmethionine	Peptide	Gamma-glutamyl Amino Acid	81.131	80.427	7.6163	59.325	60.571	7.7645	21.783	22.515	3.3993
48187	N-acetyltaurine	Amino Acid	Methionine, Cysteine, SAM and Taurine Metabolism	79.331	58.86	6.194	75.843	37.065	5.5889	22.532	100.59	0
43802	guanidinoacetate	Amino Acid	Creatine Metabolism	76.165	53.514	4.1688	41.423	36.641	0	36.18	35.698	3.6231
47804	X - 1658			75.318	49.141	35.95	57.656	36.076	30.928	25.992	13.277	14.916
17747	sphingosine	Lipid	Sphingosines	75.036	94.585	4.1377	54.028	70.192	6.2383	44.045	32.209	11.517
46636	X - 12849			69.928	79.603	0	39.821	82.801	0	16.891	6.3585	0
33941	decanoylcarnitine (C1)	Lipid	Fatty Acid Metabolism (Acyl Carnitine, Medium Chain)	65.355	61.578	8.5018	75.685	42.258	10.965	8.1986	25.961	0
62717	X - 2542			64.871	25.389	5.0352	41.133	19.696	0	23.925	12.68	3.444
53034	14-HDoHE/17-HDoHE	Lipid	Docosanoid	63.618	82.07	9.1876	42.421	68.861	13.711	38.69	15.869	0
63583	3-indoleglyoxylic acid	Xenobiotics	Food Component/Plant	63.366	65.564	5.7686	68.467	49.699	5.5057	15.406	21.338	3.364
31912	glycolithocholate	Lipid	Secondary Bile Acid Metabolism	63.219	103.15	0	49.417	83.565	0	18.22	29.508	3.2344
1284	threonine	Amino Acid	Glycine, Serine and Threonine Metabolism	61.778	24.773	12.833	36.038	23.369	15.796	26.747	3.0816	0
38178	cis-4-decenoylcarnitine (C1:1)	Lipid	Fatty Acid Metabolism (Acyl Carnitine, Monounsaturated)	61.464	53.202	12.815	46.962	36.937	10.293	14.361	21.611	4.6982
46661	X - 15245			61.208	8.7572	35.255	66.72	8.6523	38.751	11.91	5.4207	4.6141
35114	7-methylguanine	Nucleotide	Purine Metabolism, Guanine containing	60.907	10.07	19.939	39.71	17.574	13.312	19.673	0	8.5171
1494	5-oxoproline	Amino Acid	Glutathione Metabolism	59.552	37.905	6.4616	49.934	28.094	0	27.837	20.133	3.4384
1301	lysine	Amino Acid	Lysine Metabolism	59.235	24.381	8.7288	38.307	20.79	5.8371	20.854	6.553	3.8314
32198	acetylcarnitine (C2)	Lipid	Fatty Acid Metabolism (Acyl Carnitine, Short Chain)	58.933	153.07	6.6437	38.213	107.79	4.4211	27.011	100.79	2.8388
32401	trigonelline (N'-methylnicotinate)	Cofactors and Vitamins	Nicotinate and Nicotinamide Metabolism	58.648	71.865	4.0555	25.166	51.938	0	33.743	18.14	0
48195	fructose	Carbohydrate	Fructose, Mannose and Galactose Metabolism	58.595	62.23	12.96	40.424	49.673	12.693	28.584	21.888	4.4625
1126	alanine	Amino Acid	Alanine and Aspartate Metabolism	57.962	48.785	4.5806	34.08	30.206	6.2224	31.36	84.494	3.7356
33936	octanoylcarnitine (C8)	Lipid	Fatty Acid Metabolism (Acyl Carnitine, Medium Chain)	55.691	40.918	10.201	55.087	26.262	14.119	7.4957	34.934	7.822
1589	N-acetylmethionine	Amino Acid	Methionine, Cysteine, SAM and Taurine Metabolism	55.546	51.525	10.522	28.877	35.741	6.0254	65.016	32.982	9.385
512	asparagine	Amino Acid	Alanine and Aspartate Metabolism	55.246	52.681	9.9221	37.064	43.669	7.3428	23.552	13.183	3.3138
39592	S-methylcysteine	Amino Acid	Methionine, Cysteine, SAM and Taurine Metabolism	55.215	45.254	0	29.266	30.594	0	33.884	15.011	4.0519
46295	X - 21286			54.125	58.114	6.9204	49.053	45.94	5.0362	25.299	12.921	4.8104
57426	sphingadienine	Lipid	Sphingolipid Synthesis	53.504	41.405	0	29.836	30.388	0	63.268	29.833	7.9772
1669	4-hydroxyphenylpyruvate	Amino Acid	Tyrosine Metabolism	53.072	36.337	3.7696	26.764	24.193	0	38.347	22.032	2.8008
58	glycine	Amino Acid	Glycine, Serine and Threonine Metabolism	52.958	15.025	13.67	36.054	10.802	13.537	13.341	8.1179	0
61823	N-linoleoylserine*	Lipid	Fatty Acid, Amide	51.907	32.416	10.032	45.85	26.924	13.941	19.221	8.8573	0
52984	(S)-3-hydroxybutyrylcarnitine	Lipid	Fatty Acid Metabolism (Acyl Carnitine, Hydroxy)	51.012	85.734	10.912	29.35	71.126	12.406	30.434	29.665	0
64390	cis-3,4-methyleneheptanoate	Lipid	Fatty Acid, Branched	49.289	23.48	28.537	26.192	23.034	17.776	25.618	0	12.001
63908	X - 25957			48.34	8.1214	6.6685	28.245	6.2049	5.563	23.941	0	4.8313
32328	hexanoylcarnitine (C6)	Lipid	Fatty Acid Metabolism (Acyl Carnitine, Medium Chain)	48.337	29.138	4.758	45.854	23.788	5.6273	6.9156	8.8422	0
36776	7-HOCA	Lipid	Sterol	48.133	32.111	0	26.16	26.658	0	23.671	5.6694	4.2926
33959	N-acetyltryptophan	Amino Acid	Tryptophan Metabolism	47.772	15.891	8.0652	20.619	8.1642	4.649	45.362	18.267	3.5852
46173	aconitate [cis or trans]	Energy	TCA Cycle	47.52	76.167	0	36.692	56.423	0	15.613	56.848	0
17769	sphinganine	Lipid	Sphingolipid Synthesis	47.143	77.957	4.9621	37.162	57.866	7.1364	31.873	28.286	9.1179
20691	diethanolamine	Xenobiotics	Chemical	46.103	111.92	8.4872	39.342	78.828	0	14.541	62.463	21.797
39379	glycoursodeoxycholate	Lipid	Secondary Bile Acid Metabolism	45.854	35.514	4.596	26.835	29.891	5.5346	23.013	15.408	4.6216
1591	N-acetylvaline	Amino Acid	Leucine, Isoleucine and Valine Metabolism	45.826	23.604	0	46.149	15.4	6.518	9.3691	19.226	0
53263	docosahexaenoylcholine	Lipid	Fatty Acid Metabolism (Acyl Choline)	45.302	49.617	5.076	26.032	37.455	0	26.63	14.929	7.1983
566	phenylpyruvate	Amino Acid	Phenylalanine Metabolism	45.191	23.414	0	22.614	12.673	0	38.786	37.238	0
64389	cis-3,4-methyleneheptanoylcarnitine	Lipid	Fatty Acid Metabolism (Acyl Carnitine, Medium Chain)	45.06	22.931	36.41	35.84	17.184	24.492	15.883	5.2882	9.4414
64	phenylalanine	Amino Acid	Phenylalanine Metabolism	44.45	25.495	5.0479	48.25	22.092	7.8518	7.7825	22.556	3.6519
48696	maltol sulfate	Xenobiotics	Food Component/Plant	44.092	29.324	0	22.266	25.288	0	23.771	21.344	0
33943	N-acetylglutamine	Amino Acid	Glutamate Metabolism	43.563	25.961	4.5877	26.049	18.038	5.9138	22.148	11.994	7.443
40062	4-hydroxy-2-oxoglutaric acid	Lipid	Fatty Acid, Dicarboxylate	42.947	28.963	0	21.954	18.558	0	60.017	52.023	5.0042
43249	N-delta-acetylornithine	Amino Acid	Urea cycle; Arginine and Proline Metabolism	42.348	71.64	4.137	21.914	46.61	0	16.875	20.281	5.4132
2134	FAD	Cofactors and Vitamins	Riboflavin Metabolism	42.312	58.327	8.2468	21.925	42.374	5.6924	25.311	30.024	5.0701
38170	pregnenolone sulfate	Lipid	Pregnenolone Steroids	42.266	27.281	8.6179	29.23	18.536	8.1717	12.342	12.682	0
2831	adenosine 3',5'-cyclic monophosphate (cAMP)	Nucleotide	Purine Metabolism, Adenine containing	41.999	87.301	0	20.996	63.541	7.0597	37.803	30.587	0
47478	X - 1458			41.772	49.527	13.239	15.593	35.553	9.4468	58.489	36.89	6.5793
594	nicotinamide	Cofactors and Vitamins	Nicotinate and Nicotinamide Metabolism	41.384	53.518	4.8851	26.294	43.024	10.103	41.481	35.724	13.614
49637	X - 23739			41.323	30.938	11.203	38.507	24.527	16.567	9.076	10.271	0
15500	carnitine	Lipid	Carnitine Metabolism	41.131	19.302	6.6763	25.033	16.451	6.4609	14.824	2.999	10.341
42374	2-aminobutyrate	Amino Acid	Glutathione Metabolism	41.034	10.529	7.6498	28.796	13.624	3.9383	15.824	0	5.8277
5983	corticosterone	Lipid	Corticosteroids	40.944	31.433	3.8043	36.701	26.938	5.9198	11.905	8.1935	0
55072	2-oxoarginine*	Amino Acid	Urea cycle; Arginine and Proline Metabolism	40.77	37.355	9.7984	22.343	26.01	15.173	16.795	11.962	0
57814	(N(1) + N(8))-acetylspermidine	Amino Acid	Polyamine Metabolism	39.891	63.176	7.3783	23.314	41.367	7.6122	27.93	39.425	3.504
42489	2-hydroxydecanoate	Lipid	Fatty Acid, Monohydroxy	39.752	16.457	6.8346	31.168	12.319	4.6732	16.684	4.0791	5.8559
42109	phosphate	Energy	Oxidative Phosphorylation	39.194	66.264	0	18.215	38.172	0	36.439	162.02	5.653
43807	bilirubin	Cofactors and Vitamins	Hemoglobin and Porphyrin Metabolism	38.941	19.574	7.3071	47.869	17.548	6.881	7.5804	11.862	0
32984	N-alpha-acetylornithine	Amino Acid	Urea cycle; Arginine and Proline Metabolism	38.827	13.199	0	20.071	6.9199	0	45.443	17.004	0
32346	glycochenodeoxycholate	Lipid	Primary Bile Acid Metabolism	37.853	57.046	5.0929	28.399	47.315	14.817	14.746	16.936	5.1176
33442	pseudouridine	Nucleotide	Pyrimidine Metabolism, Uracil containing	37.831	15.307	16.186	23.126	8.938	8.2135	14.777	11.673	6.9021
34534	laurylcarnitine (C12)	Lipid	Fatty Acid Metabolism (Acyl Carnitine, Medium Chain)	37.673	35.141	14.68	40.088	25.902	13.601	4.6385	21.272	3.9038
33422	gamma-glutamylphenylalanine	Peptide	Gamma-glutamyl Amino Acid	37.227	62.182	4.9126	25.98	42.496	5.4163	11.3	34.514	0
47937	X - 1273			37.209	7.2382	0	16.753	6.9203	0	33.078	0	7.5829
33953	N-acetylarginine	Amino Acid	Urea cycle; Arginine and Proline Metabolism	36.674	33.929	4.8157	22.035	18.527	15.647	24.065	34.19	3.2467
605	uracil	Nucleotide	Pyrimidine Metabolism, Uracil containing	36.635	41.828	0	20.844	37.893	6.9795	19.162	14.329	11.784
63227	3-hydroxy-2-methylpyridine sulfate	Xenobiotics	Chemical	36.597	13.304	4.7754	18.656	12.16	0	28.012	0	5.0651
64405	bilirubin degradation product, C17H2N2O5 (1)	Partially Characterized Molecules	Partially Characterized Molecules	36.185	25.142	11.802	19.565	16.459	6.8007	20.56	13.251	4.9752
34387	N-acetylproline	Amino Acid	Urea cycle; Arginine and Proline Metabolism	36.11	17.523	3.6968	27.934	11.168	7.1044	13.081	15.555	3.6523
1515	salicylate	Xenobiotics	Drug - Topical Agents	36.04	12.521	4.9823	13.613	8.2009	0	21.823	4.8907	6.9425
47911	X - 12221			35.939	40.296	0	21.216	33.936	0	19.895	5.5909	5.1975
18349	indolelactate	Amino Acid	Tryptophan Metabolism	35.466	8.7656	6.2941	24.271	5.101	4.8847	11.96	3.8977	0
20675	1,5-anhydroglucitol (1,5-AG)	Carbohydrate	Glycolysis, Gluconeogenesis, and Pyruvate Metabolism	35.453	49.612	19.714	20.129	39.814	20.278	21.835	9.514	0
2137	biliverdin	Cofactors and Vitamins	Hemoglobin and Porphyrin Metabolism	35.271	27.408	7.2989	36.619	17.24	9.3189	9.4245	16.451	0
37482	17alpha-hydroxypregnenolone 3-sulfate	Lipid	Pregnenolone Steroids	35.122	39.042	5.6229	29.91	30.092	5.4436	8.3528	10.001	0
46261	X - 19438			34.978	32.029	0	16.223	19.39	0	55.758	34.899	4.5393
15720	N-acetylglutamate	Amino Acid	Glutamate Metabolism	34.869	19.383	0	17.017	14.032	0	27.808	14.112	4.7536
33935	piperine	Xenobiotics	Food Component/Plant	34.799	32.952	4.9773	14.298	29.383	4.7603	13.08	0	3.6885
42382	S-adenosylhomocysteine (SAH)	Amino Acid	Methionine, Cysteine, SAM and Taurine Metabolism	34.689	29.691	0	19.758	21.333	0	21.701	11.673	8.8661
52655	X - 24425			34.566	43.944	16.43	15.285	39.101	11.909	29.496	6.0739	8.8869
48733	vanillic alcohol sulfate	Amino Acid	Tyrosine Metabolism	34.374	18.098	0	22.156	21.273	0	29.718	0	14.249
35637	cysteinylglycine	Amino Acid	Glutathione Metabolism	34.154	46.272	0	41.512	27.734	0	5.6678	52.355	0
55015	gamma-glutamyl-alpha-lysine	Peptide	Gamma-glutamyl Amino Acid	34.066	22.852	0	28.19	19.859	0	7.9452	3.6353	0
64406	bilirubin degradation product, C17H2N2O5 (2)	Partially Characterized Molecules	Partially Characterized Molecules	34.016	18.164	11.767	21.346	10.887	6.7947	14.756	13.739	4.8212
48442	4-vinylguaiacol sulfate	Xenobiotics	Food Component/Plant	33.946	36.644	0	25.23	29.59	0	16.181	5.1952	3.9646
62101	alpha-ketoglutaramate*	Amino Acid	Glutamate Metabolism	33.275	36.496	0	13.665	22.527	0	37.244	17.743	8.5533
62853	3-amino-2-piperidone	Amino Acid	Urea cycle; Arginine and Proline Metabolism	33.166	28.976	5.5555	20.296	25.799	3.9776	15.067	4.6057	5.6754
27718	creatine	Amino Acid	Creatine Metabolism	33.163	17.978	9.8941	38.242	18.575	12.697	3.8073	0	0
47120	9-hydroxystearate	Lipid	Fatty Acid, Monohydroxy	32.655	6.2404	10.735	19.556	7.046	6.5462	15.423	0	7.7312
47978	X - 13846			32.616	16.089	0	15.517	20.389	0	20.744	8.131	4.3827
33967	N-acetylisoleucine	Amino Acid	Leucine, Isoleucine and Valine Metabolism	32.3	15.467	4.4874	26.65	8.9193	12.532	10.869	14.995	7.1318
48185	X - 22834			32.023	32.205	0	22.13	29.437	0	8.7533	8.5709	3.4532
1444	pipecolate	Amino Acid	Lysine Metabolism	31.945	16.698	7.8432	15.841	17.038	10.192	15.783	0	4.3016
1769	cortisone	Lipid	Corticosteroids	31.802	20.278	0	20.928	19.666	0	20.183	3.5256	7.9669
46615	X - 1247			31.744	10.347	0	16.225	7.2228	0	15.887	10.839	3.048
15586	maltose	Carbohydrate	Glycogen Metabolism	31.445	93.441	7.8866	21.82	84.403	11.167	22.216	24.097	7.2771
37455	glycerophosphoethanolamine	Lipid	Phospholipid Metabolism	31.158	47.091	6.907	15.728	33.666	6.5633	29.381	25.857	4.3038
62276	dodecadienoate (12:2)*	Lipid	Fatty Acid, Dicarboxylate	31.047	20.622	8.8679	33.568	13.634	12.545	7.4519	19.369	0
61822	N-stearoylserine*	Lipid	Endocannabinoid	30.633	22.673	13.794	30.684	21.447	11.393	20.778	3.6644	4.4819
18369	gamma-glutamylleucine	Peptide	Gamma-glutamyl Amino Acid	30.47	44.067	7.8257	24.729	31.95	7.3276	10.009	20.541	0
36808	dimethylarginine (ADMA + SDMA)	Amino Acid	Urea cycle; Arginine and Proline Metabolism	30.426	8.2268	7.4211	15.312	9.5552	3.8262	19.261	9.0823	0
590	hypotaurine	Amino Acid	Methionine, Cysteine, SAM and Taurine Metabolism	30.22	19.104	0	17.066	15.465	4.8197	40.987	8.7955	12.191
32197	3-(4-hydroxyphenyl)lactate (HPLA)	Amino Acid	Tyrosine Metabolism	30.148	20.511	9.687	27.318	18.291	4.6363	6.9616	4.487	4.1582
22137	homoarginine	Amino Acid	Urea cycle; Arginine and Proline Metabolism	29.975	12.504	8.7195	19.004	13.92	8.3508	9.2608	4.4036	2.8319
37211	androstenediol (3beta,17beta) monosulfate (1)	Lipid	Androgenic Steroids	29.84	78.954	13.29	38.41	56.865	12.882	5.8267	12.432	0
63358	3-hydroxydecanoylcarnitine	Lipid	Fatty Acid Metabolism (Acyl Carnitine, Hydroxy)	29.732	10.268	16.839	34.391	9.6182	19.792	3.7421	11.37	0
598	phytanate	Xenobiotics	Food Component/Plant	29.73	15.719	5.2594	16.201	14.973	4.1054	23.218	7.8776	3.8843
32390	N-acetyltyrosine	Amino Acid	Tyrosine Metabolism	29.558	10.624	0	16.665	5.181	0	20.638	32.825	0
63230	5-hydroxy-2-methylpyridine sulfate	Xenobiotics	Chemical	29.552	14.524	0	15.663	16.107	0	14.66	2.7613	6.9282
2730	gamma-glutamylglutamine	Peptide	Gamma-glutamyl Amino Acid	29.311	12.334	4.0156	29.12	7.5799	5.7507	6.8054	12.804	0
61887	glucuronide of C1H18O2 (7)*	Partially Characterized Molecules	Partially Characterized Molecules	29.036	29.804	6.762	21.66	29.92	5.4705	13.891	7.9993	6.7408
63990	2-O-methylascorbic acid	Cofactors and Vitamins	Ascorbate and Aldarate Metabolism	28.928	17.312	0	24.21	11.025	0	8.1002	6.288	0
63853	vanillic acid glycine	Xenobiotics	Food Component/Plant	28.843	12.838	7.5589	29.837	16.072	9.4074	7.0592	0	3.2762
53230	3-hydroxyhexanoate	Lipid	Fatty Acid, Monohydroxy	28.786	0	14.36	14.875	0	9.1526	28.745	4.8947	7.7214
44620	4-acetylphenyl sulfate	Xenobiotics	Benzoate Metabolism	28.727	20.538	0	15.476	15.631	0	12.106	7.2287	0
1649	valine	Amino Acid	Leucine, Isoleucine and Valine Metabolism	28.629	12.632	6.9465	22.985	12.335	13.461	9.6234	3.446	3.6059
61775	nonanoylcarnitine (C9)	Lipid	Fatty Acid Metabolism (Acyl Carnitine, Medium Chain)	28.518	5.665	13.937	28.045	0	16.214	5.9755	6.1954	0
15677	3-methylhistidine	Amino Acid	Histidine Metabolism	28.196	5.2865	0	17.181	0	0	6.1508	7.2097	0
59	histidine	Amino Acid	Histidine Metabolism	28.091	26.415	0	26.558	19.578	4.3945	9.9478	10.683	3.5851
2829	N-formylmethionine	Amino Acid	Methionine, Cysteine, SAM and Taurine Metabolism	27.309	36.852	5.8884	20.673	31.406	0	7.8581	7.5147	7.1178
49542	X - 23665			27.028	34.444	0	19.787	23.669	0	15.81	18.547	3.5638
19265	1-stearoyl-2-oleoyl-GPS (18:/18:1)	Lipid	Phosphatidylserine (PS)	26.802	23.731	5.2491	28.429	22.586	5.4853	33.88	4.8303	17.897
47971	X - 13729			26.782	31.09	0	16.882	19.859	4.0909	14.643	21.672	4.2156
64131	ethyl beta-glucopyranoside	Xenobiotics	Food Component/Plant	26.616	5.5751	0	16.479	0	4.0063	7.285	4.4513	3.6279
43831	1-methylhistamine	Amino Acid	Histidine Metabolism	26.364	26.396	0	11.231	19.305	4.3696	22.907	9.134	5.9138
43239	S-allylcysteine	Xenobiotics	Food Component/Plant	26.287	21.952	0	14.489	19.621	0	7.3242	0	0
1114	deoxycholate	Lipid	Secondary Bile Acid Metabolism	26.254	19.516	0	15.834	33.12	0	7.6548	8.3342	0
48448	3-hydroxypyridine sulfate	Xenobiotics	Chemical	26.169	30.708	0	13.442	30.239	0	8.3197	0	3.3543
2734	gamma-glutamyltyrosine	Peptide	Gamma-glutamyl Amino Acid	26.159	23.49	6.2488	16.428	14.88	4.8421	12.644	13.11	0
44878	methionine sulfone	Amino Acid	Methionine, Cysteine, SAM and Taurine Metabolism	25.77	21.704	0	14.209	16.81	0	8.0798	3.3259	4.9516
62503	6-bromotryptophan	Amino Acid	Tryptophan Metabolism	25.506	28.602	4.1923	13.716	20.943	0	13.739	5.9662	2.8286
47790	X - 13684			25.32	30.35	0	17.417	27.261	0	8.7359	4.3833	0
52938	3-hydroxystearate	Lipid	Fatty Acid, Monohydroxy	25.287	0	4.1448	10.158	0	0	22.658	5.2703	0
54923	beta-citrylglutamate	Amino Acid	Glutamate Metabolism	25.283	14.204	4.5431	11.999	11.467	0	22.325	6.3676	9.03
558	adenosine 5'-diphosphoribose (ADP-ribose)	Cofactors and Vitamins	Nicotinate and Nicotinamide Metabolism	25.199	44.033	0	11.68	38.68	7.2142	39.742	14.446	7.8267
18374	methionine sulfoxide	Amino Acid	Methionine, Cysteine, SAM and Taurine Metabolism	24.988	18.219	11.459	18.241	16.196	11.849	6.8693	3.2269	0
15140	kynurenine	Amino Acid	Tryptophan Metabolism	24.859	10.591	6.236	20.94	16.414	9.1632	16.074	0	8.4158
47076	citraconate/glutaconate	Energy	TCA Cycle	24.536	15.998	9.5615	20.765	8.2961	6.7481	15.414	10.393	11.501
34389	1-methylxanthine	Xenobiotics	Xanthine Metabolism	24.477	10.422	5.6501	13.425	13.286	3.7873	10.205	18.49	6.0676
46596	X - 1147			24.457	20.565	0	9.7161	19.128	0	22.351	4.2916	3.2529
43255	N-acetyl-1-methylhistidine*	Amino Acid	Histidine Metabolism	24.381	7.5734	8.2434	32.579	5.4538	9.5742	4.6203	4.0371	4.3098
48001	X - 17351			24.216	8.8086	5.3132	11.122	5.839	0	14.641	2.916	3.9082
63681	3-bromo-5-chloro-2,6-dihydroxybenzoic acid*	Xenobiotics	Chemical	24.116	8.1691	12.937	16.439	4.4936	12.873	11.839	7.5821	3.4099
54907	hexanoylglutamine	Lipid	Fatty Acid Metabolism (Acyl Glutamine)	24.062	24.847	9.4251	14.934	27.011	7.9484	9.6803	0	0
46428	X - 21383			23.905	5.5394	21.402	18.243	0	18.375	4.35	3.5949	5.2673
61876	glucuronide of C14H26O4 (1)*	Partially Characterized Molecules	Partially Characterized Molecules	23.666	7.5954	8.7008	12.601	11.694	4.1076	15.631	0	6.7624
1600	phosphoethanolamine (PE)	Lipid	Phospholipid Metabolism	23.602	28.366	5.0199	9.9223	24.155	4.9175	35.362	13.884	16.578
22001	3-hydroxyoctanoate	Lipid	Fatty Acid, Monohydroxy	23.268	0	15.258	13.396	0	11.286	15.115	8.6783	3.901
43378	S-methylcysteine sulfoxide	Amino Acid	Methionine, Cysteine, SAM and Taurine Metabolism	23.258	9.352	3.8176	10.186	11.629	3.8157	8.3459	0	4.0977
2342	serotonin	Amino Acid	Tryptophan Metabolism	22.883	25.947	0	14.138	17.919	4.7216	17.653	34.336	12.533
1505	orotate	Nucleotide	Pyrimidine Metabolism, Orotate containing	22.674	6.5488	11.132	10.047	4.7482	4.9562	18.321	6.1908	6.8255
34437	1-stearoyl-GPG (18:)	Lipid	Lysophospholipid	22.603	0	15.44	12.016	0	10.412	15.462	4.1612	4.245
61769	5-dodecenoylcarnitine (C12:1)	Lipid	Fatty Acid Metabolism (Acyl Carnitine, Monounsaturated)	22.557	17.081	10.575	26.9	22.107	11.238	0	6.1549	5.1617
63658	glutamine conjugate of C7H12O2*	Partially Characterized Molecules	Partially Characterized Molecules	22.29	12.596	19.066	17.474	14.946	21.557	5.8694	0	4.499
47929	X - 1277			22.284	34.406	0	20.743	26.102	0	7.1737	10.042	0
64337	X - 2662			22.238	9.4346	4.3327	15.568	5.8325	4.6052	8.7101	5.3696	5.469
63589	3,5-dichloro-2,6-dihydroxybenzoic acid	Xenobiotics	Chemical	22.224	0	12.997	17.061	0	12.815	6.5916	0	0
48782	C-glycosyltryptophan	Amino Acid	Tryptophan Metabolism	22.061	14.328	0	6.501	15.423	0	50.383	3.1246	13.205
46633	X - 12844			21.966	9.634	6.7375	14.686	6.0132	8.1253	5.7847	4.0833	0
32827	andro steroid monosulfate C19H28O6S (1)*	Lipid	Androgenic Steroids	21.893	16.07	6.6169	13.766	13.552	5.3432	6.5492	6.7721	0
33942	N-acetylasparagine	Amino Acid	Alanine and Aspartate Metabolism	21.874	9.1355	5.499	13.128	8.8991	4.2154	6.2382	0	3.5851
18476	glycocholate	Lipid	Primary Bile Acid Metabolism	21.867	37.866	5.958	17.472	27.561	15.562	8.7578	19.314	8.1718
57	glutamate	Amino Acid	Glutamate Metabolism	21.743	11.927	0	7.061	9.6261	0	26.981	3.3392	8.9032
57745	phenylacetate	Amino Acid	Phenylalanine Metabolism	21.735	41.552	0	17.705	32.224	0	5.7307	9.9122	0
48152	glucose	Carbohydrate	Glycolysis, Gluconeogenesis, and Pyruvate Metabolism	21.674	0	13.869	23.619	0	12.123	9.654	2.7241	5.4483
47493	X - 11632			21.66	0	9.3095	14.569	4.7472	8.7795	10.311	0	7.7236
62863	3-formylindole	Xenobiotics	Food Component/Plant	21.63	24.955	9.8372	18.273	15.925	12.688	5.2132	19.371	0
63660	glutamine conjugate of C6H1O2 (2)*	Partially Characterized Molecules	Partially Characterized Molecules	21.524	10.08	15.966	21.953	11.571	15.426	3.6149	0	10.248
62278	histidine betaine (hercynine)*	Xenobiotics	Food Component/Plant	21.28	19.558	5.7011	13.416	17.476	9.4267	11.824	14.569	0
57518	arachidonoylcarnitine (C2:4)	Lipid	Fatty Acid Metabolism (Acyl Carnitine, Polyunsaturated)	21.271	25.552	9.8324	7.4486	20.387	4.2091	21.952	32.003	16.883
63657	glutamine conjugate of C6H1O2 (1)*	Partially Characterized Molecules	Partially Characterized Molecules	21.238	10.346	22.852	23.289	8.5737	27.692	6.7141	6.0388	0
47114	ferulic acid 4-sulfate	Xenobiotics	Food Component/Plant	21.235	27.111	0	31.022	28.999	0	0	0	0
61785	2-butenoylglycine	Lipid	Fatty Acid Metabolism (Acyl Glycine)	21.171	0	11.463	12.541	0	4.3362	13.562	4.5588	18.802
37186	5alpha-androstan-3alpha,17beta-diol monosulfate (1)	Lipid	Androgenic Steroids	21.171	18.23	8.8949	11.108	11.554	6.9024	5.4554	8.046	0
18494	taurochenodeoxycholate	Lipid	Primary Bile Acid Metabolism	21.066	16.27	0	22.812	13.194	6.8037	5.3057	18.56	6.4744
54724	isocitric lactone	Energy	TCA Cycle	21.066	17.847	0	12.766	10.125	4.1167	16.294	13.144	5.8272
18477	glycodeoxycholate	Lipid	Secondary Bile Acid Metabolism	20.922	47.928	5.6854	24.172	42.585	9.4965	0	16.157	4.8316
43264	(R)-3-hydroxybutyrylcarnitine	Lipid	Fatty Acid Metabolism (Acyl Carnitine, Hydroxy)	20.905	34.622	0	16.616	25.227	0	4.4535	18.588	5.5602
38127	S-methylmethionine	Amino Acid	Methionine, Cysteine, SAM and Taurine Metabolism	20.719	5.205	7.8033	16.758	4.577	5.3361	8.1491	0	4.7558
62103	cysteinylglycine disulfide*	Amino Acid	Glutathione Metabolism	20.671	6.3513	19.564	17.659	7.8036	13.01	10.431	2.6676	4.9256
15749	3-phenylpropionate (hydrocinnamate)	Xenobiotics	Benzoate Metabolism	20.377	31.086	0	24.482	18.979	0	3.4314	18.684	0
1712	cortisol	Lipid	Corticosteroids	20.376	26.635	0	25.754	23.034	0	4.3757	6.7209	0
569	caffeine	Xenobiotics	Xanthine Metabolism	20.366	15.005	8.4837	10.219	14.186	8.7812	6.031	0	3.7956
33947	gamma-glutamyltryptophan	Peptide	Gamma-glutamyl Amino Acid	20.305	17.779	5.7443	33.544	12.059	11.179	0	13.255	0
33939	N-acetylthreonine	Amino Acid	Glycine, Serine and Threonine Metabolism	20.117	9.2726	0	11.417	6.2362	0	11.217	9.0406	4.229
31943	3-hydroxysebacate	Lipid	Fatty Acid, Monohydroxy	19.884	13.827	6.5767	23.75	17.894	7.6549	7.1712	4.2	6.1121
1868	cysteine	Amino Acid	Methionine, Cysteine, SAM and Taurine Metabolism	19.857	30.862	4.4213	21.124	21.554	4.7546	5.442	12.699	0
1299	tyrosine	Amino Acid	Tyrosine Metabolism	19.843	14.637	5.512	13.312	13.129	6.4274	6.4687	8.9417	0
39378	tauroursodeoxycholate	Lipid	Secondary Bile Acid Metabolism	19.79	16.005	4.2316	16.395	17.195	5.1576	3.5436	6.6524	4.1132
37192	5alpha-androstan-3beta,17beta-diol monosulfate (2)	Lipid	Androgenic Steroids	19.686	9.2022	8.664	14.309	7.7353	7.0069	4.1815	11.135	0
1418	5,6-dihydrothymine	Nucleotide	Pyrimidine Metabolism, Thymine containing	19.681	16.09	9.8067	11.374	12.01	6.7613	11.942	19.99	4.1705
47959	X - 13553			19.655	49.156	0	13.023	35.519	0	7.4578	12.63	0
57521	dihomo-linolenoylcarnitine (C2:3n3 or 6)*	Lipid	Fatty Acid Metabolism (Acyl Carnitine, Polyunsaturated)	19.551	15.2	13.92	9.3374	12.91	10.273	27.416	15.804	8.7464
61888	glucuronide of C1H18O2 (8)*	Partially Characterized Molecules	Partially Characterized Molecules	19.43	11.898	3.777	11.523	10.708	4.4595	8.5033	4.501	9.4771
1361	pentadecanoate (15:)	Lipid	Long Chain Saturated Fatty Acid	19.405	18.794	9.7542	10.935	19.063	11.55	25.583	3.5648	0
46460	X - 11444			19.197	8.4017	0	17.194	6.7188	0	4.2621	0	2.9996
46390	X - 1138			19.143	16.011	5.0718	23.043	9.3604	9.0983	0	5.3486	0
61702	2-hydroxyphytanate*	Lipid	Fatty Acid, Branched	19.075	7.8058	9.0794	8.6151	0	7.3361	36.236	8.7611	3.299
63109	2R,3R-dihydroxybutyrate	Lipid	Fatty Acid, Dihydroxy	18.827	0	8.3894	33.804	0	13.486	0	3.6482	0
33364	gamma-glutamylthreonine	Peptide	Gamma-glutamyl Amino Acid	18.823	0	6.1078	12.453	5.0165	8.1637	6.4574	0	0
33949	gamma-glutamylglycine	Peptide	Gamma-glutamyl Amino Acid	18.728	18.288	0	10.222	19.455	3.8731	10.325	6.2711	6.1828
1302	methionine	Amino Acid	Methionine, Cysteine, SAM and Taurine Metabolism	18.544	17.67	5.5056	12.325	14.621	8.0279	7.6386	7.5321	0
47917	X - 1236			18.466	10.229	5.4312	13.236	7.1713	7.8367	6.4822	5.4286	3.2216
37496	N-acetylputrescine	Amino Acid	Polyamine Metabolism	18.276	23.26	4.8357	21.116	12.007	0	5.4934	31.869	6.3325
39730	N-stearoyltaurine	Lipid	Endocannabinoid	18.26	13.652	6.9195	6.5681	9.0537	4.7991	19.978	10.819	10.05
57664	N-oleoylserine	Lipid	Endocannabinoid	18.235	9.6134	0	24.92	8.5766	3.9332	0	0	0
39609	16-hydroxypalmitate	Lipid	Fatty Acid, Monohydroxy	18.16	30.031	0	13.97	31.752	3.8226	5.1511	6.0516	0
34396	phosphocholine	Lipid	Phospholipid Metabolism	18.099	27.265	11.923	4.3926	22.805	9.8646	31.432	15.986	11.98
2125	taurine	Amino Acid	Methionine, Cysteine, SAM and Taurine Metabolism	18.065	35.865	6.7284	6.5385	28.142	6.0178	31.4	16.416	18.114
37207	androstenediol (3alpha, 17alpha) monosulfate (2)	Lipid	Androgenic Steroids	17.965	10.188	10.524	13.508	6.39	13.401	7.97	5.7021	0
41494	alliin	Xenobiotics	Food Component/Plant	17.764	10.744	0	8.9344	9.0334	0	4.5595	0	0
2133	inosine 5'-monophosphate (IMP)	Nucleotide	Purine Metabolism, (Hypo)Xanthine/Inosine containing	17.694	10.067	4.4392	9.6599	7.0098	8.1997	22.043	7.2396	7.6967
57516	cerotoylcarnitine (C26)*	Lipid	Fatty Acid Metabolism (Acyl Carnitine, Long Chain Saturated)	17.66	6.1716	7.542	16.661	0	7.1992	4.2695	0	3.4332
43493	formiminoglutamate	Amino Acid	Histidine Metabolism	17.606	10.537	5.6632	17.931	8.9489	7.6289	0	3.7426	0
2761	thyroxine	Amino Acid	Tyrosine Metabolism	17.554	20.665	0	14.923	10.081	0	4.6351	24.433	6.6885
62060	hydroxyasparagine	Amino Acid	Alanine and Aspartate Metabolism	17.5	8.0981	5.0624	10.117	7.7601	0	14.858	7.6716	4.9919
20699	erythritol	Xenobiotics	Food Component/Plant	17.412	10.443	9.848	9.0228	9.6406	9.8801	11.651	3.0395	3.4209
62146	glycine conjugate of C1H14O2 (1)*	Partially Characterized Molecules	Partially Characterized Molecules	17.144	24.933	22.666	10.643	19.721	12.493	7.0172	7.109	9.0215
32412	butyrylcarnitine (C4)	Lipid	Fatty Acid Metabolism (also BCAA Metabolism)	16.981	9.6683	7.8582	8.1233	13.824	4.4796	10.4	0	9.0977
61874	glucuronide of C12H22O4 (1)*	Partially Characterized Molecules	Partially Characterized Molecules	16.879	7.5627	5.0804	14.405	9.3886	3.7355	8.9832	3.478	5.9203
47690	X - 12112			16.862	8.122	10.504	16.603	6.5083	8.2198	0	0	3.326
18254	paraxanthine	Xenobiotics	Xanthine Metabolism	16.837	9.9354	6.4966	12.573	10.825	7.601	3.7339	3.1828	0
37114	N6-methyladenosine	Nucleotide	Purine Metabolism, Adenine containing	16.766	12.411	0	10.132	9.0543	0	9.0467	10.143	2.8583
37063	gamma-glutamylalanine	Peptide	Gamma-glutamyl Amino Acid	16.613	0	0	17.362	0	0	6.6614	0	3.9665
64328	2,4-di-tert-butylphenol	Xenobiotics	Chemical	16.473	11.256	6.3601	6.8982	9.5078	0	20.124	5.3322	0
41754	heme	Cofactors and Vitamins	Hemoglobin and Porphyrin Metabolism	16.363	18.428	4.9004	28.365	16.952	6.3159	0	9.353	5.0015
36746	2-hydroxy-3-methylvalerate	Amino Acid	Leucine, Isoleucine and Valine Metabolism	16.326	0	4.9687	16.995	0	7.598	0	4.2452	4.4587
38165	palmitoyl ethanolamide	Lipid	Endocannabinoid	16.205	0	11.225	10.14	0	14.126	8.4177	3.8485	0
34428	1-palmitoyl-GPA (16:)	Lipid	Lysophospholipid	16.169	12.7	4.8007	17.157	12.198	0	3.6553	4.7872	6.7821
46690	X - 1891			16.079	14.009	0	17.758	12.671	7.027	3.6124	5.1109	0
20693	tartronate (hydroxymalonate)	Xenobiotics	Food Component/Plant	15.807	10.125	12.953	11.228	0	10.045	5.9596	22.398	0
27665	1-methylnicotinamide	Cofactors and Vitamins	Nicotinate and Nicotinamide Metabolism	15.775	45.98	4.578	17.936	39.844	11.339	5.6616	7.3062	4.083
32377	N-acetylneuraminate	Carbohydrate	Aminosugar Metabolism	15.509	37.896	0	6.5818	28.911	8.7697	34.778	13.861	7.8079
15990	glycerophosphorylcholine (GPC)	Lipid	Phospholipid Metabolism	15.479	7.458	6.8002	6.3292	4.8473	0	15.31	7.1689	6.3819
1336	palmitate (16:)	Lipid	Long Chain Saturated Fatty Acid	15.42	20.131	7.4464	9.6322	18.847	6.9255	10.199	3.4852	0
54805	3beta-hydroxy-5-cholestenoate	Lipid	Sterol	15.346	25.353	0	7.5631	18.481	0	10.793	8.6389	0
57747	3-methylglutaconate	Amino Acid	Leucine, Isoleucine and Valine Metabolism	15.282	6.3368	0	10.018	6.9376	0	10.541	0	9.8002
47988	X - 1687			15.21	14.885	0	13.122	22.067	0	0	7.0017	10.293
63683	branched-chain, straight-chain, or cyclopropyl 12:1 fatty acid*	Partially Characterized Molecules	Partially Characterized Molecules	15.155	14.122	5.3855	12.497	10.014	6.6913	16.279	10.917	3.5096
46223	linoleoylcarnitine (C18:2)*	Lipid	Fatty Acid Metabolism (Acyl Carnitine, Polyunsaturated)	15.127	22.298	22.868	5.5144	18.708	11.909	19.222	7.1425	14.106
1365	myristate (14:)	Lipid	Long Chain Saturated Fatty Acid	15.056	22.68	7.5235	8.3253	22.931	7.8473	16.072	0	0
48153	mannose	Carbohydrate	Fructose, Mannose and Galactose Metabolism	15.052	0	6.3839	9.5678	6.0968	5.8813	5.8671	8.8666	6.0733
63057	picolinoylglycine	Lipid	Fatty Acid Metabolism (Acyl Glycine)	15.044	0	0	12.111	0	3.9457	8.321	0	0
57428	hexadecasphingosine (d16:1)*	Lipid	Sphingosines	15.005	40.377	0	10.518	33.77	9.3888	21.869	9.7351	5.3165
33132	X - 11787			14.84	5.8418	4.5076	4.2182	0	0	18.368	7.474	5.5985
48406	dopamine 4-sulfate	Amino Acid	Tyrosine Metabolism	14.811	10.023	6.4176	6.4582	0	3.9074	10.335	11.063	8.2716
1585	N-acetylalanine	Amino Acid	Alanine and Aspartate Metabolism	14.748	6.0289	13.189	10.956	5.4472	11.321	7.5815	0	3.3764
46997	X - 12822			14.624	6.705	12.366	12.13	6.6949	8.7357	8.5995	3.1932	5.5701
48757	N-acetylkynurenine (2)	Amino Acid	Tryptophan Metabolism	14.55	11.225	0	6.5117	5.6798	0	22.881	11.487	0
1549	3-hydroxyisobutyrate	Amino Acid	Leucine, Isoleucine and Valine Metabolism	14.537	0	0	6.3308	0	0	11.904	12.636	4.488
62309	N-acetyl-isoputreanine	Amino Acid	Polyamine Metabolism	14.522	0	8.373	15.938	6.8407	10.698	0	4.1821	6.9496
35132	3-methylcytidine	Nucleotide	Pyrimidine Metabolism, Cytidine containing	14.502	18.173	5.1758	7.2422	14.309	0	15.902	5.0124	5.2192
6146	2-aminoadipate	Amino Acid	Lysine Metabolism	14.501	0	0	11.457	6.8995	4.6689	5.2607	4.9162	3.5924
1107	allantoin	Nucleotide	Purine Metabolism, (Hypo)Xanthine/Inosine containing	14.478	13.164	7.2712	13.902	8.5244	18.454	4.4208	12.47	0
48047	X - 18886			14.428	9.9892	14.397	19.538	9.1741	9.2271	0	26.217	16.9
62857	dihydroferulic acid sulfate	Xenobiotics	Food Component/Plant	14.338	0	9.9181	5.5448	0	0	10.109	4.9497	8.9348
1358	stearate (18:)	Lipid	Long Chain Saturated Fatty Acid	14.323	18.535	7.3896	7.1712	16.59	4.2929	15.916	3.6338	5.7986
62299	sulfate of piperine metabolite C18H21NO3 (3)*	Xenobiotics	Food Component/Plant	14.308	0	5.3514	20.514	0	5.7856	0	3.1091	3.5255
48763	3-methoxycatechol sulfate (1)	Xenobiotics	Benzoate Metabolism	14.294	5.2504	5.493	15.193	0	6.8845	3.6772	6.3156	9.0301
15679	xanthurenate	Amino Acid	Tryptophan Metabolism	14.243	0	0	8.6672	0	0	5.9328	0	0
1125	isoleucine	Amino Acid	Leucine, Isoleucine and Valine Metabolism	14.222	17.641	0	10.716	14.458	8.8207	6.1508	4.1045	3.0356
33140	X - 11795			14.174	6.6981	12.978	7.5032	5.9254	6.52	6.6839	0	7.2636
46977	X - 1553			14.146	0	0	6.5924	0	0	10.969	0	0
1437	succinate	Energy	TCA Cycle	14.103	18.61	10.045	5.456	19.042	8.4432	64.886	0	8.9295
1496	methylmalonate (MMA)	Lipid	Fatty Acid Metabolism (also BCAA Metabolism)	14.096	0	0	7.0759	0	0	29.039	7.6988	6.7453
20676	maleate	Lipid	Fatty Acid, Dicarboxylate	13.999	6.1599	0	12.145	5.1065	0	0	4.9461	0
32489	caproate (6:)	Lipid	Medium Chain Fatty Acid	13.952	29.682	0	8.6912	28.197	0	7.5965	14.299	3.3318
48003	X - 17353			13.912	10.168	0	9.6032	6.8538	0	5.1393	8.4619	4.1755
34457	gamma-glutamylisoleucine*	Peptide	Gamma-glutamyl Amino Acid	13.882	26.553	0	17.89	16.437	9.9313	0	17.587	3.0069
33447	palmitoleate (16:1n7)	Lipid	Long Chain Monounsaturated Fatty Acid	13.77	22.325	6.1404	9.6288	21.944	7.5451	5.2224	0	0
62924	3-(3-amino-3-carboxypropyl)uridine*	Nucleotide	Pyrimidine Metabolism, Uracil containing	13.556	7.524	12.778	10.771	8.2563	7.7466	4.4209	6.0873	3.2019
57659	N-palmitoylserine	Lipid	Endocannabinoid	13.552	9.2052	10.667	10.659	7.6067	7.5593	5.9936	0	3.9625
42395	undecanedioate (C11-DC)	Lipid	Fatty Acid, Dicarboxylate	13.447	0	5.6544	18.642	0	6.7296	4.6924	10.065	6.5746
32980	adrenate (22:4n6)	Lipid	Long Chain Polyunsaturated Fatty Acid (n3 and n6)	13.401	21.022	4.9049	12.72	16.49	4.4384	11.78	6.5592	0
37752	13-HODE + 9-HODE	Lipid	Fatty Acid, Monohydroxy	13.345	9.7291	0	14.424	8.5643	0	0	4.7111	4.9075
38102	oleoyl ethanolamide	Lipid	Endocannabinoid	13.302	0	5.4657	6.7572	0	4.1662	6.9175	6.2233	7.389
62984	palmitoyl-sphingosine-phosphoethanolamine (d18:1/16:)	Lipid	Ceramide PEs	13.277	25.497	5.3445	7.6614	18.999	7.1237	9.9884	9.5686	3.0158
38637	cinnamoylglycine	Xenobiotics	Food Component/Plant	13.229	0	5.3703	9.6275	4.3599	4.7552	4.7405	0	0
46595	X - 11378			13.2	10.644	7.3484	8.764	8.863	11.208	4.1326	0	0
60	leucine	Amino Acid	Leucine, Isoleucine and Valine Metabolism	13.122	17.859	4.2173	16.419	15.416	8.3113	0	3.4462	0
47886	bilirubin (E,Z or Z,E)*	Cofactors and Vitamins	Hemoglobin and Porphyrin Metabolism	13.033	9.2147	5.5291	18.272	5.7704	7.7732	10.282	11.144	2.8171
36738	gamma-glutamylglutamate	Peptide	Gamma-glutamyl Amino Acid	12.974	7.573	0	6.5445	7.7479	0	12.419	0	7.3355
52608	linoleoyl ethanolamide	Lipid	Endocannabinoid	12.967	0	11.672	6.7787	0	12.312	7.1368	4.1438	0
32492	caprylate (8:)	Lipid	Medium Chain Fatty Acid	12.827	6.1736	0	6.7792	0	0	17.002	3.7692	0
42574	glycohyocholate	Lipid	Secondary Bile Acid Metabolism	12.815	10.472	4.9462	6.9624	16.351	5.9163	5.5814	15.88	7.8808
63120	2-ketocaprylate	Amino Acid	Leucine, Isoleucine and Valine Metabolism	12.812	11.982	12.256	11.575	6.0801	7.0976	3.7629	17.243	9.2099
57636	carotene diol (2)	Cofactors and Vitamins	Vitamin A Metabolism	12.793	0	7.7211	5.6745	0	6.1944	5.9864	4.331	8.8551
21132	2,3-dihydroxypyridine	Xenobiotics	Food Component/Plant	12.775	0	0	6.3704	0	0	9.3428	0	10.405
63	cholesterol	Lipid	Sterol	12.735	12.285	0	5.9502	6.4095	0	14.16	12.938	7.9053
485	spermidine	Amino Acid	Polyamine Metabolism	12.703	13.997	0	4.3291	13.236	0	34.27	3.3117	13.72
1121	margarate (17:)	Lipid	Long Chain Saturated Fatty Acid	12.692	16.285	5.1825	6.6724	16.921	5.5235	13.01	0	0
32807	taurocholenate sulfate*	Lipid	Secondary Bile Acid Metabolism	12.691	0	9.9883	13.421	6.1219	16.075	0	12.335	2.7847
63061	pantoate	Cofactors and Vitamins	Pantothenate and CoA Metabolism	12.683	15.018	6.289	0	20.584	8.0283	13.067	0	7.3177
46962	X - 1271			12.678	25.135	5.1552	9.8931	20.618	8.6209	5.1987	6.2545	0
52696	1-stearoyl-2-docosahexaenoyl-GPS (18:/22:6)*	Lipid	Phosphatidylserine (PS)	12.56	25.3	12.139	9.9836	29.237	12.634	23.943	3.0417	13.73
45415	3-(3-hydroxyphenyl)propionate sulfate	Xenobiotics	Benzoate Metabolism	12.536	8.6689	6.2753	4.4421	7.4739	8.1749	10.98	6.223	13.104
61700	2-hydroxyarachidate*	Lipid	Fatty Acid, Monohydroxy	12.466	0	0	10.064	0	0	5.5957	7.7101	4.3318
42370	S-1-pyrroline-5-carboxylate	Amino Acid	Glutamate Metabolism	12.426	10.973	12.965	13.625	8.931	27.632	0	4.238	3.6004
1419	5-methylthioadenosine (MTA)	Amino Acid	Polyamine Metabolism	12.402	10.911	0	15.15	7.5914	0	9.9025	21.374	8.0826
38768	(14 or 15)-methylpalmitate (a17: or i17:)	Lipid	Fatty Acid, Branched	12.373	17.48	9.2469	8.2163	16.347	9.5269	11.747	5.8053	2.8686
62558	1-carboxyethylisoleucine	Amino Acid	Leucine, Isoleucine and Valine Metabolism	12.353	8.1912	10.666	12.682	0	17.922	8.1799	11.186	4.069
52502	X - 2437			12.341	0	6.1403	9.9556	0	4.1009	5.4456	12.228	12.784
48407	dopamine 3-O-sulfate	Amino Acid	Tyrosine Metabolism	12.27	8.9022	8.7005	9.9345	4.6998	9.4617	5.4337	6.0239	3.8587
62104	gamma-glutamylcitrulline*	Peptide	Gamma-glutamyl Amino Acid	12.269	7.8629	4.8921	12.349	4.9252	5.5529	3.5515	9.518	3.4711
32342	AMP	Nucleotide	Purine Metabolism, Adenine containing	12.256	22.813	6.0152	0	24.683	3.9397	17.577	9.0896	11.803
62799	4-acetylcatechol sulfate (2)	Xenobiotics	Food Component/Plant	12.24	14.702	0	12.078	11.921	0	4.9261	3.8173	4.9599
46165	3-methyl catechol sulfate (1)	Xenobiotics	Benzoate Metabolism	12.234	27.498	10.661	6.8229	22.801	5.1151	4.1044	13.574	9.005
48429	methyl-4-hydroxybenzoate sulfate	Xenobiotics	Benzoate Metabolism	12.039	16.211	3.8455	10.388	15.492	0	4.1022	0	6.9858
64408	bilirubin degradation product, C17H18N2O4 (3)	Partially Characterized Molecules	Partially Characterized Molecules	12.019	0	13.01	7.1024	0	10.104	5.576	3.1216	3.1658
33969	stearidonate (18:4n3)	Lipid	Long Chain Polyunsaturated Fatty Acid (n3 and n6)	11.999	13.57	7.6106	7.5115	13.822	3.989	7.811	0	5.0382
35172	orotidine	Nucleotide	Pyrimidine Metabolism, Orotate containing	11.997	0	9.1033	7.4575	0	9.5513	7.6921	3.9283	7.2865
64415	bilirubin degradation product, C16H18N2O5 (4)	Partially Characterized Molecules	Partially Characterized Molecules	11.975	0	5.8399	8.23	0	4.5984	6.2879	0	3.5808
46325	1-arachidonoyl-GPA (2:4)	Lipid	Lysophospholipid	11.943	20.017	8.8933	13.484	19.484	9.4778	0	0	3.4265
34035	linolenate (18:3n3 or 3n6)	Lipid	Long Chain Polyunsaturated Fatty Acid (n3 and n6)	11.937	24.588	8.9751	11.329	23.194	6.5795	3.3647	3.7592	4.1853
33971	1-heptadecenoate (17:1n7)	Lipid	Long Chain Monounsaturated Fatty Acid	11.917	16.88	6.1556	7.2522	16.525	8.276	6.4972	2.8263	0
49517	X - 23641			11.916	0	4.0208	6.2717	0	4.0246	6.8085	6.281	5.6638
46966	X - 12126			11.89	11.409	4.6218	12.348	9.6258	5.5078	0	2.8115	4.0639
1417	kynurenate	Amino Acid	Tryptophan Metabolism	11.837	9.2905	0	5.9279	6.8674	0	6.4845	4.0127	0
54910	vanillactate	Amino Acid	Tyrosine Metabolism	11.729	8.0343	5.0115	7.2126	7.0115	0	11.23	5.9544	17.291
64579	4-vinylcatechol sulfate	Xenobiotics	Benzoate Metabolism	11.703	7.0685	0	0	7.8531	0	8.7585	0	3.6148
47940	X - 12738			11.695	19.665	0	7.1852	18.84	0	4.5321	7.3074	9.5962
46695	X - 18913			11.612	0	0	4.525	0	0	10.147	0	2.8344
48715	eugenol sulfate	Xenobiotics	Food Component/Plant	11.512	12.669	4.0401	9.7704	10.271	5.8057	17.37	3.4862	8.2666
57635	carotene diol (1)	Cofactors and Vitamins	Vitamin A Metabolism	11.497	6.4023	0	7.745	4.5144	0	5.5978	0	4.4707
46417	X - 13866			11.471	5.3984	8.3539	5.7471	6.0805	6.0768	4.4514	0	3.0504
52747	phenol glucuronide	Amino Acid	Tyrosine Metabolism	11.469	5.6857	0	5.2713	8.4324	0	19.398	0	9.293
63577	X - 2585			11.468	10.81	5.2372	8.2087	9.8352	0	3.7187	0	0
21025	iminodiacetate (IDA)	Xenobiotics	Chemical	11.465	37.994	14.05	11.829	27.553	6.0941	11.134	21.129	19.285
37478	docosapentaenoate (n6 DPA; 22:5n6)	Lipid	Long Chain Polyunsaturated Fatty Acid (n3 and n6)	11.46	22.731	7.6595	5.3526	21.701	6.2753	9.806	4.86	0
62860	N6-methyllysine	Amino Acid	Lysine Metabolism	11.437	0	5.0954	0	0	0	4.8101	0	0
46681	X - 16935			11.253	11.077	3.9703	7.5698	8.149	7.5329	0	0	0
38296	(16 or 17)-methylstearate (a19: or i19:)	Lipid	Fatty Acid, Branched	11.191	21.502	8.5363	5.8546	17.548	7.6809	12.844	12.747	7.3947
27513	indoleacetate	Amino Acid	Tryptophan Metabolism	11.182	12.909	5.4707	10.895	11.036	6.1031	0	0	0
62557	3-hydroxyhexanoylcarnitine (1)	Lipid	Fatty Acid Metabolism (Acyl Carnitine, Hydroxy)	11.012	14.974	14.417	16.185	14.638	17.999	5.4997	6.0242	0
15336	tartarate	Xenobiotics	Food Component/Plant	10.948	0	4.956	9.8621	0	8.221	6.402	5.8085	4.0553
62921	pregnenetriol disulfate*	Lipid	Pregnenolone Steroids	10.933	0	9.0866	8.2616	0	5.6829	4.0892	0	0
57652	hexadecadienoate (16:2n6)	Lipid	Long Chain Polyunsaturated Fatty Acid (n3 and n6)	10.83	25.541	8.0382	10.348	25.182	8.038	4.4214	6.9138	0
48885	arabitol/xylitol	Carbohydrate	Pentose Metabolism	10.766	7.7951	0	5.591	9.8519	0	6.6616	0	9.0407
62735	4-methylhexanoylglutamine	Lipid	Fatty Acid Metabolism (Acyl Glutamine)	10.765	13.691	16.412	9.7418	14.06	20.474	0	0	0
34424	5-acetylamino-6-amino-3-methyluracil	Xenobiotics	Xanthine Metabolism	10.755	19.456	4.1043	6.6863	11.165	5.906	5.3611	10.55	0
32391	1,3-dimethylurate	Xenobiotics	Xanthine Metabolism	10.725	14.786	6.3573	0	10.015	6.8067	7.9665	7.5257	3.2285
46486	X - 21441			10.705	7.0481	0	6.5763	5.7889	0	3.7643	0	0
22036	2-hydroxyoctanoate	Lipid	Fatty Acid, Monohydroxy	10.675	6.6632	11.15	12.326	0	6.6287	0	5.0398	6.3059
57687	N,N,N-trimethyl-5-aminovalerate	Amino Acid	Lysine Metabolism	10.669	17.603	6.7278	5.5038	15.178	8.1489	6.464	3.55	3.3514
52533	X - 24337			10.547	9.6874	12.007	5.2974	8.663	5.622	6.0124	0	4.593
47687	X - 121			10.508	9.9716	7.1969	9.6907	8.3152	7.2661	6.3116	0	3.2664
46384	X - 21339			10.461	0	13.892	9.3498	0	15.52	0	0	0
63685	decadienedioic acid (C1:2-DC)	Lipid	Fatty Acid, Dicarboxylate	10.43	0	6.3112	8.9597	7.6622	7.5709	0	6.7151	7.3002
37059	malonylcarnitine	Lipid	Fatty Acid Synthesis	10.419	9.4808	8.577	12.519	12.81	6.7935	0	0	0
15685	5-hydroxylysine	Amino Acid	Lysine Metabolism	10.323	14.109	4.5316	16.074	12.419	5.4693	3.9195	3.0421	0
48394	pregnanolone/allopregnanolone sulfate	Lipid	Progestin Steroids	10.303	0	6.5297	5.9445	0	8.8768	8.0233	4.1335	3.0932
35675	2-hydroxypalmitate	Lipid	Fatty Acid, Monohydroxy	10.27	0	4.4362	7.5453	0	3.9647	4.9192	0	0
62798	4-acetylcatechol sulfate (1)	Xenobiotics	Food Component/Plant	10.231	44.155	0	8.6872	39.574	5.8468	8.7123	7.9105	0
19260	1-oleoyl-GPS (18:1)	Lipid	Lysophospholipid	10.203	9.6556	12.359	13.525	6.326	9.7398	7.2926	14.311	17.021
62145	glycine conjugate of C1H12O2*	Partially Characterized Molecules	Partially Characterized Molecules	10.198	25.277	19.663	10.855	18.299	11.287	3.7882	10.223	7.0305
43400	2-piperidinone	Xenobiotics	Food Component/Plant	10.195	8.491	4.4719	14.835	9.8855	7.4024	6.5989	0	7.6734
31938	5-hydroxyhexanoate	Lipid	Fatty Acid, Monohydroxy	10.184	0	11.868	16.92	0	11.883	4.5319	0	3.622
12017	3-methoxytyrosine	Amino Acid	Tyrosine Metabolism	10.183	7.1639	4.9579	7.2204	5.2286	3.8119	5.3315	4.1348	0
62955	8-methoxykynurenate	Amino Acid	Tryptophan Metabolism	10.155	13.624	4.7086	7.3318	10.432	4.0357	4.1054	9.0004	3.5422
17805	dihomolinoleate (2:2n6)	Lipid	Long Chain Polyunsaturated Fatty Acid (n3 and n6)	10.107	18.777	7.9709	6.3228	17.676	6.7481	5.8659	0	0
46616	X - 12411			10.038	0	4.3324	4.3128	0	4.1532	10.92	8.0766	5.7089
37076	N-acetylserine	Amino Acid	Glycine, Serine and Threonine Metabolism	10.008	0	4.6346	8.496	0	0	6.1492	7.3058	9.4416
32397	3-hydroxy-2-ethylpropionate	Amino Acid	Leucine, Isoleucine and Valine Metabolism	9.9979	0	12.946	7.4959	0	13.76	6.8083	0	4.2493
46611	X - 1213			9.9869	5.1496	0	8.418	4.7892	0	4.2116	0	0
18467	eicosapentaenoate (EPA; 2:5n3)	Lipid	Long Chain Polyunsaturated Fatty Acid (n3 and n6)	9.9446	15.729	5.9994	0	16.901	5.5012	9.3362	0	4.713
53231	thioproline	Xenobiotics	Chemical	9.9174	33.219	6.8041	12.776	28.451	4.3485	0	10.952	5.9144
1414	3-phosphoglycerate	Carbohydrate	Glycolysis, Gluconeogenesis, and Pyruvate Metabolism	9.8972	26.537	6.3626	4.6081	23.423	5.8806	19.706	10.08	7.4574
39598	7-methylurate	Xenobiotics	Xanthine Metabolism	9.8833	0	0	6.1633	0	0	6.6196	4.5648	2.7849
42040	5-hydroxymethyl-2-furoic acid	Amino Acid	Tyrosine Metabolism	9.7981	21.283	0	10.398	26.536	8.7648	3.9945	0	0
32586	bilirubin (E,E)*	Cofactors and Vitamins	Hemoglobin and Porphyrin Metabolism	9.7864	0	6.7647	6.2024	0	9.0274	3.8472	11.55	0
1567	vanillylmandelate (VMA)	Amino Acid	Tyrosine Metabolism	9.7794	18.486	0	4.4573	14.979	0	5.717	9.1194	0
48048	X - 18888			9.7651	9.1227	14.396	8.0429	7.5636	8.9242	0	5.5548	7.7836
32425	dehydroepiandrosterone sulfate (DHEA-S)	Lipid	Androgenic Steroids	9.7367	19.775	7.2121	6.0892	13.096	6.8836	0	3.6119	0
46608	X - 1188			9.7245	13.234	6.5288	7.0751	7.5609	5.4791	0	6.1363	0
31536	N-(2-furoyl)glycine	Xenobiotics	Food Component/Plant	9.7232	10.423	0	0	12.484	0	14.798	2.9053	6.4664
33983	tauro-beta-muricholate	Lipid	Primary Bile Acid Metabolism	9.7223	16.584	8.5829	6.3589	14.358	5.4553	5.7514	10.726	7.4018
35160	oleoylcarnitine (C18:1)	Lipid	Fatty Acid Metabolism (Acyl Carnitine, Monounsaturated)	9.6731	23.348	5.5092	0	17.085	4.7998	10.413	10.325	5.5068
47014	X - 12839			9.6676	7.4888	11.323	12.123	7.1318	12.136	0	0	3.4232
48997	isoeugenol sulfate	Xenobiotics	Food Component/Plant	9.6573	8.3033	0	11.593	5.8013	6.5284	0	6.6549	0
46905	X - 21736			9.6416	13.286	14.341	10.176	9.2548	12.015	0	8.1885	3.0953
46657	X - 14939			9.6115	0	18.068	4.7092	0	10.373	8.182	2.7286	13.904
57716	X - 24949			9.5546	13.492	9.6173	16.201	8.3016	0	3.3704	5.173	8.5903
32415	docosadienoate (22:2n6)	Lipid	Long Chain Polyunsaturated Fatty Acid (n3 and n6)	9.5152	8.1981	10.678	5.9521	6.6075	8.8322	7.2493	0	0
64395	X - 2616			9.4211	8.7385	14.628	8.2329	8.5178	14.454	0	0	0
47403	17alpha-hydroxypregnanolone glucuronide	Lipid	Pregnenolone Steroids	9.3955	5.9523	6.6599	6.8078	6.5277	4.6058	0	0	5.7288
62862	N6,N6-dimethyllysine	Amino Acid	Lysine Metabolism	9.3752	0	6.6824	6.9632	0	5.6482	3.6492	4.7717	4.3331
31932	propionylglycine (C3)	Lipid	Fatty Acid Metabolism (also BCAA Metabolism)	9.3431	0	9.4456	6.7823	0	6.1768	4.8226	3.4919	5.3786
48762	1,2,3-benzenetriol sulfate (2)	Xenobiotics	Chemical	9.343	16.832	0	5.446	9.6939	5.2296	7.4145	15.904	9.3999
39732	N-oleoyltaurine	Lipid	Endocannabinoid	9.3176	0	0	10.49	5.25	0	0	0	0
45970	1-palmitoyl-GPG (16:)*	Lipid	Lysophospholipid	9.2767	0	12.922	6.3452	0	9.8843	4.6835	6.818	2.9393
63254	N2-acetyl,N6,N6-dimethyllysine	Amino Acid	Lysine Metabolism	9.2296	8.6458	0	5.1648	5.8491	0	0	0	4.9954
61868	1-ribosyl-imidazoleacetate*	Amino Acid	Histidine Metabolism	9.2147	11.552	0	5.5188	7.1726	0	6.0786	8.5597	0
62716	X - 25419			9.1388	6.6076	0	0	4.9042	0	5.5979	0	5.9925
52925	phenylacetylglutamate	Peptide	Acetylated Peptides	9.123	10.889	8.71	0	7.8392	0	12.545	7.1095	7.6687
47022	X - 21845			9.0605	28.997	9.24	9.1184	29.828	10.102	0	0	2.93
61864	dodecenedioate (C12:1-DC)*	Lipid	Fatty Acid, Dicarboxylate	9.0185	9.4422	8.9168	0	8.5814	5.156	17.095	6.2602	6.024
22053	3-hydroxydecanoate	Lipid	Fatty Acid, Monohydroxy	9.0012	0	9.9812	0	0	6.7627	12.436	5.8906	0
52285	oleate/vaccenate (18:1)	Lipid	Long Chain Monounsaturated Fatty Acid	8.9982	15.869	4.3191	6.3673	15.209	4.3367	4.32	2.6743	0
1105	linoleate (18:2n6)	Lipid	Long Chain Polyunsaturated Fatty Acid (n3 and n6)	8.9909	16.355	8.136	7.6807	15.746	7.1796	0	0	0
18392	theobromine	Xenobiotics	Xanthine Metabolism	8.9783	0	0	0	0	0	11.095	0	3.8141
54839	X - 24811			8.9569	12.236	4.2959	7.6711	11.967	0	0	6.9922	8.1925
1574	histamine	Amino Acid	Histidine Metabolism	8.9242	0	5.5133	0	5.0109	4.766	8.7545	0	3.8325
42381	gamma-CEHC glucuronide*	Cofactors and Vitamins	Tocopherol Metabolism	8.8822	0	11.034	0	0	5.9826	6.9505	0	3.5326
32388	dodecanedioate (C12)	Lipid	Fatty Acid, Dicarboxylate	8.8817	0	0	0	0	0	12.376	12.46	0
62286	delta-CEHC glucuronide	Cofactors and Vitamins	Tocopherol Metabolism	8.8717	9.1043	8.2687	5.6326	7.695	11.922	4.8351	4.0177	0
64394	3-hydroxyoctanoylcarnitine (2)	Lipid	Fatty Acid Metabolism (Acyl Carnitine, Hydroxy)	8.8676	22.422	22.097	0	23.548	20.992	7.5894	0	0
22185	N-acetylaspartate (NAA)	Amino Acid	Alanine and Aspartate Metabolism	8.8668	0	15.05	19.03	0	14.352	0	13.471	0
35320	catechol sulfate	Xenobiotics	Benzoate Metabolism	8.832	15.546	6.688	7.0319	18.517	6.8204	0	0	0
33972	1-nonadecenoate (19:1n9)	Lipid	Long Chain Monounsaturated Fatty Acid	8.8079	18.266	8.5073	4.9587	17.119	9.3718	7.4279	3.7515	0
44688	maltotriose	Carbohydrate	Glycogen Metabolism	8.7842	54.321	7.539	0	47.532	11.698	33.519	13.42	12.053
64393	3-hydroxyoctanoylcarnitine (1)	Lipid	Fatty Acid Metabolism (Acyl Carnitine, Hydroxy)	8.7663	9.8408	18.463	6.8612	12.745	17.026	0	0	3.1167
46645	X - 13728			8.7556	0	0	4.6952	0	0	9.4822	3.0466	5.0262
46957	gulonate*	Cofactors and Vitamins	Ascorbate and Aldarate Metabolism	8.7474	8.1058	0	0	8.4511	0	6.8812	0	3.7872
64568	oxindolylalanine	Amino Acid	Tryptophan Metabolism	8.7336	14.225	12.29	39.044	10.515	15.601	0	18.433	6.8565
3141	betaine	Amino Acid	Glycine, Serine and Threonine Metabolism	8.73	7.9416	0	9.4607	6.9843	0	0	3.6722	5.1407
32462	N-linoleoylglycine	Lipid	Fatty Acid Metabolism (Acyl Glycine)	8.7187	0	4.3528	4.8918	0	0	4.6322	3.921	0
57718	X - 24951			8.6597	9.6811	11.183	6.7532	7.9547	13.454	0	8.7089	0
34401	5-acetylamino-6-formylamino-3-methyluracil	Xenobiotics	Xanthine Metabolism	8.6129	19.945	6.8794	7.5427	16.91	5.6141	9.0195	4.9572	0
43374	indolin-2-one	Xenobiotics	Food Component/Plant	8.6115	12.461	7.8307	7.9469	6.1083	6.4419	0	18.232	6.1188
63436	(2 or 3)-decenoate (1:1n7 or n8)	Lipid	Medium Chain Fatty Acid	8.5557	0	6.9836	4.6309	0	8.8888	15.383	20.866	0
43231	6-oxopiperidine-2-carboxylate	Amino Acid	Lysine Metabolism	8.5508	11.012	0	0	6.7442	4.4062	23.185	9.7924	0
1110	arachidonate (2:4n6)	Lipid	Long Chain Polyunsaturated Fatty Acid (n3 and n6)	8.5379	12.856	5.4657	0	10.507	4.715	12.475	2.7321	6.5984
40730	imidazole propionate	Amino Acid	Histidine Metabolism	8.5052	0	3.7846	7.8911	0	7.1762	3.6826	4.3116	5.7883
64440	X - 26119			8.5013	0	0	6.3733	0	0	0	0	0
1898	proline	Amino Acid	Urea cycle; Arginine and Proline Metabolism	8.4848	10.307	9.4531	7.1783	13.929	14.392	0	0	0
40469	N1-Methyl-2-pyridone-5-carboxamide	Cofactors and Vitamins	Nicotinate and Nicotinamide Metabolism	8.4836	0	10.563	0	0	10.421	6.1175	0	0
52235	1-stearoyl-2-arachidonoyl-GPS (18:/2:4)	Lipid	Phosphatidylserine (PS)	8.468	8.9597	6.6057	5.186	6.2795	7.0208	37.222	7.7489	19.371
63560	X - 2579			8.4528	23.467	11.761	4.3329	19.586	5.0654	3.6519	10.06	5.2446
38125	4-cholesten-3-one	Lipid	Sterol	8.4462	0	10.55	4.6022	0	7.01	20.359	10.249	18.098
52867	X - 24546			8.4388	0	8.1638	4.8116	0	8.358	3.5517	4.3373	0
47670	X - 18899			8.428	6.4605	4.2399	9.5508	8.1106	6.4238	0	0	0
40807	retinal	Cofactors and Vitamins	Vitamin A Metabolism	8.4132	0	0	15.434	0	0	5.4803	6.4576	7.6449
18281	2-hydroxyhippurate (salicylurate)	Xenobiotics	Benzoate Metabolism	8.3914	18.32	0	12.721	12.811	0	0	5.5475	4.7087
47417	X - 22162			8.3786	14.011	0	10.665	9.2384	0	3.463	7.4435	4.4707
32619	pregnenediol sulfate (C21H34O5S)*	Lipid	Pregnenolone Steroids	8.3768	10.81	5.5536	5.142	7.7423	4.5478	0	0	0
44675	docosahexaenoate (DHA; 22:6n3)	Lipid	Long Chain Polyunsaturated Fatty Acid (n3 and n6)	8.3677	24.669	5.5027	4.4679	23.807	6.4488	5.7385	0	0
61881	glucuronide of C1H18O2 (1)*	Partially Characterized Molecules	Partially Characterized Molecules	8.3405	6.4709	6.1582	8.9469	6.304	7.761	3.8678	3.5229	6.6607
46115	21-hydroxypregnenolone disulfate	Lipid	Pregnenolone Steroids	8.3239	0	8.8423	4.646	0	8.9782	7.3312	0	2.8022
48693	3-acetylphenol sulfate	Xenobiotics	Chemical	8.3207	6.0815	0	5.6504	7.5088	0	0	0	0
34400	1,7-dimethylurate	Xenobiotics	Xanthine Metabolism	8.2592	12.403	5.5784	6.1115	10.016	6.6771	3.592	3.4585	0
17945	2-hydroxystearate	Lipid	Fatty Acid, Monohydroxy	8.2277	0	5.2269	0	0	0	7.0265	6.3001	0
64386	cis-3,4-methyleneheptanoylglycine	Lipid	Fatty Acid Metabolism (Acyl Glycine)	8.205	19.09	21.642	7.4826	15.601	9.9416	0	5.0384	24.383
40007	carboxyethyl-GABA	Amino Acid	Glutamate Metabolism	8.1563	13.54	6.5072	7.9013	9.0848	3.8093	10.267	7.2317	4.2234
46902	X - 21733			8.1191	7.3514	0	10.271	4.7725	0	0	5.2186	0
46630	X - 12816			8.1014	7.9627	0	9.3005	5.1152	4.2865	0	0	0
32504	docosapentaenoate (DPA; 22:5n3)	Lipid	Long Chain Polyunsaturated Fatty Acid (n3 and n6)	8.0753	27.104	7.2784	0	25.421	5.4391	7.9082	3.3971	3.5947
46613	X - 12216			8.0333	0	0	7.2681	5.2786	0	8.9244	0	3.4192
46409	X - 21364			7.9687	0	14.004	6.6058	0	9.8984	0	0	3.1297
62071	perfluorooctanoate (PFOA)	Xenobiotics	Chemical	7.9485	5.5604	0	9.6072	0	4.575	0	0	0
33009	homostachydrine*	Xenobiotics	Food Component/Plant	7.9188	9.603	0	5.9576	15.114	0	0	0	0
46624	X - 12798			7.8728	9.5384	10.384	5.8265	10.313	8.4916	0	2.9315	5.2153
62946	1-methyl-5-imidazoleacetate	Amino Acid	Histidine Metabolism	7.8638	0	0	6.1353	0	4.9925	0	5.4573	0
1356	nonadecanoate (19:)	Lipid	Long Chain Saturated Fatty Acid	7.8614	10.18	6.4121	0	8.9739	4.7253	13.994	4.5639	3.7838
15716	imidazole lactate	Amino Acid	Histidine Metabolism	7.8491	5.8488	0	4.5427	0	0	0	7.7939	0
57655	2'-O-methyluridine	Nucleotide	Pyrimidine Metabolism, Uracil containing	7.8431	5.7075	14.47	6.6304	10.18	17.712	6.5012	9.0811	0
57513	arachidoylcarnitine (C2)*	Lipid	Fatty Acid Metabolism (Acyl Carnitine, Long Chain Saturated)	7.7847	8.2442	0	0	8.5868	6.1847	15.046	0	4.5834
63042	2,6-dihydroxybenzoic acid	Xenobiotics	Drug - Topical Agents	7.7783	0	0	0	0	0	17.088	0	6.5358
40703	prolylglycine	Peptide	Dipeptide	7.7071	0	0	14.86	0	10.181	0	3.4398	3.8791
32418	myristoleate (14:1n5)	Lipid	Long Chain Monounsaturated Fatty Acid	7.6959	18.84	8.357	4.6749	21.444	10.202	5.2495	0	0
12035	pelargonate (9:)	Lipid	Medium Chain Fatty Acid	7.6935	0	4.6691	8.2566	0	3.9607	5.1111	6.1514	5.7976
62954	N2-acetyl,N6-methyllysine	Amino Acid	Lysine Metabolism	7.6784	0	5.3865	4.4426	0	0	3.9174	3.8024	7.3836
62947	N,N,N-trimethyl-alanylproline betaine (TMAP)	Amino Acid	Urea cycle; Arginine and Proline Metabolism	7.6614	15.797	44.039	7.0239	9.486	34.424	0	13.1	9.9502
49592	X - 11315			7.6495	6.1389	15.221	4.2254	5.6173	12.264	0	0	2.9504
64411	tetrahydrocortisol glucuronide	Lipid	Corticosteroids	7.6381	27.281	0	9.465	27.361	0	0	2.8489	0
39600	3-hydroxyhippurate	Xenobiotics	Benzoate Metabolism	7.638	0	3.8956	0	0	5.4294	5.4468	4.3654	3.0158
61833	5,6-dihydrouridine	Nucleotide	Pyrimidine Metabolism, Uracil containing	7.6359	13.523	4.8115	4.5192	12.64	0	4.7245	0	0
15681	4-guanidinobutanoate	Amino Acid	Guanidino and Acetamido Metabolism	7.6007	7.2203	0	6.5543	7.9589	3.9811	0	0	3.2093
47662	X - 1283			7.5974	5.737	9.4941	6.8037	8.1401	9.5527	0	0	0
64407	bilirubin degradation product, C17H18N2O4 (2)	Partially Characterized Molecules	Partially Characterized Molecules	7.5843	0	10.539	0	0	7.7888	6.1432	0	3.7188
62919	tridecenedioate (C13:1-DC)*	Lipid	Fatty Acid, Dicarboxylate	7.5828	0	27.25	5.663	0	28.135	0	3.3192	5.3441
46984	X - 2187			7.5507	0	0	0	0	0	8.4689	0	3.7931
49681	X - 23782			7.5483	10.403	3.8126	9.0798	15.263	0	0	0	6.1617
32306	hydroxyproline	Amino Acid	Urea cycle; Arginine and Proline Metabolism	7.5195	7.6525	0	4.529	4.5472	0	6.1619	7.9242	0
62061	genistein sulfate*	Xenobiotics	Food Component/Plant	7.5118	0	5.7817	5.7589	0	6.5049	0	0	10.111
46658	X - 1522			7.4906	0	0	7.6566	0	0	3.8077	0	3.2118
40406	trimethylamine N-oxide	Lipid	Phospholipid Metabolism	7.4723	11.827	0	22.09	11.503	6.0005	0	0	0
40008	isoleucylglycine	Peptide	Dipeptide	7.445	8.9979	6.1382	4.3881	7.7432	10.239	14.641	13.524	5.0724
48417	m-tyramine sulfate	Amino Acid	Tyrosine Metabolism	7.441	0	8.7854	0	5.164	5.8317	8.3348	4.4366	7.555
64591	tetrahydrocortisone glucuronide (5)	Lipid	Corticosteroids	7.4144	26.118	0	7.6547	30.929	0	0	0	4.1285
47112	etiocholanolone glucuronide	Lipid	Androgenic Steroids	7.3907	6.188	7.8018	0	0	4.849	8.0021	5.2634	4.0155
48009	X - 17357			7.3841	27.179	3.6994	8.9208	20.519	4.2579	0	6.5904	0
46610	X - 127			7.3729	10.931	0	9.2256	8.9575	6.4044	0	5.4165	6.6728
62291	glucuronide of piperine metabolite C17H21NO3 (4)*	Xenobiotics	Food Component/Plant	7.32	0	4.0408	6.2947	0	0	0	0	4.1572
62890	taurochenodeoxycholic acid 3-sulfate	Lipid	Secondary Bile Acid Metabolism	7.3132	6.2364	10.633	4.8135	6.4081	8.0963	9.6229	0	5.398
52636	X - 24422			7.3116	0	0	4.4548	0	0	7.828	2.662	5.5891
52865	X - 24544			7.3057	12.367	5.7613	0	9.3849	6.9039	9.1867	2.831	2.9299
61865	octadecenedioylcarnitine (C18:1-DC)*	Lipid	Fatty Acid Metabolism (Acyl Carnitine, Dicarboxylate)	7.2865	5.4437	9.8454	8.0625	0	11.573	3.5159	0	0
531	3-hydroxy-3-methylglutarate	Lipid	Mevalonate Metabolism	7.2859	0	0	0	0	4.8282	9.0884	9.8832	0
1118	arachidate (2:)	Lipid	Long Chain Saturated Fatty Acid	7.2854	16.2	7.5295	4.3274	11.979	6.204	5.1052	6.3264	0
62950	2S,3R-dihydroxybutyrate	Lipid	Fatty Acid, Dihydroxy	7.2621	0	13.24	0	5.8069	7.5188	20.734	0	12.27
62945	X - 25511			7.2278	6.1948	0	0	6.4989	0	4.8779	0	0
32445	3-methylxanthine	Xenobiotics	Xanthine Metabolism	7.1444	0	4.1612	0	0	0	11.575	0	0
48130	N6-succinyladenosine	Nucleotide	Purine Metabolism, Adenine containing	7.138	6.7398	8.6672	0	7.9829	6.5509	9.9845	0	6.1532
62959	hydroxy-N6,N6,N6-trimethyllysine*	Amino Acid	Lysine Metabolism	7.1154	7.3445	4.456	4.8826	5.485	0	3.9303	0	0
63687	ascorbic acid 3-sulfate*	Cofactors and Vitamins	Ascorbate and Aldarate Metabolism	7.0999	8.722	4.0542	5.8018	8.402	5.0205	0	2.6632	0
40045	leucylglycine	Peptide	Dipeptide	7.0931	8.9875	6.6764	4.3446	5.5912	6.3928	7.218	6.4403	0
1806	retinol (Vitamin A)	Cofactors and Vitamins	Vitamin A Metabolism	6.9813	0	0	0	0	0	4.5376	0	5.1943
573	cytosine	Nucleotide	Pyrimidine Metabolism, Cytidine containing	6.9717	6.8022	0	5.3287	4.9971	5.3477	14.194	7.0588	33.658
4968	alpha-ketobutyrate	Amino Acid	Methionine, Cysteine, SAM and Taurine Metabolism	6.9704	9.6644	4.3366	5.2655	11.201	5.8042	8.2416	0	4.1027
22176	cysteine s-sulfate	Amino Acid	Methionine, Cysteine, SAM and Taurine Metabolism	6.9665	15.819	0	0	15.681	0	5.3057	0	3.0281
37475	4-acetaminophen sulfate	Xenobiotics	Drug - Analgesics, Anesthetics	6.9356	0	6.0014	0	0	4.0287	4.1375	0	0
62530	3-hydroxyhippurate sulfate	Xenobiotics	Benzoate Metabolism	6.926	0	4.886	0	0	0	9.5053	3.1863	9.4342
48728	daidzein sulfate (2)	Xenobiotics	Food Component/Plant	6.9152	10.401	6.3465	4.1592	9.2708	0	0	0	12.213
43343	2-aminooctanoate	Lipid	Fatty Acid, Amino	6.9109	14.935	3.9208	0	11.861	3.7219	10.158	3.9209	0
53243	catechol glucuronide	Amino Acid	Tyrosine Metabolism	6.9009	16.866	5.231	4.9482	13.546	5.2361	0	3.5752	0
43488	N-acetylcarnosine	Amino Acid	Histidine Metabolism	6.8885	5.1404	13.037	0	7.0695	10.854	6.4399	3.1843	0
47977	X - 13844			6.8637	15.77	3.7049	0	9.7347	0	5.1366	7.1163	6.4707
34404	1,3,7-trimethylurate	Xenobiotics	Xanthine Metabolism	6.8436	13.355	9.3035	4.4446	7.99	6.9878	0	8.3444	6.426
46998	X - 21821			6.806	0	0	5.3054	0	0	5.7979	3.2742	3.6215
52909	X - 24588			6.7835	6.8331	5.4546	6.3991	4.9155	0	0	4.4	0
52294	2-hydroxyglutarate	Lipid	Fatty Acid, Dicarboxylate	6.7746	0	4.7891	13.14	0	8.0548	7.7125	0	6.6985
34395	1-methylurate	Xenobiotics	Xanthine Metabolism	6.7628	8.5824	6.7505	4.3431	5.5505	5.6409	3.8626	4.0289	4.2229
18394	theophylline	Xenobiotics	Xanthine Metabolism	6.7442	16.47	8.3357	0	12.672	9.4504	3.5039	9.6823	3.0919
37209	androstenediol (3alpha, 17alpha) monosulfate (3)	Lipid	Androgenic Steroids	6.7376	8.3059	7.738	4.1602	5.1002	8.4147	0	3.2053	0
1498	N6,N6,N6-trimethyllysine	Amino Acid	Lysine Metabolism	6.7364	0	0	7.7266	0	4.4751	7.3176	0	3.207
3108	ADP	Nucleotide	Purine Metabolism, Adenine containing	6.719	16.894	12.829	0	15.555	6.3469	15.74	19.564	15.686
61826	N-linoleoyltaurine*	Lipid	Endocannabinoid	6.6945	0	0	4.7733	0	0	0	0	0
46687	X - 18779			6.682	8.7124	0	0	7.5178	0	5.5305	3.7679	10.879
46594	X - 11372			6.6755	11.466	0	0	8.5406	0	0	0	0
63072	4-ethylcatechol sulfate	Xenobiotics	Benzoate Metabolism	6.639	35.128	0	0	31.253	0	0	7.7209	3.2174
37445	4-hydroxycoumarin	Xenobiotics	Drug - Cardiovascular	6.6246	5.3973	0	0	0	0	6.2269	4.5911	4.4613
47936	X - 12726			6.615	22.031	0	6.2988	20.907	0	0	0	0
30460	1-methylhistidine	Amino Acid	Histidine Metabolism	6.6142	5.5722	4.0909	5.9272	7.0238	6.2643	5.8172	0	0
46347	X - 11381			6.5112	0	5.2157	0	0	4.2007	0	0	0
43256	N-acetyl-3-methylhistidine*	Amino Acid	Histidine Metabolism	6.481	0	0	5.125	0	0	0	5.4359	0
47642	X - 1211			6.4748	0	16.305	5.4845	10.011	17.264	0	0	4.6306
47695	X - 12117			6.4622	8.5016	0	0	6.3933	0	4.4029	4.9818	5.4101
57514	behenoylcarnitine (C22)*	Lipid	Fatty Acid Metabolism (Acyl Carnitine, Long Chain Saturated)	6.4442	0	5.313	12.474	5.8438	7.4713	0	0	0
36845	o-cresol sulfate	Xenobiotics	Benzoate Metabolism	6.4363	27.249	4.8149	0	34.724	6.3139	8.9777	0	5.8163
63615	branched-chain, straight-chain, or cyclopropyl 1:1 fatty acid (1)*	Partially Characterized Molecules	Partially Characterized Molecules	6.3942	0	12.998	4.3617	5.863	9.8107	0	5.1094	13.606
54885	1-linoleoyl-GPG (18:2)*	Lipid	Lysophospholipid	6.3787	5.4365	11.086	5.6347	6.8235	7.6305	0	11.999	3.2462
1564	citrate	Energy	TCA Cycle	6.3768	31.641	8.9789	8.773	29.018	7.2895	0	24.365	7.0902
12261	taurodeoxycholate	Lipid	Secondary Bile Acid Metabolism	6.3614	13.872	7.0605	4.288	14.549	6.053	0	0	0
43330	2-hydroxyibuprofen	Xenobiotics	Drug - Analgesics, Anesthetics	6.2871	7.1148	3.6959	0	6.1655	7.5241	3.79	0	0
34402	indolebutyrate	Amino Acid	Tryptophan Metabolism	6.2776	6.1012	10.297	0	0	5.8095	13.399	5.4917	8.3182
15650	1-methyladenosine	Nucleotide	Purine Metabolism, Adenine containing	6.255	8.9838	0	0	6.9484	0	10.942	0	0
61866	heptenedioate (C7:1-DC)*	Lipid	Fatty Acid, Dicarboxylate	6.2463	11.424	19.79	7.8332	10.83	22.415	0	11.649	6.0686
46989	X - 17348			6.2076	5.9103	4.1848	4.4063	4.7583	0	0	5.5092	9.4876
37185	5alpha-androstan-3alpha,17beta-diol monosulfate (2)	Lipid	Androgenic Steroids	6.2062	0	13.215	0	0	8.8435	4.7605	3.8735	0
528	alpha-ketoglutarate	Energy	TCA Cycle	6.2057	14.268	15.469	12.208	15.971	16.35	0	5.7211	5.1865
48149	N-acetylglucosaminylasparagine	Carbohydrate	Aminosugar Metabolism	6.188	11.204	5.0054	0	10.105	4.0919	6.6717	3.0239	5.4876
46707	X - 17653			6.1656	7.9649	13.206	8.147	8.5002	16.178	0	0	0
1644	heptanoate (7:)	Lipid	Medium Chain Fatty Acid	6.1138	0	4.8795	0	0	6.0922	7.9254	5.5821	7.9359
33973	epiandrosterone sulfate	Lipid	Androgenic Steroids	6.0976	6.1842	0	0	0	4.8022	0	0	0
46701	X - 19141			6.0819	0	0	0	0	0	5.7787	0	0
63251	11beta-hydroxyandrosterone glucuronide	Lipid	Androgenic Steroids	6.076	20.763	4.5402	5.5349	25.727	4.0851	0	0	4.2426
47390	X - 1215			6.0706	12.43	0	9.9812	10.523	0	3.54	6.5972	9.5056
18497	taurocholate	Lipid	Primary Bile Acid Metabolism	6.0614	24.982	6.9263	10.873	17.893	12.112	4.3927	20.711	10.719
35678	hexadecanedioate (C16)	Lipid	Fatty Acid, Dicarboxylate	6.0604	9.2705	0	7.1932	10.195	5.6862	5.3113	10.179	6.0134
48076	X - 22771			6.0424	7.8001	0	13.199	7.6159	0	0	0	0
62296	sulfate of piperine metabolite C16H19NO3 (3)*	Xenobiotics	Food Component/Plant	6.028	11.825	4.7831	6.8009	13.114	0	0	0	0
57461	argininate*	Amino Acid	Urea cycle; Arginine and Proline Metabolism	6.0068	0	0	7.0041	0	3.9532	3.762	4.9331	0
31555	pyridoxate	Cofactors and Vitamins	Vitamin B6 Metabolism	5.9996	11.581	0	4.2062	9.3335	0	0	0	0
42087	indoleacetylglutamine	Amino Acid	Tryptophan Metabolism	5.9979	0	0	8.571	0	4.931	0	0	0
38399	9,1-DiHOME	Lipid	Fatty Acid, Dihydroxy	5.9663	0	0	0	0	0	6.5808	2.7149	2.9103
62520	2-naphthol sulfate	Xenobiotics	Chemical	5.9358	0	5.9033	0	0	0	0	0	3.7618
57511	linolenoylcarnitine (C18:3)*	Lipid	Fatty Acid Metabolism (Acyl Carnitine, Polyunsaturated)	5.9061	17.979	23.001	0	13.754	13.868	21.261	17.755	11.564
22842	cholate	Lipid	Primary Bile Acid Metabolism	5.8922	5.8932	0	5.8342	0	4.5157	0	0	3.2072
31591	androsterone sulfate	Lipid	Androgenic Steroids	5.8713	6.4104	0	0	0	3.7994	0	0	0
48674	umbelliferone sulfate	Xenobiotics	Food Component/Plant	5.8626	10.345	0	9.1977	11.404	0	3.8593	0	3.023
27738	threonate	Cofactors and Vitamins	Ascorbate and Aldarate Metabolism	5.8582	10.995	0	0	8.0044	0	6.1594	3.9404	0
48418	4-methylguaiacol sulfate	Xenobiotics	Benzoate Metabolism	5.8505	26.182	6.9805	0	23.615	0	8.3761	5.6463	12.68
48441	4-hydroxychlorothalonil	Xenobiotics	Chemical	5.8285	0	0	4.5424	0	0	0	0	0
46172	5alpha-pregnan-diol disulfate	Lipid	Progestin Steroids	5.7314	0	8.1653	0	0	6.8769	5.467	0	9.3411
542	3-hydroxybutyrate (BHBA)	Lipid	Ketone Bodies	5.7272	9.7082	0	0	9.7892	0	4.757	0	4.0431
54795	furaneol sulfate	Xenobiotics	Food Component/Plant	5.7252	0	4.0747	7.348	4.5539	8.3743	4.2212	4.7158	5.7084
46283	X - 15461			5.7234	9.098	0	12.158	5.7	6.7513	0	8.8696	7.396
47788	X - 13431			5.7161	0	14.264	4.7075	0	12.395	3.6452	0	4.3567
15778	benzoate	Xenobiotics	Benzoate Metabolism	5.7138	0	6.0323	6.1017	0	8.0976	0	12.952	0
35718	dihomolinolenate (2:3n3 or 3n6)	Lipid	Long Chain Polyunsaturated Fatty Acid (n3 and n6)	5.6998	10.297	6.5495	0	9.879	5.3026	5.9378	0	3.07
12032	4-acetamidophenol	Xenobiotics	Drug - Analgesics, Anesthetics	5.665	0	5.1866	0	0	0	0	0	3.8811
37058	succinylcarnitine (C4-DC)	Energy	TCA Cycle	5.6487	0	0	6.1683	5.1888	4.0918	0	4.6457	6.4754
63650	carnitine of C1H14O2 (5)*	Partially Characterized Molecules	Partially Characterized Molecules	5.6307	5.5149	20.299	0	4.9271	11.52	3.949	0	7.012
46705	X - 17438			5.6176	0	8.5985	0	0	4.4704	9.1177	6.7503	9.5096
37196	5alpha-pregnan-3beta,2beta-diol monosulfate (1)	Lipid	Progestin Steroids	5.606	8.7087	0	4.646	6.1267	4.3809	5.2114	6.619	0
32452	propionylcarnitine (C3)	Lipid	Fatty Acid Metabolism (also BCAA Metabolism)	5.5949	0	5.2025	8.6568	0	6.8636	0	6.0294	0
63572	X - 258			5.5593	0	5.7548	6.1828	4.4323	4.5239	6.0996	0	6.1549
57585	4-acetamidobenzoate	Xenobiotics	Chemical	5.5353	6.3299	4.7061	0	5.4105	4.4764	4.1161	0	0
52988	adipoylcarnitine (C6-DC)	Lipid	Fatty Acid Metabolism (Acyl Carnitine, Dicarboxylate)	5.5072	25.936	17.874	6.1675	18.626	18.599	0	6.6333	3.3292
43591	N2,N5-diacetylornithine	Amino Acid	Urea cycle; Arginine and Proline Metabolism	5.5068	0	0	8.2186	0	3.9099	3.5233	3.0148	9.5548
57714	X - 24947			5.5053	0	0	5.4939	0	5.5162	0	0	0
1552	erucate (22:1n9)	Lipid	Long Chain Monounsaturated Fatty Acid	5.4814	8.5378	0	0	8.7662	0	3.3625	2.7971	4.0589
48569	acesulfame	Xenobiotics	Food Component/Plant	5.4611	0	8.1334	5.0789	0	6.2797	0	7.384	9.8468
48019	X - 17655			5.4597	10.689	5.2181	0	11.399	9.2375	0	4.3333	7.3523
37459	ergothioneine	Xenobiotics	Food Component/Plant	5.454	12.002	9.9861	5.2612	6.5978	15.156	0	2.9463	0
33952	myristoylcarnitine (C14)	Lipid	Fatty Acid Metabolism (Acyl Carnitine, Long Chain Saturated)	5.4517	16.672	12.782	0	11.35	11.486	9.1009	10.109	2.9989
52501	X - 2436			5.439	0	7.5759	0	0	0	3.9209	5.5854	13.33
20694	oxalate (ethanedioate)	Cofactors and Vitamins	Ascorbate and Aldarate Metabolism	5.423	0	7.9461	6.9204	0	6.761	0	5.7616	0
57564	perfluorooctanesulfonate (PFOS)	Xenobiotics	Chemical	5.4083	8.0843	3.7896	8.6024	4.3439	0	0	5.2351	6.7861
32405	indolepropionate	Amino Acid	Tryptophan Metabolism	5.3547	0	0	7.0213	0	4.6664	0	0	0
36098	4-vinylphenol sulfate	Xenobiotics	Benzoate Metabolism	5.3261	7.4054	0	0	19.161	11.701	0	3.725	6.5158
15705	cystathionine	Amino Acid	Methionine, Cysteine, SAM and Taurine Metabolism	5.2801	0	9.6619	0	0	7.3646	0	0	0
48408	tyramine O-sulfate	Amino Acid	Tyrosine Metabolism	5.2679	17.932	7.7495	0	17.952	12.75	3.8555	0	8.3671
64409	bilirubin degradation product, C17H18N2O4 (1)	Partially Characterized Molecules	Partially Characterized Molecules	5.255	0	11.659	4.3567	0	8.5407	0	0	4.2619
38168	16a-hydroxy DHEA 3-sulfate	Lipid	Androgenic Steroids	5.249	9.9244	7.7438	0	8.2002	6.1457	0	0	2.879
21151	saccharin	Xenobiotics	Food Component/Plant	5.2033	8.8784	6.5816	7.6948	7.5744	9.6686	0	0	9.7228
39831	eicosanedioate (C2-DC)	Lipid	Fatty Acid, Dicarboxylate	5.1671	12.395	4.3346	0	12.114	0	0	0	0
61798	trans-2-hexenoylglycine	Lipid	Fatty Acid Metabolism (Acyl Glycine)	5.1309	6.0869	7.1239	4.1429	0	7.7864	3.6144	4.7684	3.3961
62805	2,3-dihydroxy-5-methylthio-4-pentenoate (DMTPA)*	Amino Acid	Methionine, Cysteine, SAM and Taurine Metabolism	5.1228	5.2724	4.8183	0	0	0	0	3.0307	0
62813	Fibrinopeptide B (1-13)	Peptide	Fibrinogen Cleavage Peptide	5.1203	17.186	6.0823	0	10.82	4.3571	12.309	26.791	10.599
62287	delta-CEHC	Cofactors and Vitamins	Tocopherol Metabolism	5.1156	0	11.083	6.0084	0	14.147	0	0	0
57520	dihomo-linoleoylcarnitine (C2:2)*	Lipid	Fatty Acid Metabolism (Acyl Carnitine, Polyunsaturated)	5.0841	8.639	11.292	5.1382	5.9863	5.8794	0	13.604	7.009
18368	cys-gly, oxidized	Amino Acid	Glutathione Metabolism	4.9911	48.421	18.278	0	45.559	17.175	0	7.5462	0
15910	maltotetraose	Carbohydrate	Glycogen Metabolism	4.9838	19.68	5.2037	0	18.077	11.094	21.592	0	15.898
48752	3-methoxycatechol sulfate (2)	Xenobiotics	Benzoate Metabolism	4.9659	6.0969	6.3685	0	5.0638	4.3779	10.013	0	7.5608
40708	pregnanediol-3-glucuronide	Lipid	Progestin Steroids	4.9332	0	3.7691	0	0	4.0722	7.8392	3.4722	3.4409
603	spermine	Amino Acid	Polyamine Metabolism	4.9281	7.2694	0	0	6.9892	0	6.1779	0	0
22138	homocitrulline	Amino Acid	Urea cycle; Arginine and Proline Metabolism	4.913	0	0	4.5447	6.2983	0	0	2.8707	0
37432	N-acetyl-beta-alanine	Nucleotide	Pyrimidine Metabolism, Uracil containing	4.8996	6.2799	13.562	0	0	10.787	10.314	44.617	7.147
35126	phenylacetylglutamine	Peptide	Acetylated Peptides	4.828	0	0	4.5238	0	0	0	0	3.3782
38271	pristanate	Lipid	Fatty Acid, Branched	4.8238	6.2101	7.9378	0	0	6.2121	4.5901	8.4867	4.0403
48580	2-acetamidophenol sulfate	Xenobiotics	Food Component/Plant	4.8153	0	0	0	0	0	4.0621	0	0
63153	metabolonic lactone sulfate	Partially Characterized Molecules	Partially Characterized Molecules	4.8141	0	0	6.9824	0	0	0	0	0
40473	hydantoin-5-propionate	Amino Acid	Histidine Metabolism	4.7774	8.5808	4.4274	0	11.632	4.6662	4.214	3.2611	4.0873
61698	2-hydroxynervonate*	Lipid	Fatty Acid, Monohydroxy	4.7651	0	7.535	0	4.5636	5.8171	8.0276	0	3.952
53224	pimeloylcarnitine/3-methyladipoylcarnitine (C7-DC)	Lipid	Fatty Acid Metabolism (Acyl Carnitine, Dicarboxylate)	0	6.9839	0	0	6.8394	3.8063	26.569	0	5.1973
33946	N-acetylhistidine	Amino Acid	Histidine Metabolism	0	11.68	0	11.733	12.434	0	0	2.8869	4.2244
35322	hydroquinone sulfate	Xenobiotics	Drug - Topical Agents	0	0	0	0	0	0	0	0	3.5612
46515	X - 2147			0	0	12.245	7.0156	0	7.3863	0	3.6726	4.3996
47719	X - 12689			0	5.702	0	5.0262	8.2738	0	0	3.6969	4.6336
62069	3-hydroxyadipate	Lipid	Fatty Acid, Dicarboxylate	0	0	4.4258	6.1124	0	0	0	4.7708	7.5776
64396	X - 2617			0	0	11.73	0	0	6.3781	4.499	0	7.2943
37092	gamma-glutamyl-2-aminobutyrate	Peptide	Gamma-glutamyl Amino Acid	0	0	0	0	4.9726	0	6.9269	0	3.2493
513	creatinine	Amino Acid	Creatine Metabolism	0	27.493	12.878	4.9774	15.576	6.1057	0	26.216	6.8972
64401	X - 26111			0	0	0	0	0	0	0	0	0
1645	laurate (12:)	Lipid	Medium Chain Fatty Acid	0	13.404	0	5.9394	19.735	0	0	5.9277	4.7764
47672	X - 19183			0	0	0	0	0	6.4184	0	3.9288	0
37184	5alpha-androstan-3alpha,17beta-diol disulfate	Lipid	Androgenic Steroids	0	0	10.795	0	0	4.9926	0	3.2511	5.6478
43829	gamma-glutamylvaline	Peptide	Gamma-glutamyl Amino Acid	0	0	0	8.1681	0	6.62	0	17.344	6.1033
48434	N-acetylcitrulline	Amino Acid	Urea cycle; Arginine and Proline Metabolism	0	0	0	6.4281	0	5.4324	6.0797	4.4049	4.3643
56	cystine	Amino Acid	Methionine, Cysteine, SAM and Taurine Metabolism	0	0	0	0	0	0	0	0	0
62783	dimethylguanidino valeric acid (DMGV)*	Amino Acid	Urea cycle; Arginine and Proline Metabolism	0	5.7931	5.812	0	0	0	0	9.7817	11.172
34445	sphingosine 1-phosphate	Lipid	Sphingosines	0	0	0	0	0	0	15.086	5.9784	13.549
46225	glutamine_degradant*	Partially Characterized Molecules	Partially Characterized Molecules	0	14.553	6.8691	0	9.6695	3.7831	0	0	0
31787	3-carboxy-4-methyl-5-propyl-2-furanpropanoate (CMPF)	Lipid	Fatty Acid, Dicarboxylate	0	0	0	0	0	8.0949	0	0	0
48025	X - 17685			0	0	5.832	0	0	6.2135	6.1225	7.2588	12.761
15506	choline	Lipid	Phospholipid Metabolism	0	0	3.7646	0	0	0	0	17.614	9.9114
42079	valylglutamine	Peptide	Dipeptide	0	0	0	0	0	5.4288	12.353	0	3.382
1566	3-aminoisobutyrate	Nucleotide	Pyrimidine Metabolism, Thymine containing	0	6.3367	0	0	5.3838	0	4.3939	4.3323	0
46911	X - 21742			0	0	0	0	0	0	0	0	0
52983	glycochenodeoxycholate glucuronide (1)	Lipid	Primary Bile Acid Metabolism	0	0	8.4688	0	0	10.798	7.1013	11.509	3.2376
46539	N-acetylglucosamine/N-acetylgalactosamine	Carbohydrate	Aminosugar Metabolism	0	23.562	0	10.657	29.492	0	0	6.0731	0
33587	eicosenoate (2:1n9 or 1n11)	Lipid	Long Chain Monounsaturated Fatty Acid	0	10.299	4.7326	0	10.566	3.9714	0	0	0
61860	octadecadienedioate (C18:2-DC)*	Lipid	Fatty Acid, Dicarboxylate	0	0	0	0	0	0	6.005	5.6987	0
52286	X - 24243			0	0	0	0	0	0	8.6678	0	5.3132
61701	3-hydroxyarachidate*	Lipid	Fatty Acid, Monohydroxy	0	0	0	0	0	0	4.7285	6.978	0
12110	isocitrate	Energy	TCA Cycle	0	0	0	0	0	0	6.2887	3.5807	14.463
48457	4-methoxyphenol sulfate	Amino Acid	Tyrosine Metabolism	0	0	6.2709	0	0	5.7759	8.6182	0	5.767
46111	guaiacol sulfate	Xenobiotics	Benzoate Metabolism	0	13.427	13.389	0	13.741	8.912	3.4386	0	3.689
54840	X - 24812			0	12.255	11.187	0	10.175	9.3415	0	6.2568	4.2025
62494	X - 25265			0	0	3.7239	5.5907	0	4.2917	3.896	5.0917	3.0211
52892	X - 24571			0	0	0	0	0	0	6.3943	8.4128	8.6108
57776	N-oxalyl glycine (NOG)	Xenobiotics	Food Component/Plant	0	0	4.3163	5.1329	0	6.7094	3.3734	0	3.1932
1670	urea	Amino Acid	Urea cycle; Arginine and Proline Metabolism	0	15.552	0	6.5946	14.852	5.8874	4.8151	3.949	7.7753
40605	butyrate/isobutyrate (4:)	Lipid	Short Chain Fatty Acid	0	26.776	8.5615	0	26.536	14.997	10.056	6.2541	0
48445	2-methoxyresorcinol sulfate	Xenobiotics	Chemical	0	0	4.2248	6.0564	0	7.8876	5.0659	4.6259	7.1766
62066	glyco-beta-muricholate	Lipid	Primary Bile Acid Metabolism	0	17.686	4.6612	9.8501	15.26	5.802	0	15.869	8.2897
61867	octadecanedioylcarnitine (C18-DC)*	Lipid	Fatty Acid Metabolism (Acyl Carnitine, Dicarboxylate)	0	6.289	8.3717	14.057	0	15.438	0	4.3317	3.1903
63236	3-hydroxypyridine glucuronide	Xenobiotics	Chemical	0	6.9676	0	0	6.2094	0	4.3047	0	2.857
46980	X - 2183			0	0	0	0	0	0	4.1431	0	4.212
62526	lithocholate sulfate (1)	Lipid	Secondary Bile Acid Metabolism	0	0	0	4.7231	0	0	0	0	0
54695	X - 24757			0	0	6.9977	5.0083	0	9.0644	0	3.0504	4.0132
52975	glycodeoxycholate 3-sulfate	Lipid	Secondary Bile Acid Metabolism	0	0	4.0934	0	8.8605	8.4226	11.019	9.1121	0
35136	5-methyluridine (ribothymidine)	Nucleotide	Pyrimidine Metabolism, Uracil containing	0	6.2738	0	0	0	6.0538	5.785	4.5955	0
39788	solanidine	Xenobiotics	Food Component/Plant	0	0	0	0	0	0	0	3.434	3.0745
62793	tetrahydrocortisol sulfate (1)	Lipid	Corticosteroids	0	0	5.5311	0	0	0	4.4971	3.125	5.6128
34390	7-methylxanthine	Xenobiotics	Xanthine Metabolism	0	0	0	0	0	0	10.998	4.1649	0
43266	2-aminophenol sulfate	Xenobiotics	Food Component/Plant	0	0	4.7753	0	0	0	4.0214	3.1402	0
46666	X - 15728			0	17.158	0	0	16.633	4.8273	3.8739	0	2.8107
15772	ribitol	Carbohydrate	Pentose Metabolism	0	7.6172	0	0	6.4642	0	0	4.3677	3.9292
46266	X - 15486			0	13.552	30.597	6.2276	10.379	18.449	0	0	9.7786
46620	X - 12462			0	10.855	0	11.687	14.029	0	3.3983	0	0
5086	dimethylglycine	Amino Acid	Glycine, Serine and Threonine Metabolism	0	0	0	4.2002	0	0	0	0	4.7888
22130	phenyllactate (PLA)	Amino Acid	Phenylalanine Metabolism	0	0	0	4.2643	0	0	0	6.4558	6.1036
64414	bilirubin degradation product, C16H18N2O5 (3)	Partially Characterized Molecules	Partially Characterized Molecules	0	0	5.3777	0	0	3.829	7.6232	0	3.8597
1638	arginine	Amino Acid	Urea cycle; Arginine and Proline Metabolism	0	0	12.055	4.827	0	17.46	0	0	0
42092	N-palmitoylglycine	Lipid	Fatty Acid Metabolism (Acyl Glycine)	0	0	3.8508	5.5621	0	5.8868	0	0	3.5533
15747	anserine	Amino Acid	Histidine Metabolism	0	0	0	0	0	0	0	0	0
46227	fructosyllysine	Amino Acid	Lysine Metabolism	0	0	6.32	11.914	0	6.4493	0	5.249	3.0938
63731	glycoursodeoxycholic acid sulfate (1)	Lipid	Secondary Bile Acid Metabolism	0	0	0	4.6954	0	0	0	8.5391	0
61846	androsterone glucuronide	Lipid	Androgenic Steroids	0	8.0315	8.749	0	6.5984	8.3766	4.6014	10.537	0
1124	myo-inositol	Lipid	Inositol Metabolism	0	10.196	4.2821	0	5.3532	0	4.0056	28.329	4.9825
32453	daidzein	Xenobiotics	Food Component/Plant	0	0	4.1813	0	0	0	0	0	0
48351	N1-methylinosine	Nucleotide	Purine Metabolism, (Hypo)Xanthine/Inosine containing	0	0	8.0798	0	4.5366	8.0301	0	0	0
47650	X - 11483			0	0	0	0	0	0	0	0	0
15765	ethylmalonate	Amino Acid	Leucine, Isoleucine and Valine Metabolism	0	0	6.1317	0	0	4.2156	4.9462	2.7498	6.6723
48255	arabonate/xylonate	Carbohydrate	Pentose Metabolism	0	10.721	6.1235	0	8.4307	12.95	6.8252	0	3.0564
34399	3,7-dimethylurate	Xenobiotics	Xanthine Metabolism	0	10.36	5.5272	4.4274	9.9623	5.8712	9.1184	5.0875	0
17799	ibuprofen	Xenobiotics	Drug - Analgesics, Anesthetics	0	0	5.0568	0	0	4.4022	0	0	0
46331	desmethylnaproxen	Xenobiotics	Drug - Analgesics, Anesthetics	0	0	0	0	0	0	0	0	0
34407	isovalerylcarnitine (C5)	Amino Acid	Leucine, Isoleucine and Valine Metabolism	0	0	16.197	4.8732	0	15.173	0	0	3.6717
37202	androstenediol (3beta,17beta) disulfate (1)	Lipid	Androgenic Steroids	0	7.7445	15.25	5.3906	11.61	9.5429	0	5.5955	3.7981
53172	X - 24736			0	0	0	0	0	0	4.5318	0	3.1342
40475	valylglycine	Peptide	Dipeptide	0	9.3888	4.1564	0	6.6053	5.5772	12.229	8.6882	0
46985	X - 12193			0	6.1565	9.0991	0	0	8.5751	0	26.629	11.844
52504	X - 2439			0	5.7039	0	5.3357	0	0	0	4.5211	0
1572	glycerate	Carbohydrate	Glycolysis, Gluconeogenesis, and Pyruvate Metabolism	0	0	9.3949	0	0	10.13	0	6.1905	0
12129	beta-hydroxyisovalerate	Amino Acid	Leucine, Isoleucine and Valine Metabolism	0	8.7212	9.3269	4.2995	6.7751	8.6668	3.3947	3.3066	0
52877	X - 24556			0	6.6617	8.6574	4.9847	5.9276	10.546	0	0	0
47301	X - 18887			0	0	0	0	0	3.8149	0	0	8.1448
36850	taurolithocholate 3-sulfate	Lipid	Secondary Bile Acid Metabolism	0	0	3.7257	0	0	0	3.7583	6.4116	3.4914
443	aspartate	Amino Acid	Alanine and Aspartate Metabolism	0	0	0	0	4.5098	4.1367	25.966	3.1912	6.9181
57709	ADSGEGDFXAEGGGVR*	Peptide	Fibrinogen Cleavage Peptide	0	0	0	5.2866	0	0	0	0	0
61883	glucuronide of C1H18O2 (3)*	Partially Characterized Molecules	Partially Characterized Molecules	0	0	0	0	0	0	0	0	3.5256
46511	X - 16938			0	0	12.266	5.4101	0	9.3574	0	3.1124	5.1443
34093	hyocholate	Lipid	Secondary Bile Acid Metabolism	0	7.3694	4.408	0	7.2254	8.0669	4.9548	0	2.9721
38100	betonicine	Xenobiotics	Food Component/Plant	0	0	5.52	0	0	0	4.3577	0	6.4907
47342	X - 18345			0	9.1007	0	4.4101	7.843	4.1892	0	11.022	7.2063
57517	ximenoylcarnitine (C26:1)*	Lipid	Fatty Acid Metabolism (Acyl Carnitine, Monounsaturated)	0	10.915	0	6.7512	11.458	0	0	3.1724	5.7883
62952	3,4-dihydroxybutyrate	Lipid	Fatty Acid, Dihydroxy	0	0	0	5.1293	0	4.1954	5.6326	10.732	5.7272
35137	N2,N2-dimethylguanosine	Nucleotide	Purine Metabolism, Guanine containing	0	10.567	18.019	0	7.0657	11.939	0	6.8542	8.8011
63841	dibutyl sulfosuccinate	Xenobiotics	Chemical	0	0	4.3893	0	0	0	3.4568	0	2.7759
38116	indole-3-carboxylate	Amino Acid	Tryptophan Metabolism	0	7.6454	0	0	8.2183	0	0	0	0
37183	5alpha-androstan-3alpha,17alpha-diol monosulfate	Lipid	Androgenic Steroids	0	0	5.9379	0	0	0	0	5.4913	4.3952
35428	tiglyl carnitine (C5)	Amino Acid	Leucine, Isoleucine and Valine Metabolism	0	5.116	3.9092	0	4.4968	0	4.9701	0	0
46972	X - 21796			0	0	6.4205	0	0	0	0	0	0
1519	sucrose	Carbohydrate	Disaccharides and Oligosaccharides	0	0	4.5997	0	0	0	7.4474	4.1889	7.2152
57554	2'-O-methylcytidine	Nucleotide	Pyrimidine Metabolism, Cytidine containing	0	0	7.2095	15.402	0	9.8752	4.0572	0	4.8204
62923	eicosenedioate (C2:1-DC)*	Lipid	Fatty Acid, Dicarboxylate	0	14.27	4.822	0	14.07	6.1593	5.0462	0	0
46592	X - 11299			0	0	0	0	0	0	0	0	0
47639	X - 12456			0	5.2146	0	5.3786	5.551	0	0	0	0
63151	N,N-dimethylalanine	Amino Acid	Alanine and Aspartate Metabolism	0	9.4528	0	0	7.5071	0	0	0	0
61861	octadecenedioate (C18:1-DC)	Lipid	Fatty Acid, Dicarboxylate	0	9.4578	0	7.6072	4.8776	9.5882	10.611	15.732	0
47011	X - 21834			0	13.476	0	10.474	21.608	0	0	6.1702	7.2684
46356	X - 21312			0	0	3.8234	0	4.6095	0	0	4.991	5.4986
57515	lignoceroylcarnitine (C24)*	Lipid	Fatty Acid Metabolism (Acyl Carnitine, Long Chain Saturated)	0	7.7908	9.3309	0	9.4358	8.0149	0	3.0243	6.489
33441	isobutyrylcarnitine (C4)	Amino Acid	Leucine, Isoleucine and Valine Metabolism	0	5.9316	0	7.2012	4.8626	7.2107	5.5656	0	0
57531	nervonoylcarnitine (C24:1)*	Lipid	Fatty Acid Metabolism (Acyl Carnitine, Monounsaturated)	0	9.8986	0	5.7679	10.763	0	3.4576	0	3.7481
57783	1H-indole-7-acetic acid	Xenobiotics	Bacterial/Fungal	0	0	4.8326	0	0	5.1612	0	0	0
35635	3-(3-hydroxyphenyl)propionate	Xenobiotics	Benzoate Metabolism	0	0	0	6.1213	0	4.7114	0	0	0
53254	caffeic acid sulfate	Xenobiotics	Food Component/Plant	0	0	0	0	0	4.1128	0	0	2.9932
39603	ethyl glucuronide	Xenobiotics	Chemical	0	10.211	7.2388	0	9.6023	9.0869	0	0	0
64049	2-methoxyhydroquinone sulfate (1)	Xenobiotics	Benzoate Metabolism	0	0	5.832	0	0	0	0	0	6.0236
37190	5alpha-androstan-3beta,17beta-diol disulfate	Lipid	Androgenic Steroids	0	0	10.789	0	0	6.9656	0	4.316	0
46259	X - 21258			0	5.9226	5.4293	6.1819	4.9717	0	0	0	4.7563
47437	X - 1268			0	6.3862	4.0037	5.2243	0	4.5555	0	17.839	3.6191
63613	undecenoylcarnitine (C11:1)	Lipid	Fatty Acid Metabolism (Acyl Carnitine, Monounsaturated)	0	0	28.975	0	4.3507	21.023	4.8694	0	7.1466
52473	gamma-tocopherol/beta-tocopherol	Cofactors and Vitamins	Tocopherol Metabolism	0	0	11.061	0	0	7.3297	0	3.3182	4.7878
45966	1-stearoyl-GPS (18:)*	Lipid	Lysophospholipid	0	5.7248	5.7951	0	0	0	7.9329	15.018	24.11
33937	alpha-hydroxyisovalerate	Amino Acid	Leucine, Isoleucine and Valine Metabolism	0	0	0	7.6832	0	0	0	0	0
33161	2-methoxyacetaminophen glucuronide*	Xenobiotics	Drug - Analgesics, Anesthetics	0	0	5.577	0	0	0	0	0	0
15443	glucuronate	Carbohydrate	Aminosugar Metabolism	0	8.2462	7.4954	0	5.5226	5.275	10.544	13.671	7.9582
27672	3-indoxyl sulfate	Amino Acid	Tryptophan Metabolism	0	0	0	0	0	0	8.1558	3.5039	4.1967
46923	X - 21752			0	0	0	0	0	0	0	0	0
63402	feruloylquinate (4)	Xenobiotics	Food Component/Plant	0	6.2692	0	0	6.005	0	6.3868	0	4.8517
44876	gamma-CEHC	Cofactors and Vitamins	Tocopherol Metabolism	0	0	4.0158	5.0144	0	5.1632	4.4408	0	0
32620	glycolithocholate sulfate*	Lipid	Secondary Bile Acid Metabolism	0	8.049	6.7513	0	7.1045	4.4233	0	3.095	0
47905	X - 1226			0	7.779	8.5624	0	4.5155	8.4142	8.4464	5.0387	0
37181	4-allylphenol sulfate	Xenobiotics	Food Component/Plant	0	0	0	0	0	0	10.335	0	5.3976
18362	azelate (C9-DC)	Lipid	Fatty Acid, Dicarboxylate	0	5.3219	0	4.9317	5.851	0	0	0	0
62567	3-(methylthio)acetaminophen sulfate*	Xenobiotics	Drug - Analgesics, Anesthetics	0	0	5.9082	0	0	4.0902	0	0	0
47773	X - 2259			0	0	4.0581	0	0	6.381	4.1232	3.707	0
44681	palmitoylcarnitine (C16)	Lipid	Fatty Acid Metabolism (Acyl Carnitine, Long Chain Saturated)	0	21.806	19.206	0	16.608	14.571	4.6089	8.3806	6.5404
35159	cysteine-glutathione disulfide	Amino Acid	Glutathione Metabolism	0	31.966	6.1074	4.9518	20.627	5.0912	0	24.661	6.782
64596	1-methyl-5-imidazolelactate	Amino Acid	Histidine Metabolism	0	0	0	0	0	0	5.1961	0	0
52914	5-hydroxyindole sulfate	Amino Acid	Tryptophan Metabolism	0	0	0	4.3995	4.5216	0	0	0	0
63688	deoxycholic acid 12-sulfate*	Lipid	Secondary Bile Acid Metabolism	0	0	0	5.5098	0	0	0	0	0
62964	X - 2552			0	0	0	0	0	4.8365	0	4.0283	0
62524	dihydrocaffeate sulfate (2)	Xenobiotics	Food Component/Plant	0	0	6.0623	0	0	6.331	0	0	0
48460	propyl 4-hydroxybenzoate sulfate	Xenobiotics	Benzoate Metabolism	0	0	4.195	0	0	0	0	0	0
48761	1,2,3-benzenetriol sulfate (1)	Xenobiotics	Chemical	0	0	7.3362	0	0	4.5817	4.1016	0	5.7225
52974	glycochenodeoxycholate 3-sulfate	Lipid	Primary Bile Acid Metabolism	0	5.1132	6.6106	0	6.088	11.123	0	0	0
47921	X - 1241			0	11.245	0	0	6.8597	0	0	6.108	3.4041
47031	2-methoxyacetaminophen sulfate*	Xenobiotics	Drug - Analgesics, Anesthetics	0	0	4.6683	0	0	0	0	0	0
62918	tetradecadienedioate (C14:2-DC)*	Lipid	Fatty Acid, Dicarboxylate	0	0	9.9105	6.8529	0	9.5968	9.554	4.1907	2.9395
46960	sulfate*	Xenobiotics	Chemical	0	5.3834	0	8.1657	0	0	0	8.3182	0
46144	methyl glucopyranoside (alpha + beta)	Xenobiotics	Food Component/Plant	0	0	7.4532	4.1451	0	9.003	0	14.575	5.3068
63357	2-hydroxysebacate	Lipid	Fatty Acid, Dicarboxylate	0	9.4096	7.877	0	7.4003	5.9258	7.4088	5.6979	3.3166
62850	tetradecadienoate (14:2)*	Lipid	Long Chain Polyunsaturated Fatty Acid (n3 and n6)	0	5.9942	11.86	0	7.8883	13.431	0	0	0
52839	X - 24518			0	0	4.7335	6.0432	0	5.1323	0	3.9568	0
541	4-hydroxyphenylacetate	Amino Acid	Phenylalanine Metabolism	0	0	3.8165	0	0	7.345	0	3.1041	13.284
62967	X - 25523			0	0	8.7284	0	0	7.3433	0	0	0
40481	dihydroferulate	Xenobiotics	Food Component/Plant	0	0	0	0	0	0	11.768	0	6.7502
514	cytidine	Nucleotide	Pyrimidine Metabolism, Cytidine containing	0	0	0	9.8369	0	0	0	0	3.9644
53223	palmitoleoylcarnitine (C16:1)*	Lipid	Fatty Acid Metabolism (Acyl Carnitine, Monounsaturated)	0	9.8541	7.9703	0	8.5417	6.9179	11.542	4.0002	4.8464
38395	12,13-DiHOME	Lipid	Fatty Acid, Dihydroxy	0	0	4.6989	0	0	0	10.307	0	4.3785
36752	N6-acetyllysine	Amino Acid	Lysine Metabolism	0	0	8.385	6.1969	0	7.3518	0	0	4.4564
45721	3-(N-acetyl-L-cystein-S-yl) acetaminophen	Xenobiotics	Drug - Analgesics, Anesthetics	0	0	0	0	0	0	0	0	0
46318	X - 12714			0	0	0	4.6713	0	8.3179	6.15	4.2466	10.757
48428	pyrraline	Xenobiotics	Food Component/Plant	0	0	0	0	0	0	4.87	3.4798	0
46507	X - 1185			0	0	6.1025	0	0	0	0	0	4.5425
606	uridine	Nucleotide	Pyrimidine Metabolism, Uracil containing	0	0	12.053	0	7.2892	12.467	0	0	0
32497	1-undecenoate (11:1n1)	Lipid	Medium Chain Fatty Acid	0	7.5451	22.414	0	8.8929	18.765	0	0	4.6269
62733	3-hydroxyphenylacetoylglutamine	Peptide	Acetylated Peptides	0	5.6064	0	5.3805	7.393	0	0	2.7293	0
39760	4-oxo-retinoic acid	Cofactors and Vitamins	Vitamin A Metabolism	0	0	0	0	0	0	3.7184	10.411	4.2312
47654	X - 11858			0	5.7381	0	0	5.7988	0	0	0	13.208
46510	X - 12544			0	0	8.4853	0	0	5.3959	0	5.514	8.8737
57584	N1-Methyl-4-pyridone-3-carboxamide	Cofactors and Vitamins	Nicotinate and Nicotinamide Metabolism	0	0	4.3809	0	0	7.1797	0	0	0
37210	androstenediol (3beta,17beta) monosulfate (2)	Lipid	Androgenic Steroids	0	9.4738	10.422	0	5.4083	9.4864	0	7.9836	6.8239
57547	2,3-dihydroxy-2-methylbutyrate	Amino Acid	Leucine, Isoleucine and Valine Metabolism	0	6.3846	5.7399	5.779	0	11.192	4.4083	6.1731	3.2794
45968	1-oleoyl-GPG (18:1)*	Lipid	Lysophospholipid	0	0	0	0	0	4.8561	0	0	4.7665
62922	pregnenetriol sulfate*	Lipid	Pregnenolone Steroids	0	0	4.3187	0	0	4.7761	0	0	0
62277	hydroxy-CMPF*	Lipid	Fatty Acid, Dicarboxylate	0	0	4.4969	0	0	8.7127	0	0	0
62068	N-methylhydroxyproline	Amino Acid	Urea cycle; Arginine and Proline Metabolism	0	5.2405	0	0	0	5.2425	0	5.9571	3.9522
36713	N6-carboxymethyllysine	Carbohydrate	Advanced Glycation End-product	0	6.6786	0	0	5.2954	0	0	3.5294	0
62279	indoleacetoylcarnitine*	Amino Acid	Tryptophan Metabolism	0	0	17.216	4.4969	0	21.747	0	5.3424	7.2619
62864	mannonate*	Xenobiotics	Food Component/Plant	0	6.4632	0	0	6.3498	0	7.0392	4.0988	0
55	beta-alanine	Nucleotide	Pyrimidine Metabolism, Uracil containing	0	0	0	0	0	0	3.7339	4.39	3.9737
15736	4-acetamidophenylglucuronide	Xenobiotics	Drug - Analgesics, Anesthetics	0	0	4.1516	0	0	0	0	0	0
1561	alpha-tocopherol	Cofactors and Vitamins	Tocopherol Metabolism	0	0	0	0	0	0	0	0	0
31850	butyrylglycine (C4)	Lipid	Fatty Acid Metabolism (also BCAA Metabolism)	0	0	0	5.2403	4.6932	0	3.9728	3.4542	11.711
44618	3-methoxytyramine sulfate	Amino Acid	Tyrosine Metabolism	0	0	5.8589	5.7431	0	13.094	0	0	3.8706
64399	X - 2619			0	0	4.1344	4.1311	5.2811	7.0164	0	0	0
48841	p-cresol glucuronide*	Amino Acid	Tyrosine Metabolism	0	0	0	0	0	0	7.5653	0	5.752
64050	2-methoxyhydroquinone sulfate (2)	Xenobiotics	Benzoate Metabolism	0	0	4.1025	0	0	0	3.8708	4.9483	6.2839
64267	X - 2654			0	36.394	9.6513	6.7596	23.555	11.982	0	17.284	7.2019
63739	2-hydroxy-4-(methylthio)butanoic acid	Amino Acid	Methionine, Cysteine, SAM and Taurine Metabolism	0	0	6.4991	0	0	5.6036	4.8541	0	4.7266
46142	mannitol/sorbitol	Carbohydrate	Fructose, Mannose and Galactose Metabolism	0	5.1157	5.9416	0	0	6.5464	0	11.994	6.3713
43258	acisoga	Amino Acid	Polyamine Metabolism	0	0	0	0	0	0	4.8153	0	0
40719	(15:)-anacardic acid	Xenobiotics	Food Component/Plant	0	0	5.3563	0	4.4709	5.2105	0	0	0
46639	X - 12851			0	0	0	0	0	0	0	0	6.9741
44664	glutarylcarnitine (C5-DC)	Amino Acid	Lysine Metabolism	0	12.939	0	0	10.537	4.5204	9.7953	0	7.8498
62062	3-hydroxystachydrine*	Xenobiotics	Food Component/Plant	0	0	0	0	0	0	0	0	3.0166
46970	X - 17676			0	0	0	0	0	0	0	3.7545	0
37097	tryptophan betaine	Amino Acid	Tryptophan Metabolism	0	0	0	0	0	0	0	0	3.79
53229	2-methylserine	Amino Acid	Glycine, Serine and Threonine Metabolism	0	0	3.9679	4.6678	0	3.9582	0	0	0
64571	N,N-dimethyl-pro-pro	Peptide	Modified Peptides	0	39.202	18.207	0	29.099	15.129	0	14.913	2.7868
1432	2-hydroxyphenylacetate	Amino Acid	Phenylalanine Metabolism	0	0	5.6829	4.2496	6.6795	4.2559	0	12.513	5.1765
32599	glycocholenate sulfate*	Lipid	Secondary Bile Acid Metabolism	0	0	3.9907	0	0	4.5158	0	0	0
37200	5alpha-pregnan-3beta,2alpha-diol monosulfate (2)	Lipid	Progestin Steroids	0	0	0	5.7364	0	0	0	3.6272	3.0114
63597	4-allylcatechol sulfate	Xenobiotics	Benzoate Metabolism	0	8.9719	0	0	6.1755	6.7639	0	4.5819	5.8818
46590	X - 7765			0	0	41.487	0	0	32.168	0	3.5634	7.1168
36803	3beta,7alpha-dihydroxy-5-cholestenoate	Lipid	Sterol	0	14.269	9.8842	0	13.555	7.1016	0	0	3.9472
63361	3-decenoylcarnitine	Lipid	Fatty Acid Metabolism (Acyl Carnitine, Monounsaturated)	0	15.363	7.1758	0	7.6136	6.6518	5.374	20.873	8.1203
62521	X - 25279			0	0	0	4.811	0	3.9714	0	0	3.589
52605	sphinganine-1-phosphate	Lipid	Sphingolipid Synthesis	0	0	0	0	0	0	9.4425	4.266	10.116
1899	quinolinate	Cofactors and Vitamins	Nicotinate and Nicotinamide Metabolism	0	10.254	5.094	9.6717	15.151	7.4674	5.9915	5.0895	0
49679	X - 2378			0	0	6.2543	5.8221	0	0	5.264	9.6876	8.0941
33968	5-dodecenoate (12:1n7)	Lipid	Medium Chain Fatty Acid	0	5.0461	3.7765	0	6.2242	6.6497	0	0	0
33934	gamma-glutamyl-epsilon-lysine	Peptide	Gamma-glutamyl Amino Acid	0	0	4.4943	4.279	0	4.5057	21.403	12.769	3.6433
38276	2,3-dihydroxyisovalerate	Xenobiotics	Food Component/Plant	0	0	3.8814	7.353	0	9.6442	0	6.4659	0
46994	X - 17367			0	0	7.3518	0	0	7.1927	0	4.7547	3.8819
46986	X - 12812			0	11.402	0	6.4551	14.221	0	14.438	7.3165	8.4174
36099	4-ethylphenyl sulfate	Xenobiotics	Benzoate Metabolism	0	0	5.549	0	5.0868	6.4357	0	0	3.2811
63590	ascorbic acid 2-sulfate	Cofactors and Vitamins	Ascorbate and Aldarate Metabolism	0	0	4.1668	0	0	0	11.222	10.389	2.951
1516	sarcosine	Amino Acid	Glycine, Serine and Threonine Metabolism	0	16.991	0	0	8.5777	0	0	40.867	11.775
18280	gentisate	Amino Acid	Tyrosine Metabolism	0	0	5.7563	5.1091	5.7453	9.635	8.1329	0	0
36747	deoxycarnitine	Lipid	Carnitine Metabolism	0	19.654	7.4653	0	12.291	6.7753	0	12.096	0
22163	EDTA	Xenobiotics	Chemical	0	7.1886	4.7756	0	0	0	9.1732	6.9772	5.6433
48141	2-keto-3-deoxy-gluconate	Xenobiotics	Food Component/Plant	0	0	5.3876	0	0	8.5906	8.5071	0	2.9588
3155	3-ureidopropionate	Nucleotide	Pyrimidine Metabolism, Uracil containing	0	0	4.0115	0	5.5503	3.7421	0	4.9612	0
49532	X - 23655			0	0	4.5944	0	8.6956	6.1081	4.7268	4.1896	4.0498
46512	X - 21467			0	6.2601	6.4403	4.1684	10.554	9.5527	0	4.3288	5.4354
63359	levulinoylcarnitine	Xenobiotics	Food Component/Plant	0	0	0	0	0	0	0	3.825	0
37480	5alpha-pregnan-3beta-ol,2-one sulfate	Lipid	Progestin Steroids	0	5.5952	0	0	5.4279	0	0	2.7247	2.9087
46106	desmethylnaproxen sulfate	Xenobiotics	Drug - Analgesics, Anesthetics	0	0	0	0	0	0	0	0	0
62796	3-ethylcatechol sulfate (1)	Xenobiotics	Food Component/Plant	0	13.521	12.118	0	10.099	6.6796	11.322	4.1405	8.8126
49688	X - 23787			0	0	6.392	0	0	5.8243	0	0	0
45413	O-sulfo-L-tyrosine	Xenobiotics	Chemical	0	0	0	0	0	0	0	0	0
35107	isovalerylglycine	Amino Acid	Leucine, Isoleucine and Valine Metabolism	0	0	4.6391	0	0	10.111	7.9428	8.801	13.293
35437	isobutyrylglycine (C4)	Amino Acid	Leucine, Isoleucine and Valine Metabolism	0	0	22.841	6.9688	0	15.109	7.9963	4.3089	7.099
48972	X - 23276			0	0	3.7434	0	0	4.084	0	10.226	9.0765
607	trans-urocanate	Amino Acid	Histidine Metabolism	0	0	11.262	0	7.0558	7.5165	0	11.433	8.0303
46363	X - 21319			0	0	19.372	0	0	11.068	3.4767	6.2889	13.078
39835	N-palmitoyltaurine	Lipid	Endocannabinoid	0	0	5.7086	0	0	4.8729	0	0	0
46371	X - 21327			0	5.4587	7.5857	4.6228	0	4.7025	0	14.912	11.4
54762	lamotrigine	Xenobiotics	Drug - Neurological	0	0	5.0848	0	0	4.28	0	0	0
33384	salicyluric glucuronide*	Xenobiotics	Drug - Analgesics, Anesthetics	0	0	0	0	0	0	0	3.0204	0
1512	picolinate	Amino Acid	Tryptophan Metabolism	0	0	0	0	0	0	17.469	0	4.4231
46710	X - 1769			0	6.787	0	0	9.6176	0	0	0	2.9827
37198	5alpha-pregnan-3beta,2alpha-diol disulfate	Lipid	Progestin Steroids	0	0	0	0	0	0	0	0	0
46398	X - 21353			0	8.3568	11.266	0	9.4442	9.6935	3.6394	0	6.4908
12122	naproxen	Xenobiotics	Drug - Analgesics, Anesthetics	0	0	0	0	0	0	0	0	3.813
36095	thymol sulfate	Xenobiotics	Food Component/Plant	0	9.9546	0	0	13.122	0	0	0	0
64177	S-carboxyethylcysteine	Amino Acid	Methionine, Cysteine, SAM and Taurine Metabolism	0	6.7711	0	4.6965	0	5.3754	0	5.6086	5.0637
64200	ginkgolic acid C15:1	Xenobiotics	Food Component/Plant	0	6.4975	0	0	6.1734	0	0	0	3.0555
52977	glycocholate glucuronide (1)	Lipid	Primary Bile Acid Metabolism	0	6.8062	12.314	0	6.0135	6.1828	0	0	5.3968
33173	2-hydroxyacetaminophen sulfate*	Xenobiotics	Drug - Analgesics, Anesthetics	0	0	0	0	0	0	0	0	0
64418	11beta-hydroxyetiocholanolone glucuronide*	Lipid	Androgenic Steroids	0	0	0	0	0	0	0	4.9262	5.3341
47135	11-ketoetiocholanolone glucuronide	Lipid	Androgenic Steroids	0	15.922	4.8501	0	16.853	11.961	7.01	4.9173	0
32553	phenol sulfate	Amino Acid	Tyrosine Metabolism	0	0	0	4.8144	0	0	0	0	0
32350	1-methyl-4-imidazoleacetate	Amino Acid	Histidine Metabolism	0	0	0	0	0	6.0176	0	0	0
1558	4-acetamidobutanoate	Amino Acid	Polyamine Metabolism	0	5.9723	7.965	0	5.9123	3.7343	3.9849	0	5.7786
1642	caprate (1:)	Lipid	Medium Chain Fatty Acid	0	7.2628	0	4.6144	11.038	0	0	4.1698	3.286
48182	myristoleoylcarnitine (C14:1)*	Lipid	Fatty Acid Metabolism (Acyl Carnitine, Monounsaturated)	0	7.0463	10.171	0	9.5572	10.689	0	6.7473	4.3269
1594	N-carbamoylaspartate	Nucleotide	Pyrimidine Metabolism, Orotate containing	0	0	4.5855	5.221	0	0	5.9075	0	5.7159
27710	N-acetylglycine	Amino Acid	Glycine, Serine and Threonine Metabolism	0	0	0	0	0	0	0	0	0
40499	4-hydroxyglutamate	Amino Acid	Glutamate Metabolism	0	0	4.9707	0	0	0	0	0	0
46627	X - 1274			0	0	5.9148	0	0	12.097	5.0065	0	6.5475
47818	X - 17328			0	0	0	0	0	0	0	0	0
555	adenosine	Nucleotide	Purine Metabolism, Adenine containing	0	0	4.4756	0	0	4.9078	0	8.4323	5.5765
39789	glycyrrhetinate	Xenobiotics	Food Component/Plant	0	0	0	0	0	0	0	0	0
62151	X - 25172			0	19.719	10.055	0	12.504	6.7993	0	14.901	7.1029
62811	Fibrinopeptide A (3-16)	Peptide	Fibrinogen Cleavage Peptide	0	0	0	0	0	0	0	0	0
64041	enterolactone sulfate	Xenobiotics	Food Component/Plant	0	6.9458	0	0	5.4737	4.3684	0	3.0246	0
35527	4-hydroxyhippurate	Xenobiotics	Benzoate Metabolism	0	0	0	9.5782	0	4.3064	0	0	0
46992	X - 21815			0	0	0	0	0	4.086	0	2.8834	2.9251
47922	X - 12543			0	0	3.917	0	0	0	0	6.8675	12.023
64092	(15:3)-anacardic acid	Xenobiotics	Food Component/Plant	0	7.6228	0	0	7.7518	3.7251	0	0	0
31548	DSGEGDFXAEGGGVR*	Peptide	Fibrinogen Cleavage Peptide	0	0	0	0	0	0	0	0	3.698
587	gluconate	Xenobiotics	Food Component/Plant	0	0	6.7728	0	0	0	12.466	5.6464	14.628
64403	bilirubin degradation product, C16H18N2O5 (1)	Partially Characterized Molecules	Partially Characterized Molecules	0	0	4.3366	0	0	0	0	3.7562	0
43507	3b-hydroxy-5-cholenoic acid	Lipid	Secondary Bile Acid Metabolism	0	9.0846	7.8907	0	12.854	8.0403	0	0	0
47938	X - 12731			0	9.8535	6.4941	0	12.221	4.1557	0	0	0
35669	tetradecanedioate (C14)	Lipid	Fatty Acid, Dicarboxylate	0	0	0	0	0	0	0	18.643	3.1793
46354	X - 2131			0	0	0	0	0	3.9652	7.717	2.8861	7.5703
57637	carotene diol (3)	Cofactors and Vitamins	Vitamin A Metabolism	0	0	0	0	0	0	5.7504	0	7.3712
52025	X - 23997			0	0	0	0	0	0	0	0	3.505
48026	X - 17686			0	10.963	7.4561	5.0575	7.4722	8.7754	0	3.9947	0
37431	N-methylproline	Amino Acid	Urea cycle; Arginine and Proline Metabolism	0	7.0542	4.535	0	0	5.7359	0	12.176	3.972
31530	threonylphenylalanine	Peptide	Dipeptide	0	5.5371	0	0	7.8518	6.8084	9.5593	0	4.6631
34409	stearoylcarnitine (C18)	Lipid	Fatty Acid Metabolism (Acyl Carnitine, Long Chain Saturated)	0	6.9608	3.7109	0	5.2267	0	0	0	0
46146	4-methylcatechol sulfate	Xenobiotics	Benzoate Metabolism	0	6.8834	10.628	0	6.2749	3.7843	5.1086	0	7.5263
62064	3-hydroxybutyroylglycine	Lipid	Fatty Acid Metabolism (Acyl Glycine)	0	0	3.9804	0	0	0	0	0	0
32417	docosatrienoate (22:3n3)	Lipid	Long Chain Polyunsaturated Fatty Acid (n3 and n6)	0	0	4.9071	0	0	5.6725	0	0	3.1659
47955	X - 1296			0	6.3373	0	4.153	6.5083	6.5212	0	5.3975	5.1904
21134	adipate	Lipid	Fatty Acid, Dicarboxylate	0	0	0	4.2464	5.2844	6.0381	4.1288	0	5.8259
46623	X - 12729			0	0	0	0	0	0	0	0	0
49463	X - 23587			0	0	7.9428	0	0	4.2366	0	5.0853	4.9095
35157	N6-carbamoylthreonyladenosine	Nucleotide	Purine Metabolism, Adenine containing	0	0	7.5807	0	0	10.647	9.2163	3.9988	0
32562	pregnen-diol disulfate*	Lipid	Pregnenolone Steroids	0	5.5268	8.0404	0	4.9566	5.1272	0	0	0
57591	beta-cryptoxanthin	Cofactors and Vitamins	Vitamin A Metabolism	0	0	0	0	0	0	0	0	3.166
63152	ethyl alpha-glucopyranoside	Xenobiotics	Food Component/Plant	0	0	5.5114	0	0	0	8.8686	2.7582	6.1019
15581	xylose	Carbohydrate	Pentose Metabolism	0	0	6.4164	0	4.7921	6.3253	0	5.4454	8.709
38366	ibuprofen acyl glucuronide	Xenobiotics	Drug - Analgesics, Anesthetics	0	0	0	0	0	0	0	0	0
62664	X - 25371			0	0	0	0	0	4.3458	0	0	5.2074
61858	lyxonate	Carbohydrate	Pentose Metabolism	0	0	0	0	0	0	0	4.6707	3.1908
46521	X - 11852			0	0	0	7.5878	0	8.6026	0	0	6.8108
40461	paroxetine	Xenobiotics	Drug - Psychoactive	0	0	0	0	0	0	0	0	0
43761	2-aminoheptanoate	Lipid	Fatty Acid, Amino	0	0	0	0	0	0	0	0	0
1605	ursodeoxycholate	Lipid	Secondary Bile Acid Metabolism	0	11.991	0	0	9.1955	0	0	3.3565	0
63699	GlcNAc sulfate conjugate of C21H34O2 steroid	Partially Characterized Molecules	Partially Characterized Molecules	0	0	5.4128	0	0	0	0	8.4692	3.545
62477	desmethylcitalopram*	Xenobiotics	Drug - Psychoactive	0	0	0	0	0	0	0	0	0
46691	X - 17146			0	12.039	4.0003	0	16.352	4.9973	0	0	0
20705	glucoheptose	Xenobiotics	Food Component/Plant	0	7.3962	5.5728	0	6.4037	7.5291	0	0	0
27719	galactonate	Carbohydrate	Fructose, Mannose and Galactose Metabolism	0	0	0	0	0	0	0	10.185	7.2435
43508	homoveratric acid	Xenobiotics	Drug - Neurological	0	0	3.9449	0	0	5.5197	0	0	0
43333	carboxyibuprofen	Xenobiotics	Drug - Analgesics, Anesthetics	0	0	10.841	0	4.5232	11.434	0	0	0
47723	X - 12753			0	5.0949	4.4415	0	6.6403	11.043	6.9737	0	6.9652
55017	4-hydroxyphenylacetylglutamine	Peptide	Acetylated Peptides	0	0	5.6256	0	0	0	0	4.0814	12.723
48698	6-hydroxyindole sulfate	Xenobiotics	Chemical	0	0	0	0	0	0	4.0792	0	4.1472
35127	prolylhydroxyproline	Amino Acid	Urea cycle; Arginine and Proline Metabolism	0	0	0	0	0	0	0	0	5.2562
15730	suberate (C8-DC)	Lipid	Fatty Acid, Dicarboxylate	0	0	0	0	0	0	0	3.1105	0
46548	3-methylglutarylcarnitine (2)	Amino Acid	Leucine, Isoleucine and Valine Metabolism	0	16.837	4.466	0	13.388	5.6336	0	4.5203	3.8658
62067	carboxyibuprofen glucuronide*	Xenobiotics	Drug - Analgesics, Anesthetics	0	0	0	0	0	0	0	0	0
396	glutarate (C5-DC)	Lipid	Fatty Acid, Dicarboxylate	0	0	0	5.1518	0	5.5894	3.6964	0	6.5283
53	glutamine	Amino Acid	Glutamate Metabolism	0	7.1421	0	0	0	3.7772	0	8.9475	7.222
64282	X - 2658			0	0	4.9162	0	0	5.6299	0	6.5011	5.7117
46487	X - 21442			0	6.7504	6.6516	0	0	8.1762	0	0	0
57519	eicosenoylcarnitine (C2:1)*	Lipid	Fatty Acid Metabolism (Acyl Carnitine, Monounsaturated)	0	16.061	16.957	4.247	13.229	15.64	0	5.5282	11.923
37203	androstenediol (3beta,17beta) disulfate (2)	Lipid	Androgenic Steroids	0	0	17.851	4.7446	4.4578	10.139	0	10.027	10.298
47439	X - 1357			0	0	0	0	0	5.1211	3.9761	7.9968	3.1148
63920	N-acetyl-2-aminoadipate	Amino Acid	Lysine Metabolism	0	0	0	0	10.107	4.8222	7.2268	3.0468	0
44656	isovalerate (C5)	Amino Acid	Leucine, Isoleucine and Valine Metabolism	0	0	0	0	0	0	7.3261	2.8024	0
37073	alpha-hydroxycaproate	Lipid	Fatty Acid, Monohydroxy	0	12.059	3.7452	0	5.957	4.8186	0	19.14	3.5691
48425	phenylacetylcarnitine	Peptide	Acetylated Peptides	0	5.8778	0	0	7.7157	5.2214	4.5613	3.838	4.5185
54745	cetirizine	Xenobiotics	Drug - Respiratory	0	0	0	0	0	0	0	0	0
46516	X - 21471			0	9.9754	0	0	8.1913	0	0	0	0
38625	stearoyl ethanolamide	Lipid	Endocannabinoid	0	0	0	0	0	4.5675	8.6678	0	0
36103	p-cresol sulfate	Xenobiotics	Benzoate Metabolism	0	6.2202	4.0092	0	4.7118	0	0	0	5.3057
62290	glucuronide of piperine metabolite C17H21NO3 (3)*	Xenobiotics	Food Component/Plant	0	0	4.1672	5.8078	0	4.8099	3.6448	3.6183	0
46364	X - 12847			0	13.253	0	0	10.503	0	0	0	0
57712	ADpSGEGDFXAEGGGVR*	Peptide	Fibrinogen Cleavage Peptide	0	0	0	0	0	0	0	0	0
62500	X - 25271			0	0	0	0	0	0	0	0	0
62873	cis-4-decenoate (1:1n6)*	Lipid	Medium Chain Fatty Acid	0	0	0	0	0	0	0	4.8056	0
62968	X - 25524			0	0	7.5774	0	0	5.6946	0	0	0
62295	sulfate of piperine metabolite C16H19NO3 (2)*	Xenobiotics	Food Component/Plant	0	5.5057	0	0	5.3098	0	0	0	0
46359	X - 21315			0	0	4.3554	0	0	0	0	0	0
64199	De(carboxymethoxy) cetirizine acetic acid	Xenobiotics	Drug - Respiratory	0	0	0	0	0	0	0	0	0
49521	X - 23644			0	5.3102	0	0	0	0	0	4.1708	5.4491
62889	taurodeoxycholic acid 3-sulfate	Lipid	Secondary Bile Acid Metabolism	0	5.1931	5.7248	0	6.0125	0	3.7943	3.2445	5.5791
57512	margaroylcarnitine (C17)*	Lipid	Fatty Acid Metabolism (Acyl Carnitine, Long Chain Saturated)	0	0	8.9321	0	0	6.6205	7.5034	4.7005	3.1369
46601	X - 1147			0	6.6603	0	0	7.1929	0	0	0	4.2661
63264	pentose acid*	Partially Characterized Molecules	Partially Characterized Molecules	0	0	4.2256	0	0	9.8536	0	0	0
15753	hippurate	Xenobiotics	Benzoate Metabolism	0	0	0	0	0	0	7.3011	0	4.9074
47967	X - 13726			0	0	0	0	4.7509	0	0	0	0
63191	branched chain 14: dicarboxylic acid	Lipid	Fatty Acid, Dicarboxylate	0	0	0	0	0	4.9084	3.37	6.483	8.7054
49515	X - 23639			0	7.0463	4.781	0	7.2845	0	4.3919	3.2922	7.2409
47101	N-methylpipecolate	Xenobiotics	Bacterial/Fungal	0	0	0	0	0	0	10.894	0	0
47015	X - 21838			0	0	4.4753	0	0	0	0	2.7198	3.7279
31539	O-acetylhomoserine	Amino Acid	Glycine, Serine and Threonine Metabolism	0	0	0	0	4.5054	0	0	5.3257	4.6796
38140	1-hydroxy-2-naphthalenecarboxylate	Xenobiotics	Drug - Other	0	0	0	0	0	0	0	0	0
38306	metformin	Xenobiotics	Drug - Metabolic	0	0	0	0	0	0	0	0	0
64093	meloxicam	Xenobiotics	Drug - Analgesics, Anesthetics	0	0	4.8218	0	0	0	0	0	0
64569	N-butyryl-lysine	Amino Acid	Lysine Metabolism	0	0	0	0	0	0	0	0	0
48680	N-acetyl sulfapyridine	Xenobiotics	Drug - Antibiotic	0	0	0	0	0	0	0	0	0
38595	ranitidine	Xenobiotics	Drug - Gastrointestinal	0	0	0	0	0	0	0	0	0
18245	gamma-glutamylhistidine	Peptide	Gamma-glutamyl Amino Acid	0	0	0	5.5434	0	0	0	2.8854	3.3394
46488	X - 11847			0	0	0	0	0	0	0	3.06	9.9945
63285	emtricitabine	Xenobiotics	Drug - Antiviral	0	0	0	0	0	0	0	0	0
553	cotinine	Xenobiotics	Tobacco Metabolite	0	0	0	0	0	0	0	0	0
36754	octadecanedioate (C18)	Lipid	Fatty Acid, Dicarboxylate	0	6.4095	0	0	5.2987	5.2637	5.4037	3.1745	2.8978
43549	N-formylanthranilic acid	Amino Acid	Tryptophan Metabolism	0	0	4.1487	0	0	0	0	2.7125	3.2463
64404	bilirubin degradation product, C16H18N2O5 (2)	Partially Characterized Molecules	Partially Characterized Molecules	0	0	7.2628	0	0	4.9247	0	0	6.2038
38661	hydroxycotinine	Xenobiotics	Tobacco Metabolite	0	0	0	0	0	0	0	0	0
39757	sertraline	Xenobiotics	Drug - Psychoactive	0	0	0	0	0	0	0	0	0
64102	losartan	Xenobiotics	Drug - Cardiovascular	0	0	0	0	0	0	0	0	0
42989	N-methyltaurine	Amino Acid	Methionine, Cysteine, SAM and Taurine Metabolism	0	5.4896	5.2926	4.8047	4.9736	9.7504	0	0	0
21158	3-hydroxymyristate	Lipid	Fatty Acid, Monohydroxy	0	21.69	11.141	0	18.505	10.335	3.713	10.612	0
46672	X - 17325			0	0	0	0	0	6.275	0	0	3.4311
52950	tadalafil	Xenobiotics	Drug - Cardiovascular	0	0	0	0	0	0	0	0	0
57699	cortolone glucuronide (1)	Lipid	Corticosteroids	0	13.854	0	0	17.187	0	0	0	5.129
61862	hexadecenedioate (C16:1-DC)*	Lipid	Fatty Acid, Dicarboxylate	0	5.8207	0	0	0	4.7085	13.148	8.547	0
45095	2-methylbutyrylcarnitine (C5)	Amino Acid	Leucine, Isoleucine and Valine Metabolism	0	0	0	0	0	0	0	0	0
35130	N4-acetylcytidine	Nucleotide	Pyrimidine Metabolism, Cytidine containing	0	0	6.4954	0	0	0	0	13.468	5.6858
39767	quinine	Xenobiotics	Drug - Antibiotic	0	0	0	0	0	0	0	0	0
18335	quinate	Xenobiotics	Food Component/Plant	0	6.5346	0	0	0	0	0	2.7486	2.9118
62479	citalopram propionate*	Xenobiotics	Drug - Psychoactive	0	0	0	0	0	0	0	0	0
49512	X - 23636			0	9.6441	6.4176	0	8.727	4.6677	0	0	0
46602	X - 11478			0	7.8694	24.555	0	7.3438	16.988	0	0	8.9094
37187	5alpha-androstan-3beta,17alpha-diol disulfate	Lipid	Androgenic Steroids	0	5.5849	8.4665	0	4.7704	7.7481	0	0	5.5179
63253	5-hydroxyindole glucuronide	Amino Acid	Tryptophan Metabolism	0	0	0	0	8.3098	0	0	0	5.7353
42002	lanthionine	Amino Acid	Methionine, Cysteine, SAM and Taurine Metabolism	0	0	0	0	0	6.2811	0	4.8692	3.5095
35433	beta-hydroxyisovaleroylcarnitine	Amino Acid	Leucine, Isoleucine and Valine Metabolism	0	11.994	5.2412	0	10.239	7.8281	0	3.1054	3.318
52524	X - 24328			0	0	6.2459	0	0	0	0	5.8777	3.5605
47664	X - 13658			0	0	0	0	0	0	0	3.2642	3.9181
1604	urate	Nucleotide	Purine Metabolism, (Hypo)Xanthine/Inosine containing	0	0	9.1474	4.3056	0	8.717	0	0	0
62852	N-carbamoylvaline	Amino Acid	Leucine, Isoleucine and Valine Metabolism	0	13.033	9.384	0	6.3454	3.8249	0	14.42	7.4921
32457	3-hydroxylaurate	Lipid	Fatty Acid, Monohydroxy	0	6.1653	0	0	11.706	0	0	9.7735	6.3453
47993	X - 171			0	5.5543	0	0	7.4409	0	0	0	3.3113
47995	X - 17343			0	5.5836	9.1578	0	8.5793	13.409	6.7836	5.5878	3.5182
15745	methylsuccinate	Amino Acid	Leucine, Isoleucine and Valine Metabolism	0	5.1224	0	0	5.4614	5.2072	5.7229	0	4.4567
52797	X - 12111			0	9.7956	4.4211	0	7.814	7.824	4.9896	12.487	6.8052
2132	citrulline	Amino Acid	Urea cycle; Arginine and Proline Metabolism	0	0	4.0654	0	0	0	0	11.444	3.1822
39837	docosadioate (C22-DC)	Lipid	Fatty Acid, Dicarboxylate	0	5.2842	0	0	0	0	0	12.299	5.789
57577	isoursodeoxycholate	Lipid	Secondary Bile Acid Metabolism	0	0	0	0	0	0	0	0	0
15667	2-isopropylmalate	Xenobiotics	Food Component/Plant	0	0	0	4.8659	0	8.0867	0	3.7729	6.2896
34384	stachydrine	Xenobiotics	Food Component/Plant	0	0	0	0	0	0	0	0	4.3378
32398	sebacate (C1-DC)	Lipid	Fatty Acid, Dicarboxylate	0	0	0	0	0	0	0	0	0
62292	glucuronide of piperine metabolite C17H21NO3 (5)*	Xenobiotics	Food Component/Plant	0	19.54	5.0984	0	19.506	0	0	0	3.6752
46700	X - 18922			0	6.3445	3.835	0	0	0	3.3764	12.658	7.1357
43390	guaifenesin	Xenobiotics	Drug - Respiratory	0	0	0	0	0	0	0	0	0
32426	I-urobilinogen	Cofactors and Vitamins	Hemoglobin and Porphyrin Metabolism	0	0	0	4.9773	0	0	0	0	0
42420	erythronate*	Carbohydrate	Aminosugar Metabolism	0	0	0	0	0	0	0	6.4392	3.0557
52640	X - 24411			0	0	4.6644	0	0	0	4.3228	7.8159	4.3987
47943	X - 12818			0	7.2404	0	0	6.6068	0	0	0	9.5049
52340	N-carbamoylalanine	Amino Acid	Alanine and Aspartate Metabolism	0	0	0	0	0	0	0	2.8805	4.9277
47671	X - 18921			0	9.8897	26.801	0	14.081	24.366	0	3.3397	7.2418
62719	X - 25422			0	11.091	0	0	8.8323	0	0	3.9708	3.2685
63574	X - 2582			0	0	0	0	0	0	4.0434	4.2192	7.2874
47009	X - 17354			0	9.1598	7.0477	0	13.14	7.523	5.4516	0	4.5988
22206	theanine	Xenobiotics	Food Component/Plant	0	0	0	0	0	9.3662	5.0846	4.8002	5.3
38669	diphenhydramine	Xenobiotics	Drug - Respiratory	0	0	0	0	0	0	0	0	0
45404	N-acetylalliin	Xenobiotics	Food Component/Plant	0	0	0	0	0	0	0	0	0
61871	3-carboxy-4-methyl-5-pentyl-2-furanpropionate (3-CMPFP)	Lipid	Fatty Acid, Dicarboxylate	0	6.5177	0	0	5.6582	0	0	0	4.5306
40459	citalopram/escitalopram	Xenobiotics	Drug - Psychoactive	0	0	0	0	0	0	0	0	0
46461	X - 16124			0	0	0	0	0	5.9463	0	0	0
62711	N-acetyltheanine	Xenobiotics	Food Component/Plant	0	0	0	0	0	5.5702	0	0	5.3271
57754	X - 2497			0	0	7.8008	0	0	0	0	6.7108	14.19
46466	X - 11843			0	0	0	0	0	0	0	0	4.8776
47992	X - 16649			0	0	4.6538	0	5.493	3.9384	0	0	6.4989
49557	X - 2368			0	11.222	40.484	0	12.767	28.677	4.508	0	9.7578
27731	ribonate	Carbohydrate	Pentose Metabolism	0	0	0	0	9.961	0	0	4.9095	2.787
37112	chiro-inositol	Lipid	Inositol Metabolism	0	0	0	0	0	0	0	0	0
41397	(15:2)-anacardic acid	Xenobiotics	Food Component/Plant	0	7.2323	0	0	6.2487	0	0	0	0
47657	X - 12261			0	0	0	0	0	0	0	0	3.432
35651	ectoine	Xenobiotics	Chemical	0	0	7.0593	0	0	0	0	5.1797	8.2678
46607	X - 11849			0	0	0	0	0	0	0	0	14.439
62915	3-hydroxydodecanedioate*	Lipid	Fatty Acid, Dicarboxylate	0	6.0564	4.6816	0	7.5364	6.7498	3.9171	0	0
47942	X - 12815			0	0	0	0	0	4.9366	0	0	0
53065	X - 24637			0	0	0	0	0	0	0	0	9.8191
63610	deoxycholic acid glucuronide	Lipid	Secondary Bile Acid Metabolism	0	0	0	0	0	0	0	0	0
38600	omeprazole	Xenobiotics	Drug - Gastrointestinal	0	0	0	0	0	0	0	0	0
62976	zolpidem	Xenobiotics	Drug - Psychoactive	0	0	0	0	0	0	0	0	0
61848	THC carboxylic acid glucuronide	Xenobiotics	Drug - Psychoactive	0	0	0	0	0	0	0	0	0
33080	N-ethylglycinexylidide	Xenobiotics	Drug - Analgesics, Anesthetics	0	0	0	0	0	0	0	0	0
62809	Fibrinopeptide A (2-15)	Peptide	Fibrinogen Cleavage Peptide	0	0	0	0	0	0	0	0	0
35661	lidocaine	Xenobiotics	Drug - Analgesics, Anesthetics	0	0	0	0	0	0	0	0	0
38609	pantoprazole	Xenobiotics	Drug - Gastrointestinal	0	0	0	0	0	0	0	0	0
64132	cyclobenzaprine	Xenobiotics	Drug - Neurological	0	0	0	0	0	0	0	0	0
32882	hydroxybupropion	Xenobiotics	Drug - Psychoactive	0	0	0	0	0	0	0	0	0
39625	hydrochlorothiazide	Xenobiotics	Drug - Cardiovascular	0	0	0	0	0	0	0	0	0
62485	ranitidine N-oxide*	Xenobiotics	Drug - Gastrointestinal	0	0	0	0	0	0	0	0	0
34365	3-(cystein-S-yl)acetaminophen*	Xenobiotics	Drug - Analgesics, Anesthetics	0	0	0	0	0	0	0	0	0
18037	metoprolol	Xenobiotics	Drug - Cardiovascular	0	0	0	0	0	0	0	0	0
64124	montelukast	Xenobiotics	Drug - Respiratory	0	0	0	0	0	0	0	0	0
57691	trazadone	Xenobiotics	Drug - Psychoactive	0	0	0	0	0	0	0	0	0
57794	ondansetron	Xenobiotics	Drug - Gastrointestinal	0	0	0	0	0	0	0	0	0
64527	diazepam	Xenobiotics	Drug - Psychoactive	0	0	0	0	0	0	0	0	0
38662	cotinine N-oxide	Xenobiotics	Tobacco Metabolite	0	0	0	0	0	0	0	0	0
62311	21-hydroxypregnanolone monosulfate (1)	Lipid	Pregnenolone Steroids	0	0	0	0	0	0	0	0	0
54809	4-aminophenol sulfate (2)	Xenobiotics	Drug - Analgesics, Anesthetics	0	0	0	0	0	0	0	0	0
38623	venlafaxine	Xenobiotics	Drug - Psychoactive	0	0	0	0	0	0	0	0	0
57703	pyridostigmine	Xenobiotics	Drug - Neurological	0	0	0	0	0	0	0	0	0
43470	3-hydroxycotinine glucuronide	Xenobiotics	Tobacco Metabolite	0	0	0	0	0	0	0	0	0
52958	rivaroxaban	Xenobiotics	Drug - Cardiovascular	0	0	0	0	0	0	0	0	0
48143	2-propyl-4-pentenoate (4-ene-valproate)	Xenobiotics	Drug - Neurological	0	0	0	0	0	0	0	0	0
62883	valproic acid glucuronide	Xenobiotics	Drug - Neurological	0	0	0	0	0	0	0	0	0
52913	pregabalin	Xenobiotics	Drug - Neurological	0	0	0	0	0	0	0	0	0
42990	verapamil	Xenobiotics	Drug - Cardiovascular	0	0	0	0	0	0	0	0	0
43334	O-desmethylvenlafaxine	Xenobiotics	Drug - Psychoactive	0	0	0	0	0	0	0	0	0
38658	atenolol	Xenobiotics	Drug - Cardiovascular	0	0	0	0	0	0	0	0	0
2772	topiramate	Xenobiotics	Drug - Neurological	0	0	0	0	0	0	0	0	0
61832	5-hydroxyvalproate	Xenobiotics	Drug - Neurological	0	0	0	0	0	0	0	0	0
38686	gabapentin	Xenobiotics	Drug - Neurological	0	0	0	0	0	0	0	0	0
34109	metoprolol acid metabolite*	Xenobiotics	Drug - Cardiovascular	0	0	0	0	0	0	0	0	0
52358	N,O-didesmethylvenlafaxine glucuronide	Xenobiotics	Drug - Psychoactive	0	0	0	0	0	0	0	0	0
57781	3-hydroxyvalproate	Xenobiotics	Drug - Neurological	0	0	0	0	0	0	0	0	0
57695	promethazine	Xenobiotics	Drug - Gastrointestinal	0	0	0	0	0	0	0	0	0
61836	THC carboxylic acid	Xenobiotics	Drug - Psychoactive	0	0	0	0	0	0	0	0	0
63284	lamivudine	Xenobiotics	Drug - Antiviral	0	0	0	0	0	0	0	0	0
22290	valproate (2-propylpentanoate)	Xenobiotics	Drug - Neurological	0	0	0	0	0	0	0	0	0
57778	2-propyl-2-pentenoate (2-ene-valproate)	Xenobiotics	Drug - Neurological	0	0	0	0	0	0	0	0	0
